# Supplementary material for: Trans-eQTL mapping in gene sets identifies network effects of genetic variants
Source: Cell Genom. 2024 Apr 1;4(4):100538. doi: 10.1016/j.xgen.2024.100538 (PMC11019359; doi:10.1016/j.xgen.2024.100538)
Supplement: Table S1. 166 co-expression gene modules in DGN, related to Figure 3 [file mmc2.xlsx]

## Sheet: Table S1
Table S1. 166 co-expression gene modules in DGN. Related to Figure 3.
gene_module	module_size	genes_in_module
1	625	B3GALT6;C1orf233;SLC35E2B;SLC35E2;TNFRSF14;TPRG1L;RERE;GPR157;UBE4B;CASZ1;FBXO6;TMEM51;NECAP2;TMCO4;TRNAU1AP;SDC3;TMEM234;TRIM62;PSMB2;PPCS;ZSWIM5;TXNDC12;JUN;FGGY;WLS;CTBS;GBP3;GBP1;GBP2;GBP4;GBP5;GBP6;MTF2;SASS6;WDR47;ALX3;RSBN1;FCGR1B;FCGR1A;ANXA9;BNIPL;C1orf56;MRPL9;SHE;SHC1;FLAD1;ARHGEF11;SLAMF8;USF1;FCRLB;TBX19;VAMP4;MR1;RNF2;PTPRC;RNPEP;KDM5B;IKBKE;PLXNA2;ANGEL2;C1orf115;HLX;AIDA;CNIH4;PSE…
2	591	ATAD3C;SSU72;GPR153;ACOT7;ESPN;SPSB1;MTHFR;DDI2;RSC1A1;PINK1;RAP1GAP;ZNF436;CLIC4;RHD;TMEM50A;RHCE;LAPTM5;DCDC2B;DLGAP3;PPIE;ZFP69B;ERMAP;SLC2A1;SLC6A9;UROD;TAL1;FOXD2;SCP2;LRP8;LRRC42;TTC4;DOCK7;DNAJC6;LEPR;HHLA3;FNBP1L;TMEM56;VANGL1;FAM46C;ANKRD34A;SELENBP1;HDGF;SPTA1;MNDA;ITLN1;NIT1;USP21;PBX1;DCAF6;FMO4;PIGC;PRDX6;ZBTB37;UCHL5;DDX59;ADIPOR1;BTG2;TMCC2;KLHDC8A;CTSE;DYRK3;CR1L;DIEXF;DISP1;CDC42…
3	520	ISG15;AGRN;PLCH2;PARK7;TMEM201;KAZN;RCC2;C1QA;EPHB2;PDIK1L;C1orf172;IFI6;IQCC;FAM167B;ZSCAN20;ADPRHL2;ZNF684;BTBD19;TMEM59;FPGT;ZZZ3;IFI44L;IFI44;LRRC39;GNAT2;MOV10;HIST2H2AC;SV2A;VPS72;IL6R;ADAR;SCAMP3;IFI16;C1orf192;BLZF1;SCYL3;SUCO;LHX4;CDK18;SRGAP2;C4BPA;CD55;FBXO28;H3F3A;IRF2BP2;CHML;SDCCAG8;EFCAB2;ZNF496;CMPK2;RSAD2;GAREML;OTOF;SLC35F6;TRMT61B;EIF2AK2;PRKCE;SOCS5;PNPT1;REL;RAB1A;APLF;NAGK;S…
4	507	CAMTA1;E2F2;SH3BGRL3;ZCCHC17;SPOCD1;BMP8A;KCNQ4;MPL;PTPRF;ST3GAL3;BEST4;CCDC163P;MKNK1;MOB3C;ATG4C;LEPROT;NEXN;SSX2IP;CDC7;HIST2H2BE;ECM1;PRUNE;THEM4;AQP10;LMNA;RRNAD1;PEAR1;PPOX;SELP;DNM3;TNFSF4;SWT1;CYB5R1;C1orf116;NENF;LEFTY1;PYCR2;C1orf198;CNST;ASAP2;GRHL1;ADCY3;KIF3C;AGBL5;OST4;EMILIN1;EHD3;LTBP1;STON1;LGALSL;MEIS1;LMAN2L;NCK2;UXS1;LIMS1;TTL;PTPN18;TMEM163;ACVR1;TLK1;PDK1;AGPS;NCKAP1;C2orf88…
5	494	WRAP73;H6PD;MASP2;SDHB;NBPF3;WNT4;CD52;FAM76A;PPP1R8;TAF12;PUM1;AKIRIN1;EXO5;PPIH;CCDC23;ITGB3BP;EFCAB7;ANKRD13C;CTH;CRYZ;TYW3;RABGGTB;C1orf52;GCLM;PRMT6;FAM102B;LRIF1;CAPZA1;SLC16A1;LRIG2;NRAS;SIKE1;CD58;MAN1A2;WARS2;POLR3C;C1orf54;TNFAIP8L2;LYSMD1;S100A13;S100A1;HAX1;DUSP12;TADA1;TIPRL;XCL1;SLC19A2;KLHL20;TRMT1L;RGS18;GLRX2;TMEM183A;NSL1;SMYD2;NVL;ZNF678;C1orf145;SPRTN;MTR;DESI2;ZNF670;ATAD2B;C…
6	367	DVL1;AURKAIP1;CDK11B;CASP9;CROCC;PQLC2;MINOS1;HNRNPR;SYF2;NUDC;SRSF4;KPNA6;SNIP1;KDM4A;NASP;ECHDC2;NDC1;ZNHIT6;RPAP2;POLR3GL;OTUD7B;PSMD4;LAMTOR2;APOA1BP;GPATCH4;ARHGAP30;PFDN2;NDUFS2;DARS2;PRG4;TROVE2;C1orf35;HNRNPU;TRAPPC12;EFR3B;SLC4A1AP;RBKS;FAM98A;UGP2;WDR92;FAM136A;MRPS5;ZNF514;POTEF;ANKRD30BL;EPC2;HNRNPA3;FKBP7;AAMP;NCL;PTMA;TRAF3IP1;PPP1R7;D2HGDH;MRPS25;SH3BP5;OXSR1;CCDC12;NME6;BSN;RBM6;C…
7	311	HES4;C1orf174;CTRC;CNR2;MTFR1L;PAFAH2;CEP85;SYTL1;MARCKSL1;FAM229A;TSSK3;BSDC1;INPP5B;SF3A3;FHL3;UTP11L;COL9A2;CTPS1;C1orf228;PIK3R3;FAAH;ACOT11;SLC35D1;GADD45A;LRRC8B;FRRS1;GSTM4;GSTM2;GSTM1;GSTM3;CSF1;ADORA3;CD101;RBM8A;NUDT17;RGS1;EPHX1;ADI1;RNF144A;NRBP1;KRTCAP3;HEATR5B;OXER1;EPAS1;PUS10;HK2;AMMECR1L;ARL6IP6;ANKAR;INPP1;ALS2;IKZF2;FAM124B;FARP2;IL5RA;RAD18;SRGAP3;MTMR14;CAMK1;SNRK;CCR3;KLHL18…
8	275	CA6;UBIAD1;DNAJC16;AGMAT;HSPG2;TCEA3;MDS2;TMEM57;LDLRAP1;MAN1C1;DHDDS;BEND5;HOOK1;CYP2J2;CNN3;RTCA;DENND2D;BCL9;MLLT11;EFNA1;CCT3;IGSF8;GPA33;MFSD4;TRAF3IP3;OBSCN;FAM89A;KLHL29;DNMT3A;GPR113;MTA3;CAMKMT;SPTBN1;ADD2;DNAH6;TRABD2A;FAM178B;NPAS2;GCC2;EDAR;TMEM177;CERS6;ITGA6;CCDC141;TMEM194B;PLCL1;ABCB6;SPEG;SERPINE2;CAND2;OXNAD1;SATB1;TGFBR2;VIPR1;ZNF662;ALS2CL;TMIE;IMPDH2;SEMA3G;FHIT;FOXP1;CHST13;…
9	255	NPPA;EIF4G3;STPG1;THEMIS2;SMPDL3B;XKR8;PTAFR;YRDC;PLK3;TCTEX1D4;SLC5A9;SPATA6;FAM212B;HIPK1;TSPAN2;MCL1;FAM63A;PBXIP1;THBS3;MTX1;C1orf204;VSIG8;CCDC19;TAGLN2;MPZL1;MPC2;RABGAP1L;ATP2B4;TATDN3;FLVCR1;SDE2;NTPCR;ADAM17;EPT1;MAPRE3;KIAA1841;INO80B;KIAA1211L;NR4A2;TTC30B;TTC30A;FAM126B;CFLAR;CASP8;CREB1;STK36;BHLHE40;IRAK2;TMEM43;XPC;METTL6;ANKRD28;DYNC1LI1;CNOT10;LRRFIP2;ZBTB47;LZTFL1;LAMB2;USP4;RFT…
10	254	CTNNBIP1;C1orf127;CLCN6;ARHGEF19;ARHGEF10L;C1QC;C1QB;UBXN11;MAP3K6;STX12;KIAA1522;AK2;COL8A2;DPYD;DCLRE1B;PTGFRN;FMO5;ADAM15;TMEM79;PEA15;MGST3;TOR3A;PLA2G4A;TMEM206;KCTD3;DUSP10;CAPN2;OPN3;NLRP3;HADHB;MORN2;CAPG;TMEM150A;SEMA4C;MARCO;STEAP3;MZT2A;HNMT;ZEB2;ATP5G3;KIAA1715;ASNSD1;MARS2;IDH1;PNKD;GLB1;CRTAP;ZNF620;ZNF35;CLEC3B;CCR2;STAB1;ITIH1;KCTD6;CRYBG3;ARHGAP31;PLXND1;NCEH1;PIGZ;BDH1;TMEM129;R…
11	229	NADK;PRKCZ;MEGF6;PLEKHM2;CROCCP2;GALE;TRIT1;AKR1A1;TMEM69;EVI5;DRAM2;CEPT1;AP4B1;ACP6;MTMR11;VPS45;CTSS;CREB3L4;PMVK;TSTD1;FCER1G;SFT2D2;C1orf74;RPS6KC1;SMYD3;PQLC3;CLIP4;LCLAT1;DHX57;LOXL3;DOK1;CHST10;PDCL3;MGAT5;KYNU;ITGA4;FTCDNL1;GPBAR1;GPR35;UBE2E2;CCRL2;SFMBT1;C3orf14;ADPRH;CD86;OSBPL11;ATP1B3;TFDP2;SLC9A9;XXYLT1;SH3TC1;GRSF1;NAAA;COQ2;SMAD1;TMA16;SLC12A7;CENPH;POLK;S100Z;MCTP1;KIAA0141;TIMD…
12	205	RUNX3;ARID1A;PHACTR4;AGO3;NFIA;TM2D1;LMO4;PTBP2;TRIM33;NOTCH2NL;FDPS;PIGM;POU2F1;PRRC2C;ABL2;TOR1AIP2;ZNF281;DSTYK;FLVCR1-AS1;RAB3GAP2;PCNXL2;LINC00954;CRIM1;SLC3A1;ASB3;PEX13;WDPCP;AAK1;CCDC142;EIF5B;DYNC1I2;CIR1;GPR155;CYP20A1;LRRFIP1;NKIRAS1;HYAL1;RAD54L2;DCP1A;ZBTB20;LRRC58;SEC62;TMEM41A;SENP5;PIGG;STK32B;CC2D2A;KLHL5;ANKRD17;CCRN4L;ZNF827;PRMT10;FBXW7;MAP9;C4orf46;SNX25;LRP2BP;FAM134B;FYB;C5…
13	201	KCNAB2;RBP7;KIF1B;PGD;AGTRAP;KIAA2013;PLOD1;MFN2;MIIP;PADI2;PADI4;CDA;SLC9A1;MTF1;PGM1;ST6GALNAC3;VAV3;GPSM2;PSRC1;ZNF697;S100A12;S100A5;QSOX1;NPL;KIF21B;MAPKAPK2;PPP2R5A;MARC1;DEGS1;LBR;SH3BP5L;DRC1;FEZ2;QPCT;RMDN2;SFXN5;MAP4K4;SH3RF3;GALNT3;NAB1;HECW2;NRP2;LRRN1;CMTM7;TCAIM;PPM1M;PRKCD;TKT;PXK;PSMD6;GPR27;NXPE3;MME;BST1;AGPAT9;LSM6;HMGB2;CARD6;ITGA1;SLCO4C1;SRA1;APBB3;NDST1;ADAM19;UNC5A;HK3;GRK…
14	199	TNFRSF9;SLC45A1;SLC25A34;ALPL;LINC00339;FUCA1;AIM1L;KIAA0319L;PPT1;CCDC30;HS2ST1;PHTF1;CELF3;HCN3;SEMA4A;SLC25A44;PMF1;F11R;FCGR2A;ATF6;ACBD6;KIAA1614;CACNA1E;FAM129A;MYBPH;CHI3L1;LAMB3;SLC30A1;MIA3;TMEM63A;TRIM11;MBOAT2;LAPTM4A;B3GNT2;ARID5A;TMEM182;BCL2L11;IL1B;EPB41L5;ARHGAP15;ACVR1C;RBMS1;GCA;CXCR2;CXCR1;INPP5D;TAMM41;SLC26A6;KLHDC8B;DOCK3;TWF2;RYBP;TPRA1;RAB43;TRPC1;B3GNT5;ZDHHC19;UVSSA;TLR1…
15	191	SMIM1;YBX1;SLC2A1-AS1;PDZK1IP1;SLC50A1;YY1AP1;DARC;SHISA4;MRPL55;GUK1;IBA57;HIST3H2A;PCGF1;PTCD3;GYPC;MBD5;TYW5;ALS2CR12;FAM134A;ATG9A;DNAJB2;EMC3;SERPINI1;AP2M1;DGKQ;MXD4;CEP44;CYP4V2;C5orf22;BDP1;DMXL1;ATP6V0E1;CLTB;TSPAN17;B4GALT7;MYLK4;BAG6;PPT2-EGFL8;PIM1;TBC1D22B;TMEM63B;L3MBTL3;MTRF1L;NUDT1;GNA12;AQP1;BAIAP2L1;ZSCAN21;PUS7;KEL;KCNH2;FBXO25;MTMR9;MSR1;ZDHHC2;DMTN;SLC25A37;RBPMS;PLAT;WDYHV1;…
16	188	PEX10;HMGCL;PIGV;AHDC1;EYA3;RCC1;ZNF362;AGO1;IPO13;DNAJB4;KCNC4;ITGA10;GOLPH3L;POGK;CENPL;CACYBP;CAMSAP2;PLEKHA6;TMEM81;INTS7;LIN9;FAM228B;GCFC2;CHCHD5;ACVR2A;ERMN;RBM45;PRKRA;HSPD1;METTL21A;RPE;RHBDD1;DTYMK;HACL1;MON1A;PHF7;KIAA1407;POPDC2;PLS1;LINC00886;PARL;PDE6B;BLOC1S4;NUDT9;TBCK;CCDC127;C5orf55;CCT5;MOCS2;MCCC2;MEF2C;ARSK;LNPEP;ANKHD1-EIF4EBP3;EIF4EBP3;SNRNP48;NHLRC1;HSPA1B;ATF6B;HSD17B8;FA…
17	173	PANK4;NPHP4;SLC25A33;MAD2L2;ALDH4A1;PEF1;AGO4;NSUN4;ALG6;RBM15;CTSK;ARNT;UBE2Q1;KLHL12;LAX1;RBBP5;NDUFAF7;ACYP2;GMCL1;PAIP2B;CIAO1;STK11IP;ATG16L1;DUSP28;SEPT2;SETMAR;PRKAR2A;ACTR8;ARL13B;RAB7A;NCK1;TNIK;SENP2;MUC20;ZNF721;MYL5;FAM53A;TADA2B;N4BP2;ARHGEF38;PET112;FAM105B;SSBP2;ZNF879;GMDS;FAM65B;PRR3;NFKBIL1;KCTD20;BTBD9;PRICKLE4;SUPT3H;MMS22L;COQ3;SMPD2;ZBTB2;RAC1;AVL9;VKORC1L1;KRIT1;CHCHD3;REPI…
18	163	TP73;AUNIP;STMN1;CLSPN;CDCA8;CDC20;KIF2C;RAD54L;STIL;CDKN2C;ZFYVE9;ORC1;NUF2;ASPM;UBE2T;DTL;CENPF;RRM2;CENPO;NCAPH;C2orf15;BUB1;MCM6;CDCA7;SGOL2;CTLA4;HJURP;FANCD2;KIF15;TRAIP;POC1A;KIAA1524;MCM2;TOPBP1;SMC4;RFC4;NCAPG;CENPE;MAD2L1;CCNA2;PLK4;MLF1IP;TRIP13;CCNB1;KIF20A;DND1;PTTG1;GMNN;CCHCR1;TCF19;KIFC1;DLK2;CENPW;MTFR2;LATS1;FBXO5;MCM7;EZH2;GTF2E2;GINS4;MCM4;GGH;CCNE2;ATAD2;TONSL;RECQL4;KIF24;FA…
19	158	PLEKHN1;C1orf170;SCNN1D;MMEL1;TNFRSF25;PLEKHG5;PER3;C1orf213;RCAN3;SCMH1;RAVER2;CDC14A;CHI3L2;MAGI3;PDE4DIP;TRIM46;SLAMF1;CSRP1;ETNK2;TRAF5;AKT3;KHK;GALM;CCDC104;TMEM237;CD28;ADAM23;EPHA4;SGPP2;UBE2F;WNT7A;BTD;NR1D2;GPD1L;CMTM8;ZNF619;SEC22C;NPRL2;FRMD4B;MINA;GCSAM;B4GALT4;RABL3;ACPL2;PFN2;GPR171;MCF2L2;CLCN2;ZNF141;CPLX1;NSG1;ABLIM2;KIT;GPRIN3;INPP4B;BRD9;MTRR;IL7R;GRAMD3;CCNI2;SEPT8;CDHR2;SERPI…
20	154	FAM213B;PLA2G2D;CNKSR1;BMP8B;MED8;B4GALT2;MUTYH;FAM159A;FAM69A;ALG14;B4GALT3;UAP1;UCK2;LAMC1;GPR25;TAF1A;PREB;CHAC2;ERLEC1;COMMD1;SLC1A4;EIF2AK3;ANKRD39;TSGA10;HIBCH;USP37;GMPPA;CHPF;ITM2C;EDEM1;ARPC4-TTLL3;TTLL3;ACVR2B;CCR9;GMPPB;TNNC1;NT5DC2;BBX;EAF2;PDIA5;UBA5;STX18;WFS1;CD38;SEL1L3;IGJ;PARM1;SLC25A4;ANKRD37;AHRR;FAM169A;ELL2;NUDT12;SEC24A;MZB1;PROB1;IRF4;TXNDC5;PAQR8;TRAM2;MANEA;MOXD1;PERP;SE…
21	152	ATAD3A;LZIC;ZBTB8OS;ZFP69;GLMN;RWDD3;EXTL2;HENMT1;S100A8;ADSS;GEMIN6;DYNC2LI1;C2orf74;TPRKB;RPL31;MRPS9;ZC3H8;CBWD2;C2orf76;METTL5;OSGEPL1;PPIL3;NDUFS1;FARSB;TRNT1;CRBN;TMPPE;SS18L2;CDCP1;TMA7;SMIM4;CCDC66;CEP70;RAP2B;PDCD10;RPL22L1;THAP6;MRPL1;LIN54;AFF1;BDH2;RPL34;SNHG8;MRPL36;NNT;RAD17;XRCC4;COX7C;CETN3;UQCRQ;ZCCHC10;SAR1B;MFAP3;MRPL22;MED7;RPL26L1;THOC3;GPRIN1;PSMG4;EEF1E1;PAK1IP1;COX7A2;NDUF…
22	143	RSG1;HMGN2;MECR;ZMYM4;C1orf50;TOE1;CPT2;C1orf123;TARS2;EFNA3;MSTO1;NHLH1;RABIF;JMJD4;EXOC8;MAP10;TSSC1;ODC1;CCDC121;HAAO;PREPL;XPO1;C2orf81;WDR54;MAT2A;FAHD2B;RFTN2;EPM2AIP1;MLH1;ZNF502;ARIH2OS;HEMK1;WDR5B;ACAD9;H1FX;WDR70;ARRDC3;DNAJC18;TMCO6;TIGD6;UBTD2;LINC00847;HIST1H1C;TFB1M;MRPL18;C7orf50;POLM;DNAJC30;ZNF3;C7orf61;UFSP1;DUS4L;TMEM209;NUDT18;PPP2R2A;ERLIN2;PYCRL;PPP1R16A;LRRC14;ZNF7;PPAPDC2;…
23	133	RPL11;RPS8;EPS15;GPX7;RPL5;DPH5;SCARNA2;LAMTOR5;RPS27;SSR2;MRPL24;CD48;SNAP47;TMEM18;RPS7;PTRHD1;POLE4;MZT2B;PMS1;EEF1B2;PLCD4;WNT6;MYEOV2;TADA3;RPSA;TMEM42;HPS3;MAP6D1;RPL35A;SMIM20;RPS3A;ANXA2R;EPB41L4A-AS1;NDUFA2;RPS14;LYRM4;TMEM14B;C6orf48;RPS18;RPS10;EEF1A1;DSE;PSMG3;MOSPD3;SLC35B4;ADCK2;C8orf46;SBSPON;RPL30;EEF1D;RPL8;RPS6;NDUFB6;RMRP;PSMD5;RPL35;MAN1B1;SSNA1;ZNF32;RPL27A;RPS13;C11orf31;EEF…
24	133	MIB2;MMP23B;DHRS3;BAI2;CCDC28B;TIE1;SELRC1;CD160;TTC24;CD244;SH2D1B;CD247;IRF6;TRIM17;LINC00299;RTKN;GNLY;ATOH8;CD8A;CD8B;IL18R1;IL18RAP;FBLN7;CASP10;B3GNT7;NMUR1;RAMP1;ILKAP;HES6;BOK;CHST2;FAM43A;SPON2;TXK;IGFBP7;ELOVL6;CXXC5;PCDH1;HAVCR2;ZKSCAN3;THEMIS;SYNJ2;MPP6;GSAP;HIPK2;AGK;MYOM2;BAALC;BNC2;SIT1;PRUNE2;TLE1;BSPRY;C9orf117;CERCAM;PTGDS;CLIC3;AKR1C3;COL13A1;PRF1;DLG5;CTBP2;OSBPL5;ST5;NR1H3;NR…
25	123	ICMT;NOL9;NMNAT1;DFFA;GPN2;GMEB1;ZMYM1;IPP;TCEANC2;CYB5RL;INADL;DBT;TAF13;CYB561D1;GABPB2;TDRKH;MDM4;BPNT1;ZNF669;TAF1B;UGGT1;DUSP19;VHL;EXOG;ZNF445;ZNF852;NEK4;LRCH3;GRK4;TMEM192;KIF3A;SFXN1;ARL10;C5orf45;TAF8;POLH;ZBTB24;KIAA1919;HINT3;FOXK1;PMS2;PURB;GTPBP10;ZNF789;METTL2B;NOM1;TNFRSF10A;C8orf44;ZNF517;GNE;SLC25A51;C9orf85;AUH;EXOSC2;USP54;PDDC1;SPTY2D1;ZBTB3;AP5B1;FAM168A;DNAJB13;ATM;TIRAP;NR…
26	117	UBE2J2;PUSL1;GNB1;TARDBP;TMEM222;TFAP2E;C1orf109;PRPF38A;ST7L;LIX1L;POGZ;RCSD1;SMG7;TP53BP2;FAM168B;DARS;STK39;SCRN3;RNF25;DGKD;SETD5;EAF1;RHOA;WDR82;PCCB;EIF4A2;PAK2;MRFAP1;LCORL;METAP1;PPID;NSUN2;PAPD7;GOLPH3;SERINC5;HNRNPA0;FBXW11;MAPK9;RIPK1;ZSCAN16;ATP6V1G2;ABHD16A;STK38;MRPS18A;WDR27;BAZ1B;GTF2I;TRIM4;NRF1;FAM115A;BIN3;LEPROTL1;PROSC;UTP23;GLI4;RECK;HNRNPK;RABGAP1;ZNF79;DOLK;FBXW5;WDR37;COM…
27	115	UBXN10;CAMK2N1;ZNF683;SESN2;C1orf216;MANEAL;TTC22;MCOLN2;TGFBR3;GFI1;CD2;SYT11;RAB25;FCRL6;SOX13;RHOU;YWHAQ;TRIB2;RAB11FIP5;SLC20A1;TFCP2L1;GTDC1;MREG;AGAP1;CXXC11;HDAC11;PLXNB1;CACNA2D2;PCBP4;EHHADH;TPRG1;IQCG;ZFYVE28;JAKMIP1;TBC1D19;SGCB;SCD5;TLR3;F2R;PPP2R2B;JAKMIP2;COL11A2;ENPP4;MYO6;DLL1;ZNF853;CLCN1;FAM131B;NUGGC;MSC;TMEM249;AK3;CDKN2A;PTCH1;MVB12B;PTRH1;TTC16;C8G;ZNF365;B4GALNT4;DUSP8;ASCL…
28	103	DMAP1;PRDX1;LRRC40;RPF1;GTF2B;ATP5F1;PRPF3;SCNM1;GNPAT;TFB2M;IAH1;DDX1;IFT172;MDH1;MRPL19;MKI67IP;FASTKD1;OLA1;NIF3L1;FASTKD2;GNL3;UBA3;TRMT10C;SNX4;MRPS22;EIF2A;COPS4;ADH5;LAMTOR3;ANAPC10;PLRG1;BRIX1;TAF9;GFM2;POC5;CCNH;RIOK2;PPP2CA;RARS;SIRT5;CLIC1;MUT;RARS2;TRMT11;PCMT1;NUPL2;MPLKIP;PSMC2;ORC5;COG5;DLD;PNPLA8;POT1;DCTN6;MRPL15;MTERFD1;DCAF13;NUDCD1;KIAA0020;ATP5C1;CUL2;ZNF248;DDX50;FAM35A;EXOS…
29	101	ENO1;EXOSC10;KDM1A;RNF220;LRRC41;FAF1;SARS;DDX20;DENND2C;METTL13;IPO9;COG2;EDARADD;FH;CPSF3;NOL10;PPM1G;BRE;CCT7;IMMT;BIN1;ERCC3;SMPD4;ATIC;SMARCAL1;ULK4;DHX30;ATRIP;RUVBL1;HLTF;EIF2B5;PSMD2;NOP14;PPAT;SDHA;HARS;ANXA6;DDX41;CDKAL1;ABCF1;LSM2;EHMT2;XPO5;HSP90AB1;MCM3;REPS1;MTHFD1L;GARS;INTS9;ACO1;ALDH1B1;WDR5;PITRM1;MMS19;ACTR1A;RRP8;SSRP1;PRPF19;MTA2;METTL12;MEN1;DPP3;VPS11;NOP2;USP5;AAAS;ATP5B;H…
30	99	PAQR6;SMG5;FCGR3B;C1orf112;EGLN1;TSNAX;FAM49A;DTNB;YIPF4;MXD1;C2orf82;SLC6A6;APPL1;ANAPC13;CEP63;KY;EPHB1;KIAA0232;NSUN7;APBB2;CHIC2;IL8;CXCL6;CXCL1;HSD17B11;TMEM154;GALNT7;PARP8;MCC;RNF130;DTNBP1;RUNX2;VNN1;VNN3;VNN2;FSCN1;UPP1;DOCK5;TMEM55A;TP53INP1;GPT;TOPORS;ZNF189;C9orf37;CELF2;NRBF2;NUDT13;HPS6;CACUL1;PAX6;PRRG4;SLC39A13;STX3;GAB2;MRE11A;CLEC1A;CLEC7A;LRMP;KIAA1551;DIP2B;PPM1H;GIT2;ITM2B;PE…
31	98	ZMYM6;ZNF644;KIAA1107;CELSR2;PRKAB2;CHD1L;TMOD4;THUMPD2;FBXO11;PPP1R21;UBR3;ORMDL1;NABP1;SF3B1;CLK1;KANSL1L;CAPN7;NGLY1;DZIP3;C3orf33;MAP3K13;OPA1;SEPSECS;OCIAD1;EXOC1;AASDH;RCHY1;HELQ;C4orf21;USP53;ZFYVE16;RASA1;YTHDC2;TCERG1;CLK4;ZNF354A;HCG11;SENP6;ZNF292;ORC3;MAP3K7;GOPC;MED23;BCLAF1;RMND1;WTAP;RBAK;SNX13;PEX1;CCDC132;RHEB;UBE2V2;RB1CC1;LACTB2;PHF20L1;BTAF1;C10orf137;ZBED5;CYP2R1;TTC17;FNBP4;…
32	97	TNFRSF8;ASAP3;RHOC;FCGR3A;OLFML2B;IER5;ATF3;BATF3;GPR137B;ANXA4;CLEC4F;TBC1D8;FMNL2;RAPH1;CX3CR1;LIMD1;ABHD6;FILIP1L;NFKBIZ;HEG1;MRAS;FGFRL1;RGS12;RASGEF1B;PCDH12;CSF1R;SCGB3A1;GSTA4;SCRN1;PPP1R17;MYO1G;CUX1;INSIG1;ZNF703;MTSS1;LYPD2;LYNX1;SNAPC3;KLF4;PHF19;VAV2;SFMBT2;RET;CDH23;SFTPD;PAPSS2;MYOF;NEURL;DUSP5;TCF7L2;WDR11;STK32C;PWWP2B;KNDC1;CDKN1C;MS4A4A;MS4A7;MS4A14;RIN1;CABP4;ACY3;SIDT2;TAGLN;P…
33	95	MEAF6;CMPK1;MIER1;SERBP1;PRKACB;SLC35A3;SLC30A7;UHMK1;ZBTB41;DENND1B;NEK7;SRP9;RAB10;PPP1CB;SPAST;SOS1;C2orf49;ARL5A;ATF2;C2orf69;CGGBP1;PCNP;ZBTB11;COMMD2;MBNL1;SKIL;DNAJB14;RAB33B;KIAA1430;MIER3;SGTB;LYSMD3;FBXL17;PGGT1B;FEM1C;TMED7;ATG12;CSNK1G3;LYRM7;C5orf24;HMGN4;TMEM30A;CCNC;CD164;FBXO30;TMEM106B;SP4;MTERF;THAP5;C7orf60;MDFIC;LYPLA1;YTHDF3;TMEM64;OTUD6B;FAM92A1;PLEKHF2;ANKRD46;EFR3A;RFK;TGF…
34	90	FAM132A;ACAP3;CDK11A;CSF3R;ATP6V0B;CCDC17;INTS3;DCST2;CRABP2;ELF3;ZNF512;HTRA2;SNED1;ATG4B;COL7A1;SIDT1;SH3BP2;DCAF16;PTTG2;HARS2;RAB24;MXD3;FAM193B;LST1;SKIV2L;RNF5;AGER;RGL2;MICAL1;HOXA2;C7orf43;SAP25;LRCH4;LRWD1;FAM71F2;DGAT1;GBA2;ZSWIM8;ZFYVE27;ATHL1;CHRNA10;MYBPC3;RAPSN;C1QTNF4;BEST1;TBC1D10C;TCIRG1;CHKA;ATG16L2;C1R;CALCOCO1;ARHGAP9;MARS;MBD6;RPGRIP1;RIPK3;PGP;ATP2A1;SNX29P2;GDPD3;PHKG2;C16o…
35	87	SLC2A5;CITED4;TACSTD2;BCL2L15;RAB13;PPFIA4;ADORA1;CHIT1;CD34;ATP6V1E2;M1AP;LTF;CAMP;PTX3;CYTL1;SORCS2;HTRA3;SPINK2;PDZD2;PGBD1;KCNK5;CRISP3;KIAA1586;SLC22A16;ARG1;ICA1;ABCA13;PRRT4;CLEC5A;DEFA4;CPNE3;UGCG;LCN2;PKN3;TET1;PLAU;KCNMA1;ENTPD7;ELOVL3;COL17A1;NUCB2;PRG2;TCN1;MTL5;ARHGEF17;FUT4;PIWIL4;MMP8;PHLDB1;OLR1;GPR84;XRCC6BP1;MSRB3;DNAH10;POLE;DNAJC15;OLFM4;RNASE3;CTSG;TTC8;CAPN3;ATP8B4;TLN2;CPNE…
36	81	CLSTN1;MTOR;UBR4;EMC1;STRIP1;ATP1A1;SETDB1;GON4L;COPA;NCSTN;ACBD3;URB2;HEATR1;NBAS;CAD;THADA;SNRNP200;TMEM131;NUP210;MAP4;DAG1;VPRBP;PIK3R4;DNAJC13;EIF4G1;HTT;KIAA0922;DIAPH1;DOCK2;STK10;ARID1B;INTS4;TRRAP;NUP205;ST3GAL1;PLEC;DOCK8;IARS;SPTAN1;NUP188;ABL1;NUP214;SEC16A;LARP4B;ALDH18A1;BTRC;NAT10;CKAP5;MADD;GANAB;NUMA1;NCAPD3;CHD4;NCKAP1L;SART3;GCN1L1;EP400;PARP4;LAMP1;CHD8;YLPM1;CCDC88C;DYNC1H1;H…
37	80	ZBTB48;KLHL21;SH3D21;EVA1B;KIAA1324;OVGP1;HSPA6;PSD4;CACNB4;RAF1;GRM2;ASB14;GRAMD1C;PODXL2;ABTB1;DCAF4L1;ARFIP1;FHDC1;FAM174A;ST8SIA4;ARAP3;HLA-G;HCG27;SAYSD1;DAAM2;GNMT;YIPF3;AMD1;SLC22A1;ASL;TPST1;ALKBH4;SRPK2;ZNF746;LETM2;SDC2;SPAG1;ANGPT1;SLC45A4;IL11RA;FGD3;TMEM180;DNHD1;ARAP1;PEX5;STAT6;AVIL;HAL;WDR66;ULK1;ATP5S;C14orf159;FAM214A;ISL2;ST20;PLCG2;TTC19;EZH1;AOC2;AOC3;PLEKHM1;UNC13D;AATK;GNAL…
38	78	HIAT1;SLC25A24;SNX27;RIT1;ETV3;BROX;ROCK2;ASXL2;GPATCH11;EXOC6B;STARD7;MFSD9;GPD2;BZW1;ORC2;CCDC51;PTPLB;RASA2;TBC1D14;HERC3;IPO11;GCNT4;ANKHD1;E2F3;HACE1;OSTM1;SHPRH;NCOA2;C8orf76;TAF1L;C9orf41;ZNF782;TSTD2;GPR107;RPP38;MLLT10;ITGB1;MAPK8;FUT11;ATE1;PLEKHA1;RNF169;JRKL;MPZL3;RECQL;ELK3;TDG;PPTC7;LIG4;ATP11A;SEC23A;PPP2R5E;SLC39A9;BAG5;ZNF770;TTBK2;SLC30A4;TMOD3;DPP8;NPTN;PDPK1;MKL2;PHLPP2;HS3ST3…
39	75	UTS2;ODF2L;SEMA6C;RORC;C2CD4D;THEM5;B3GALT2;CFH;HS6ST1;KIF5C;SLC4A10;DPP4;IL17RE;COLQ;CXCR6;PHLDB2;LINC00880;SPTSSB;USP13;PTPN13;FLT4;NCR3;ELOVL4;ME1;USP45;LAMA2;PHACTR2;MAP3K4;CCR6;CYTH3;ABCB1;MATN2;SAMD12;AQP3;CCDC107;DFNB31;DAB2IP;DOLPP1;NCS1;TSPAN15;CDHR1;ADAM12;CYP2E1;PARVA;PLEKHA7;SYTL2;ME3;KLRB1;DUSP16;SOAT2;RARG;METTL21B;RIC8B;B3GALTL;LTK;RORA;NEO1;ATF7IP2;CPNE7;THRA;NR1D1;IGFBP4;HLF;TTC3…
40	74	GLTPD1;TAS1R3;CCDC24;ACADM;CD1A;AIM2;GEN1;EML6;COBLL1;SCN3A;METTL8;AP1S3;COL4A4;COL4A3;OSBPL10;ZNF589;FAIM;DOK7;TAPT1;ARHGAP24;SPRY1;TBC1D9;GPM6A;CENPK;SYNPO;ZDHHC14;WNT16;FAM167A;BLK;RHOBTB2;SYBU;B4GALT1;FBXO10;GCNT1;USP6NL;PDZD7;CYB5R2;WEE1;GNG3;POU2AF1;CLECL1;BHLHE41;SSPN;PPFIBP1;DENND5B;NXPH4;SHMT2;COCH;ELL3;GATM;GPT2;TMEM231;MC1R;DBNDD1;TNFRSF13B;ARL4D;GNG7;EBI3;TNFSF9;CD70;ACP5;ZBTB32;MAP4K…
41	74	C1orf200;YIPF1;KIAA0040;TLR5;LGALS8;RHOB;PLB1;GALNT14;TGFA;GPAT2;TMEM185B;KCNH7;CSRNP1;CCR1;PROK2;POGLUT1;FAM157A;LRPAP1;ALPK1;CCDC112;HRH2;SERPINB1;FLOT1;IER3;MALSU1;HIBADH;RFC2;POR;SLC12A9;ERI1;PPP1R3B;FP15737;RNF122;ATP6V1C1;UBAP1;NANS;PFKFB3;ZNF438;PHF21A;DGAT2;ST3GAL4;HNRNPA1;NFE2;TBC1D15;RAB20;TMEM260;BLM;FURIN;FES;CHSY1;ZNF319;USB1;SPATA2L;FLOT2;DHRS13;TRIM25;HN1;SOCS3;PGS1;DNAH17;C17orf62…
42	74	SRRM1;MAP7D1;RPRD2;UBAP2L;PCBP1;BRPF1;PTPN23;FAM193A;SEC31A;GSTCD;UBE2D2;LARP1;TBC1D9B;PRRC2A;TAPBP;TNRC18;POM121;POM121C;C7orf13;UBAP2;AKNA;EHMT1;GBF1;PHRF1;SF1;SYVN1;BCL9L;NCAPD2;WBP11;SMARCC2;ATXN2;NCOR2;PROSER1;PCCA;ARHGEF7;CHAMP1;MTA1;BAHD1;ATXN2L;SETD1A;TERF2;WWP2;ZC3H18;MINK1;POLR2A;DHX8;SP2;PPP1R9B;GPRC5C;FASN;CCDC57;NFATC1;PTBP1;AP3D1;CLPP;KHSRP;ELAVL1;RAVER1;SMARCA4;BRD4;CHERP;GATAD2A;A…
43	71	C1orf86;WDTC1;TMEM39B;NFYC;ANKRD35;SF3B4;CRTC2;BGLAP;DCAF8;CDC73;FBXO41;DGUOK;TRMT44;EGR1;HMGXB3;HMGA1;CUL7;ELMO1;DTX2;ZKSCAN5;AP4M1;TAF6;TMUB1;ZC3H3;ZBTB5;ANXA11;MAP3K11;PACS1;DIABLO;FAM71D;ACTN1;RIN3;STUB1;MGRN1;PRR14;FBRS;ACD;CTDNEP1;PEX12;FMNL1;SF3A2;PIP5K1C;APBA3;SH3GL1;SLC25A23;DENND1C;TUBB4A;RAB11B;ZNF414;ZSWIM4;CC2D1A;DCAF15;RFX1;MAP1S;FCHO1;GMIP;LIN37;GSK3A;IRF2BP1;SCAF1;TBC1D17;VRK3;CNO…
44	70	EPHA2;ADC;RIMS3;TTC39A;NEGR1;PPM1J;SLC35F3;COA6;SCN9A;PGAP1;SLC4A3;SH3BP4;AMIGO3;DNASE1L3;LEPREL1;CCDC50;NAT8L;SLC7A11;LEAP2;C5orf20;TIFAB;NOTCH4;PACSIN1;KCNK17;TNFRSF21;DEPTOR;ZFAT;TMEM8B;LRRC26;NRP1;PALD1;FAM213A;LINC00865;SCT;DRD4;LRP5;HTR3A;KIRREL3;CLEC4C;KRT5;C12orf45;CUX2;DGKH;GAS6;PAPLN;LGMN;PLD4;AHNAK2;SCAMP5;CIB2;IDH3A;SLC12A3;MMP15;CDH1;IRF8;SERPINF2;SERPINF1;GUCY2D;RASD1;LRRC48;TRAF4;A…
45	67	SDF4;SRM;DDOST;TCEB3;MMACHC;CLCC1;RRP15;GALNT2;ATP6V1C2;PDIA6;TMEM214;GFPT1;TEX261;FAHD2A;STT3B;MANF;TMEM39A;SEC61A1;SRPRB;SLC33A1;ALG3;DNAJB11;UGDH;LARP1B;CLPTM1L;SIL1;SPATA24;CANX;SSR1;RWDD2A;THBS2;PHF10;TMEM248;ZNF655;CALU;PDIA4;EBAG9;ALG2;HSPA5;SURF4;FBXO18;IDE;CDK2AP2;HYOU1;STT3A;HSP90B1;ATP2A2;TMED10;ADPGK;CLK3;VKORC1;LRRC59;P4HB;KIAA1328;C19orf10;CALR;TMEM147;CLPTM1;BLOC1S3;ISOC2;ZNF337;RP…
46	64	ZBTB40;TXLNA;HDAC1;PYGO2;UBQLN4;C1orf85;SLC41A1;ITPKB;LYST;SEMA4F;TGFBRAP1;TATDN2;PLXNA1;INTS12;PHF15;G3BP1;MDC1;BRD2;C6orf106;TSPYL1;IFNGR1;CCDC136;ZNF862;FAM78A;ALOX5;TSPAN14;SEC31B;HIF1AN;LDB1;STIM1;TRIM68;USP35;FBXL14;BAZ2A;UBC;DCAF5;EVL;PPP1R13B;C15orf41;EDC3;WHAMM;POLG;RAB11FIP3;DCUN1D3;UBFD1;MIS12;ZBTB4;KIAA0100;PIP4K2B;NMT1;GOSR2;CYTH1;FOXK2;STXBP2;ZNF317;ILF3;CDC25B;RBBP9;ASXL1;PLCG1;NCO…
47	63	SRSF10;MYSM1;ZRANB2;TRMT13;AMY2B;EDEM3;SRSF7;ETAA1;TIA1;CCNT2;DCAF17;SP3;SLC39A10;SACM1L;CCDC14;SLC25A36;PRKCI;TTC14;CCDC39;HAUS3;DCUN1D4;LNX1;CASP6;MFSD8;ELMOD2;TRIM23;JMY;PAPD4;MTX3;TMEM161B;PRPF4B;CEP85L;TMEM168;MTDH;PTAR1;SPTLC1;FAM188A;LCOR;ZNF195;CREBZF;ANKRD49;AMN1;ZDHHC17;NR2C1;MAPKAPK5;ZCCHC8;ZNF84;HMGB1;RFXAP;NHLRC3;VPS36;RBM26;TTC5;PRPF39;DDHD1;GOLGA8A;PDP2;TMX3;ZNF555;NFATC2;RAB22A;PC…
48	63	USP48;SLC22A15;MPZ;PPP1R12B;SYT2;LPGAT1;PROC;NBEAL2;TLR9;EFCAB12;ABCC5;DGKG;MYO10;REEP5;RGS14;MAPK13;CNPY3;EEPD1;LAT2;NOV;C9orf139;FUT7;NT5C2;DGKZ;DTX4;CCDC88B;ANKRD13D;IL18;AMICA1;CSAD;GLIPR1;IKBIP;APAF1;RCBTB2;ADCY4;PLCB2;SPINT1;MYO5A;DAPK2;PSTPIP1;TM6SF1;LINC00514;CLDN9;TNFRSF12A;PPL;CKLF;CMTM1;CMTM2;SNAI3;RNF166;DEF8;STAT5A;ATP6V0A1;LINC00671;SIRT7;TYK2;STX10;CYP4F3;MYO9B;TMEM91;ZNF230;BCAT2;…
49	62	MRPL20;RBBP4;S100PBP;FAM73A;PMF1-BGLAP;ARID4B;UBXN2A;ANKRD44;PARP15;GK5;PHC3;DLG1;LIAS;CEP135;PPM1K;SEC24D;SPATA5;NDUFC1;PCBD2;SCUBE3;NFYA;ZNF451;UBE3D;GINM1;NUP43;CDK13;H2AFV;GATAD1;GSR;PLEKHA2;HOOK3;C9orf64;C9orf84;SCAI;ITIH2;MTPAP;MRPS16;RSF1;C11orf54;PPP2R1B;CCDC84;TRAPPC4;BTBD11;EIF3J-AS1;C15orf40;CRAMP1L;COG7;KCTD13;CRK;SLFN13;MYO19;TMEM106A;SS18;RNF125;ZNF557;ZNF562;MPV17L2;PBX4;ZNF506;KCN…
50	62	MRTO4;ZNF593;EBNA1BP2;DPH2;EIF2B3;ILF2;METAP1D;FAM117B;ICA1L;WDR12;IFRD2;PAICS;POLR1C;BZW2;SNHG15;TBRG4;PINX1;INTS10;C8orf33;RCL1;TEX10;TRUB2;DDX31;C9orf9;REXO4;FAM208B;C10orf2;SFXN4;MRPL16;WDR74;BANF1;ZNF202;RPUSD4;C12orf44;METTL1;CCDC41;ALKBH2;APEX1;TRMT61A;RPUSD2;THOC6;CTU2;APRT;RNMTL1;TMEM107;CDK12;PHB;UTP18;AKAP1;NAT9;RBFA;TIMM44;LSM4;DDX49;ARMC6;NR2C2AP;EXOSC5;PRMT1;DZANK1;C21orf33;ADSL;POL…
51	61	ZNF595;ZNF718;ZNF107;PHKB;ZNF69;ZNF763;ZNF433;ZNF44;LINC00665;ZFP82;ZNF461;ZNF585B;HKR1;ZNF793;ZNF404;ZNF285;ZNF577;ZNF649;ZNF880;ZNF528;ZNF578;ZNF320;ZNF160;ZNF415;ZNF347;ZNF677;ZNF525;ZNF582-AS1;ZNF667;ZNF667-AS1;ZFP28;ZNF470;ZNF835;AURKC;ZNF304;TRAPPC2P1;ZNF547;ZNF548;ZNF772;ZNF419;ZNF773;ZNF549;ZNF416;ZIK1;ZNF530;ZNF134;ZNF211;ZNF551;ZNF776;ZNF154;ZNF671;ZNF587B;ZNF814;ZNF418;ZNF256;ZNF606;ZN…
52	59	NBPF1;ATP13A2;NCDN;PTCH2;MAST2;FAM189B;RUSC1;TOMM40L;NUCKS1;PRKD3;ELMOD3;LYG1;THAP4;OGG1;GTPBP8;ECE2;FAM50B;ATAT1;FOXP4;BCKDHB;SLC4A2;SCRIB;TESK1;TPRN;CDNF;COX15;TRIM3;C11orf84;SAC3D1;KLC2;INPPL1;DPAGT1;C2CD2L;RPS26;FAM222A;PSPC1;C15orf62;TBC1D24;TAOK2;FBXL19;PARD6A;CAMTA2;KIF1C;STARD3;TMEM104;CEP76;MBD3;ADAT3;ZNF358;ZNF846;WIZ;CRTC1;SIRT2;MAP3K10;ETHE1;MYPOP;FIZ1;C20orf96;ZDHHC8
53	56	PTCHD2;TRNP1;HPCAL4;TMEM53;CTTNBP2NL;ADAMTSL4;S100A10;GPATCH2;TTC7A;CALCRL;CHCHD4;TRAK1;EPHB3;PRDM8;PLAC8;SGMS2;MAP3K1;TRIM36;SNX2;SH3PXD2B;TNXB;C6orf89;PDE7B;EZR;AHR;LOXL2;NDRG1;ANXA1;NEK6;VIM;SFXN3;SFR1;AHNAK;PELI3;UCP2;CEP164;EMP1;DCTN2;LINC00936;EP400NL;WDFY2;SPTLC2;C14orf80;GANC;DMXL2;TPPP3;ZDHHC1;COPRS;MTMR4;TUBB6;PODNL1;CYP2S1;ERCC1;EMP3;FPR3;RAE1
54	53	SLC16A4;FCRL5;FCRL3;FCRL2;FCGR2B;FCRLA;C1orf220;RALGPS2;CR2;RASGRP3;BCL11A;AFF3;ZNF860;IFT57;BEND4;BANK1;EBF1;QRSL1;PTPRK;PLEKHG1;ADAM28;PNOC;E2F5;STRBP;LCN10;BLNK;LRRC56;MS4A1;CYB561A3;PRICKLE1;PAWR;CLLU1;KIAA0125;TSPAN3;GGA2;RABEP2;CD19;P2RX5-TAX1BP3;P2RX5;NEK8;CD79B;DIRAS1;CD79A;CNFN;CD37;TEAD2;SPIB;PKIG;LINC00494;PMEPA1;LAMA5;TNFRSF13C;CELSR1
55	53	LUZP1;ATPIF1;MAGOH;MRPS14;SNRPE;COX20;SH3YL1;PIGF;SNRPG;DBI;HSPE1;NDUFB3;CSTA;CCDC58;KCNAB1;MRPL47;TCTEX1D2;LETM1;SMIM14;MRPS18C;AIMP1;SUB1;NDUFS4;TBCA;SRP19;RPF2;TMEM242;MIOS;SHFM1;UQCRB;ENY2;TXN;CAMSAP1;MSS51;CARD16;PRDM10;MAGOHB;ERGIC2;UCHL3;PSMA3;COX16;MAPKBP1;SEC11A;RPAIN;STX8;COA3;PTRH2;ATP5H;SNRPD1;ZNF14;ZNF566;ATP5J;C2CD2
56	52	NOC2L;THAP3;DIS3L2;UQCRC1;APEH;EEFSEC;ABCF3;DBNL;POLD2;ZNF777;PUF60;PMPCA;ANAPC2;RNH1;ARFGAP2;DAK;POLA2;AIP;DCP1B;NOC4L;VWA9;VPS33B;TBL3;E4F1;FAM86A;PRMT7;COG8;TCF25;DRG2;ASPSCR1;GPS1;CACTIN;DUS3L;XAB2;PCP2;FARSA;RBM42;TIMM50;PSMC4;ERCC2;RUVBL2;HSPBP1;IDH3B;CSRP2BP;RALY;GSS;AAR2;ADRM1;PFKL;PES1;TRMU;NCAPH2
57	51	SMIM12;RLF;ZNF691;GNAI3;KIFAP3;PUM2;LRPPRC;NUP35;WDR75;GTF3C3;XRCC5;TRIP12;TOP2B;CLASP2;GOLGA4;SHQ1;TOMM70A;PDS5A;SRP72;POLR2B;SMARCAD1;ABCE1;NUP155;ZNF131;SKIV2L2;UTP15;CHD1;HSPA4;CDC5L;SERINC1;ZBTB10;ECD;CCSER2;TNKS2;NOC3L;SLK;LPXN;BCO2;ARID2;HNRNPC;ATP6V1D;TRIP4;ZFP90;RABEP1;CNTROB;DHX40;SEH1L;PIK3C3;ACTR5;ARFGEF2;LTN1
58	51	AKR7A2;MUL1;PARS2;KRTCAP2;PTPN14;CD302;NELFA;TRIM26;CUTA;PPARD;MRPL2;RBM28;KLHDC10;ZNF282;METTL10;LSP1;AMBRA1;ARHGAP1;VEGFB;EHD1;SIPA1;RELA;RCE1;ZNF384;CDK8;EAPP;CCNK;ZNF213;LCMT1;MNT;VAT1;DCAKD;SLC9A3R1;GGA3;WBP2;ARHGDIA;C19orf35;TECR;GPI;POLR2I;PAK4;CCDC97;TGFB1;ZNF575;FBXO46;ZNF444;ZBTB45;AP5S1;DLGAP4;PIGT;RAC2
59	48	VAMP3;LEPRE1;ATPAF1;EFCAB14;RNPC3;TPM3;HSD17B7;ACTR2;CNOT11;ACTR3;PLEKHB2;NDUFA10;USP38;EXOC3;SLC9A3;EMB;PIK3R1;SLC30A5;PDSS2;PRPS1L1;PPIA;IKZF1;TMEM176B;TMEM176A;YWHAZ;RNF38;SRGN;EIF4EBP2;MINPP1;DNAJC24;OSBP;RAB5B;ZMYM5;RBM23;CALM1;CPSF2;UBR7;NIPA2;ARIH1;BTBD1;PAGR1;COQ9;CYB5B;C19orf40;GPATCH1;LSM14A;BLCAP;RCAN1
60	46	BCAR3;NTRK1;FCER1A;COLGALT2;SLC45A3;C1orf186;SCCPDH;OBSL1;GATA2;CPA3;ATP10D;PDLIM5;HPGD;KLKB1;SMPDL3A;ENPP3;AKAP12;GRB10;KIAA1324L;IMMP2L;CA8;ENPP2;SHB;FANCC;IKBKAP;EPS8L2;NRIP3;MS4A3;MS4A2;KLF5;RYR3;SLC27A2;HDC;MAF;TMEM11;NLK;CORO6;OSBPL1A;CFD;PLD3;GRIK5;FAM110A;PLTP;RUNX1;PLA2G6;MGAT3
61	45	RDH14;SFT2D3;ZNF804A;C4orf48;WRNIP1;PPP1R35;ZNF775;C8orf82;ENDOG;C9orf172;ZMYND19;ANKRD16;C10orf95;TAF10;RRAS2;TAF6L;PPP1R14B;FAM89B;NUDT8;FBRSL1;EBPL;NDNL2;C15orf61;MESDC1;TSR3;ECI1;MAZ;EXOSC6;ZFPM1;GPS2;RFNG;TPGS1;ATP5D;MEX3D;SSBP4;EID2;CCDC61;TMEM160;CTU1;TMEM238;ZCCHC3;MRPS26;CEBPB;CHCHD10;PDXP
62	45	TNFRSF18;TNFRSF4;RNF207;MUC1;PHLDA3;CHN1;WNT10A;CCR4;PLCD1;DLEC1;CLDND1;GPR15;MB21D2;USP46;TRIM2;PI16;TMEM200A;ZC3H12D;AGFG2;DUSP4;TRAF1;NPDC1;IL2RA;ARID5B;RTKN2;FANK1;BIRC3;RNF214;IL10RA;ST8SIA1;TMEM116;LINC00426;PTGER2;FBXL16;TRADD;FBXL8;HSF4;CCR10;CNTNAP1;TRIM47;FXYD1;FXYD7;FXYD5;LSR;AIRE
63	44	IFNLR1;AK5;KCNA3;BOLA1;PYHIN1;SLAMF6;CD84;B3GALNT2;CNNM4;DFNB59;PDCD1;FYCO1;CELSR3;MST1;EOGT;TIGIT;MLF1;TMEM44;EVC2;EVC;GALNT10;FYN;CAHM;PPP3CC;TOX;TUSC1;ARPC5L;CCBL1;PFKP;PRKCQ;DHX32;PTPRCAP;FOXRED1;NIPA1;SMAD3;ATMIN;TLDC1;IKZF3;ZADH2;ARHGAP35;PPP1R16B;ZNF831;GGA1;LDOC1L
64	43	FCRL1;PIK3C2B;FAM177B;MYO1B;KCNH8;CD200;BTLA;HS3ST1;STAP1;NIPAL4;CD83;CRIP3;ZNF318;COL19A1;SOBP;TSPAN13;CDCA7L;ABCB4;CNTNAP2;PPAPDC1B;CD72;KCNIP2;C10orf76;GYLTL1B;FADS3;CXCR5;C12orf42;PCDH9;AKAP6;TCL1B;TCL1A;LINC00926;SNX22;CORO2B;SCN4A;FCER2;FAM129C;CD22;CD40;KCNG1;ICOSLG;VPREB3;LARGE
65	42	PODN;SLC1A7;C1orf177;SLAMF7;XCL2;FASLG;C1orf21;LGR6;FAM179A;ITPRIPL1;RASSF1;FGFBP2;HOPX;LPCAT1;GZMA;PDGFRB;ENPP5;SAMD3;NCALD;CEP78;PRR5L;CTSW;PRSS23;PDGFD;USP28;KLRD1;CMKLR1;LRRC16B;GPR56;C17orf66;CCL4;TBX21;LLGL2;ABHD17A;MATK;S1PR5;PLEKHF1;CLDND2;NKG7;BFSP1;YPEL1;SGSM1
66	42	EFHD2;ZC3H12A;TESK2;SLC39A1;SOAT1;RHOQ;RBM43;TNFAIP6;GHRL;SEC13;HYAL2;KIAA0825;TNIP1;SQSTM1;SLC35B2;NFKBIE;TNFAIP3;LAMTOR4;ARF5;TPK1;NBN;STK3;ACTA2;FAS;NFKB2;EHBP1L1;CLEC4A;TRAF3;SPPL2A;MYO5C;ST3GAL2;CSNK1G2;ICAM1;NFKBIB;LYPD3;RELB;KCNS1;PI3;SEMG1;SLPI;BID;PIM3
67	42	HSPB11;TMCO1;METTL18;RPS10P7;TIMM17A;ARV1;TBCE;SF3B14;DPY30;NFU1;COX5B;HAT1;LSM3;MRPL3;EIF4E;H2AFZ;FBXO8;SLC38A9;GPBP1;NDUFAF2;C5orf63;ASF1A;HDDC2;HBS1L;C8orf37;EMC2;LINC00861;SEPHS1;RIC3;APIP;PCNXL3;NGDN;AP5M1;ERH;FBLN5;VRK1;SRP14;PSMA4;NAE1;ICT1;GMFG;DPM1
68	42	SNRNP40;PIGK;PKN2;AGL;FOXN2;RIF1;MARCH7;ITGAV;SLC4A7;ZNF654;SENP7;ZNF148;TBL1XR1;ACAP2;UBA6;CNOT6L;PPP3CA;FCHO2;PPIP5K2;PJA2;WDR36;NR3C1;CREBRF;IMPAD1;DPY19L4;FAM91A1;KIF5B;TMEM41B;PIK3C2A;HIPK3;FAM76B;SLC16A7;EEA1;KIAA1033;MTMR6;AKAP11;ARHGAP5;GTF2A1;RFX7;SUZ12;MIB1;GABPA
69	41	SPEN;SZRD1;SZT2;LRRN2;RNASEH1;POLR1A;KANSL3;ZNF142;ASB1;DNAH1;NISCH;SLC26A1;ITPR3;RRAGA;PRRC2B;KDM2A;NEU3;RBP5;KMT2D;ANKRD52;RDH16;HECTD4;SETD1B;MLXIP;NOP9;ZFYVE26;FAN1;JMJD7;STARD9;ZNF592;SRRM2;CREBBP;CLEC16A;SRCAP;ZNF778;ANKRD11;ZZEF1;KANSL1;CBX6;TCF20;TUBGCP6
70	41	PIK3CD;RNASEL;NCF2;TSEN15;RASSF5;ARF1;RTN4;RALB;CAB39;ATP6V1A;CNBP;EIF5A2;WDR53;SLBP;TACC3;IRF2;FASTKD3;CNOT8;ZFAND3;PNRC1;ATP6V1B2;SDCBP;MTAP;SYK;WAC;SLC25A16;CHUK;POU6F1;DAZAP2;TSFM;RASSF3;LCP1;SNAP23;CASC3;RAB5C;PSME3;KPNB1;PRKAR1A;GRB2;GPX4;LINC00896
71	40	HIVEP3;SORT1;SLC27A3;LYPLAL1;NID1;HDAC4;MITF;TLR2;RNF175;PDGFC;HBEGF;UBE2J1;HDAC9;RABL5;CPED1;SNTB1;JAK2;RGS3;OLFML2A;SH2D3C;PPME1;PTPN6;SLC48A1;HDAC7;HVCN1;P2RX7;GPR133;MYO1E;CSK;ZNF710;ITGAL;FAM65A;CBFA2T3;HDAC5;LINC00482;PEX11G;SIGLEC12;LAIR1;SUMO3;TPST2
72	40	DCTN1;WDR33;HDLBP;USP19;COPG1;GAK;ADD1;WDR1;GEMIN5;VARS;VCP;PPRC1;BUB3;CARS;SF3B2;C2CD3;LIPT2;ZNF641;DDX54;SFSWAP;TSC2;C16orf62;RNF40;ZNF646;EDC4;SMG6;CLUH;MYBBP1A;PELP1;FLII;SUPT6H;SMARCD2;COG1;SUPT5H;XRCC1;SYMPK;AP1B1;NEFH;EIF4ENIF1;ACO2
73	40	FBXO42;YTHDF2;WDR3;DHX9;EPRS;IARS2;NUP133;WDR43;MSH6;POLR1B;DDX18;RAB3GAP1;DOCK10;GFM1;RFC1;SDAD1;NFKB1;TARS;HSPA9;LARS;HDAC2;CCT6A;TGS1;KDM4C;UBQLN1;ANXA7;NOLC1;DDX47;NUP107;SRP54;SNW1;ADCK1;RRN3;PALB2;DNAJA2;GLOD4;ELP2;TOP1;SRSF6;CCT8
74	39	OSBPL9;ZYG11B;OTX1;SUCLG1;C2orf62;SLC11A1;GYG1;ATP11B;MAEA;ZCCHC9;NQO2;SRPK1;NME8;ORAI2;IFRD1;SLC37A3;MSRA;ORM1;ORM2;FBXW2;PGAP2;BTBD10;MAML2;NLRX1;PDZD3;CCDC153;CKAP4;RILPL1;KIAA0226L;POLR2C;DOK4;CDK5R1;CA4;LIMD2;CBX8;TGM3;CST7;APMAP;RGL4
75	39	ANP32E;RC3H1;TOR1AIP1;ZC3H11A;PGBD2;NCOA1;TET3;MGAT4A;BAZ2B;PDE12;LPP;SLC30A9;APC;UBLCP1;CPEB4;TRIM41;KBTBD2;SUMF2;MKLN1;TACC1;SLC25A32;TLE4;BICD2;ZBTB34;CBL;SP1;PRKAB1;ZNF605;PAN3;RCOR1;C14orf79;NUFIP2;TAOK1;USP32;KEAP1;POP4;NFS1;MAPK1;NUP50
76	38	MCOLN3;ADAMTS4;RGS16;SUSD4;MAL;EFHD1;C3orf18;CISH;FAM13A;PPAP2A;ADTRP;LTA;LTB;ESR1;CDK6;PLXNA4;AP3M2;LINC00092;PRKCQ-AS1;GOLGA7B;IGSF9B;GRASP;IKZF4;SOCS2;DTX1;DACT1;HDGFRP3;IQCK;GPRC5B;CYLD;MEOX1;RNF157;BCL2;SLC5A5;NKPD1;FLT3LG;ISM1;MAPK11
77	38	LSM10;C1orf122;JTB;DPM3;DUSP23;TMEM9;RNF181;STK16;NUDCD2;SF3B5;TP53TG1;ZNHIT1;PSMB7;SURF1;TMEM141;CHCHD1;BAD;RPS6KB2;BLOC1S1;SIVA1;MPG;FAM195A;TCEB2;NDUFAB1;TMEM208;TRAPPC2L;MIEN1;ANAPC11;STRA13;TIMM13;NDUFA7;PIN1;NDUFB7;MRPL34;NDUFA13;SDHAF1;ZNF576;PSMA7
78	38	OTUD3;ZCCHC11;TTC13;CCDC93;WDR52;IFT80;TMEM165;C5orf58;ZKSCAN8;PGM3;ADAM22;RBM33;IKBKB;UHRF2;ZDHHC21;TSC1;QSOX2;CACNB2;NSUN6;ABCC2;MSANTD2;CLEC2D;UBE3B;SMAD9;ANKRD10;DCUN1D2;ACIN1;AP4E1;KIAA1199;RNMT;ZSCAN30;MBD1;ZNF780B;ZNF224;SLC23A2;DIDO1;PRR14L;DDX17
79	38	SKI;DFFB;HP1BP3;GATAD2B;PPM1B;PAPOLG;RABL2A;ING5;TBC1D5;ACAA1;ISOC1;RNF44;FARS2;C6orf136;HERPUD2;PAXIP1;RAD21;PHF2;UCK1;OTUD1;SMNDC1;CCND1;ORAOV1;R3HDM2;L2HGDH;YY1;ZSCAN32;CSNK2A2;CMIP;HSDL1;MED9;ATP5G1;REXO1;ZNF57;TMEM143;TAF4;LSM14B;BRD1
80	37	CEP104;LYPLA2;ERI3;CCBL2;SNX17;CCDC115;IMP4;ELP6;CYB561D2;GLYCTK;PPA2;CTSO;FBXO4;APOM;TRA2A;GPAA1;FPGS;PTGES2;CCDC86;OTUB1;MCRS1;GSTZ1;ZC3H14;TP53BP1;JMJD8;RPUSD1;NAGLU;G6PC3;NT5C;RNF126;PRR22;PEPD;IGFLR1;TBCB;SNRPA;BCKDHA;SNRPB
81	36	PHC2;SMAP2;PFKFB2;IL1R2;WDSUB1;AGFG1;PFKFB4;NUDT16;KLHL8;KLHL2;SAP30;ANKS1A;FKBP5;ARMC12;CCND3;KLHL32;LCN12;ECHDC3;ARHGAP22;ASCC1;MARVELD1;ERLIN1;ZBTB16;CLEC4E;IRAK3;FLT3;IRS2;SNTB2;ALOX15B;MLX;TEX2;PRCD;NETO1;UPF1;NSFL1C;SIRPB2
82	36	PRDM2;FOXJ3;ASH1L;DNAJC27;INO80D;KLF7;PLEKHM3;NR2C2;ATXN7;KIAA2018;LMLN;LMBRD2;NUP153;GLTSCR1L;KMT2E;KMT2C;WHSC1L1;VPS13B;TMEM254;EXOC6;SAAL1;C11orf30;BCAT1;ZBTB39;MED13L;RALGAPA1;CHD2;TM2D3;SMCR8;ZNF236;ZNF507;RALGAPB;ADNP;ZNF217;TNRC6B;EP300
83	35	EIF3I;MRPS15;C1orf43;DAP3;EIF2D;HADHA;MRPL30;RPL15;QARS;CCDC109B;MRPS27;GNB2L1;PMPCB;EIF3H;POLR1E;EIF3M;VPS51;PHB2;EIF4B;ATP5G2;SLC25A3;GTF3A;OXA1L;TIMM9;RSL1D1;C1QBP;ATP5A1;EEF2;EIF3K;GLTSCR2;AHCY;ERGIC3;EIF3D;EIF3L;TOMM22
84	34	LIMS2;EOMES;CCR5;CBLB;ZBTB38;LYAR;DTHD1;SLC4A4;GZMK;TMEM171;PVRIG;ARHGEF10;ELP3;FZD6;ABCA2;RASGEF1A;DKK3;C11orf63;VWA5A;KLRG1;A2M;PZP;KIF21A;WNT1;CCDC64;CLN5;GPR68;LINC00925;SYNM;CACNB1;TNS4;DMKN;SNTA1;PDGFB
85	34	EPB41;THRAP3;ALDH9A1;TPR;IWS1;GIGYF2;PLCL2;SETD2;YTHDC1;SEC24B;NIPBL;DDX46;IK;TTC1;PHF3;UBE2H;KIAA1429;SMARCA2;RNF20;CNTRL;GAPVD1;CTR9;ZC3H13;SUPT16H;AQR;MFAP1;CLPX;SIN3A;USP7;IST1;TERF2IP;NBR1;STAU1;GID8
86	34	RER1;ZMYM6NB;ZMPSTE24;ELOVL1;TMED5;POLR2D;TBC1D23;SSR3;TRIM59;OSTC;SPCS3;TXNDC15;ZNF300;KDELR2;CYCS;DNAJB9;MTFR1;TRAM1;MTBP;APTX;CREB3;ERCC6;REEP3;TM9SF3;RNF121;TMED2;UFM1;AAGAB;KLHL36;ZBTB14;GALNT1;IER3IP1;PIGN;HSPA13
87	34	NIPAL3;LCK;AMIGO1;LY9;IL24;FAIM3;LBH;CD96;ST6GAL1;RHOH;ATP6V0E2;MYC;SUSD3;FAM102A;NMT2;FAM171A1;CD6;CD5;CD3E;CD27;TESPA1;SLAIN1;TDP1;CDR2;IL21R;LAT;FBXO31;GRAP;AXIN2;AFMID;AES;ARHGEF18;SIRPG;UBASH3A
88	34	ZBTB7B;EFNA4;ARHGEF2;DEDD;ARL8A;PTPN7;ITGB1BP1;HS1BP3;ANKRA2;PPP1R18;DAXX;RRAGD;WDR91;ZNF467;GDAP1;MARK2;KLHL35;KCTD21;ZW10;TBC1D30;GATC;PGAM5;C14orf28;SRP14-AS1;TBC1D10B;PHF23;ARMC7;RECQL5;ABHD8;DDA1;NFKBID;SERTAD3;DEDD2;RGS19
89	34	7SK;APH1A;PEX19;CTDSP1;RNPEPL1;BAP1;PPP1R11;GPSM3;PPP2R5D;KLHDC3;RRP36;TSC22D4;NELFB;ATG13;STX5;RAB1B;SMARCD1;MFSD5;PRR13;COPZ1;TINF2;SCAMP2;KIF22;CHMP1A;GABARAP;LLGL1;KCTD2;KIAA0195;NACC1;C19orf47;NR1H2;PPP6R1;RTFDC1;SBF1
90	34	RBMXL1;PIAS3;ENSA;PIP5K1A;MPV17;ZNF2;SAP130;TMBIM1;CD47;GTF2E1;ARMC8;TBCCD1;FAM172A;ZBTB22;SLC17A5;SCAF8;EXOC4;CASP2;FAM149B1;PPP3CB;KLHL42;ARF3;CERS5;UBE2N;UNG;ANAPC7;TMEM55B;MBIP;PTGR2;DLST;PSMD11;ATXN7L3;ELMO2;ZBTB21
91	32	WDR77;C1orf162;KLF11;NLRC4;TMEM127;SEPT10;SOWAHC;ACSL3;SLC25A20;ARIH2;ETFDH;MYLIP;PDK4;KLF10;PLIN2;ABCA1;INIP;CPT1A;TMEM135;ST14;ACADS;CEP152;DTWD1;ARRDC4;DLG4;ACADVL;SREBF1;ACAA2;LGALS4;ECH1;VSIG10L;ABCG1
92	32	LRRC47;SFPQ;SSBP3;FUBP1;PARP1;GORASP2;QRICH1;RNF4;ZBTB9;CARD11;CUL1;ZHX2;HNRNPF;SPOCK2;SEC24C;TMEM109;SRPR;FBXO21;PEBP1;OGFOD1;RPA1;MLLT6;UBTF;SEPT9;USP36;ACTG1;ADNP2;PTPN1;NELFCD;RRP1B;PPIL2;SUN2
93	31	IL12RB2;LRRC8D;PTPN22;SH2D2A;NAV1;CDC42EP3;ST3GAL5;DUSP2;ARL4C;DUSP7;SH3RF1;PDE4D;CD180;ADRB2;PPARGC1B;TNF;MYBL1;C9orf66;S1PR3;SLC25A25;CREM;EGR2;AVPI1;LMO2;PTPRO;HIF1A;PLA2G15;MRPL10;CEBPA;CEBPG;C21orf67
94	31	MED18;SRSF11;ZNF326;CCDC18;PRPF38B;GORAB;CEP170;AHSA2;TTN;NKTR;CCNL1;PCGF3;FAM200B;ATP8A1;SREK1;DMTF1;ZBTB26;FBXO3;PCF11;RSRC2;COG3;PNN;ZBTB1;RBM25;SLTM;UNKL;ZNF830;TMEM99;DDX5;ABCA5;ZNF781
95	31	ERRFI1;GPBP1L1;TTF2;TAF5L;KCTD18;RFTN1;ARHGEF3;PPP4R2;CDV3;PIK3CA;FNIP2;CSNK1A1;ITK;NT5DC1;POP7;UBE3C;MAPKAP1;EIF4G2;ETS1;PTPN11;PRKCH;KLF13;PTPN9;KCTD5;RBL2;RSPRY1;TVP23B;NDUFA11;ZNF146;ZNF45;TOB2
96	31	DR1;ARPC5;RGL1;C1orf131;STRN;SMEK2;SPAG16;RAB5A;NAA50;MRFAP1L1;UBE2D3;PAIP2;TAB2;SNX10;BRF2;AZIN1;SGMS1;UEVLD;NUP160;MRPL49;FLI1;ACAD8;RAP1B;CRADD;PPIP5K1;NFAT5;CCDC43;COIL;HELZ;WDR45B;PRNP
97	30	RPL22;RPS27A;ANAPC1;RPL37A;RPL32;RPL14;RPL29;RPL24;RPL37;NPM1;RPL10A;EYS;RPS12;CDHR3;RPS20;RPL12;RPL7A;C11orf1;RPS25;LDHB;NACA;CCNB1IP1;MRPL45;RPL19;NME2;NACA2;RPL38;RPL36;ZNF90;RPS19
98	30	TRAPPC3;CSDE1;ISG20L2;RAB7L1;KIAA1191;LEMD2;MRPS10;FIG4;YKT6;CRCP;WBSCR22;ARPC1B;YME1L1;ARL3;HRAS;PSMC3;ESRRA;BUD13;DNM1L;ZNF740;GLTP;PSMB5;EMC4;NIP7;DERL2;SNF8;SMIM7;PGPEP1;PANK2;PSMG1
99	30	ATAD3B;CLK2;ZNF692;EIF2B4;AUP1;ANKZF1;CRELD1;AMT;GIGYF1;SPAG8;MAMDC4;ARRDC1;PAN2;METTL17;AP1G2;PLA2G4B;CHTF18;CCDC154;PRSS53;ELMO3;CENPT;KCNAB3;OSBPL7;CDK5RAP3;CXXC1;IZUMO4;YJEFN3;ADM5;BAIAP2L2;HDAC10
100	28	USP24;CEP350;KIDINS220;BIRC6;USP34;REV1;PIKFYVE;ZNF518B;BOD1L1;FRYL;KIAA1109;C5orf51;DOPEY1;REV3L;UTRN;UBN2;TNKS;CHD7;SETX;ITPR2;CCNT1;SBNO1;VWA8;MYCBP2;VPS13C;SMG1;BPTF;CEP192
101	28	LRRC8C;GDAP2;PEX11B;XPR1;ELK4;CCDC88A;PTPN4;STAT4;ABHD14B;FAM208A;ATP13A3;SRD5A3;CLOCK;REST;RICTOR;TNPO1;RBM27;ICK;CASD1;CCDC6;QSER1;INTS6;PAPOLA;ASB7;CDC27;MED13;HDHD2;ZNF805
102	27	RNF11;CREG1;FAM20B;YOD1;RCOR3;ABCB10;RPIA;TRAK2;NSUN3;DCUN1D1;RFESD;GPLD1;ALDH5A1;GCLC;ARL4A;XPO7;SECISBP2;ZFAND4;MORN4;TBCEL;ZBTB44;POC1B;TCP11L2;USP12;CUL4A;MAP4K5;RIOK3
103	27	APITD1-CORT;GPATCH3;NME7;FIP1L1;FAM114A2;RPP21;FNTA;TNKS1BP1;CLP1;SART1;AATF;SAP30BP;AZI1;DAPK3;HDGFRP2;SAFB2;SAFB;AKAP8L;SUGP1;PAF1;CCDC9;PRR24;PRPF31;CTNNBL1;ZGPAT;PRPF6;TFIP11
104	27	TP53I3;VCAN;FBN2;SHROOM1;TGFBI;AOAH;GUSB;NRG1;EXT1;CDKN2B;SLC46A2;FKBP15;KCNQ1;CD44;MS4A6A;CACNA2D4;CD163;LRP1;ALDH2;METTL9;CES1;NOL3;PLD2;ASGR1;EMILIN2;APCDD1;ADAMTS5
105	27	MORN1;CAP1;ZNF687;PI4KB;ARPC2;ALAS1;ST3GAL6;DCBLD2;PGM2;TBC1D1;TMEM60;TRPM6;RAB18;MICU1;MCU;PAK1;PRCP;BIN2;ARPC3;EVI2B;MYL12A;MYL12B;ME2;B3GNT8;SIGLEC5;SIGLEC14;UPB1
106	27	SMC6;ZNF638;UBXN4;TTC21B;CWC22;STAG1;U2SURP;NEK1;KIAA0947;PPWD1;MBLAC2;SRFBP1;KIAA1009;LACE1;CDC40;PCM1;ARFGEF1;UBR5;NOL8;HERC4;SMC3;USP47;C2CD5;CEP290;HECTD1;PCNXL4;TRIP11
107	27	GNG5;S100A6;S100A4;STX6;GGCX;PDE6D;EIF4E2;ARF4;ETF1;CCDC69;GM2A;RAB32;BRI3;ARPC1A;RDH10;TRIQK;CHRAC1;FAM206A;ZNF618;PGAM1;KCNE3;CHP1;SPG21;CNEP1R1;DYM;B9D2;FKBP1A
108	25	RFX5;CD1C;CD1E;ATP1B1;PID1;RUFY3;CD74;HLA-DRA;HLA-DRB5;HLA-DRB1;HLA-DQA1;HLA-DQB1;HLA-DQA2;HLA-DQB2;HLA-DMB;HLA-DMA;HLA-DOA;HLA-DPA1;HLA-DPB1;ENHO;TMEM86A;SDS;NDRG2;CIITA;CLEC10A
109	25	USP33;STXBP3;MSH2;PRPF40A;ACTL6A;DHX15;NUP54;SMARCA5;ZFR;TTC37;MATR3;UFL1;TAF2;PSIP1;ABI1;SIRT1;NEDD1;PDS5B;SUCLA2;RB1;MIS18BP1;USP8;NARS;ZNF567;MORC3
110	25	PNRC2;USP1;ABCD3;TMEM167B;CCT4;C2orf42;NHEJ1;ARL8B;JAGN1;FYTTD1;CCNG1;ECI2;DEK;CBX3;DDX56;ARMC10;ZNF783;RNF139;CCDC91;PTGES3;CDK4;PPP1CC;NAA30;APPBP2;ZNF180
111	25	ZDHHC18;C2orf43;IP6K1;RBM22;TRIB1;WBP1L;ITPRIP;ZDHHC5;RNF41;RAB35;PXN;RHOF;MON1B;KDM6B;PIK3R5;LASP1;SNX11;CANT1;LINC00526;MKNK2;MOB3A;RAB3D;SAMD4B;CSTF1;TMEM184B
112	25	PEX14;POMGNT1;CC2D1B;SMYD5;PDCD6IP;RRP9;HEATR2;ZNF212;FAM160B2;NOL6;CDK9;PTPRE;B3GAT3;DHX37;RPAP1;VPS4A;DPH1;PFAS;RSAD1;UNK;DUS1L;GRWD1;IRF3;SYNJ1;L3MBTL2
113	24	MXRA8;PHGDH;REG4;GJC2;C2orf40;ARHGEF4;FBLN2;FLNB;N4BP3;NT5E;NRCAM;C10orf25;SFRP5;PDE3B;C11orf95;CD248;NELL2;ASIC1;CLDN7;EVPL;FOXJ1;FCGBP;SOX12;BCAS4
114	24	BTF3L4;SEP15;COX7A2L;DPH3;AZI2;CMTM6;SELT;PYURF;TMEM167A;LYRM2;C6orf120;PDCD2;PEX2;ZNF510;ANAPC16;C10orf32;PRKRIR;C11orf57;GMFB;CGRRF1;GSKIP;RCN2;ZNF564;ZNF222
115	24	PITHD1;WASF2;WDR26;ACP1;PSME4;RMND5A;EIF1B;MARCH6;DHX29;RNF14;FBXL4;SNX3;FOXO3;ISCA1;PIP4K2A;NCOA4;ZRANB1;TSG101;WNK1;SLC7A1;TFDP1;CCNDBP1;KIAA0430;GABARAPL2
116	24	NRD1;JAK1;NOTCH2;SLC8A1;FNDC3B;WDFY3;TET2;AP3B1;FNIP1;UBR2;ASAP1;ZCCHC6;PTEN;PTPRJ;PLXNC1;SEL1L;DICER1;KATNBL1;SLC12A6;IQGAP1;SSH2;CPD;SPAG9;CLTC
117	24	CD46;MAP3K2;RPP14;GAB1;DCP2;QKI;ZNF117;ERV3-1;PCMTD1;RRM2B;C9orf72;SAMD8;KIAA1731;TAF1D;STK38L;LRRK2;FAM19A2;USP15;NIN;TXNDC16;ZNF267;MBTD1;SMCHD1;SHKBP1
118	23	DNAJC8;GNL2;DNTTIP2;CEBPZ;MPHOSPH10;PPIG;SSB;ZC3H15;NOP58;LARP7;DNAJC21;CWC27;RAD50;SLU7;LTV1;PPIL4;TAX1BP1;DNAJC2;GIMAP7;IFT74;ANKRD26;KTN1;SOD1
119	23	ID3;TXNIP;ID2;ZFP36L2;PELI1;CXCR4;DUSP1;RNF144B;PRDM1;SCML4;SESN1;CEBPD;FBXO32;KLF9;TNFSF8;SUPV3L1;DDIT4;BTG1;NFKBIA;SOCS1;PER1;IER2;ITPKC
120	23	PDE4B;NUAK2;ARHGAP25;RNF149;CEP19;PIGX;F2RL1;TFEB;SOD2;LYN;DENND5A;GLT1D1;KIAA0247;OAZ2;MAP2K4;SEC14L1;PPP4R1;RAB31;MBP;C5AR1;CASS4;BACH1;CSF2RB
121	23	C1orf159;CCNL2;ZNF513;WBP1;MOGS;TTC31;RELL2;LY6G5B;RXRB;NRBP2;SNAPC4;MUS81;RAD9A;RHOT2;TAF1C;COASY;CCDC130;ARHGEF1;CLASRP;PPP1R12C;TRPC4AP;LMF2;CHKB
122	23	KLHL17;CPSF3L;ZBTB17;ZFAND2B;CAPN10;STK25;TMEM175;IDUA;AP5Z1;FASTK;FBXL6;ADCK5;CPSF1;NDOR1;C11orf35;PIDD;SPSB3;HEXDC;TMEM259;PCED1A;YDJC;TRABD;PPP6R2
123	22	DHCR24;MSMO1;HMGCS1;STARD4;DTWD2;ACAT2;CYP51A1;NEIL2;FDFT1;SQLE;SCD;FADS1;FADS2;DHCR7;SC5D;MMAB;MVK;C14orf1;MVD;ACACA;LDLR;SREBF2
124	22	NDUFS5;UQCRH;MRPS21;UFC1;MRPL33;FAM162A;ATP5I;BTF3;NSA2;ATG10;RPS23;ATP6AP1L;RPA3;LSM5;MRPS17;SSBP1;EIF3E;MRPL17;MRPL51;CNPY2;RPL36AL;ATP5O
125	22	FBXO2;FBXO44;ZAP70;VILL;NICN1;PILRB;RHPN1;CDK20;USP20;SIGIRR;ANO9;EML3;DTX3;SEPT1;RLTPR;SGSM2;TOM1L2;TMC8;QTRT1;RASAL3;HAUS5;SGSM3
126	22	PSMA5;PSMB4;TUFT1;ERO1LB;MITD1;PRELID1;PSMB1;FAM115C;OBFC1;RCN1;NUDT22;NDUFA9;WSB2;VSIG10;LACTB;RNPS1;XYLT1;KARS;PSMB3;COPE;NUCB1;OSER1-AS1
127	22	MFSD2A;CD1D;CYP1B1;CACNA2D3;SLC2A9;CCDC149;CD14;TMEM170B;TFEC;SMARCD3;ALDH1A1;TBC1D2;CLPB;MYO7A;TRPV4;TPCN1;KCTD12;SPTSSA;SAT2;OCEL1;HOMER3;TMEM150B
128	22	KHDRBS1;AHCYL1;SNAPIN;TSN;SUCLG2;SLC25A46;CDC23;DCTN4;GBAS;DERL1;SAR1A;LDHA;CAPRIN1;DLAT;STRAP;DERA;MRPS35;METAP2;TMEM87A;PDIA3;USP14;TMEM230
129	22	RPA2;TOMM20;E2F6;R3HDM1;LANCL1;SMARCC1;C3orf17;G3BP2;NAA15;SKP1;PPIL1;CNOT7;MAK16;SET;WAPAL;API5;MTMR2;SENP1;KPNA3;UBAC2;MPP5;THUMPD1
130	22	IFFO2;S1PR1;RNF115;ATP8B2;HHAT;CNNM3;LRIG1;TMEM184C;MAML1;KCTD7;MFHAS1;RAPGEF1;RALGDS;FAM53B;KCNA6;PPP2R5C;IL32;MPRIP;GOSR1;SLFN5;ERN1;CBFA2T2
131	21	HECTD3;PSMD1;LARS2;DROSHA;EIF3B;SND1;CDK5RAP2;ODF2;BMS1;HK1;PDCD11;DDB1;ADAL;AMFR;BBS2;DDX19A;WDR59;TSR1;MROH8;DDX27;FAM207A
132	20	VPS13D;MACF1;ALMS1;RANBP2;CLASP1;GOLGB1;NSD1;MDN1;AKAP9;KIAA1147;KIAA0368;ERC1;SYNE2;MGA;SPG11;HERC1;AKAP13;EPG5;ZNF350;CHD6
133	20	MEF2D;RGS2;FOSL2;ABHD5;SPP1;HMGCR;HIST1H2BD;SYTL3;IGF2R;PIK3CG;EXTL3;GABARAPL1;TMCC3;PCNX;GABARAPL3;UBN1;PHF12;ELL;MAP1LC3A;TP53INP2
134	20	IVNS1ABP;G0S2;RQCD1;TTLL4;CYP27A1;PALLD;PTGES;CHST15;TNNI2;AMPD3;RNF141;LYVE1;MRVI1;ATG2A;PICALM;SIK3;GPR97;CAMKK1;SLC16A3;DPY19L3
135	20	DNAJC11;CAPZB;YARS;MRPL37;GTF3C2;WBSCR16;MDH2;MRPS2;CFL1;PPP1CA;TPI1;DDX19B;SLC25A11;TP53;POLDIP2;PSMD3;ALYREF;KXD1;HNRNPL;NIPSNAP1
136	20	SLC5A6;ATRAID;GLT8D1;PDLIM7;WDR46;SBP1;URGCP;SRRT;ABCF2;POLR3D;NPR2;C9orf114;CUTC;BRF1;CELF6;PIGS;SLC16A5;CRYZL1;RANGAP1;C22orf34
137	20	PHF13;SH3GLB1;S100A11;PPP3R1;MYD88;SRF;MARCKS;GNB2;UBE2R2;NFIL3;APBB1IP;TRIM8;FTH1;FRMD8;ZFP36L1;RNF135;MIDN;KLF16;PLIN3;ERF
138	20	RAP1A;BCAS2;ZBTB18;C1D;DUSP11;PPP1R2;SLAIN2;UBE2B;ACN9;SMC5;ERCC6L2;ACBD5;LIN7C;RBM7;GRIP1;SLC25A30;STRN3;ZNF280D;ZNF345;SLMO2
139	20	PTP4A2;PPP1R15B;GPN1;VPS54;SLC25A12;C4orf29;TES;ZHX1;C9orf69;DDX21;ADD3;FAM175B;FAM60A;SLC25A15;NARG2;ZNF689;NSF;URI1;CENPB;RTCB
140	20	DENND4B;ADCK3;SCAP;RPN1;C10orf54;DNAJB12;SCYL1;GPR162;GPR19;SELPLG;TCTN1;LRP10;XPO6;BANP;SLC43A2;WSB1;S1PR4;GPR108;MBOAT7;NFAM1
141	19	ECE1;FGR;RNF19B;STK40;PTGS2;ACPP;NEDD9;TREML2;ZNF398;NINJ1;PPIF;CDC42EP2;SH2B3;SLC15A4;TNFAIP2;PPCDC;C15orf39;CD300A;TM9SF4
142	19	CDC42;BCL10;SDHC;TIGD1;KPNA4;LUZP6;GOLGA7;PTBP3;PPP6C;RABEPK;VPS26A;SHOC2;PAFAH1B2;RAB21;GNPNAT1;C16orf72;GNA13;SMAD2;ZNF226
143	17	PLEKHO1;GLUL;ZNF672;SKP2;CCDC146;FGL2;TNFRSF10B;TNFSF15;PHYH;SLC6A12;CDKN1B;H3F3C;LINC00324;DLX4;H3F3B;OSER1;DNAL4
144	17	PABPC4;NOA1;CCNI;FAT2;PTDSS1;PABPC1;VDAC2;EIF3F;IPO7;SERGEF;M6PR;LETMD1;PCBP2;PABPC3;IPO5;RPL23A;BLMH
145	17	SFN;ASPRV1;NT5DC4;GCM1;LSMEM1;TG;DENND3;C10orf105;PYGM;KCNK7;TMEM119;TMEM132D;REM2;ALPK3;LINC00672;LRFN1;FAM209B
146	17	RPS6KA1;GNAI2;ROPN1L;DOK3;IMPDH1;ZYX;HGSNAT;PRKACG;TALDO1;RHOG;SPI1;PYCARD;ATP6V0D1;PRKACA;RASGRP4;VASP;STRN4
147	17	ATXN7L2;BCS1L;ABCB8;BOP1;PTDSS2;AP2A2;RNASEH2C;ARMC5;KAT2A;POLRMT;THOP1;FDX1L;GCDH;TRMT1;DDX39A;TMEM161A;POLD1
148	17	GPANK1;B3GALT4;ZDHHC12;CWF19L1;ZDHHC24;TMEM134;PRKAG1;SMUG1;ORMDL2;VIPAS39;CINP;ZNF688;C16orf98;VPS25;MEF2BNB;FAM98C;IFT52
149	16	C1orf63;OMA1;KIAA0907;C1orf27;ITSN2;ANKMY1;TMF1;COX18;TRIM52;TRIM39;STX7;TMEM62;ABHD3;ZNF233;CARD8;RBM39
150	16	GABBR1;ZMIZ2;KIFC2;TPM2;SERINC4;HYPK;LUC7L;SH2B1;INO80E;KIAA0895L;ENO3;ENGASE;ANKRD24;ARHGAP33;SNRNP70;LENG8
151	16	RFWD2;CRIPT;CALM2;SPOPL;STK17B;ARPC4;FBXL5;AP3S1;CYB5R4;UBE2W;FAM49B;GLIPR2;FAR1;SNX6;MSRB1;HSBP1
152	16	PRCC;TMEM115;GTF3C5;RIC8A;KBTBD4;KAT5;ZNF598;FXR2;BCAS3;EXOC7;PIAS4;RANBP3;MED26;ZNF574;PCIF1;TBC1D22A
153	15	F5;SELL;CR1;DYSF;SULT1B1;LMNB1;SLC26A8;MAPK14;OPLAH;EXOSC4;SOS2;ABHD12B;PYGL;KREMEN1;TSPO
154	14	TNFRSF1B;PAQR7;MAPKAPK3;PLAGL1;BRAT1;IQCE;OGDH;IDI1;PITPNM1;RELT;ARRB1;TTC9;JAK3;LRRC25
155	14	CHTOP;MMADHC;MRPS36;VDAC3;BCCIP;GLRX3;POMP;SCFD1;C14orf166;GTF2A2;PSMB6;NDUFV2;LENG1;SLC25A17
156	13	LINC00663;ZNF253;ZNF93;ZNF682;ZNF486;ZNF737;ZNF626;ZNF708;ZNF738;ZNF493;ZNF429;ZNF100;ZNF43
157	13	CD53;CERS2;CDC42SE1;AFTPH;CHPF2;TMEM66;TMBIM6;MLEC;UNC119B;FBXO34;WDR20;SPOP;NDRG3
158	13	GBA;ATG7;SPOCK1;NEU1;FCN1;CTSD;APLP2;GNPTG;ITGAM;GRN;OSCAR;SULF2;TOM1
159	13	AMPD2;P2RY13;RBPJ;PHF17;SCLT1;RNASET2;SH2B2;NOTCH1;ZMIZ1;IGF1R;EMR2;THBD;CD93
160	12	S100A9;TMSB10;HLA-C;HLA-B;ACTB;IFITM2;HBB;HBD;B2M;HBA2;HBA1;TYROBP
161	12	SEPN1;RBM15B;KLC4;ATN1;KDM2B;PACS2;ARHGAP17;ZBTB7A;DPP9;SIPA1L3;NUP62;ATF5
162	12	RRAGC;MOB1A;PTGER4;AKIRIN2;CITED2;RAB11A;ZNF263;KLF2;NUDT19;ZFP36;DBNDD2;ARFGAP1
163	11	SPCS1;LMAN2;TMED9;SLC39A7;TBL2;DNAJC1;OS9;ACAD10;EMC7;NFE2L1;RRBP1
164	10	PCBP3;COL6A1;COL6A2;SPATC1L;LSS;YBEY;PCNT;DIP2A;S100B;PRMT2
165	10	EDF1;RPLP2;UBXN1;ERP29;RPLP1;RPS15;EIF3G;PRKCSH;RPL18;RPL28
166	10	C3orf38;ATG3;AP1AR;ECHDC1;C6orf211;BAG4;NIPSNAP3A;MICU2;NPC2;TXNL1
