# Supplementary material for: Trans-eQTL mapping in gene sets identifies network effects of genetic variants
Source: Cell Genom. 2024 Apr 1;4(4):100538. doi: 10.1016/j.xgen.2024.100538 (PMC11019359; doi:10.1016/j.xgen.2024.100538)
Supplement: Table S4. 3,899 significant trans-eSNP-modules pairs in DGN at 10% FDR, related to Figure 3 [file mmc3.xlsx]

## Sheet: Table S4
Table S4. 3899 significant trans-eSNP-modules pairs in DGN at 10% FDR. Related to Figure 3.
signal	gene_module	SNP	P	FDR	nearest_gene	nearest_dis	near_genes	near_dis	GO:BP_term_name	GO:MF_term_name	KEGG_term_name	REAC_term_name	GO:BP_adjusted_p_value	GO:MF_adjusted_p_value	KEGG_adjusted_p_value	REAC_adjusted_p_value
module1:4:6696460	1	4:6696460	3.35953e-13	0	S100P	1664	S100P;AC093323.1;RP11-539L10.2;MRFAP1L1;AC093323.3;BLOC1S4;RP11-539L10.3;MRFAP1;KIAA0232;MAN2B2;TBC1D14;CCDC96;TADA2B;GRPEL1;PPP2R2C;RP11-367J11.3;WFS1;RP11-1406H17.1;RP11-586D19.2;RP11-586D19.1;SORCS2	1664;2678;7285;12968;21282;21382;24008;54642;86642;119558;214509;346119;347166;364173;374155;399838;424884;455292;492405;494000;497805	organonitrogen compound metabolic process;regulation of immune response	protein binding;catalytic activity	NOD-like receptor signaling pathway	Immune System;Cytokine Signaling in Immune system	3.82900371856438e-11;4.58959648858687e-10	7.51458700024279e-07;4.77193896585155e-06	0.00264155	2.57531474429142e-05;0.000514605064149479
module1:4:6696524	1	4:6696524	2.42584e-13	0	S100P	1728	S100P;AC093323.1;RP11-539L10.2;MRFAP1L1;BLOC1S4;AC093323.3;RP11-539L10.3;MRFAP1;KIAA0232;MAN2B2;TBC1D14;CCDC96;TADA2B;GRPEL1;PPP2R2C;RP11-367J11.3;WFS1;RP11-1406H17.1;RP11-586D19.2;RP11-586D19.1;SORCS2	1728;2742;7349;12904;21318;21346;24072;54706;86578;119622;214445;346055;347102;364109;374219;399774;424948;455356;492469;494064;497741	organonitrogen compound metabolic process;regulation of immune response	protein binding;catalytic activity	NOD-like receptor signaling pathway	Immune System;Cytokine Signaling in Immune system	3.82900371856438e-11;4.58959648858687e-10	7.51458700024279e-07;4.77193896585155e-06	0.00264155	2.57531474429142e-05;0.000514605064149479
module1:4:6696694	1	4:6696694	2.03841e-11	0	S100P	1898	S100P;AC093323.1;RP11-539L10.2;MRFAP1L1;BLOC1S4;AC093323.3;RP11-539L10.3;MRFAP1;KIAA0232;MAN2B2;TBC1D14;CCDC96;TADA2B;GRPEL1;PPP2R2C;RP11-367J11.3;WFS1;RP11-1406H17.1;RP11-586D19.2;RP11-586D19.1;SORCS2	1898;2912;7519;12734;21148;21516;24242;54876;86408;119792;214275;345885;346932;363939;374389;399604;425118;455526;492639;494234;497571	organonitrogen compound metabolic process;regulation of immune response	protein binding;catalytic activity	NOD-like receptor signaling pathway	Immune System;Cytokine Signaling in Immune system	3.82900371856438e-11;4.58959648858687e-10	7.51458700024279e-07;4.77193896585155e-06	0.00264155	2.57531474429142e-05;0.000514605064149479
module1:4:6697176	1	4:6697176	3.37508e-13	0	S100P	2380	S100P;AC093323.1;RP11-539L10.2;MRFAP1L1;BLOC1S4;AC093323.3;RP11-539L10.3;MRFAP1;KIAA0232;MAN2B2;TBC1D14;CCDC96;TADA2B;GRPEL1;PPP2R2C;RP11-367J11.3;WFS1;RP11-1406H17.1;RP11-586D19.2;RP11-586D19.1;SORCS2	2380;3394;8001;12252;20666;21998;24724;55358;85926;120274;213793;345403;346450;363457;374871;399122;425600;456008;493121;494716;497089	organonitrogen compound metabolic process;regulation of immune response	protein binding;catalytic activity	NOD-like receptor signaling pathway	Immune System;Cytokine Signaling in Immune system	3.82900371856438e-11;4.58959648858687e-10	7.51458700024279e-07;4.77193896585155e-06	0.00264155	2.57531474429142e-05;0.000514605064149479
module1:4:6697554	1	4:6697554	3.40172e-13	0	S100P	2758	S100P;AC093323.1;RP11-539L10.2;MRFAP1L1;BLOC1S4;AC093323.3;RP11-539L10.3;MRFAP1;KIAA0232;MAN2B2;TBC1D14;CCDC96;TADA2B;GRPEL1;PPP2R2C;RP11-367J11.3;WFS1;RP11-1406H17.1;RP11-586D19.2;RP11-586D19.1;SORCS2	2758;3772;8379;11874;20288;22376;25102;55736;85548;120652;213415;345025;346072;363079;375249;398744;425978;456386;493499;495094;496711	organonitrogen compound metabolic process;regulation of immune response	protein binding;catalytic activity	NOD-like receptor signaling pathway	Immune System;Cytokine Signaling in Immune system	3.82900371856438e-11;4.58959648858687e-10	7.51458700024279e-07;4.77193896585155e-06	0.00264155	2.57531474429142e-05;0.000514605064149479
module1:4:6697673	1	4:6697673	1.31339e-13	0	S100P	2877	S100P;AC093323.1;RP11-539L10.2;MRFAP1L1;BLOC1S4;AC093323.3;RP11-539L10.3;MRFAP1;KIAA0232;MAN2B2;TBC1D14;CCDC96;TADA2B;GRPEL1;PPP2R2C;RP11-367J11.3;WFS1;RP11-1406H17.1;RP11-586D19.2;RP11-586D19.1;SORCS2	2877;3891;8498;11755;20169;22495;25221;55855;85429;120771;213296;344906;345953;362960;375368;398625;426097;456505;493618;495213;496592	organonitrogen compound metabolic process;regulation of immune response	protein binding;catalytic activity	NOD-like receptor signaling pathway	Immune System;Cytokine Signaling in Immune system	3.82900371856438e-11;4.58959648858687e-10	7.51458700024279e-07;4.77193896585155e-06	0.00264155	2.57531474429142e-05;0.000514605064149479
module1:4:6697766	1	4:6697766	3.38285e-13	0	S100P	2970	S100P;AC093323.1;RP11-539L10.2;MRFAP1L1;BLOC1S4;AC093323.3;RP11-539L10.3;MRFAP1;KIAA0232;MAN2B2;TBC1D14;CCDC96;TADA2B;GRPEL1;PPP2R2C;RP11-367J11.3;WFS1;RP11-1406H17.1;RP11-586D19.2;RP11-586D19.1;SORCS2	2970;3984;8591;11662;20076;22588;25314;55948;85336;120864;213203;344813;345860;362867;375461;398532;426190;456598;493711;495306;496499	organonitrogen compound metabolic process;regulation of immune response	protein binding;catalytic activity	NOD-like receptor signaling pathway	Immune System;Cytokine Signaling in Immune system	3.82900371856438e-11;4.58959648858687e-10	7.51458700024279e-07;4.77193896585155e-06	0.00264155	2.57531474429142e-05;0.000514605064149479
module1:4:6697795	1	4:6697795	3.38951e-13	0	S100P	2999	S100P;AC093323.1;RP11-539L10.2;MRFAP1L1;BLOC1S4;AC093323.3;RP11-539L10.3;MRFAP1;KIAA0232;MAN2B2;TBC1D14;CCDC96;TADA2B;GRPEL1;PPP2R2C;RP11-367J11.3;WFS1;RP11-1406H17.1;RP11-586D19.2;RP11-586D19.1;SORCS2	2999;4013;8620;11633;20047;22617;25343;55977;85307;120893;213174;344784;345831;362838;375490;398503;426219;456627;493740;495335;496470	organonitrogen compound metabolic process;regulation of immune response	protein binding;catalytic activity	NOD-like receptor signaling pathway	Immune System;Cytokine Signaling in Immune system	3.82900371856438e-11;4.58959648858687e-10	7.51458700024279e-07;4.77193896585155e-06	0.00264155	2.57531474429142e-05;0.000514605064149479
module1:4:6697822	1	4:6697822	2.14939e-13	0	S100P	3026	S100P;AC093323.1;RP11-539L10.2;MRFAP1L1;BLOC1S4;AC093323.3;RP11-539L10.3;MRFAP1;KIAA0232;MAN2B2;TBC1D14;CCDC96;TADA2B;GRPEL1;PPP2R2C;RP11-367J11.3;WFS1;RP11-1406H17.1;RP11-586D19.2;RP11-586D19.1;SORCS2	3026;4040;8647;11606;20020;22644;25370;56004;85280;120920;213147;344757;345804;362811;375517;398476;426246;456654;493767;495362;496443	organonitrogen compound metabolic process;regulation of immune response	protein binding;catalytic activity	NOD-like receptor signaling pathway	Immune System;Cytokine Signaling in Immune system	3.82900371856438e-11;4.58959648858687e-10	7.51458700024279e-07;4.77193896585155e-06	0.00264155	2.57531474429142e-05;0.000514605064149479
module2:7:50427982	2	7:50427982	5.67873e-08	0.0411026	FIGNL1	83849	FIGNL1;IKZF1;DDC;AC020743.4;AC020743.3;GRB10;C7orf72;AC004920.3	83849;84262;98152;113596;186147;229778;292350;479078	cellular catabolic process;organonitrogen compound metabolic process	protein binding;catalytic activity			1.58003860078954e-05;0.000129774768120471	1.28668783067598e-10;0.00843089349564897
module2:7:50428445	2	7:50428445	6.70106e-08	0.0451174	FIGNL1	83386	FIGNL1;IKZF1;DDC;AC020743.4;AC020743.3;GRB10;C7orf72;AC004920.3	83386;84725;97689;114059;186610;229315;292813;478615	cellular catabolic process;organonitrogen compound metabolic process	protein binding;catalytic activity			1.58003860078954e-05;0.000129774768120471	1.28668783067598e-10;0.00843089349564897
module2:7:50429442	2	7:50429442	8.7542e-08	0.0547711	FIGNL1	82389	FIGNL1;IKZF1;DDC;AC020743.4;AC020743.3;GRB10;C7orf72;AC004920.3	82389;85722;96692;115056;187607;228318;293810;477618	cellular catabolic process;organonitrogen compound metabolic process	protein binding;catalytic activity			1.58003860078954e-05;0.000129774768120471	1.28668783067598e-10;0.00843089349564897
module3:7:50366637	3	7:50366637	7.60335e-08	0.0490716	IKZF1	22917	IKZF1;AC020743.4;AC020743.3;FIGNL1;DDC;C7orf72;GRB10;ZPBP	22917;52251;124802;145194;159497;231005;291123;476620	defense response to virus;defense response to symbiont	protein binding;catalytic activity	Influenza A;Measles	Interferon Signaling;Interferon alpha/beta signaling	8.70054310654667e-31;1.03712055725335e-30	2.65479275283516e-11;2.78705573119768e-07	3.55975051406062e-07;0.00318286220047918	4.83118238233215e-21;8.6374601443296e-18
module3:7:50370254	3	7:50370254	1.70097e-08	0.0203297	IKZF1	26534	IKZF1;AC020743.4;AC020743.3;FIGNL1;DDC;C7orf72;GRB10;ZPBP	26534;55868;128419;141577;155880;234622;287506;480237	defense response to virus;defense response to symbiont	protein binding;catalytic activity	Influenza A;Measles	Interferon Signaling;Interferon alpha/beta signaling	8.70054310654667e-31;1.03712055725335e-30	2.65479275283516e-11;2.78705573119768e-07	3.55975051406062e-07;0.00318286220047918	4.83118238233215e-21;8.6374601443296e-18
module4:1:248039451	4	1:248039451	5.69182e-11	0	OR2W3	8174	OR2W3;TRIM58;OR11L1;OR2T8;OR2AJ1;OR2L13;OR14A16;OR2L8;OR2AK2;OR1C1;OR14K1;OR2L5;OR14A2;OR2L2;OR6F1;OR2L3;OR13G1;OR2M5;OR2G3;OR2G2;OR2M2;OR2M3;OR2C3;OR2M4;GCSAML;OR2T33;OR2T12;OR2B11;OR2M7;NLRP3;OR14C36;OR2T4	8174;18950;35252;44869;57620;61042;61349;72709;89084;118775;137534;145799;153050;162023;164406;184533;204131;268999;270595;287789;303837;326881;346017;362780;369091;396622;418467;425196;447443;459993;472626;485432	blood coagulation;coagulation	protein binding;protein-containing complex binding	Platelet activation;Focal adhesion	Platelet activation, signaling and aggregation;Hemostasis	2.41426952948522e-14;4.6313339554103e-14	2.13539935896334e-08;4.06061040846792e-06	6.05949707721573e-09;0.00236804754511583	3.73762955698227e-21;4.0610938076229e-15
module4:3:56848953	4	3:56848953	2.10217e-08	0.0225072	ARHGEF3	87507	ARHGEF3;FAM208A;SPATA12;CCDC66;IL17RD;HESX1;APPL1;ASB14;DNAH12	87507;194792;245516;257764;275057;382991;412812;453422;478774	blood coagulation;coagulation	protein binding;protein-containing complex binding	Platelet activation;Focal adhesion	Platelet activation, signaling and aggregation;Hemostasis	2.41426952948522e-14;4.6313339554103e-14	2.13539935896334e-08;4.06061040846792e-06	6.05949707721573e-09;0.00236804754511583	3.73762955698227e-21;4.0610938076229e-15
module4:3:56848999	4	3:56848999	0	0	ARHGEF3	87553	ARHGEF3;FAM208A;SPATA12;CCDC66;IL17RD;HESX1;APPL1;ASB14;DNAH12	87553;194838;245470;257810;275011;382945;412766;453376;478728	blood coagulation;coagulation	protein binding;protein-containing complex binding	Platelet activation;Focal adhesion	Platelet activation, signaling and aggregation;Hemostasis	2.41426952948522e-14;4.6313339554103e-14	2.13539935896334e-08;4.06061040846792e-06	6.05949707721573e-09;0.00236804754511583	3.73762955698227e-21;4.0610938076229e-15
module4:3:56849055	4	3:56849055	1.45106e-08	0.0181741	ARHGEF3	87609	ARHGEF3;FAM208A;SPATA12;CCDC66;IL17RD;HESX1;APPL1;ASB14;DNAH12	87609;194894;245414;257866;274955;382889;412710;453320;478672	blood coagulation;coagulation	protein binding;protein-containing complex binding	Platelet activation;Focal adhesion	Platelet activation, signaling and aggregation;Hemostasis	2.41426952948522e-14;4.6313339554103e-14	2.13539935896334e-08;4.06061040846792e-06	6.05949707721573e-09;0.00236804754511583	3.73762955698227e-21;4.0610938076229e-15
module4:3:56849189	4	3:56849189	9.61401e-09	0.0136771	ARHGEF3	87743	ARHGEF3;FAM208A;SPATA12;CCDC66;IL17RD;HESX1;APPL1;ASB14;DNAH12	87743;195028;245280;258000;274821;382755;412576;453186;478538	blood coagulation;coagulation	protein binding;protein-containing complex binding	Platelet activation;Focal adhesion	Platelet activation, signaling and aggregation;Hemostasis	2.41426952948522e-14;4.6313339554103e-14	2.13539935896334e-08;4.06061040846792e-06	6.05949707721573e-09;0.00236804754511583	3.73762955698227e-21;4.0610938076229e-15
module4:3:56849749	4	3:56849749	0	0	ARHGEF3	88303	ARHGEF3;FAM208A;SPATA12;CCDC66;IL17RD;HESX1;APPL1;ASB14;DNAH12	88303;195588;244720;258560;274261;382195;412016;452626;477978	blood coagulation;coagulation	protein binding;protein-containing complex binding	Platelet activation;Focal adhesion	Platelet activation, signaling and aggregation;Hemostasis	2.41426952948522e-14;4.6313339554103e-14	2.13539935896334e-08;4.06061040846792e-06	6.05949707721573e-09;0.00236804754511583	3.73762955698227e-21;4.0610938076229e-15
module4:3:56850188	4	3:56850188	1.46683e-12	0	ARHGEF3	88742	ARHGEF3;FAM208A;SPATA12;CCDC66;IL17RD;HESX1;APPL1;ASB14;DNAH12	88742;196027;244281;258999;273822;381756;411577;452187;477539	blood coagulation;coagulation	protein binding;protein-containing complex binding	Platelet activation;Focal adhesion	Platelet activation, signaling and aggregation;Hemostasis	2.41426952948522e-14;4.6313339554103e-14	2.13539935896334e-08;4.06061040846792e-06	6.05949707721573e-09;0.00236804754511583	3.73762955698227e-21;4.0610938076229e-15
module4:3:56851387	4	3:56851387	1.96765e-12	0	ARHGEF3	89941	ARHGEF3;FAM208A;SPATA12;CCDC66;IL17RD;HESX1;APPL1;ASB14;DNAH12	89941;197226;243082;260198;272623;380557;410378;450988;476340	blood coagulation;coagulation	protein binding;protein-containing complex binding	Platelet activation;Focal adhesion	Platelet activation, signaling and aggregation;Hemostasis	2.41426952948522e-14;4.6313339554103e-14	2.13539935896334e-08;4.06061040846792e-06	6.05949707721573e-09;0.00236804754511583	3.73762955698227e-21;4.0610938076229e-15
module4:3:56852389	4	3:56852389	2.66292e-08	0.0253165	ARHGEF3	90943	ARHGEF3;FAM208A;SPATA12;CCDC66;IL17RD;HESX1;APPL1;ASB14;DNAH12	90943;198228;242080;261200;271621;379555;409376;449986;475338	blood coagulation;coagulation	protein binding;protein-containing complex binding	Platelet activation;Focal adhesion	Platelet activation, signaling and aggregation;Hemostasis	2.41426952948522e-14;4.6313339554103e-14	2.13539935896334e-08;4.06061040846792e-06	6.05949707721573e-09;0.00236804754511583	3.73762955698227e-21;4.0610938076229e-15
module4:3:56857433	4	3:56857433	0	0	ARHGEF3	95987	ARHGEF3;FAM208A;SPATA12;CCDC66;IL17RD;HESX1;APPL1;ASB14;DNAH12	95987;203272;237036;266244;266577;374511;404332;444942;470294	blood coagulation;coagulation	protein binding;protein-containing complex binding	Platelet activation;Focal adhesion	Platelet activation, signaling and aggregation;Hemostasis	2.41426952948522e-14;4.6313339554103e-14	2.13539935896334e-08;4.06061040846792e-06	6.05949707721573e-09;0.00236804754511583	3.73762955698227e-21;4.0610938076229e-15
module4:3:56858027	4	3:56858027	6.06687e-09	0.00936052	ARHGEF3	96581	ARHGEF3;FAM208A;SPATA12;IL17RD;CCDC66;HESX1;APPL1;ASB14;DNAH12	96581;203866;236442;265983;266838;373917;403738;444348;469700	blood coagulation;coagulation	protein binding;protein-containing complex binding	Platelet activation;Focal adhesion	Platelet activation, signaling and aggregation;Hemostasis	2.41426952948522e-14;4.6313339554103e-14	2.13539935896334e-08;4.06061040846792e-06	6.05949707721573e-09;0.00236804754511583	3.73762955698227e-21;4.0610938076229e-15
module4:3:56858686	4	3:56858686	0	0	ARHGEF3	97240	ARHGEF3;FAM208A;SPATA12;IL17RD;CCDC66;HESX1;APPL1;ASB14;DNAH12	97240;204525;235783;265324;267497;373258;403079;443689;469041	blood coagulation;coagulation	protein binding;protein-containing complex binding	Platelet activation;Focal adhesion	Platelet activation, signaling and aggregation;Hemostasis	2.41426952948522e-14;4.6313339554103e-14	2.13539935896334e-08;4.06061040846792e-06	6.05949707721573e-09;0.00236804754511583	3.73762955698227e-21;4.0610938076229e-15
module4:3:56858890	4	3:56858890	0	0	ARHGEF3	97444	ARHGEF3;FAM208A;SPATA12;IL17RD;CCDC66;HESX1;APPL1;ASB14;DNAH12	97444;204729;235579;265120;267701;373054;402875;443485;468837	blood coagulation;coagulation	protein binding;protein-containing complex binding	Platelet activation;Focal adhesion	Platelet activation, signaling and aggregation;Hemostasis	2.41426952948522e-14;4.6313339554103e-14	2.13539935896334e-08;4.06061040846792e-06	6.05949707721573e-09;0.00236804754511583	3.73762955698227e-21;4.0610938076229e-15
module4:3:56859297	4	3:56859297	0	0	ARHGEF3	97851	ARHGEF3;FAM208A;SPATA12;IL17RD;CCDC66;HESX1;APPL1;ASB14;DNAH12	97851;205136;235172;264713;268108;372647;402468;443078;468430	blood coagulation;coagulation	protein binding;protein-containing complex binding	Platelet activation;Focal adhesion	Platelet activation, signaling and aggregation;Hemostasis	2.41426952948522e-14;4.6313339554103e-14	2.13539935896334e-08;4.06061040846792e-06	6.05949707721573e-09;0.00236804754511583	3.73762955698227e-21;4.0610938076229e-15
module4:3:56859335	4	3:56859335	3.79614e-08	0.0317019	ARHGEF3	97889	ARHGEF3;FAM208A;SPATA12;IL17RD;CCDC66;HESX1;APPL1;ASB14;DNAH12	97889;205174;235134;264675;268146;372609;402430;443040;468392	blood coagulation;coagulation	protein binding;protein-containing complex binding	Platelet activation;Focal adhesion	Platelet activation, signaling and aggregation;Hemostasis	2.41426952948522e-14;4.6313339554103e-14	2.13539935896334e-08;4.06061040846792e-06	6.05949707721573e-09;0.00236804754511583	3.73762955698227e-21;4.0610938076229e-15
module4:3:56859424	4	3:56859424	2.00062e-13	0	ARHGEF3	97978	ARHGEF3;FAM208A;SPATA12;IL17RD;CCDC66;HESX1;APPL1;ASB14;DNAH12	97978;205263;235045;264586;268235;372520;402341;442951;468303	blood coagulation;coagulation	protein binding;protein-containing complex binding	Platelet activation;Focal adhesion	Platelet activation, signaling and aggregation;Hemostasis	2.41426952948522e-14;4.6313339554103e-14	2.13539935896334e-08;4.06061040846792e-06	6.05949707721573e-09;0.00236804754511583	3.73762955698227e-21;4.0610938076229e-15
module4:3:56859614	4	3:56859614	0	0	ARHGEF3	98168	ARHGEF3;FAM208A;SPATA12;IL17RD;CCDC66;HESX1;APPL1;ASB14;DNAH12	98168;205453;234855;264396;268425;372330;402151;442761;468113	blood coagulation;coagulation	protein binding;protein-containing complex binding	Platelet activation;Focal adhesion	Platelet activation, signaling and aggregation;Hemostasis	2.41426952948522e-14;4.6313339554103e-14	2.13539935896334e-08;4.06061040846792e-06	6.05949707721573e-09;0.00236804754511583	3.73762955698227e-21;4.0610938076229e-15
module4:3:56859719	4	3:56859719	3.42906e-08	0.0291667	ARHGEF3	98273	ARHGEF3;FAM208A;SPATA12;IL17RD;CCDC66;HESX1;APPL1;ASB14;DNAH12	98273;205558;234750;264291;268530;372225;402046;442656;468008	blood coagulation;coagulation	protein binding;protein-containing complex binding	Platelet activation;Focal adhesion	Platelet activation, signaling and aggregation;Hemostasis	2.41426952948522e-14;4.6313339554103e-14	2.13539935896334e-08;4.06061040846792e-06	6.05949707721573e-09;0.00236804754511583	3.73762955698227e-21;4.0610938076229e-15
module4:3:56859829	4	3:56859829	2.02949e-13	0	ARHGEF3	98383	ARHGEF3;FAM208A;SPATA12;IL17RD;CCDC66;HESX1;APPL1;ASB14;DNAH12	98383;205668;234640;264181;268640;372115;401936;442546;467898	blood coagulation;coagulation	protein binding;protein-containing complex binding	Platelet activation;Focal adhesion	Platelet activation, signaling and aggregation;Hemostasis	2.41426952948522e-14;4.6313339554103e-14	2.13539935896334e-08;4.06061040846792e-06	6.05949707721573e-09;0.00236804754511583	3.73762955698227e-21;4.0610938076229e-15
module4:3:56859896	4	3:56859896	1.53111e-10	6.30517e-05	ARHGEF3	98450	ARHGEF3;FAM208A;SPATA12;IL17RD;CCDC66;HESX1;APPL1;ASB14;DNAH12	98450;205735;234573;264114;268707;372048;401869;442479;467831	blood coagulation;coagulation	protein binding;protein-containing complex binding	Platelet activation;Focal adhesion	Platelet activation, signaling and aggregation;Hemostasis	2.41426952948522e-14;4.6313339554103e-14	2.13539935896334e-08;4.06061040846792e-06	6.05949707721573e-09;0.00236804754511583	3.73762955698227e-21;4.0610938076229e-15
module4:3:56860816	4	3:56860816	5.72509e-12	0	ARHGEF3	99370	ARHGEF3;FAM208A;SPATA12;IL17RD;CCDC66;HESX1;APPL1;ASB14;DNAH12	99370;206655;233653;263194;269627;371128;400949;441559;466911	blood coagulation;coagulation	protein binding;protein-containing complex binding	Platelet activation;Focal adhesion	Platelet activation, signaling and aggregation;Hemostasis	2.41426952948522e-14;4.6313339554103e-14	2.13539935896334e-08;4.06061040846792e-06	6.05949707721573e-09;0.00236804754511583	3.73762955698227e-21;4.0610938076229e-15
module4:3:56860883	4	3:56860883	0	0	ARHGEF3	99437	ARHGEF3;FAM208A;SPATA12;IL17RD;CCDC66;HESX1;APPL1;ASB14;DNAH12	99437;206722;233586;263127;269694;371061;400882;441492;466844	blood coagulation;coagulation	protein binding;protein-containing complex binding	Platelet activation;Focal adhesion	Platelet activation, signaling and aggregation;Hemostasis	2.41426952948522e-14;4.6313339554103e-14	2.13539935896334e-08;4.06061040846792e-06	6.05949707721573e-09;0.00236804754511583	3.73762955698227e-21;4.0610938076229e-15
module4:3:56861091	4	3:56861091	0	0	ARHGEF3	99645	ARHGEF3;FAM208A;SPATA12;IL17RD;CCDC66;HESX1;APPL1;ASB14;DNAH12	99645;206930;233378;262919;269902;370853;400674;441284;466636	blood coagulation;coagulation	protein binding;protein-containing complex binding	Platelet activation;Focal adhesion	Platelet activation, signaling and aggregation;Hemostasis	2.41426952948522e-14;4.6313339554103e-14	2.13539935896334e-08;4.06061040846792e-06	6.05949707721573e-09;0.00236804754511583	3.73762955698227e-21;4.0610938076229e-15
module4:3:56861222	4	3:56861222	0	0	ARHGEF3	99776	ARHGEF3;FAM208A;SPATA12;IL17RD;CCDC66;HESX1;APPL1;ASB14;DNAH12	99776;207061;233247;262788;270033;370722;400543;441153;466505	blood coagulation;coagulation	protein binding;protein-containing complex binding	Platelet activation;Focal adhesion	Platelet activation, signaling and aggregation;Hemostasis	2.41426952948522e-14;4.6313339554103e-14	2.13539935896334e-08;4.06061040846792e-06	6.05949707721573e-09;0.00236804754511583	3.73762955698227e-21;4.0610938076229e-15
module4:3:56862341	4	3:56862341	0	0	ARHGEF3	100895	ARHGEF3;FAM208A;SPATA12;IL17RD;CCDC66;HESX1;APPL1;ASB14;DNAH12	100895;208180;232128;261669;271152;369603;399424;440034;465386	blood coagulation;coagulation	protein binding;protein-containing complex binding	Platelet activation;Focal adhesion	Platelet activation, signaling and aggregation;Hemostasis	2.41426952948522e-14;4.6313339554103e-14	2.13539935896334e-08;4.06061040846792e-06	6.05949707721573e-09;0.00236804754511583	3.73762955698227e-21;4.0610938076229e-15
module4:3:56862390	4	3:56862390	8.471e-14	0	ARHGEF3	100944	ARHGEF3;FAM208A;SPATA12;IL17RD;CCDC66;HESX1;APPL1;ASB14;DNAH12	100944;208229;232079;261620;271201;369554;399375;439985;465337	blood coagulation;coagulation	protein binding;protein-containing complex binding	Platelet activation;Focal adhesion	Platelet activation, signaling and aggregation;Hemostasis	2.41426952948522e-14;4.6313339554103e-14	2.13539935896334e-08;4.06061040846792e-06	6.05949707721573e-09;0.00236804754511583	3.73762955698227e-21;4.0610938076229e-15
module4:3:56863403	4	3:56863403	6.6286e-08	0.0447512	ARHGEF3	101957	ARHGEF3;FAM208A;SPATA12;IL17RD;CCDC66;HESX1;APPL1;ASB14;DNAH12	101957;209242;231066;260607;272214;368541;398362;438972;464324	blood coagulation;coagulation	protein binding;protein-containing complex binding	Platelet activation;Focal adhesion	Platelet activation, signaling and aggregation;Hemostasis	2.41426952948522e-14;4.6313339554103e-14	2.13539935896334e-08;4.06061040846792e-06	6.05949707721573e-09;0.00236804754511583	3.73762955698227e-21;4.0610938076229e-15
module4:3:56863758	4	3:56863758	7.06794e-08	0.0462938	ARHGEF3	102312	ARHGEF3;FAM208A;SPATA12;IL17RD;CCDC66;HESX1;APPL1;ASB14;DNAH12	102312;209597;230711;260252;272569;368186;398007;438617;463969	blood coagulation;coagulation	protein binding;protein-containing complex binding	Platelet activation;Focal adhesion	Platelet activation, signaling and aggregation;Hemostasis	2.41426952948522e-14;4.6313339554103e-14	2.13539935896334e-08;4.06061040846792e-06	6.05949707721573e-09;0.00236804754511583	3.73762955698227e-21;4.0610938076229e-15
module4:3:56865445	4	3:56865445	0	0	ARHGEF3	103999	ARHGEF3;FAM208A;SPATA12;IL17RD;CCDC66;HESX1;APPL1;ASB14;DNAH12	103999;211284;229024;258565;274256;366499;396320;436930;462282	blood coagulation;coagulation	protein binding;protein-containing complex binding	Platelet activation;Focal adhesion	Platelet activation, signaling and aggregation;Hemostasis	2.41426952948522e-14;4.6313339554103e-14	2.13539935896334e-08;4.06061040846792e-06	6.05949707721573e-09;0.00236804754511583	3.73762955698227e-21;4.0610938076229e-15
module4:3:56865776	4	3:56865776	0	0	ARHGEF3	104330	ARHGEF3;FAM208A;SPATA12;IL17RD;CCDC66;HESX1;APPL1;ASB14;DNAH12	104330;211615;228693;258234;274587;366168;395989;436599;461951	blood coagulation;coagulation	protein binding;protein-containing complex binding	Platelet activation;Focal adhesion	Platelet activation, signaling and aggregation;Hemostasis	2.41426952948522e-14;4.6313339554103e-14	2.13539935896334e-08;4.06061040846792e-06	6.05949707721573e-09;0.00236804754511583	3.73762955698227e-21;4.0610938076229e-15
module4:3:56866705	4	3:56866705	4.38227e-09	0.00441386	ARHGEF3	105259	ARHGEF3;FAM208A;SPATA12;IL17RD;CCDC66;HESX1;APPL1;ASB14;DNAH12	105259;212544;227764;257305;275516;365239;395060;435670;461022	blood coagulation;coagulation	protein binding;protein-containing complex binding	Platelet activation;Focal adhesion	Platelet activation, signaling and aggregation;Hemostasis	2.41426952948522e-14;4.6313339554103e-14	2.13539935896334e-08;4.06061040846792e-06	6.05949707721573e-09;0.00236804754511583	3.73762955698227e-21;4.0610938076229e-15
module4:3:56866946	4	3:56866946	5.03821e-09	0.00695489	ARHGEF3	105500	ARHGEF3;FAM208A;SPATA12;IL17RD;CCDC66;HESX1;APPL1;ASB14;DNAH12	105500;212785;227523;257064;275757;364998;394819;435429;460781	blood coagulation;coagulation	protein binding;protein-containing complex binding	Platelet activation;Focal adhesion	Platelet activation, signaling and aggregation;Hemostasis	2.41426952948522e-14;4.6313339554103e-14	2.13539935896334e-08;4.06061040846792e-06	6.05949707721573e-09;0.00236804754511583	3.73762955698227e-21;4.0610938076229e-15
module4:3:56867446	4	3:56867446	7.47311e-09	0.0112984	ARHGEF3	106000	ARHGEF3;FAM208A;SPATA12;IL17RD;CCDC66;HESX1;APPL1;ASB14;DNAH12	106000;213285;227023;256564;276257;364498;394319;434929;460281	blood coagulation;coagulation	protein binding;protein-containing complex binding	Platelet activation;Focal adhesion	Platelet activation, signaling and aggregation;Hemostasis	2.41426952948522e-14;4.6313339554103e-14	2.13539935896334e-08;4.06061040846792e-06	6.05949707721573e-09;0.00236804754511583	3.73762955698227e-21;4.0610938076229e-15
module4:3:56871066	4	3:56871066	2.02601e-08	0.021936	ARHGEF3	109620	ARHGEF3;FAM208A;SPATA12;IL17RD;CCDC66;HESX1;APPL1;ASB14;DNAH12	109620;216905;223403;252944;279877;360878;390699;431309;456661	blood coagulation;coagulation	protein binding;protein-containing complex binding	Platelet activation;Focal adhesion	Platelet activation, signaling and aggregation;Hemostasis	2.41426952948522e-14;4.6313339554103e-14	2.13539935896334e-08;4.06061040846792e-06	6.05949707721573e-09;0.00236804754511583	3.73762955698227e-21;4.0610938076229e-15
module4:3:56871432	4	3:56871432	1.07054e-08	0.0146483	ARHGEF3	109986	ARHGEF3;FAM208A;SPATA12;IL17RD;CCDC66;HESX1;APPL1;ASB14;DNAH12	109986;217271;223037;252578;280243;360512;390333;430943;456295	blood coagulation;coagulation	protein binding;protein-containing complex binding	Platelet activation;Focal adhesion	Platelet activation, signaling and aggregation;Hemostasis	2.41426952948522e-14;4.6313339554103e-14	2.13539935896334e-08;4.06061040846792e-06	6.05949707721573e-09;0.00236804754511583	3.73762955698227e-21;4.0610938076229e-15
module4:3:56871629	4	3:56871629	8.95411e-09	0.0130396	ARHGEF3	110183	ARHGEF3;FAM208A;SPATA12;IL17RD;CCDC66;HESX1;APPL1;ASB14;DNAH12	110183;217468;222840;252381;280440;360315;390136;430746;456098	blood coagulation;coagulation	protein binding;protein-containing complex binding	Platelet activation;Focal adhesion	Platelet activation, signaling and aggregation;Hemostasis	2.41426952948522e-14;4.6313339554103e-14	2.13539935896334e-08;4.06061040846792e-06	6.05949707721573e-09;0.00236804754511583	3.73762955698227e-21;4.0610938076229e-15
module4:3:56874033	4	3:56874033	1.06616e-08	0.0146233	ARHGEF3	112587	ARHGEF3;FAM208A;SPATA12;IL17RD;CCDC66;HESX1;APPL1;ASB14;DNAH12	112587;219872;220436;249977;282844;357911;387732;428342;453694	blood coagulation;coagulation	protein binding;protein-containing complex binding	Platelet activation;Focal adhesion	Platelet activation, signaling and aggregation;Hemostasis	2.41426952948522e-14;4.6313339554103e-14	2.13539935896334e-08;4.06061040846792e-06	6.05949707721573e-09;0.00236804754511583	3.73762955698227e-21;4.0610938076229e-15
module4:3:56874996	4	3:56874996	2.34783e-09	0.00165	ARHGEF3	113550	ARHGEF3;SPATA12;FAM208A;IL17RD;CCDC66;HESX1;APPL1;ASB14;DNAH12	113550;219473;220835;249014;283807;356948;386769;427379;452731	blood coagulation;coagulation	protein binding;protein-containing complex binding	Platelet activation;Focal adhesion	Platelet activation, signaling and aggregation;Hemostasis	2.41426952948522e-14;4.6313339554103e-14	2.13539935896334e-08;4.06061040846792e-06	6.05949707721573e-09;0.00236804754511583	3.73762955698227e-21;4.0610938076229e-15
module4:3:56876596	4	3:56876596	1.80039e-08	0.0210416	ARHGEF3	115150	ARHGEF3;SPATA12;FAM208A;IL17RD;CCDC66;HESX1;APPL1;ASB14;DNAH12	115150;217873;222435;247414;285407;355348;385169;425779;451131	blood coagulation;coagulation	protein binding;protein-containing complex binding	Platelet activation;Focal adhesion	Platelet activation, signaling and aggregation;Hemostasis	2.41426952948522e-14;4.6313339554103e-14	2.13539935896334e-08;4.06061040846792e-06	6.05949707721573e-09;0.00236804754511583	3.73762955698227e-21;4.0610938076229e-15
module4:3:56876636	4	3:56876636	1.75724e-08	0.0208263	ARHGEF3	115190	ARHGEF3;SPATA12;FAM208A;IL17RD;CCDC66;HESX1;APPL1;ASB14;DNAH12	115190;217833;222475;247374;285447;355308;385129;425739;451091	blood coagulation;coagulation	protein binding;protein-containing complex binding	Platelet activation;Focal adhesion	Platelet activation, signaling and aggregation;Hemostasis	2.41426952948522e-14;4.6313339554103e-14	2.13539935896334e-08;4.06061040846792e-06	6.05949707721573e-09;0.00236804754511583	3.73762955698227e-21;4.0610938076229e-15
module4:3:56877920	4	3:56877920	2.95563e-09	0.00264576	ARHGEF3	116474	ARHGEF3;SPATA12;FAM208A;IL17RD;CCDC66;HESX1;APPL1;ASB14;DNAH12	116474;216549;223759;246090;286731;354024;383845;424455;449807	blood coagulation;coagulation	protein binding;protein-containing complex binding	Platelet activation;Focal adhesion	Platelet activation, signaling and aggregation;Hemostasis	2.41426952948522e-14;4.6313339554103e-14	2.13539935896334e-08;4.06061040846792e-06	6.05949707721573e-09;0.00236804754511583	3.73762955698227e-21;4.0610938076229e-15
module4:3:56878947	4	3:56878947	3.14505e-09	0.00281964	ARHGEF3	117501	ARHGEF3;SPATA12;FAM208A;IL17RD;CCDC66;HESX1;APPL1;ASB14;DNAH12	117501;215522;224786;245063;287758;352997;382818;423428;448780	blood coagulation;coagulation	protein binding;protein-containing complex binding	Platelet activation;Focal adhesion	Platelet activation, signaling and aggregation;Hemostasis	2.41426952948522e-14;4.6313339554103e-14	2.13539935896334e-08;4.06061040846792e-06	6.05949707721573e-09;0.00236804754511583	3.73762955698227e-21;4.0610938076229e-15
module4:3:56880444	4	3:56880444	1.53537e-09	0.00110994	ARHGEF3	118998	ARHGEF3;SPATA12;FAM208A;IL17RD;CCDC66;HESX1;APPL1;ASB14;DNAH12	118998;214025;226283;243566;289255;351500;381321;421931;447283	blood coagulation;coagulation	protein binding;protein-containing complex binding	Platelet activation;Focal adhesion	Platelet activation, signaling and aggregation;Hemostasis	2.41426952948522e-14;4.6313339554103e-14	2.13539935896334e-08;4.06061040846792e-06	6.05949707721573e-09;0.00236804754511583	3.73762955698227e-21;4.0610938076229e-15
module4:3:56901161	4	3:56901161	1.09821e-08	0.0148541	ARHGEF3	139715	ARHGEF3;SPATA12;IL17RD;FAM208A;CCDC66;HESX1;APPL1;ASB14;DNAH12	139715;193308;222849;247000;309972;330783;360604;401214;426566	blood coagulation;coagulation	protein binding;protein-containing complex binding	Platelet activation;Focal adhesion	Platelet activation, signaling and aggregation;Hemostasis	2.41426952948522e-14;4.6313339554103e-14	2.13539935896334e-08;4.06061040846792e-06	6.05949707721573e-09;0.00236804754511583	3.73762955698227e-21;4.0610938076229e-15
module4:3:56901292	4	3:56901292	7.14317e-13	0	ARHGEF3	139846	ARHGEF3;SPATA12;IL17RD;FAM208A;CCDC66;HESX1;APPL1;ASB14;DNAH12	139846;193177;222718;247131;310103;330652;360473;401083;426435	blood coagulation;coagulation	protein binding;protein-containing complex binding	Platelet activation;Focal adhesion	Platelet activation, signaling and aggregation;Hemostasis	2.41426952948522e-14;4.6313339554103e-14	2.13539935896334e-08;4.06061040846792e-06	6.05949707721573e-09;0.00236804754511583	3.73762955698227e-21;4.0610938076229e-15
module4:3:56925369	4	3:56925369	4.62083e-10	0.000359712	ARHGEF3	163923	ARHGEF3;SPATA12;IL17RD;FAM208A;HESX1;CCDC66;APPL1;ASB14;DNAH12	163923;169100;198641;271208;306575;334180;336396;377006;402358	blood coagulation;coagulation	protein binding;protein-containing complex binding	Platelet activation;Focal adhesion	Platelet activation, signaling and aggregation;Hemostasis	2.41426952948522e-14;4.6313339554103e-14	2.13539935896334e-08;4.06061040846792e-06	6.05949707721573e-09;0.00236804754511583	3.73762955698227e-21;4.0610938076229e-15
module4:3:56942070	4	3:56942070	3.93757e-08	0.0325581	SPATA12	152399	SPATA12;ARHGEF3;IL17RD;FAM208A;HESX1;APPL1;CCDC66;ASB14;DNAH12	152399;180624;181940;287909;289874;319695;350881;360305;385657	blood coagulation;coagulation	protein binding;protein-containing complex binding	Platelet activation;Focal adhesion	Platelet activation, signaling and aggregation;Hemostasis	2.41426952948522e-14;4.6313339554103e-14	2.13539935896334e-08;4.06061040846792e-06	6.05949707721573e-09;0.00236804754511583	3.73762955698227e-21;4.0610938076229e-15
module4:9:99087217	4	9:99087217	1.1183e-09	0.000951315	SLC35D2	4229	SLC35D2;ZNF367;HSD17B3;HABP4;CDC14B;RP11-569G13.2;LINC00092;AAED1;RP11-535M15.1;ZNF510;ERCC6L2;ZNF782	4229;61006;89629;125266;165306;229724;305203;314642;362121;430930;449234;491537	blood coagulation;coagulation	protein binding;protein-containing complex binding	Platelet activation;Focal adhesion	Platelet activation, signaling and aggregation;Hemostasis	2.41426952948522e-14;4.6313339554103e-14	2.13539935896334e-08;4.06061040846792e-06	6.05949707721573e-09;0.00236804754511583	3.73762955698227e-21;4.0610938076229e-15
module4:9:99089943	4	9:99089943	5.2903e-10	0.000477327	SLC35D2	6955	SLC35D2;ZNF367;HSD17B3;HABP4;CDC14B;RP11-569G13.2;LINC00092;AAED1;RP11-535M15.1;ZNF510;ERCC6L2;ZNF782	6955;58280;92355;122540;162580;232450;307929;311916;359395;428204;451960;488811	blood coagulation;coagulation	protein binding;protein-containing complex binding	Platelet activation;Focal adhesion	Platelet activation, signaling and aggregation;Hemostasis	2.41426952948522e-14;4.6313339554103e-14	2.13539935896334e-08;4.06061040846792e-06	6.05949707721573e-09;0.00236804754511583	3.73762955698227e-21;4.0610938076229e-15
module4:9:99090173	4	9:99090173	5.45454e-10	0.000476474	SLC35D2	7185	SLC35D2;ZNF367;HSD17B3;HABP4;CDC14B;RP11-569G13.2;LINC00092;AAED1;RP11-535M15.1;ZNF510;ERCC6L2;ZNF782	7185;58050;92585;122310;162350;232680;308159;311686;359165;427974;452190;488581	blood coagulation;coagulation	protein binding;protein-containing complex binding	Platelet activation;Focal adhesion	Platelet activation, signaling and aggregation;Hemostasis	2.41426952948522e-14;4.6313339554103e-14	2.13539935896334e-08;4.06061040846792e-06	6.05949707721573e-09;0.00236804754511583	3.73762955698227e-21;4.0610938076229e-15
module4:9:99091009	4	9:99091009	4.79636e-10	0.00041866	SLC35D2	8021	SLC35D2;ZNF367;HSD17B3;HABP4;CDC14B;RP11-569G13.2;LINC00092;AAED1;RP11-535M15.1;ZNF510;ERCC6L2;ZNF782	8021;57214;93421;121474;161514;233516;308995;310850;358329;427138;453026;487745	blood coagulation;coagulation	protein binding;protein-containing complex binding	Platelet activation;Focal adhesion	Platelet activation, signaling and aggregation;Hemostasis	2.41426952948522e-14;4.6313339554103e-14	2.13539935896334e-08;4.06061040846792e-06	6.05949707721573e-09;0.00236804754511583	3.73762955698227e-21;4.0610938076229e-15
module4:9:99095694	4	9:99095694	3.41644e-10	0.000304507	SLC35D2	12706	SLC35D2;ZNF367;HSD17B3;HABP4;CDC14B;RP11-569G13.2;AAED1;LINC00092;RP11-535M15.1;ZNF510;ERCC6L2;ZNF782	12706;52529;98106;116789;156829;238201;306165;313680;353644;422453;457711;483060	blood coagulation;coagulation	protein binding;protein-containing complex binding	Platelet activation;Focal adhesion	Platelet activation, signaling and aggregation;Hemostasis	2.41426952948522e-14;4.6313339554103e-14	2.13539935896334e-08;4.06061040846792e-06	6.05949707721573e-09;0.00236804754511583	3.73762955698227e-21;4.0610938076229e-15
module4:9:99105420	4	9:99105420	2.32196e-10	0.000123993	SLC35D2	22432	SLC35D2;ZNF367;HABP4;HSD17B3;CDC14B;RP11-569G13.2;AAED1;LINC00092;RP11-535M15.1;ZNF510;ERCC6L2;ZNF782	22432;42803;107063;107832;147103;247927;296439;323406;343918;412727;467437;473334	blood coagulation;coagulation	protein binding;protein-containing complex binding	Platelet activation;Focal adhesion	Platelet activation, signaling and aggregation;Hemostasis	2.41426952948522e-14;4.6313339554103e-14	2.13539935896334e-08;4.06061040846792e-06	6.05949707721573e-09;0.00236804754511583	3.73762955698227e-21;4.0610938076229e-15
module4:9:99118445	4	9:99118445	1.94236e-10	0.000124844	ZNF367	29778	ZNF367;SLC35D2;HABP4;HSD17B3;CDC14B;RP11-569G13.2;AAED1;RP11-535M15.1;LINC00092;ZNF510;ZNF782;ERCC6L2	29778;35457;94038;120857;134078;260952;283414;330893;336431;399702;460309;480462	blood coagulation;coagulation	protein binding;protein-containing complex binding	Platelet activation;Focal adhesion	Platelet activation, signaling and aggregation;Hemostasis	2.41426952948522e-14;4.6313339554103e-14	2.13539935896334e-08;4.06061040846792e-06	6.05949707721573e-09;0.00236804754511583	3.73762955698227e-21;4.0610938076229e-15
module4:12:8141652	4	12:8141652	1.32383e-07	0.0756577	FOXJ2	43647	FOXJ2;C3AR1;SLC2A3;NECAP1;CLEC4A;ZNF705A;SLC2A14;NANOG;NANOGNB;FAM90A1;RP11-266K4.9;CLEC4C;DPPA3;GDF3;LINC00937;RP11-90D4.3;APOBEC1;CLEC6A	43647;69246;69826;93155;134576;149081;176544;201262;223840;232204;246359;259641;277602;299274;306930;332820;339656;466870	blood coagulation;coagulation	protein binding;protein-containing complex binding	Platelet activation;Focal adhesion	Platelet activation, signaling and aggregation;Hemostasis	2.41426952948522e-14;4.6313339554103e-14	2.13539935896334e-08;4.06061040846792e-06	6.05949707721573e-09;0.00236804754511583	3.73762955698227e-21;4.0610938076229e-15
module4:12:8142264	4	12:8142264	9.76553e-08	0.0579272	FOXJ2	43035	FOXJ2;C3AR1;SLC2A3;NECAP1;CLEC4A;ZNF705A;SLC2A14;NANOG;NANOGNB;FAM90A1;RP11-266K4.9;CLEC4C;DPPA3;GDF3;LINC00937;RP11-90D4.3;APOBEC1;CLEC6A	43035;68634;70438;92543;133964;148469;177156;201874;224452;231592;245747;260253;278214;299886;306318;332208;340268;466258	blood coagulation;coagulation	protein binding;protein-containing complex binding	Platelet activation;Focal adhesion	Platelet activation, signaling and aggregation;Hemostasis	2.41426952948522e-14;4.6313339554103e-14	2.13539935896334e-08;4.06061040846792e-06	6.05949707721573e-09;0.00236804754511583	3.73762955698227e-21;4.0610938076229e-15
module4:12:8142456	4	12:8142456	1.04173e-07	0.0603791	FOXJ2	42843	FOXJ2;C3AR1;SLC2A3;NECAP1;CLEC4A;ZNF705A;SLC2A14;NANOG;NANOGNB;FAM90A1;RP11-266K4.9;CLEC4C;DPPA3;GDF3;LINC00937;RP11-90D4.3;APOBEC1;CLEC6A	42843;68442;70630;92351;133772;148277;177348;202066;224644;231400;245555;260445;278406;300078;306126;332016;340460;466066	blood coagulation;coagulation	protein binding;protein-containing complex binding	Platelet activation;Focal adhesion	Platelet activation, signaling and aggregation;Hemostasis	2.41426952948522e-14;4.6313339554103e-14	2.13539935896334e-08;4.06061040846792e-06	6.05949707721573e-09;0.00236804754511583	3.73762955698227e-21;4.0610938076229e-15
module4:12:8143466	4	12:8143466	1.28671e-07	0.0743217	FOXJ2	41833	FOXJ2;C3AR1;SLC2A3;NECAP1;CLEC4A;ZNF705A;SLC2A14;NANOG;NANOGNB;FAM90A1;RP11-266K4.9;CLEC4C;DPPA3;GDF3;LINC00937;RP11-90D4.3;APOBEC1;CLEC6A	41833;67432;71640;91341;132762;147267;178358;203076;225654;230390;244545;261455;279416;301088;305116;331006;341470;465056	blood coagulation;coagulation	protein binding;protein-containing complex binding	Platelet activation;Focal adhesion	Platelet activation, signaling and aggregation;Hemostasis	2.41426952948522e-14;4.6313339554103e-14	2.13539935896334e-08;4.06061040846792e-06	6.05949707721573e-09;0.00236804754511583	3.73762955698227e-21;4.0610938076229e-15
module4:12:8152164	4	12:8152164	1.2467e-07	0.0722973	FOXJ2	33135	FOXJ2;C3AR1;SLC2A3;NECAP1;CLEC4A;ZNF705A;SLC2A14;NANOG;FAM90A1;NANOGNB;RP11-266K4.9;CLEC4C;DPPA3;LINC00937;GDF3;RP11-90D4.3;APOBEC1;CLEC6A	33135;58734;80338;82643;124064;138569;187056;211774;221692;234352;235847;270153;288114;296418;309786;322308;350168;456358	blood coagulation;coagulation	protein binding;protein-containing complex binding	Platelet activation;Focal adhesion	Platelet activation, signaling and aggregation;Hemostasis	2.41426952948522e-14;4.6313339554103e-14	2.13539935896334e-08;4.06061040846792e-06	6.05949707721573e-09;0.00236804754511583	3.73762955698227e-21;4.0610938076229e-15
module4:12:8152652	4	12:8152652	1.64857e-07	0.091253	FOXJ2	32647	FOXJ2;C3AR1;SLC2A3;NECAP1;CLEC4A;ZNF705A;SLC2A14;NANOG;FAM90A1;NANOGNB;RP11-266K4.9;CLEC4C;DPPA3;LINC00937;GDF3;RP11-90D4.3;APOBEC1;CLEC6A	32647;58246;80826;82155;123576;138081;187544;212262;221204;234840;235359;270641;288602;295930;310274;321820;350656;455870	blood coagulation;coagulation	protein binding;protein-containing complex binding	Platelet activation;Focal adhesion	Platelet activation, signaling and aggregation;Hemostasis	2.41426952948522e-14;4.6313339554103e-14	2.13539935896334e-08;4.06061040846792e-06	6.05949707721573e-09;0.00236804754511583	3.73762955698227e-21;4.0610938076229e-15
module4:12:8156977	4	12:8156977	1.57198e-07	0.0878917	FOXJ2	28322	FOXJ2;C3AR1;NECAP1;SLC2A3;CLEC4A;ZNF705A;SLC2A14;NANOG;FAM90A1;RP11-266K4.9;NANOGNB;CLEC4C;LINC00937;DPPA3;GDF3;RP11-90D4.3;APOBEC1;CLEC6A	28322;53921;77830;85151;119251;133756;191869;216587;216879;231034;239165;274966;291605;292927;314599;317495;354981;451545	blood coagulation;coagulation	protein binding;protein-containing complex binding	Platelet activation;Focal adhesion	Platelet activation, signaling and aggregation;Hemostasis	2.41426952948522e-14;4.6313339554103e-14	2.13539935896334e-08;4.06061040846792e-06	6.05949707721573e-09;0.00236804754511583	3.73762955698227e-21;4.0610938076229e-15
module4:12:8158329	4	12:8158329	1.8283e-07	0.0993063	FOXJ2	26970	FOXJ2;C3AR1;NECAP1;SLC2A3;CLEC4A;ZNF705A;SLC2A14;FAM90A1;NANOG;RP11-266K4.9;NANOGNB;CLEC4C;LINC00937;DPPA3;GDF3;RP11-90D4.3;APOBEC1;CLEC6A	26970;52569;76478;86503;117899;132404;193221;215527;217939;229682;240517;276318;290253;294279;315951;316143;356333;450193	blood coagulation;coagulation	protein binding;protein-containing complex binding	Platelet activation;Focal adhesion	Platelet activation, signaling and aggregation;Hemostasis	2.41426952948522e-14;4.6313339554103e-14	2.13539935896334e-08;4.06061040846792e-06	6.05949707721573e-09;0.00236804754511583	3.73762955698227e-21;4.0610938076229e-15
module4:12:8162100	4	12:8162100	1.66071e-07	0.0918983	FOXJ2	23199	FOXJ2;C3AR1;NECAP1;SLC2A3;CLEC4A;ZNF705A;SLC2A14;FAM90A1;NANOG;RP11-266K4.9;NANOGNB;CLEC4C;LINC00937;DPPA3;RP11-90D4.3;GDF3;APOBEC1;CLEC6A;CLEC4D	23199;48798;72707;90274;114128;128633;196992;211756;221710;225911;244288;280089;286482;298050;312372;319722;360104;446422;499971	blood coagulation;coagulation	protein binding;protein-containing complex binding	Platelet activation;Focal adhesion	Platelet activation, signaling and aggregation;Hemostasis	2.41426952948522e-14;4.6313339554103e-14	2.13539935896334e-08;4.06061040846792e-06	6.05949707721573e-09;0.00236804754511583	3.73762955698227e-21;4.0610938076229e-15
module4:12:8166718	4	12:8166718	1.55488e-07	0.0872505	FOXJ2	18581	FOXJ2;C3AR1;NECAP1;SLC2A3;CLEC4A;ZNF705A;SLC2A14;FAM90A1;RP11-266K4.9;NANOG;NANOGNB;LINC00937;CLEC4C;DPPA3;RP11-90D4.3;GDF3;APOBEC1;CLEC6A;CLEC4D	18581;44180;68089;94892;109510;124015;201610;207138;221293;226328;248906;281864;284707;302668;307754;324340;364722;441804;495353	blood coagulation;coagulation	protein binding;protein-containing complex binding	Platelet activation;Focal adhesion	Platelet activation, signaling and aggregation;Hemostasis	2.41426952948522e-14;4.6313339554103e-14	2.13539935896334e-08;4.06061040846792e-06	6.05949707721573e-09;0.00236804754511583	3.73762955698227e-21;4.0610938076229e-15
module6:17:1461236	6	17:1461236	4.79173e-08	0.0367552	SLC43A2	11325	SLC43A2;PITPNA;INPP5K;SCARF1;RILP;PRPF8;MYO1C;CRK;TLCD2;MIR22HG;WDR81;SERPINF2;SERPINF1;YWHAE;SMYD4;RPA1;TUSC5;BHLHA9;AC144836.1;RTN4RL1;DPH1;OVCA2;RP11-667K14.3;HIC1	11325;40224;63371;75916;88208;92687;93844;137253;149828;153569;158581;184894;204017;213670;221543;271760;278279;287383;316003;376735;472168;484091;485533;496212	regulation of transcription elongation by RNA polymerase II;chromosome localization	mRNA binding;protein binding	Spliceosome;Amyotrophic lateral sclerosis	Processing of Capped Intron-Containing Pre-mRNA;mRNA Splicing	1.52801899832609e-05;3.34222617282684e-05	1.56485375550217e-05;2.340299118437e-05	1.89699703418155e-10;0.00266259711199335	1.88263999687564e-13;1.91896466006071e-13
module8:19:47266635	8	19:47266635	2.27677e-08	0.0233592	SLC1A5	11505	SLC1A5;FKRP;STRN4;AP2S1;PRKD2;DACT3;GNG8;PTGIR;ARHGAP35;CALM3;AC011551.3;NPAS1;AC011484.1;PNMAL2;TMEM160;PPP5D1;PNMAL1;ZC3H4;SAE1;CCDC8;PPP5C;BBC3;HIF3A;CCDC9	11505;17332;43871;74758;89103;115766;129302;142910;155298;162304;216322;256442;268870;276472;282530;282582;296887;300809;349896;353006;416384;457446;466332;492602	developmental process;anatomical structure development	protein binding			2.59208260431604e-05;4.63093994275811e-05	0.000872727
module9:7:50366637	9	7:50366637	0	0	IKZF1	22917	IKZF1;AC020743.4;AC020743.3;FIGNL1;DDC;C7orf72;GRB10;ZPBP	22917;52251;124802;145194;159497;231005;291123;476620	organelle organization;microtubule-based transport	protein binding;transcription coregulator binding	Aldosterone synthesis and secretion	Organelle biogenesis and maintenance;RHO GTPase cycle	6.84285839470432e-05;0.000564021463798702	0.000609361047952791;0.015642251284159	0.00720017	0.0016434410634644;0.00525399060656839
module9:7:50367656	9	7:50367656	6.51158e-11	0	IKZF1	23936	IKZF1;AC020743.4;AC020743.3;FIGNL1;DDC;C7orf72;GRB10;ZPBP	23936;53270;125821;144175;158478;232024;290104;477639	organelle organization;microtubule-based transport	protein binding;transcription coregulator binding	Aldosterone synthesis and secretion	Organelle biogenesis and maintenance;RHO GTPase cycle	6.84285839470432e-05;0.000564021463798702	0.000609361047952791;0.015642251284159	0.00720017	0.0016434410634644;0.00525399060656839
module9:7:50368308	9	7:50368308	6.38879e-11	0	IKZF1	24588	IKZF1;AC020743.4;AC020743.3;FIGNL1;DDC;C7orf72;GRB10;ZPBP	24588;53922;126473;143523;157826;232676;289452;478291	organelle organization;microtubule-based transport	protein binding;transcription coregulator binding	Aldosterone synthesis and secretion	Organelle biogenesis and maintenance;RHO GTPase cycle	6.84285839470432e-05;0.000564021463798702	0.000609361047952791;0.015642251284159	0.00720017	0.0016434410634644;0.00525399060656839
module9:7:50368691	9	7:50368691	6.45569e-11	0	IKZF1	24971	IKZF1;AC020743.4;AC020743.3;FIGNL1;DDC;C7orf72;GRB10;ZPBP	24971;54305;126856;143140;157443;233059;289069;478674	organelle organization;microtubule-based transport	protein binding;transcription coregulator binding	Aldosterone synthesis and secretion	Organelle biogenesis and maintenance;RHO GTPase cycle	6.84285839470432e-05;0.000564021463798702	0.000609361047952791;0.015642251284159	0.00720017	0.0016434410634644;0.00525399060656839
module9:7:50368752	9	7:50368752	8.33154e-11	0	IKZF1	25032	IKZF1;AC020743.4;AC020743.3;FIGNL1;DDC;C7orf72;GRB10;ZPBP	25032;54366;126917;143079;157382;233120;289008;478735	organelle organization;microtubule-based transport	protein binding;transcription coregulator binding	Aldosterone synthesis and secretion	Organelle biogenesis and maintenance;RHO GTPase cycle	6.84285839470432e-05;0.000564021463798702	0.000609361047952791;0.015642251284159	0.00720017	0.0016434410634644;0.00525399060656839
module9:7:50370254	9	7:50370254	0	0	IKZF1	26534	IKZF1;AC020743.4;AC020743.3;FIGNL1;DDC;C7orf72;GRB10;ZPBP	26534;55868;128419;141577;155880;234622;287506;480237	organelle organization;microtubule-based transport	protein binding;transcription coregulator binding	Aldosterone synthesis and secretion	Organelle biogenesis and maintenance;RHO GTPase cycle	6.84285839470432e-05;0.000564021463798702	0.000609361047952791;0.015642251284159	0.00720017	0.0016434410634644;0.00525399060656839
module9:7:50417632	9	7:50417632	3.3703e-10	0.000304878	IKZF1	73912	IKZF1;FIGNL1;AC020743.4;DDC;AC020743.3;GRB10;C7orf72;AC004920.3	73912;94199;103246;108502;175797;240128;282000;489428	organelle organization;microtubule-based transport	protein binding;transcription coregulator binding	Aldosterone synthesis and secretion	Organelle biogenesis and maintenance;RHO GTPase cycle	6.84285839470432e-05;0.000564021463798702	0.000609361047952791;0.015642251284159	0.00720017	0.0016434410634644;0.00525399060656839
module11:7:50370254	11	7:50370254	3.79006e-08	0.0317001	IKZF1	26534	IKZF1;AC020743.4;AC020743.3;FIGNL1;DDC;C7orf72;GRB10;ZPBP	26534;55868;128419;141577;155880;234622;287506;480237	import into cell	folic acid binding;anion binding	Lysosome		0.0398792	0.00233791094960253;0.00398053037996296	3.74101e-05
module11:13:115010254	11	13:115010254	1.61972e-07	0.0898314	CDC16	9892	CDC16;UPF3A;CHAMP1;RASA3;LINC00565;LINC00452;LINC00454;RP11-199F6.4;GAS6-AS2;GAS6	9892;36805;69734;263060;380767;423614;428581;429673;443113;486732	import into cell	folic acid binding;anion binding	Lysosome		0.0398792	0.00233791094960253;0.00398053037996296	3.74101e-05
module11:13:115041854	11	13:115041854	8.99869e-08	0.0557618	UPF3A	5205	UPF3A;CHAMP1;CDC16;RASA3;LINC00565;LINC00452;LINC00454;RP11-199F6.4;GAS6-AS2	5205;38134;41492;294660;412367;455214;460181;461273;474713	import into cell	folic acid binding;anion binding	Lysosome		0.0398792	0.00233791094960253;0.00398053037996296	3.74101e-05
module13:2:85737304	13	2:85737304	1.64633e-07	0.0912461	MAT2A	28984	MAT2A;GGCX;VAMP8;VAMP5;RNF181;TMEM150A;SH2D6;USP39;C2orf68;CAPG;SFTPB;ELMOD3;RETSAT;GNLY;TGOLN2;ATOH8;ST3GAL5;TCF7L1;AC105053.4;RP11-548P2.2;RP11-60H5.1	28984;34542;51381;74227;85544;88367;91460;92675;96473;115433;147133;155787;168093;174994;192157;241163;328963;376771;379099;394098;446073	signaling;cell communication	catalytic activity;anion binding	Pentose phosphate pathway	Neutrophil degranulation;Innate Immune System	0.00058576411806617;0.000897738917080009	0.004437031960531;0.00846803244200251	0.0195576	2.27051140854991e-09;4.70063875908954e-05
module13:2:160427158	13	2:160427158	3.1762e-08	0.028505	AC009961.3	100061	AC009961.3;MARCH7;CD302;LY75;LY75-CD302;BAZ2B;WDSUB1;PLA2R1	100061;141842;198206;201204;201204;251668;334854;361361	signaling;cell communication	catalytic activity;anion binding	Pentose phosphate pathway	Neutrophil degranulation;Innate Immune System	0.00058576411806617;0.000897738917080009	0.004437031960531;0.00846803244200251	0.0195576	2.27051140854991e-09;4.70063875908954e-05
module13:2:160427646	13	2:160427646	1.30947e-08	0.0169909	AC009961.3	99573	AC009961.3;MARCH7;CD302;LY75;LY75-CD302;BAZ2B;WDSUB1;PLA2R1	99573;141354;197718;200716;200716;252156;335342;360873	signaling;cell communication	catalytic activity;anion binding	Pentose phosphate pathway	Neutrophil degranulation;Innate Immune System	0.00058576411806617;0.000897738917080009	0.004437031960531;0.00846803244200251	0.0195576	2.27051140854991e-09;4.70063875908954e-05
module13:2:160430127	13	2:160430127	1.07706e-08	0.0147177	AC009961.3	97092	AC009961.3;MARCH7;CD302;LY75;LY75-CD302;BAZ2B;WDSUB1;PLA2R1	97092;138873;195237;198235;198235;254637;337823;358392	signaling;cell communication	catalytic activity;anion binding	Pentose phosphate pathway	Neutrophil degranulation;Innate Immune System	0.00058576411806617;0.000897738917080009	0.004437031960531;0.00846803244200251	0.0195576	2.27051140854991e-09;4.70063875908954e-05
module13:2:160430846	13	2:160430846	1.0717e-08	0.0146417	AC009961.3	96373	AC009961.3;MARCH7;CD302;LY75;LY75-CD302;BAZ2B;WDSUB1;PLA2R1	96373;138154;194518;197516;197516;255356;338542;357673	signaling;cell communication	catalytic activity;anion binding	Pentose phosphate pathway	Neutrophil degranulation;Innate Immune System	0.00058576411806617;0.000897738917080009	0.004437031960531;0.00846803244200251	0.0195576	2.27051140854991e-09;4.70063875908954e-05
module13:2:160433666	13	2:160433666	1.10471e-08	0.0148852	AC009961.3	93553	AC009961.3;MARCH7;CD302;LY75;LY75-CD302;BAZ2B;WDSUB1;PLA2R1	93553;135334;191698;194696;194696;258176;341362;354853	signaling;cell communication	catalytic activity;anion binding	Pentose phosphate pathway	Neutrophil degranulation;Innate Immune System	0.00058576411806617;0.000897738917080009	0.004437031960531;0.00846803244200251	0.0195576	2.27051140854991e-09;4.70063875908954e-05
module13:2:160436579	13	2:160436579	1.07569e-08	0.0147242	AC009961.3	90640	AC009961.3;MARCH7;CD302;LY75;LY75-CD302;BAZ2B;WDSUB1;PLA2R1	90640;132421;188785;191783;191783;261089;344275;351940	signaling;cell communication	catalytic activity;anion binding	Pentose phosphate pathway	Neutrophil degranulation;Innate Immune System	0.00058576411806617;0.000897738917080009	0.004437031960531;0.00846803244200251	0.0195576	2.27051140854991e-09;4.70063875908954e-05
module13:2:160450703	13	2:160450703	4.17115e-08	0.0338214	AC009961.3	76516	AC009961.3;MARCH7;CD302;LY75;LY75-CD302;BAZ2B;PLA2R1;WDSUB1	76516;118297;174661;177659;177659;275213;337816;358399	signaling;cell communication	catalytic activity;anion binding	Pentose phosphate pathway	Neutrophil degranulation;Innate Immune System	0.00058576411806617;0.000897738917080009	0.004437031960531;0.00846803244200251	0.0195576	2.27051140854991e-09;4.70063875908954e-05
module13:2:160450827	13	2:160450827	4.05961e-08	0.0332109	AC009961.3	76392	AC009961.3;MARCH7;CD302;LY75;LY75-CD302;BAZ2B;PLA2R1;WDSUB1	76392;118173;174537;177535;177535;275337;337692;358523	signaling;cell communication	catalytic activity;anion binding	Pentose phosphate pathway	Neutrophil degranulation;Innate Immune System	0.00058576411806617;0.000897738917080009	0.004437031960531;0.00846803244200251	0.0195576	2.27051140854991e-09;4.70063875908954e-05
module13:2:160451288	13	2:160451288	3.9831e-08	0.0326824	AC009961.3	75931	AC009961.3;MARCH7;CD302;LY75;LY75-CD302;BAZ2B;PLA2R1;WDSUB1	75931;117712;174076;177074;177074;275798;337231;358984	signaling;cell communication	catalytic activity;anion binding	Pentose phosphate pathway	Neutrophil degranulation;Innate Immune System	0.00058576411806617;0.000897738917080009	0.004437031960531;0.00846803244200251	0.0195576	2.27051140854991e-09;4.70063875908954e-05
module13:2:160453305	13	2:160453305	3.21854e-08	0.028643	AC009961.3	73914	AC009961.3;MARCH7;CD302;LY75;LY75-CD302;BAZ2B;PLA2R1;WDSUB1	73914;115695;172059;175057;175057;277815;335214;361001	signaling;cell communication	catalytic activity;anion binding	Pentose phosphate pathway	Neutrophil degranulation;Innate Immune System	0.00058576411806617;0.000897738917080009	0.004437031960531;0.00846803244200251	0.0195576	2.27051140854991e-09;4.70063875908954e-05
module13:2:160454795	13	2:160454795	1.08677e-08	0.0148181	AC009961.3	72424	AC009961.3;MARCH7;CD302;LY75;LY75-CD302;BAZ2B;PLA2R1;WDSUB1	72424;114205;170569;173567;173567;279305;333724;362491	signaling;cell communication	catalytic activity;anion binding	Pentose phosphate pathway	Neutrophil degranulation;Innate Immune System	0.00058576411806617;0.000897738917080009	0.004437031960531;0.00846803244200251	0.0195576	2.27051140854991e-09;4.70063875908954e-05
module13:2:160457075	13	2:160457075	3.27212e-08	0.0287471	AC009961.3	70144	AC009961.3;MARCH7;CD302;LY75;LY75-CD302;BAZ2B;PLA2R1;WDSUB1;ITGB6	70144;111925;168289;171287;171287;281585;331444;364771;499102	signaling;cell communication	catalytic activity;anion binding	Pentose phosphate pathway	Neutrophil degranulation;Innate Immune System	0.00058576411806617;0.000897738917080009	0.004437031960531;0.00846803244200251	0.0195576	2.27051140854991e-09;4.70063875908954e-05
module13:2:160458090	13	2:160458090	1.08711e-08	0.0148115	AC009961.3	69129	AC009961.3;MARCH7;CD302;LY75;LY75-CD302;BAZ2B;PLA2R1;WDSUB1;ITGB6	69129;110910;167274;170272;170272;282600;330429;365786;498087	signaling;cell communication	catalytic activity;anion binding	Pentose phosphate pathway	Neutrophil degranulation;Innate Immune System	0.00058576411806617;0.000897738917080009	0.004437031960531;0.00846803244200251	0.0195576	2.27051140854991e-09;4.70063875908954e-05
module13:2:160462749	13	2:160462749	1.10142e-08	0.0148917	AC009961.3	64470	AC009961.3;MARCH7;CD302;LY75;LY75-CD302;BAZ2B;PLA2R1;WDSUB1;ITGB6	64470;106251;162615;165613;165613;287259;325770;370445;493428	signaling;cell communication	catalytic activity;anion binding	Pentose phosphate pathway	Neutrophil degranulation;Innate Immune System	0.00058576411806617;0.000897738917080009	0.004437031960531;0.00846803244200251	0.0195576	2.27051140854991e-09;4.70063875908954e-05
module13:2:160463692	13	2:160463692	3.19644e-08	0.0286156	AC009961.3	63527	AC009961.3;MARCH7;CD302;LY75;LY75-CD302;BAZ2B;PLA2R1;WDSUB1;ITGB6	63527;105308;161672;164670;164670;288202;324827;371388;492485	signaling;cell communication	catalytic activity;anion binding	Pentose phosphate pathway	Neutrophil degranulation;Innate Immune System	0.00058576411806617;0.000897738917080009	0.004437031960531;0.00846803244200251	0.0195576	2.27051140854991e-09;4.70063875908954e-05
module13:2:160476404	13	2:160476404	1.06625e-08	0.0146168	AC009961.3	50815	AC009961.3;MARCH7;CD302;LY75;LY75-CD302;BAZ2B;PLA2R1;WDSUB1;ITGB6	50815;92596;148960;151958;151958;300914;312115;384100;479773	signaling;cell communication	catalytic activity;anion binding	Pentose phosphate pathway	Neutrophil degranulation;Innate Immune System	0.00058576411806617;0.000897738917080009	0.004437031960531;0.00846803244200251	0.0195576	2.27051140854991e-09;4.70063875908954e-05
module13:2:160482081	13	2:160482081	1.30247e-08	0.016782	AC009961.3	45138	AC009961.3;MARCH7;CD302;LY75;LY75-CD302;PLA2R1;BAZ2B;WDSUB1;ITGB6	45138;86919;143283;146281;146281;306438;306591;389777;474096	signaling;cell communication	catalytic activity;anion binding	Pentose phosphate pathway	Neutrophil degranulation;Innate Immune System	0.00058576411806617;0.000897738917080009	0.004437031960531;0.00846803244200251	0.0195576	2.27051140854991e-09;4.70063875908954e-05
module13:2:160483685	13	2:160483685	1.06039e-08	0.0146363	AC009961.3	43534	AC009961.3;MARCH7;CD302;LY75;LY75-CD302;PLA2R1;BAZ2B;WDSUB1;ITGB6	43534;85315;141679;144677;144677;304834;308195;391381;472492	signaling;cell communication	catalytic activity;anion binding	Pentose phosphate pathway	Neutrophil degranulation;Innate Immune System	0.00058576411806617;0.000897738917080009	0.004437031960531;0.00846803244200251	0.0195576	2.27051140854991e-09;4.70063875908954e-05
module13:2:160484801	13	2:160484801	1.09084e-08	0.0148296	AC009961.3	42418	AC009961.3;MARCH7;CD302;LY75;LY75-CD302;PLA2R1;BAZ2B;WDSUB1;ITGB6	42418;84199;140563;143561;143561;303718;309311;392497;471376	signaling;cell communication	catalytic activity;anion binding	Pentose phosphate pathway	Neutrophil degranulation;Innate Immune System	0.00058576411806617;0.000897738917080009	0.004437031960531;0.00846803244200251	0.0195576	2.27051140854991e-09;4.70063875908954e-05
module13:2:160484974	13	2:160484974	3.27094e-08	0.0287582	AC009961.3	42245	AC009961.3;MARCH7;CD302;LY75;LY75-CD302;PLA2R1;BAZ2B;WDSUB1;ITGB6	42245;84026;140390;143388;143388;303545;309484;392670;471203	signaling;cell communication	catalytic activity;anion binding	Pentose phosphate pathway	Neutrophil degranulation;Innate Immune System	0.00058576411806617;0.000897738917080009	0.004437031960531;0.00846803244200251	0.0195576	2.27051140854991e-09;4.70063875908954e-05
module13:2:160492438	13	2:160492438	1.45315e-08	0.0181663	AC009961.3	34781	AC009961.3;MARCH7;CD302;LY75;LY75-CD302;PLA2R1;BAZ2B;WDSUB1;ITGB6	34781;76562;132926;135924;135924;296081;316948;400134;463739	signaling;cell communication	catalytic activity;anion binding	Pentose phosphate pathway	Neutrophil degranulation;Innate Immune System	0.00058576411806617;0.000897738917080009	0.004437031960531;0.00846803244200251	0.0195576	2.27051140854991e-09;4.70063875908954e-05
module13:2:160493125	13	2:160493125	3.17395e-08	0.0285271	AC009961.3	34094	AC009961.3;MARCH7;CD302;LY75;LY75-CD302;PLA2R1;BAZ2B;WDSUB1;ITGB6	34094;75875;132239;135237;135237;295394;317635;400821;463052	signaling;cell communication	catalytic activity;anion binding	Pentose phosphate pathway	Neutrophil degranulation;Innate Immune System	0.00058576411806617;0.000897738917080009	0.004437031960531;0.00846803244200251	0.0195576	2.27051140854991e-09;4.70063875908954e-05
module13:2:160494783	13	2:160494783	1.35173e-08	0.0173052	AC009961.3	32436	AC009961.3;MARCH7;CD302;LY75;LY75-CD302;PLA2R1;BAZ2B;WDSUB1;ITGB6	32436;74217;130581;133579;133579;293736;319293;402479;461394	signaling;cell communication	catalytic activity;anion binding	Pentose phosphate pathway	Neutrophil degranulation;Innate Immune System	0.00058576411806617;0.000897738917080009	0.004437031960531;0.00846803244200251	0.0195576	2.27051140854991e-09;4.70063875908954e-05
module13:2:160495225	13	2:160495225	1.29174e-08	0.0166739	AC009961.3	31994	AC009961.3;MARCH7;CD302;LY75;LY75-CD302;PLA2R1;BAZ2B;WDSUB1;ITGB6	31994;73775;130139;133137;133137;293294;319735;402921;460952	signaling;cell communication	catalytic activity;anion binding	Pentose phosphate pathway	Neutrophil degranulation;Innate Immune System	0.00058576411806617;0.000897738917080009	0.004437031960531;0.00846803244200251	0.0195576	2.27051140854991e-09;4.70063875908954e-05
module13:2:160495754	13	2:160495754	1.32172e-08	0.0171416	AC009961.3	31465	AC009961.3;MARCH7;CD302;LY75;LY75-CD302;PLA2R1;BAZ2B;WDSUB1;ITGB6	31465;73246;129610;132608;132608;292765;320264;403450;460423	signaling;cell communication	catalytic activity;anion binding	Pentose phosphate pathway	Neutrophil degranulation;Innate Immune System	0.00058576411806617;0.000897738917080009	0.004437031960531;0.00846803244200251	0.0195576	2.27051140854991e-09;4.70063875908954e-05
module13:2:160505427	13	2:160505427	3.20896e-08	0.0286486	AC009961.3	21792	AC009961.3;MARCH7;CD302;LY75;LY75-CD302;PLA2R1;BAZ2B;WDSUB1;ITGB6	21792;63573;119937;122935;122935;283092;329937;413123;450750	signaling;cell communication	catalytic activity;anion binding	Pentose phosphate pathway	Neutrophil degranulation;Innate Immune System	0.00058576411806617;0.000897738917080009	0.004437031960531;0.00846803244200251	0.0195576	2.27051140854991e-09;4.70063875908954e-05
module13:2:160505752	13	2:160505752	3.09226e-08	0.0279269	AC009961.3	21467	AC009961.3;MARCH7;CD302;LY75;LY75-CD302;PLA2R1;BAZ2B;WDSUB1;ITGB6	21467;63248;119612;122610;122610;282767;330262;413448;450425	signaling;cell communication	catalytic activity;anion binding	Pentose phosphate pathway	Neutrophil degranulation;Innate Immune System	0.00058576411806617;0.000897738917080009	0.004437031960531;0.00846803244200251	0.0195576	2.27051140854991e-09;4.70063875908954e-05
module13:2:160505790	13	2:160505790	2.98746e-08	0.0271947	AC009961.3	21429	AC009961.3;MARCH7;CD302;LY75;LY75-CD302;PLA2R1;BAZ2B;WDSUB1;ITGB6	21429;63210;119574;122572;122572;282729;330300;413486;450387	signaling;cell communication	catalytic activity;anion binding	Pentose phosphate pathway	Neutrophil degranulation;Innate Immune System	0.00058576411806617;0.000897738917080009	0.004437031960531;0.00846803244200251	0.0195576	2.27051140854991e-09;4.70063875908954e-05
module13:2:160507782	13	2:160507782	2.97209e-08	0.0271875	AC009961.3	19437	AC009961.3;MARCH7;CD302;LY75;LY75-CD302;PLA2R1;BAZ2B;WDSUB1;ITGB6	19437;61218;117582;120580;120580;280737;332292;415478;448395	signaling;cell communication	catalytic activity;anion binding	Pentose phosphate pathway	Neutrophil degranulation;Innate Immune System	0.00058576411806617;0.000897738917080009	0.004437031960531;0.00846803244200251	0.0195576	2.27051140854991e-09;4.70063875908954e-05
module13:2:160508071	13	2:160508071	3.17511e-08	0.0285161	AC009961.3	19148	AC009961.3;MARCH7;CD302;LY75;LY75-CD302;PLA2R1;BAZ2B;WDSUB1;ITGB6	19148;60929;117293;120291;120291;280448;332581;415767;448106	signaling;cell communication	catalytic activity;anion binding	Pentose phosphate pathway	Neutrophil degranulation;Innate Immune System	0.00058576411806617;0.000897738917080009	0.004437031960531;0.00846803244200251	0.0195576	2.27051140854991e-09;4.70063875908954e-05
module13:2:160513826	13	2:160513826	5.09011e-08	0.0382948	AC009961.3	13393	AC009961.3;MARCH7;CD302;LY75;LY75-CD302;PLA2R1;BAZ2B;WDSUB1;ITGB6	13393;55174;111538;114536;114536;274693;338336;421522;442351	signaling;cell communication	catalytic activity;anion binding	Pentose phosphate pathway	Neutrophil degranulation;Innate Immune System	0.00058576411806617;0.000897738917080009	0.004437031960531;0.00846803244200251	0.0195576	2.27051140854991e-09;4.70063875908954e-05
module13:2:160515394	13	2:160515394	5.01583e-08	0.037963	AC009961.3	11825	AC009961.3;MARCH7;CD302;LY75;LY75-CD302;PLA2R1;BAZ2B;WDSUB1;ITGB6	11825;53606;109970;112968;112968;273125;339904;423090;440783	signaling;cell communication	catalytic activity;anion binding	Pentose phosphate pathway	Neutrophil degranulation;Innate Immune System	0.00058576411806617;0.000897738917080009	0.004437031960531;0.00846803244200251	0.0195576	2.27051140854991e-09;4.70063875908954e-05
module13:2:160515651	13	2:160515651	2.05305e-08	0.0223329	AC009961.3	11568	AC009961.3;MARCH7;CD302;LY75;LY75-CD302;PLA2R1;BAZ2B;WDSUB1;ITGB6	11568;53349;109713;112711;112711;272868;340161;423347;440526	signaling;cell communication	catalytic activity;anion binding	Pentose phosphate pathway	Neutrophil degranulation;Innate Immune System	0.00058576411806617;0.000897738917080009	0.004437031960531;0.00846803244200251	0.0195576	2.27051140854991e-09;4.70063875908954e-05
module13:2:160515935	13	2:160515935	4.95778e-08	0.0376026	AC009961.3	11284	AC009961.3;MARCH7;CD302;LY75;LY75-CD302;PLA2R1;BAZ2B;WDSUB1;ITGB6	11284;53065;109429;112427;112427;272584;340445;423631;440242	signaling;cell communication	catalytic activity;anion binding	Pentose phosphate pathway	Neutrophil degranulation;Innate Immune System	0.00058576411806617;0.000897738917080009	0.004437031960531;0.00846803244200251	0.0195576	2.27051140854991e-09;4.70063875908954e-05
module13:2:160518289	13	2:160518289	3.56835e-08	0.03003	AC009961.3	8930	AC009961.3;MARCH7;CD302;LY75;LY75-CD302;PLA2R1;BAZ2B;WDSUB1;ITGB6	8930;50711;107075;110073;110073;270230;342799;425985;437888	signaling;cell communication	catalytic activity;anion binding	Pentose phosphate pathway	Neutrophil degranulation;Innate Immune System	0.00058576411806617;0.000897738917080009	0.004437031960531;0.00846803244200251	0.0195576	2.27051140854991e-09;4.70063875908954e-05
module13:2:160519196	13	2:160519196	4.98077e-08	0.0377675	AC009961.3	8023	AC009961.3;MARCH7;CD302;LY75;LY75-CD302;PLA2R1;BAZ2B;WDSUB1;ITGB6	8023;49804;106168;109166;109166;269323;343706;426892;436981	signaling;cell communication	catalytic activity;anion binding	Pentose phosphate pathway	Neutrophil degranulation;Innate Immune System	0.00058576411806617;0.000897738917080009	0.004437031960531;0.00846803244200251	0.0195576	2.27051140854991e-09;4.70063875908954e-05
module13:2:160520308	13	2:160520308	2.06505e-08	0.0223466	AC009961.3	6911	AC009961.3;MARCH7;CD302;LY75;LY75-CD302;PLA2R1;BAZ2B;WDSUB1;ITGB6	6911;48692;105056;108054;108054;268211;344818;428004;435869	signaling;cell communication	catalytic activity;anion binding	Pentose phosphate pathway	Neutrophil degranulation;Innate Immune System	0.00058576411806617;0.000897738917080009	0.004437031960531;0.00846803244200251	0.0195576	2.27051140854991e-09;4.70063875908954e-05
module13:2:160521154	13	2:160521154	1.75256e-08	0.0208351	AC009961.3	6065	AC009961.3;MARCH7;CD302;LY75;LY75-CD302;PLA2R1;BAZ2B;WDSUB1;ITGB6	6065;47846;104210;107208;107208;267365;345664;428850;435023	signaling;cell communication	catalytic activity;anion binding	Pentose phosphate pathway	Neutrophil degranulation;Innate Immune System	0.00058576411806617;0.000897738917080009	0.004437031960531;0.00846803244200251	0.0195576	2.27051140854991e-09;4.70063875908954e-05
module13:2:160523572	13	2:160523572	5.11019e-08	0.0384315	AC009961.3	3647	AC009961.3;MARCH7;CD302;LY75;LY75-CD302;PLA2R1;BAZ2B;WDSUB1;ITGB6	3647;45428;101792;104790;104790;264947;348082;431268;432605	signaling;cell communication	catalytic activity;anion binding	Pentose phosphate pathway	Neutrophil degranulation;Innate Immune System	0.00058576411806617;0.000897738917080009	0.004437031960531;0.00846803244200251	0.0195576	2.27051140854991e-09;4.70063875908954e-05
module13:2:160524596	13	2:160524596	4.99548e-08	0.0379187	AC009961.3	2623	AC009961.3;MARCH7;CD302;LY75;LY75-CD302;PLA2R1;BAZ2B;ITGB6;WDSUB1	2623;44404;100768;103766;103766;263923;349106;431581;432292	signaling;cell communication	catalytic activity;anion binding	Pentose phosphate pathway	Neutrophil degranulation;Innate Immune System	0.00058576411806617;0.000897738917080009	0.004437031960531;0.00846803244200251	0.0195576	2.27051140854991e-09;4.70063875908954e-05
module13:2:160525575	13	2:160525575	5.01616e-08	0.0379494	AC009961.3	1644	AC009961.3;MARCH7;CD302;LY75;LY75-CD302;PLA2R1;BAZ2B;ITGB6;WDSUB1	1644;43425;99789;102787;102787;262944;350085;430602;433271	signaling;cell communication	catalytic activity;anion binding	Pentose phosphate pathway	Neutrophil degranulation;Innate Immune System	0.00058576411806617;0.000897738917080009	0.004437031960531;0.00846803244200251	0.0195576	2.27051140854991e-09;4.70063875908954e-05
module13:2:160525774	13	2:160525774	1.91578e-08	0.0213689	AC009961.3	1445	AC009961.3;MARCH7;CD302;LY75;LY75-CD302;PLA2R1;BAZ2B;ITGB6;WDSUB1	1445;43226;99590;102588;102588;262745;350284;430403;433470	signaling;cell communication	catalytic activity;anion binding	Pentose phosphate pathway	Neutrophil degranulation;Innate Immune System	0.00058576411806617;0.000897738917080009	0.004437031960531;0.00846803244200251	0.0195576	2.27051140854991e-09;4.70063875908954e-05
module13:2:160529522	13	2:160529522	2.21663e-08	0.0230864	AC009961.3	2303	AC009961.3;MARCH7;CD302;LY75;LY75-CD302;PLA2R1;BAZ2B;ITGB6;WDSUB1	2303;39478;95842;98840;98840;258997;354032;426655;437218	signaling;cell communication	catalytic activity;anion binding	Pentose phosphate pathway	Neutrophil degranulation;Innate Immune System	0.00058576411806617;0.000897738917080009	0.004437031960531;0.00846803244200251	0.0195576	2.27051140854991e-09;4.70063875908954e-05
module13:2:160531328	13	2:160531328	1.75039e-08	0.0208439	AC009961.3	4109	AC009961.3;MARCH7;CD302;LY75;LY75-CD302;PLA2R1;BAZ2B;ITGB6;WDSUB1	4109;37672;94036;97034;97034;257191;355838;424849;439024	signaling;cell communication	catalytic activity;anion binding	Pentose phosphate pathway	Neutrophil degranulation;Innate Immune System	0.00058576411806617;0.000897738917080009	0.004437031960531;0.00846803244200251	0.0195576	2.27051140854991e-09;4.70063875908954e-05
module13:2:160531523	13	2:160531523	5.0857e-08	0.0382729	AC009961.3	4304	AC009961.3;MARCH7;CD302;LY75;LY75-CD302;PLA2R1;BAZ2B;ITGB6;WDSUB1	4304;37477;93841;96839;96839;256996;356033;424654;439219	signaling;cell communication	catalytic activity;anion binding	Pentose phosphate pathway	Neutrophil degranulation;Innate Immune System	0.00058576411806617;0.000897738917080009	0.004437031960531;0.00846803244200251	0.0195576	2.27051140854991e-09;4.70063875908954e-05
module13:2:160532099	13	2:160532099	4.98871e-08	0.0378966	AC009961.3	4880	AC009961.3;MARCH7;CD302;LY75;LY75-CD302;PLA2R1;BAZ2B;ITGB6;WDSUB1	4880;36901;93265;96263;96263;256420;356609;424078;439795	signaling;cell communication	catalytic activity;anion binding	Pentose phosphate pathway	Neutrophil degranulation;Innate Immune System	0.00058576411806617;0.000897738917080009	0.004437031960531;0.00846803244200251	0.0195576	2.27051140854991e-09;4.70063875908954e-05
module13:2:160532312	13	2:160532312	2.14249e-08	0.0226804	AC009961.3	5093	AC009961.3;MARCH7;CD302;LY75;LY75-CD302;PLA2R1;BAZ2B;ITGB6;WDSUB1	5093;36688;93052;96050;96050;256207;356822;423865;440008	signaling;cell communication	catalytic activity;anion binding	Pentose phosphate pathway	Neutrophil degranulation;Innate Immune System	0.00058576411806617;0.000897738917080009	0.004437031960531;0.00846803244200251	0.0195576	2.27051140854991e-09;4.70063875908954e-05
module13:2:160532358	13	2:160532358	4.92844e-08	0.037576	AC009961.3	5139	AC009961.3;MARCH7;CD302;LY75;LY75-CD302;PLA2R1;BAZ2B;ITGB6;WDSUB1	5139;36642;93006;96004;96004;256161;356868;423819;440054	signaling;cell communication	catalytic activity;anion binding	Pentose phosphate pathway	Neutrophil degranulation;Innate Immune System	0.00058576411806617;0.000897738917080009	0.004437031960531;0.00846803244200251	0.0195576	2.27051140854991e-09;4.70063875908954e-05
module13:2:160533044	13	2:160533044	4.95235e-08	0.0375803	AC009961.3	5825	AC009961.3;MARCH7;CD302;LY75;LY75-CD302;PLA2R1;BAZ2B;ITGB6;WDSUB1	5825;35956;92320;95318;95318;255475;357554;423133;440740	signaling;cell communication	catalytic activity;anion binding	Pentose phosphate pathway	Neutrophil degranulation;Innate Immune System	0.00058576411806617;0.000897738917080009	0.004437031960531;0.00846803244200251	0.0195576	2.27051140854991e-09;4.70063875908954e-05
module13:2:160537569	13	2:160537569	4.93126e-08	0.0375625	AC009961.3	10350	AC009961.3;MARCH7;CD302;LY75;LY75-CD302;PLA2R1;BAZ2B;ITGB6;WDSUB1	10350;31431;87795;90793;90793;250950;362079;418608;445265	signaling;cell communication	catalytic activity;anion binding	Pentose phosphate pathway	Neutrophil degranulation;Innate Immune System	0.00058576411806617;0.000897738917080009	0.004437031960531;0.00846803244200251	0.0195576	2.27051140854991e-09;4.70063875908954e-05
module13:2:160541575	13	2:160541575	5.10081e-08	0.0384233	AC009961.3	14356	AC009961.3;MARCH7;CD302;LY75;LY75-CD302;PLA2R1;BAZ2B;ITGB6;WDSUB1	14356;27425;83789;86787;86787;246944;366085;414602;449271	signaling;cell communication	catalytic activity;anion binding	Pentose phosphate pathway	Neutrophil degranulation;Innate Immune System	0.00058576411806617;0.000897738917080009	0.004437031960531;0.00846803244200251	0.0195576	2.27051140854991e-09;4.70063875908954e-05
module13:2:160542506	13	2:160542506	2.10785e-08	0.0225713	AC009961.3	15287	AC009961.3;MARCH7;CD302;LY75;LY75-CD302;PLA2R1;BAZ2B;ITGB6;WDSUB1	15287;26494;82858;85856;85856;246013;367016;413671;450202	signaling;cell communication	catalytic activity;anion binding	Pentose phosphate pathway	Neutrophil degranulation;Innate Immune System	0.00058576411806617;0.000897738917080009	0.004437031960531;0.00846803244200251	0.0195576	2.27051140854991e-09;4.70063875908954e-05
module13:2:160543126	13	2:160543126	5.07767e-08	0.0381935	AC009961.3	15907	AC009961.3;MARCH7;CD302;LY75;LY75-CD302;PLA2R1;BAZ2B;ITGB6;WDSUB1	15907;25874;82238;85236;85236;245393;367636;413051;450822	signaling;cell communication	catalytic activity;anion binding	Pentose phosphate pathway	Neutrophil degranulation;Innate Immune System	0.00058576411806617;0.000897738917080009	0.004437031960531;0.00846803244200251	0.0195576	2.27051140854991e-09;4.70063875908954e-05
module13:2:160545537	13	2:160545537	4.90943e-08	0.0375089	AC009961.3	18318	AC009961.3;MARCH7;CD302;LY75;LY75-CD302;PLA2R1;BAZ2B;ITGB6;WDSUB1	18318;23463;79827;82825;82825;242982;370047;410640;453233	signaling;cell communication	catalytic activity;anion binding	Pentose phosphate pathway	Neutrophil degranulation;Innate Immune System	0.00058576411806617;0.000897738917080009	0.004437031960531;0.00846803244200251	0.0195576	2.27051140854991e-09;4.70063875908954e-05
module13:2:160545635	13	2:160545635	5.18212e-08	0.0387553	AC009961.3	18416	AC009961.3;MARCH7;CD302;LY75;LY75-CD302;PLA2R1;BAZ2B;ITGB6;WDSUB1	18416;23365;79729;82727;82727;242884;370145;410542;453331	signaling;cell communication	catalytic activity;anion binding	Pentose phosphate pathway	Neutrophil degranulation;Innate Immune System	0.00058576411806617;0.000897738917080009	0.004437031960531;0.00846803244200251	0.0195576	2.27051140854991e-09;4.70063875908954e-05
module13:2:160547091	13	2:160547091	4.99719e-08	0.0379052	AC009961.3	19872	AC009961.3;MARCH7;CD302;LY75;LY75-CD302;PLA2R1;BAZ2B;ITGB6;WDSUB1	19872;21909;78273;81271;81271;241428;371601;409086;454787	signaling;cell communication	catalytic activity;anion binding	Pentose phosphate pathway	Neutrophil degranulation;Innate Immune System	0.00058576411806617;0.000897738917080009	0.004437031960531;0.00846803244200251	0.0195576	2.27051140854991e-09;4.70063875908954e-05
module13:2:160547096	13	2:160547096	4.93909e-08	0.0376206	AC009961.3	19877	AC009961.3;MARCH7;CD302;LY75;LY75-CD302;PLA2R1;BAZ2B;ITGB6;WDSUB1	19877;21904;78268;81266;81266;241423;371606;409081;454792	signaling;cell communication	catalytic activity;anion binding	Pentose phosphate pathway	Neutrophil degranulation;Innate Immune System	0.00058576411806617;0.000897738917080009	0.004437031960531;0.00846803244200251	0.0195576	2.27051140854991e-09;4.70063875908954e-05
module13:2:160547791	13	2:160547791	1.76723e-08	0.0208842	AC009961.3	20572	AC009961.3;MARCH7;CD302;LY75;LY75-CD302;PLA2R1;BAZ2B;ITGB6;WDSUB1	20572;21209;77573;80571;80571;240728;372301;408386;455487	signaling;cell communication	catalytic activity;anion binding	Pentose phosphate pathway	Neutrophil degranulation;Innate Immune System	0.00058576411806617;0.000897738917080009	0.004437031960531;0.00846803244200251	0.0195576	2.27051140854991e-09;4.70063875908954e-05
module13:2:160548219	13	2:160548219	9.70315e-08	0.0576685	2022-03-07	20781	MARCH7;AC009961.3;CD302;LY75;LY75-CD302;PLA2R1;BAZ2B;ITGB6;WDSUB1	20781;21000;77145;80143;80143;240300;372729;407958;455915	signaling;cell communication	catalytic activity;anion binding	Pentose phosphate pathway	Neutrophil degranulation;Innate Immune System	0.00058576411806617;0.000897738917080009	0.004437031960531;0.00846803244200251	0.0195576	2.27051140854991e-09;4.70063875908954e-05
module13:2:160553228	13	2:160553228	2.13238e-08	0.0226898	2022-03-07	15772	MARCH7;AC009961.3;CD302;LY75;LY75-CD302;PLA2R1;BAZ2B;ITGB6;WDSUB1	15772;26009;72136;75134;75134;235291;377738;402949;460924	signaling;cell communication	catalytic activity;anion binding	Pentose phosphate pathway	Neutrophil degranulation;Innate Immune System	0.00058576411806617;0.000897738917080009	0.004437031960531;0.00846803244200251	0.0195576	2.27051140854991e-09;4.70063875908954e-05
module13:2:160555623	13	2:160555623	2.17643e-08	0.0227329	2022-03-07	13377	MARCH7;AC009961.3;CD302;LY75;LY75-CD302;PLA2R1;BAZ2B;ITGB6;WDSUB1	13377;28404;69741;72739;72739;232896;380133;400554;463319	signaling;cell communication	catalytic activity;anion binding	Pentose phosphate pathway	Neutrophil degranulation;Innate Immune System	0.00058576411806617;0.000897738917080009	0.004437031960531;0.00846803244200251	0.0195576	2.27051140854991e-09;4.70063875908954e-05
module13:2:160556952	13	2:160556952	5.17777e-08	0.0387336	2022-03-07	12048	MARCH7;AC009961.3;CD302;LY75;LY75-CD302;PLA2R1;BAZ2B;ITGB6;WDSUB1	12048;29733;68412;71410;71410;231567;381462;399225;464648	signaling;cell communication	catalytic activity;anion binding	Pentose phosphate pathway	Neutrophil degranulation;Innate Immune System	0.00058576411806617;0.000897738917080009	0.004437031960531;0.00846803244200251	0.0195576	2.27051140854991e-09;4.70063875908954e-05
module13:2:160559438	13	2:160559438	5.04482e-08	0.0380647	2022-03-07	9562	MARCH7;AC009961.3;CD302;LY75;LY75-CD302;PLA2R1;BAZ2B;ITGB6;WDSUB1	9562;32219;65926;68924;68924;229081;383948;396739;467134	signaling;cell communication	catalytic activity;anion binding	Pentose phosphate pathway	Neutrophil degranulation;Innate Immune System	0.00058576411806617;0.000897738917080009	0.004437031960531;0.00846803244200251	0.0195576	2.27051140854991e-09;4.70063875908954e-05
module13:2:160559569	13	2:160559569	1.84063e-08	0.0210967	2022-03-07	9431	MARCH7;AC009961.3;CD302;LY75;LY75-CD302;PLA2R1;BAZ2B;ITGB6;WDSUB1	9431;32350;65795;68793;68793;228950;384079;396608;467265	signaling;cell communication	catalytic activity;anion binding	Pentose phosphate pathway	Neutrophil degranulation;Innate Immune System	0.00058576411806617;0.000897738917080009	0.004437031960531;0.00846803244200251	0.0195576	2.27051140854991e-09;4.70063875908954e-05
module13:2:160559763	13	2:160559763	2.16808e-08	0.0227702	2022-03-07	9237	MARCH7;AC009961.3;CD302;LY75;LY75-CD302;PLA2R1;BAZ2B;ITGB6;WDSUB1	9237;32544;65601;68599;68599;228756;384273;396414;467459	signaling;cell communication	catalytic activity;anion binding	Pentose phosphate pathway	Neutrophil degranulation;Innate Immune System	0.00058576411806617;0.000897738917080009	0.004437031960531;0.00846803244200251	0.0195576	2.27051140854991e-09;4.70063875908954e-05
module13:2:160560160	13	2:160560160	1.0207e-07	0.059734	2022-03-07	8840	MARCH7;AC009961.3;CD302;LY75;LY75-CD302;PLA2R1;BAZ2B;ITGB6;WDSUB1	8840;32941;65204;68202;68202;228359;384670;396017;467856	signaling;cell communication	catalytic activity;anion binding	Pentose phosphate pathway	Neutrophil degranulation;Innate Immune System	0.00058576411806617;0.000897738917080009	0.004437031960531;0.00846803244200251	0.0195576	2.27051140854991e-09;4.70063875908954e-05
module13:2:160560974	13	2:160560974	4.91085e-08	0.0375671	2022-03-07	8026	MARCH7;AC009961.3;CD302;LY75;LY75-CD302;PLA2R1;BAZ2B;ITGB6;WDSUB1	8026;33755;64390;67388;67388;227545;385484;395203;468670	signaling;cell communication	catalytic activity;anion binding	Pentose phosphate pathway	Neutrophil degranulation;Innate Immune System	0.00058576411806617;0.000897738917080009	0.004437031960531;0.00846803244200251	0.0195576	2.27051140854991e-09;4.70063875908954e-05
module13:2:160565648	13	2:160565648	1.81055e-08	0.0210063	2022-03-07	3352	MARCH7;AC009961.3;CD302;LY75;LY75-CD302;PLA2R1;BAZ2B;ITGB6;WDSUB1	3352;38429;59716;62714;62714;222871;390158;390529;473344	signaling;cell communication	catalytic activity;anion binding	Pentose phosphate pathway	Neutrophil degranulation;Innate Immune System	0.00058576411806617;0.000897738917080009	0.004437031960531;0.00846803244200251	0.0195576	2.27051140854991e-09;4.70063875908954e-05
module13:2:160567589	13	2:160567589	1.76624e-08	0.020893	2022-03-07	1411	MARCH7;AC009961.3;CD302;LY75;LY75-CD302;PLA2R1;ITGB6;BAZ2B;WDSUB1	1411;40370;57775;60773;60773;220930;388588;392099;475285	signaling;cell communication	catalytic activity;anion binding	Pentose phosphate pathway	Neutrophil degranulation;Innate Immune System	0.00058576411806617;0.000897738917080009	0.004437031960531;0.00846803244200251	0.0195576	2.27051140854991e-09;4.70063875908954e-05
module13:2:160569276	13	2:160569276	5.10552e-08	0.0384097	2022-03-07	276	MARCH7;AC009961.3;CD302;LY75;LY75-CD302;PLA2R1;ITGB6;BAZ2B;WDSUB1	276;42057;56088;59086;59086;219243;386901;393786;476972	signaling;cell communication	catalytic activity;anion binding	Pentose phosphate pathway	Neutrophil degranulation;Innate Immune System	0.00058576411806617;0.000897738917080009	0.004437031960531;0.00846803244200251	0.0195576	2.27051140854991e-09;4.70063875908954e-05
module13:2:160572503	13	2:160572503	3.21575e-08	0.0286762	2022-03-07	3503	MARCH7;AC009961.3;CD302;LY75;LY75-CD302;PLA2R1;ITGB6;BAZ2B;WDSUB1	3503;45284;52861;55859;55859;216016;383674;397013;480199	signaling;cell communication	catalytic activity;anion binding	Pentose phosphate pathway	Neutrophil degranulation;Innate Immune System	0.00058576411806617;0.000897738917080009	0.004437031960531;0.00846803244200251	0.0195576	2.27051140854991e-09;4.70063875908954e-05
module13:2:160572519	13	2:160572519	3.20027e-08	0.0285825	2022-03-07	3519	MARCH7;AC009961.3;CD302;LY75;LY75-CD302;PLA2R1;ITGB6;BAZ2B;WDSUB1	3519;45300;52845;55843;55843;216000;383658;397029;480215	signaling;cell communication	catalytic activity;anion binding	Pentose phosphate pathway	Neutrophil degranulation;Innate Immune System	0.00058576411806617;0.000897738917080009	0.004437031960531;0.00846803244200251	0.0195576	2.27051140854991e-09;4.70063875908954e-05
module13:2:160572718	13	2:160572718	3.31046e-08	0.0288388	2022-03-07	3718	MARCH7;AC009961.3;CD302;LY75;LY75-CD302;PLA2R1;ITGB6;BAZ2B;WDSUB1	3718;45499;52646;55644;55644;215801;383459;397228;480414	signaling;cell communication	catalytic activity;anion binding	Pentose phosphate pathway	Neutrophil degranulation;Innate Immune System	0.00058576411806617;0.000897738917080009	0.004437031960531;0.00846803244200251	0.0195576	2.27051140854991e-09;4.70063875908954e-05
module13:2:160572837	13	2:160572837	3.18764e-08	0.0285991	2022-03-07	3837	MARCH7;AC009961.3;CD302;LY75;LY75-CD302;PLA2R1;ITGB6;BAZ2B;WDSUB1	3837;45618;52527;55525;55525;215682;383340;397347;480533	signaling;cell communication	catalytic activity;anion binding	Pentose phosphate pathway	Neutrophil degranulation;Innate Immune System	0.00058576411806617;0.000897738917080009	0.004437031960531;0.00846803244200251	0.0195576	2.27051140854991e-09;4.70063875908954e-05
module13:2:160573154	13	2:160573154	3.43081e-08	0.0291556	2022-03-07	4154	MARCH7;AC009961.3;CD302;LY75;LY75-CD302;PLA2R1;ITGB6;BAZ2B;WDSUB1	4154;45935;52210;55208;55208;215365;383023;397664;480850	signaling;cell communication	catalytic activity;anion binding	Pentose phosphate pathway	Neutrophil degranulation;Innate Immune System	0.00058576411806617;0.000897738917080009	0.004437031960531;0.00846803244200251	0.0195576	2.27051140854991e-09;4.70063875908954e-05
module13:2:160573706	13	2:160573706	3.33675e-08	0.028811	2022-03-07	4706	MARCH7;AC009961.3;CD302;LY75;LY75-CD302;PLA2R1;ITGB6;BAZ2B;WDSUB1	4706;46487;51658;54656;54656;214813;382471;398216;481402	signaling;cell communication	catalytic activity;anion binding	Pentose phosphate pathway	Neutrophil degranulation;Innate Immune System	0.00058576411806617;0.000897738917080009	0.004437031960531;0.00846803244200251	0.0195576	2.27051140854991e-09;4.70063875908954e-05
module13:2:160574031	13	2:160574031	3.1983e-08	0.0286046	2022-03-07	5031	MARCH7;AC009961.3;CD302;LY75;LY75-CD302;PLA2R1;ITGB6;BAZ2B;WDSUB1	5031;46812;51333;54331;54331;214488;382146;398541;481727	signaling;cell communication	catalytic activity;anion binding	Pentose phosphate pathway	Neutrophil degranulation;Innate Immune System	0.00058576411806617;0.000897738917080009	0.004437031960531;0.00846803244200251	0.0195576	2.27051140854991e-09;4.70063875908954e-05
module13:2:160574125	13	2:160574125	3.14232e-08	0.0282111	2022-03-07	5125	MARCH7;AC009961.3;CD302;LY75;LY75-CD302;PLA2R1;ITGB6;BAZ2B;WDSUB1	5125;46906;51239;54237;54237;214394;382052;398635;481821	signaling;cell communication	catalytic activity;anion binding	Pentose phosphate pathway	Neutrophil degranulation;Innate Immune System	0.00058576411806617;0.000897738917080009	0.004437031960531;0.00846803244200251	0.0195576	2.27051140854991e-09;4.70063875908954e-05
module13:2:160576158	13	2:160576158	3.27939e-08	0.028703	2022-03-07	7158	MARCH7;AC009961.3;CD302;LY75;LY75-CD302;PLA2R1;ITGB6;BAZ2B;WDSUB1	7158;48939;49206;52204;52204;212361;380019;400668;483854	signaling;cell communication	catalytic activity;anion binding	Pentose phosphate pathway	Neutrophil degranulation;Innate Immune System	0.00058576411806617;0.000897738917080009	0.004437031960531;0.00846803244200251	0.0195576	2.27051140854991e-09;4.70063875908954e-05
module13:2:160577010	13	2:160577010	3.31934e-08	0.028833	2022-03-07	8010	MARCH7;CD302;AC009961.3;LY75;LY75-CD302;PLA2R1;ITGB6;BAZ2B;WDSUB1	8010;48354;49791;51352;51352;211509;379167;401520;484706	signaling;cell communication	catalytic activity;anion binding	Pentose phosphate pathway	Neutrophil degranulation;Innate Immune System	0.00058576411806617;0.000897738917080009	0.004437031960531;0.00846803244200251	0.0195576	2.27051140854991e-09;4.70063875908954e-05
module13:2:160577567	13	2:160577567	3.30637e-08	0.0287844	2022-03-07	8567	MARCH7;CD302;AC009961.3;LY75;LY75-CD302;PLA2R1;ITGB6;BAZ2B;WDSUB1	8567;47797;50348;50795;50795;210952;378610;402077;485263	signaling;cell communication	catalytic activity;anion binding	Pentose phosphate pathway	Neutrophil degranulation;Innate Immune System	0.00058576411806617;0.000897738917080009	0.004437031960531;0.00846803244200251	0.0195576	2.27051140854991e-09;4.70063875908954e-05
module13:2:160579084	13	2:160579084	3.29065e-08	0.0287083	2022-03-07	10084	MARCH7;CD302;LY75;LY75-CD302;AC009961.3;PLA2R1;ITGB6;BAZ2B;WDSUB1	10084;46280;49278;49278;51865;209435;377093;403594;486780	signaling;cell communication	catalytic activity;anion binding	Pentose phosphate pathway	Neutrophil degranulation;Innate Immune System	0.00058576411806617;0.000897738917080009	0.004437031960531;0.00846803244200251	0.0195576	2.27051140854991e-09;4.70063875908954e-05
module13:2:160579690	13	2:160579690	3.3137e-08	0.0288278	2022-03-07	10690	MARCH7;CD302;LY75;LY75-CD302;AC009961.3;PLA2R1;ITGB6;BAZ2B;WDSUB1	10690;45674;48672;48672;52471;208829;376487;404200;487386	signaling;cell communication	catalytic activity;anion binding	Pentose phosphate pathway	Neutrophil degranulation;Innate Immune System	0.00058576411806617;0.000897738917080009	0.004437031960531;0.00846803244200251	0.0195576	2.27051140854991e-09;4.70063875908954e-05
module13:2:160581232	13	2:160581232	3.38995e-08	0.0290592	2022-03-07	12232	MARCH7;CD302;LY75;LY75-CD302;AC009961.3;PLA2R1;ITGB6;BAZ2B;WDSUB1	12232;44132;47130;47130;54013;207287;374945;405742;488928	signaling;cell communication	catalytic activity;anion binding	Pentose phosphate pathway	Neutrophil degranulation;Innate Immune System	0.00058576411806617;0.000897738917080009	0.004437031960531;0.00846803244200251	0.0195576	2.27051140854991e-09;4.70063875908954e-05
module13:2:160582184	13	2:160582184	3.45878e-08	0.0294251	2022-03-07	13184	MARCH7;CD302;LY75;LY75-CD302;AC009961.3;PLA2R1;ITGB6;BAZ2B;WDSUB1	13184;43180;46178;46178;54965;206335;373993;406694;489880	signaling;cell communication	catalytic activity;anion binding	Pentose phosphate pathway	Neutrophil degranulation;Innate Immune System	0.00058576411806617;0.000897738917080009	0.004437031960531;0.00846803244200251	0.0195576	2.27051140854991e-09;4.70063875908954e-05
module13:2:160582429	13	2:160582429	3.30795e-08	0.0288116	2022-03-07	13429	MARCH7;CD302;LY75;LY75-CD302;AC009961.3;PLA2R1;ITGB6;BAZ2B;WDSUB1	13429;42935;45933;45933;55210;206090;373748;406939;490125	signaling;cell communication	catalytic activity;anion binding	Pentose phosphate pathway	Neutrophil degranulation;Innate Immune System	0.00058576411806617;0.000897738917080009	0.004437031960531;0.00846803244200251	0.0195576	2.27051140854991e-09;4.70063875908954e-05
module13:2:160583008	13	2:160583008	3.27826e-08	0.028714	2022-03-07	14008	MARCH7;CD302;LY75;LY75-CD302;AC009961.3;PLA2R1;ITGB6;BAZ2B;WDSUB1	14008;42356;45354;45354;55789;205511;373169;407518;490704	signaling;cell communication	catalytic activity;anion binding	Pentose phosphate pathway	Neutrophil degranulation;Innate Immune System	0.00058576411806617;0.000897738917080009	0.004437031960531;0.00846803244200251	0.0195576	2.27051140854991e-09;4.70063875908954e-05
module13:2:160584100	13	2:160584100	3.31378e-08	0.0288168	2022-03-07	15100	MARCH7;CD302;LY75;LY75-CD302;AC009961.3;PLA2R1;ITGB6;BAZ2B;WDSUB1	15100;41264;44262;44262;56881;204419;372077;408610;491796	signaling;cell communication	catalytic activity;anion binding	Pentose phosphate pathway	Neutrophil degranulation;Innate Immune System	0.00058576411806617;0.000897738917080009	0.004437031960531;0.00846803244200251	0.0195576	2.27051140854991e-09;4.70063875908954e-05
module13:2:160584273	13	2:160584273	4.09413e-08	0.0332966	2022-03-07	15273	MARCH7;CD302;LY75;LY75-CD302;AC009961.3;PLA2R1;ITGB6;BAZ2B;WDSUB1	15273;41091;44089;44089;57054;204246;371904;408783;491969	signaling;cell communication	catalytic activity;anion binding	Pentose phosphate pathway	Neutrophil degranulation;Innate Immune System	0.00058576411806617;0.000897738917080009	0.004437031960531;0.00846803244200251	0.0195576	2.27051140854991e-09;4.70063875908954e-05
module13:2:160584795	13	2:160584795	3.38417e-08	0.0290053	2022-03-07	15795	MARCH7;CD302;LY75;LY75-CD302;AC009961.3;PLA2R1;ITGB6;BAZ2B;WDSUB1	15795;40569;43567;43567;57576;203724;371382;409305;492491	signaling;cell communication	catalytic activity;anion binding	Pentose phosphate pathway	Neutrophil degranulation;Innate Immune System	0.00058576411806617;0.000897738917080009	0.004437031960531;0.00846803244200251	0.0195576	2.27051140854991e-09;4.70063875908954e-05
module13:2:160584991	13	2:160584991	3.29138e-08	0.0286973	2022-03-07	15991	MARCH7;CD302;LY75;LY75-CD302;AC009961.3;PLA2R1;ITGB6;BAZ2B;WDSUB1	15991;40373;43371;43371;57772;203528;371186;409501;492687	signaling;cell communication	catalytic activity;anion binding	Pentose phosphate pathway	Neutrophil degranulation;Innate Immune System	0.00058576411806617;0.000897738917080009	0.004437031960531;0.00846803244200251	0.0195576	2.27051140854991e-09;4.70063875908954e-05
module13:2:160585398	13	2:160585398	3.66904e-08	0.0310564	2022-03-07	16398	MARCH7;CD302;LY75;LY75-CD302;AC009961.3;PLA2R1;ITGB6;BAZ2B;WDSUB1	16398;39966;42964;42964;58179;203121;370779;409908;493094	signaling;cell communication	catalytic activity;anion binding	Pentose phosphate pathway	Neutrophil degranulation;Innate Immune System	0.00058576411806617;0.000897738917080009	0.004437031960531;0.00846803244200251	0.0195576	2.27051140854991e-09;4.70063875908954e-05
module13:2:160585740	13	2:160585740	3.46096e-08	0.0295274	2022-03-07	16740	MARCH7;CD302;LY75;LY75-CD302;AC009961.3;PLA2R1;ITGB6;BAZ2B;WDSUB1	16740;39624;42622;42622;58521;202779;370437;410250;493436	signaling;cell communication	catalytic activity;anion binding	Pentose phosphate pathway	Neutrophil degranulation;Innate Immune System	0.00058576411806617;0.000897738917080009	0.004437031960531;0.00846803244200251	0.0195576	2.27051140854991e-09;4.70063875908954e-05
module13:2:160586227	13	2:160586227	3.28254e-08	0.028681	2022-03-07	17227	MARCH7;CD302;LY75;LY75-CD302;AC009961.3;PLA2R1;ITGB6;BAZ2B;WDSUB1	17227;39137;42135;42135;59008;202292;369950;410737;493923	signaling;cell communication	catalytic activity;anion binding	Pentose phosphate pathway	Neutrophil degranulation;Innate Immune System	0.00058576411806617;0.000897738917080009	0.004437031960531;0.00846803244200251	0.0195576	2.27051140854991e-09;4.70063875908954e-05
module13:2:160586310	13	2:160586310	3.29221e-08	0.0286753	2022-03-07	17310	MARCH7;CD302;LY75;LY75-CD302;AC009961.3;PLA2R1;ITGB6;BAZ2B;WDSUB1	17310;39054;42052;42052;59091;202209;369867;410820;494006	signaling;cell communication	catalytic activity;anion binding	Pentose phosphate pathway	Neutrophil degranulation;Innate Immune System	0.00058576411806617;0.000897738917080009	0.004437031960531;0.00846803244200251	0.0195576	2.27051140854991e-09;4.70063875908954e-05
module13:2:160586437	13	2:160586437	3.34255e-08	0.0288271	2022-03-07	17437	MARCH7;CD302;LY75;LY75-CD302;AC009961.3;PLA2R1;ITGB6;BAZ2B;WDSUB1	17437;38927;41925;41925;59218;202082;369740;410947;494133	signaling;cell communication	catalytic activity;anion binding	Pentose phosphate pathway	Neutrophil degranulation;Innate Immune System	0.00058576411806617;0.000897738917080009	0.004437031960531;0.00846803244200251	0.0195576	2.27051140854991e-09;4.70063875908954e-05
module13:2:160587129	13	2:160587129	3.24549e-08	0.0287255	2022-03-07	18129	MARCH7;CD302;LY75;LY75-CD302;AC009961.3;PLA2R1;ITGB6;BAZ2B;WDSUB1	18129;38235;41233;41233;59910;201390;369048;411639;494825	signaling;cell communication	catalytic activity;anion binding	Pentose phosphate pathway	Neutrophil degranulation;Innate Immune System	0.00058576411806617;0.000897738917080009	0.004437031960531;0.00846803244200251	0.0195576	2.27051140854991e-09;4.70063875908954e-05
module13:2:160587436	13	2:160587436	3.36931e-08	0.0289354	2022-03-07	18436	MARCH7;CD302;LY75;LY75-CD302;AC009961.3;PLA2R1;ITGB6;BAZ2B;WDSUB1	18436;37928;40926;40926;60217;201083;368741;411946;495132	signaling;cell communication	catalytic activity;anion binding	Pentose phosphate pathway	Neutrophil degranulation;Innate Immune System	0.00058576411806617;0.000897738917080009	0.004437031960531;0.00846803244200251	0.0195576	2.27051140854991e-09;4.70063875908954e-05
module13:2:160587525	13	2:160587525	3.56585e-08	0.0300038	2022-03-07	18525	MARCH7;CD302;LY75;LY75-CD302;AC009961.3;PLA2R1;ITGB6;BAZ2B;WDSUB1	18525;37839;40837;40837;60306;200994;368652;412035;495221	signaling;cell communication	catalytic activity;anion binding	Pentose phosphate pathway	Neutrophil degranulation;Innate Immune System	0.00058576411806617;0.000897738917080009	0.004437031960531;0.00846803244200251	0.0195576	2.27051140854991e-09;4.70063875908954e-05
module13:2:160588777	13	2:160588777	3.38546e-08	0.0290702	2022-03-07	19777	MARCH7;CD302;LY75;LY75-CD302;AC009961.3;PLA2R1;ITGB6;BAZ2B;WDSUB1	19777;36587;39585;39585;61558;199742;367400;413287;496473	signaling;cell communication	catalytic activity;anion binding	Pentose phosphate pathway	Neutrophil degranulation;Innate Immune System	0.00058576411806617;0.000897738917080009	0.004437031960531;0.00846803244200251	0.0195576	2.27051140854991e-09;4.70063875908954e-05
module13:2:160588931	13	2:160588931	3.27707e-08	0.028725	2022-03-07	19931	MARCH7;CD302;LY75;LY75-CD302;AC009961.3;PLA2R1;ITGB6;BAZ2B;WDSUB1	19931;36433;39431;39431;61712;199588;367246;413441;496627	signaling;cell communication	catalytic activity;anion binding	Pentose phosphate pathway	Neutrophil degranulation;Innate Immune System	0.00058576411806617;0.000897738917080009	0.004437031960531;0.00846803244200251	0.0195576	2.27051140854991e-09;4.70063875908954e-05
module13:2:160589185	13	2:160589185	3.47403e-08	0.0296716	2022-03-07	20185	MARCH7;CD302;LY75;LY75-CD302;AC009961.3;PLA2R1;ITGB6;BAZ2B;WDSUB1	20185;36179;39177;39177;61966;199334;366992;413695;496881	signaling;cell communication	catalytic activity;anion binding	Pentose phosphate pathway	Neutrophil degranulation;Innate Immune System	0.00058576411806617;0.000897738917080009	0.004437031960531;0.00846803244200251	0.0195576	2.27051140854991e-09;4.70063875908954e-05
module13:2:160589492	13	2:160589492	4.18596e-08	0.0337349	2022-03-07	20492	MARCH7;CD302;LY75;LY75-CD302;AC009961.3;PLA2R1;ITGB6;BAZ2B;WDSUB1	20492;35872;38870;38870;62273;199027;366685;414002;497188	signaling;cell communication	catalytic activity;anion binding	Pentose phosphate pathway	Neutrophil degranulation;Innate Immune System	0.00058576411806617;0.000897738917080009	0.004437031960531;0.00846803244200251	0.0195576	2.27051140854991e-09;4.70063875908954e-05
module13:2:160589579	13	2:160589579	3.27247e-08	0.0287361	2022-03-07	20579	MARCH7;CD302;LY75;LY75-CD302;AC009961.3;PLA2R1;ITGB6;BAZ2B;WDSUB1	20579;35785;38783;38783;62360;198940;366598;414089;497275	signaling;cell communication	catalytic activity;anion binding	Pentose phosphate pathway	Neutrophil degranulation;Innate Immune System	0.00058576411806617;0.000897738917080009	0.004437031960531;0.00846803244200251	0.0195576	2.27051140854991e-09;4.70063875908954e-05
module13:2:160589610	13	2:160589610	3.57789e-08	0.0301575	2022-03-07	20610	MARCH7;CD302;LY75;LY75-CD302;AC009961.3;PLA2R1;ITGB6;BAZ2B;WDSUB1	20610;35754;38752;38752;62391;198909;366567;414120;497306	signaling;cell communication	catalytic activity;anion binding	Pentose phosphate pathway	Neutrophil degranulation;Innate Immune System	0.00058576411806617;0.000897738917080009	0.004437031960531;0.00846803244200251	0.0195576	2.27051140854991e-09;4.70063875908954e-05
module13:2:160589777	13	2:160589777	3.26419e-08	0.0287803	2022-03-07	20777	MARCH7;CD302;LY75;LY75-CD302;AC009961.3;PLA2R1;ITGB6;BAZ2B;WDSUB1	20777;35587;38585;38585;62558;198742;366400;414287;497473	signaling;cell communication	catalytic activity;anion binding	Pentose phosphate pathway	Neutrophil degranulation;Innate Immune System	0.00058576411806617;0.000897738917080009	0.004437031960531;0.00846803244200251	0.0195576	2.27051140854991e-09;4.70063875908954e-05
module13:2:160590834	13	2:160590834	1.71916e-07	0.0949413	2022-03-07	21834	MARCH7;CD302;LY75;LY75-CD302;AC009961.3;PLA2R1;ITGB6;BAZ2B;WDSUB1	21834;34530;37528;37528;63615;197685;365343;415344;498530	signaling;cell communication	catalytic activity;anion binding	Pentose phosphate pathway	Neutrophil degranulation;Innate Immune System	0.00058576411806617;0.000897738917080009	0.004437031960531;0.00846803244200251	0.0195576	2.27051140854991e-09;4.70063875908954e-05
module13:2:160592210	13	2:160592210	3.41706e-08	0.0291509	2022-03-07	23210	MARCH7;CD302;LY75;LY75-CD302;AC009961.3;PLA2R1;ITGB6;BAZ2B;WDSUB1	23210;33154;36152;36152;64991;196309;363967;416720;499906	signaling;cell communication	catalytic activity;anion binding	Pentose phosphate pathway	Neutrophil degranulation;Innate Immune System	0.00058576411806617;0.000897738917080009	0.004437031960531;0.00846803244200251	0.0195576	2.27051140854991e-09;4.70063875908954e-05
module13:2:160592690	13	2:160592690	3.37054e-08	0.0289244	2022-03-07	23690	MARCH7;CD302;LY75;LY75-CD302;AC009961.3;PLA2R1;ITGB6;BAZ2B	23690;32674;35672;35672;65471;195829;363487;417200	signaling;cell communication	catalytic activity;anion binding	Pentose phosphate pathway	Neutrophil degranulation;Innate Immune System	0.00058576411806617;0.000897738917080009	0.004437031960531;0.00846803244200251	0.0195576	2.27051140854991e-09;4.70063875908954e-05
module13:2:160593114	13	2:160593114	3.32566e-08	0.028822	2022-03-07	24114	MARCH7;CD302;LY75;LY75-CD302;AC009961.3;PLA2R1;ITGB6;BAZ2B	24114;32250;35248;35248;65895;195405;363063;417624	signaling;cell communication	catalytic activity;anion binding	Pentose phosphate pathway	Neutrophil degranulation;Innate Immune System	0.00058576411806617;0.000897738917080009	0.004437031960531;0.00846803244200251	0.0195576	2.27051140854991e-09;4.70063875908954e-05
module13:2:160593198	13	2:160593198	3.29525e-08	0.0287409	2022-03-07	24198	MARCH7;CD302;LY75;LY75-CD302;AC009961.3;PLA2R1;ITGB6;BAZ2B	24198;32166;35164;35164;65979;195321;362979;417708	signaling;cell communication	catalytic activity;anion binding	Pentose phosphate pathway	Neutrophil degranulation;Innate Immune System	0.00058576411806617;0.000897738917080009	0.004437031960531;0.00846803244200251	0.0195576	2.27051140854991e-09;4.70063875908954e-05
module13:2:160593470	13	2:160593470	3.37855e-08	0.0289894	2022-03-07	24470	MARCH7;CD302;LY75;LY75-CD302;AC009961.3;PLA2R1;ITGB6;BAZ2B	24470;31894;34892;34892;66251;195049;362707;417980	signaling;cell communication	catalytic activity;anion binding	Pentose phosphate pathway	Neutrophil degranulation;Innate Immune System	0.00058576411806617;0.000897738917080009	0.004437031960531;0.00846803244200251	0.0195576	2.27051140854991e-09;4.70063875908954e-05
module13:2:160593775	13	2:160593775	3.31839e-08	0.028844	2022-03-07	24775	MARCH7;CD302;LY75;LY75-CD302;AC009961.3;PLA2R1;ITGB6;BAZ2B	24775;31589;34587;34587;66556;194744;362402;418285	signaling;cell communication	catalytic activity;anion binding	Pentose phosphate pathway	Neutrophil degranulation;Innate Immune System	0.00058576411806617;0.000897738917080009	0.004437031960531;0.00846803244200251	0.0195576	2.27051140854991e-09;4.70063875908954e-05
module13:2:160594160	13	2:160594160	3.34577e-08	0.0288542	2022-03-07	25160	MARCH7;CD302;LY75;LY75-CD302;AC009961.3;PLA2R1;ITGB6;BAZ2B	25160;31204;34202;34202;66941;194359;362017;418670	signaling;cell communication	catalytic activity;anion binding	Pentose phosphate pathway	Neutrophil degranulation;Innate Immune System	0.00058576411806617;0.000897738917080009	0.004437031960531;0.00846803244200251	0.0195576	2.27051140854991e-09;4.70063875908954e-05
module13:2:160594208	13	2:160594208	3.73427e-08	0.031487	2022-03-07	25208	MARCH7;CD302;LY75;LY75-CD302;AC009961.3;PLA2R1;ITGB6;BAZ2B	25208;31156;34154;34154;66989;194311;361969;418718	signaling;cell communication	catalytic activity;anion binding	Pentose phosphate pathway	Neutrophil degranulation;Innate Immune System	0.00058576411806617;0.000897738917080009	0.004437031960531;0.00846803244200251	0.0195576	2.27051140854991e-09;4.70063875908954e-05
module13:2:160594891	13	2:160594891	3.36472e-08	0.0289193	2022-03-07	25891	MARCH7;CD302;LY75;LY75-CD302;AC009961.3;PLA2R1;ITGB6;BAZ2B	25891;30473;33471;33471;67672;193628;361286;419401	signaling;cell communication	catalytic activity;anion binding	Pentose phosphate pathway	Neutrophil degranulation;Innate Immune System	0.00058576411806617;0.000897738917080009	0.004437031960531;0.00846803244200251	0.0195576	2.27051140854991e-09;4.70063875908954e-05
module13:2:160594962	13	2:160594962	3.5085e-08	0.0297216	2022-03-07	25962	MARCH7;CD302;LY75;LY75-CD302;AC009961.3;PLA2R1;ITGB6;BAZ2B	25962;30402;33400;33400;67743;193557;361215;419472	signaling;cell communication	catalytic activity;anion binding	Pentose phosphate pathway	Neutrophil degranulation;Innate Immune System	0.00058576411806617;0.000897738917080009	0.004437031960531;0.00846803244200251	0.0195576	2.27051140854991e-09;4.70063875908954e-05
module13:2:160595433	13	2:160595433	3.29192e-08	0.0286863	2022-03-07	26433	MARCH7;CD302;LY75;LY75-CD302;AC009961.3;PLA2R1;ITGB6;BAZ2B	26433;29931;32929;32929;68214;193086;360744;419943	signaling;cell communication	catalytic activity;anion binding	Pentose phosphate pathway	Neutrophil degranulation;Innate Immune System	0.00058576411806617;0.000897738917080009	0.004437031960531;0.00846803244200251	0.0195576	2.27051140854991e-09;4.70063875908954e-05
module13:2:160595710	13	2:160595710	3.30494e-08	0.0287572	2022-03-07	26710	MARCH7;CD302;LY75;LY75-CD302;AC009961.3;PLA2R1;ITGB6;BAZ2B	26710;29654;32652;32652;68491;192809;360467;420220	signaling;cell communication	catalytic activity;anion binding	Pentose phosphate pathway	Neutrophil degranulation;Innate Immune System	0.00058576411806617;0.000897738917080009	0.004437031960531;0.00846803244200251	0.0195576	2.27051140854991e-09;4.70063875908954e-05
module13:2:160595903	13	2:160595903	3.23116e-08	0.0287091	2022-03-07	26903	MARCH7;CD302;LY75;LY75-CD302;AC009961.3;PLA2R1;ITGB6;BAZ2B	26903;29461;32459;32459;68684;192616;360274;420413	signaling;cell communication	catalytic activity;anion binding	Pentose phosphate pathway	Neutrophil degranulation;Innate Immune System	0.00058576411806617;0.000897738917080009	0.004437031960531;0.00846803244200251	0.0195576	2.27051140854991e-09;4.70063875908954e-05
module13:2:160596394	13	2:160596394	3.36488e-08	0.0289083	2022-03-07	27394	MARCH7;CD302;LY75;LY75-CD302;AC009961.3;PLA2R1;ITGB6;BAZ2B	27394;28970;31968;31968;69175;192125;359783;420904	signaling;cell communication	catalytic activity;anion binding	Pentose phosphate pathway	Neutrophil degranulation;Innate Immune System	0.00058576411806617;0.000897738917080009	0.004437031960531;0.00846803244200251	0.0195576	2.27051140854991e-09;4.70063875908954e-05
module13:2:160597418	13	2:160597418	3.34154e-08	0.0288381	CD302	27946	CD302;MARCH7;LY75;LY75-CD302;AC009961.3;PLA2R1;ITGB6;BAZ2B	27946;28418;30944;30944;70199;191101;358759;421928	signaling;cell communication	catalytic activity;anion binding	Pentose phosphate pathway	Neutrophil degranulation;Innate Immune System	0.00058576411806617;0.000897738917080009	0.004437031960531;0.00846803244200251	0.0195576	2.27051140854991e-09;4.70063875908954e-05
module13:2:160597427	13	2:160597427	3.4001e-08	0.0291619	CD302	27937	CD302;MARCH7;LY75;LY75-CD302;AC009961.3;PLA2R1;ITGB6;BAZ2B	27937;28427;30935;30935;70208;191092;358750;421937	signaling;cell communication	catalytic activity;anion binding	Pentose phosphate pathway	Neutrophil degranulation;Innate Immune System	0.00058576411806617;0.000897738917080009	0.004437031960531;0.00846803244200251	0.0195576	2.27051140854991e-09;4.70063875908954e-05
module13:2:160597970	13	2:160597970	3.47806e-08	0.0296492	CD302	27394	CD302;MARCH7;LY75;LY75-CD302;AC009961.3;PLA2R1;ITGB6;BAZ2B	27394;28970;30392;30392;70751;190549;358207;422480	signaling;cell communication	catalytic activity;anion binding	Pentose phosphate pathway	Neutrophil degranulation;Innate Immune System	0.00058576411806617;0.000897738917080009	0.004437031960531;0.00846803244200251	0.0195576	2.27051140854991e-09;4.70063875908954e-05
module13:2:160599059	13	2:160599059	4.8224e-08	0.0371326	CD302	26305	CD302;LY75;LY75-CD302;MARCH7;AC009961.3;PLA2R1;ITGB6;BAZ2B	26305;29303;29303;30059;71840;189460;357118;423569	signaling;cell communication	catalytic activity;anion binding	Pentose phosphate pathway	Neutrophil degranulation;Innate Immune System	0.00058576411806617;0.000897738917080009	0.004437031960531;0.00846803244200251	0.0195576	2.27051140854991e-09;4.70063875908954e-05
module13:2:160599080	13	2:160599080	3.26918e-08	0.0287692	CD302	26284	CD302;LY75;LY75-CD302;MARCH7;AC009961.3;PLA2R1;ITGB6;BAZ2B	26284;29282;29282;30080;71861;189439;357097;423590	signaling;cell communication	catalytic activity;anion binding	Pentose phosphate pathway	Neutrophil degranulation;Innate Immune System	0.00058576411806617;0.000897738917080009	0.004437031960531;0.00846803244200251	0.0195576	2.27051140854991e-09;4.70063875908954e-05
module13:2:160599447	13	2:160599447	3.28042e-08	0.028692	CD302	25917	CD302;LY75;LY75-CD302;MARCH7;AC009961.3;PLA2R1;ITGB6;BAZ2B	25917;28915;28915;30447;72228;189072;356730;423957	signaling;cell communication	catalytic activity;anion binding	Pentose phosphate pathway	Neutrophil degranulation;Innate Immune System	0.00058576411806617;0.000897738917080009	0.004437031960531;0.00846803244200251	0.0195576	2.27051140854991e-09;4.70063875908954e-05
module13:2:160600438	13	2:160600438	3.98961e-08	0.0327072	CD302	24926	CD302;LY75;LY75-CD302;MARCH7;AC009961.3;PLA2R1;ITGB6;BAZ2B	24926;27924;27924;31438;73219;188081;355739;424948	signaling;cell communication	catalytic activity;anion binding	Pentose phosphate pathway	Neutrophil degranulation;Innate Immune System	0.00058576411806617;0.000897738917080009	0.004437031960531;0.00846803244200251	0.0195576	2.27051140854991e-09;4.70063875908954e-05
module13:2:160600624	13	2:160600624	4.00903e-08	0.0328062	CD302	24740	CD302;LY75;LY75-CD302;MARCH7;AC009961.3;PLA2R1;ITGB6;BAZ2B	24740;27738;27738;31624;73405;187895;355553;425134	signaling;cell communication	catalytic activity;anion binding	Pentose phosphate pathway	Neutrophil degranulation;Innate Immune System	0.00058576411806617;0.000897738917080009	0.004437031960531;0.00846803244200251	0.0195576	2.27051140854991e-09;4.70063875908954e-05
module13:2:160600746	13	2:160600746	3.99152e-08	0.0326831	CD302	24618	CD302;LY75;LY75-CD302;MARCH7;AC009961.3;PLA2R1;ITGB6;BAZ2B	24618;27616;27616;31746;73527;187773;355431;425256	signaling;cell communication	catalytic activity;anion binding	Pentose phosphate pathway	Neutrophil degranulation;Innate Immune System	0.00058576411806617;0.000897738917080009	0.004437031960531;0.00846803244200251	0.0195576	2.27051140854991e-09;4.70063875908954e-05
module13:2:160600903	13	2:160600903	5.02842e-08	0.0380427	CD302	24461	CD302;LY75;LY75-CD302;MARCH7;AC009961.3;PLA2R1;ITGB6;BAZ2B	24461;27459;27459;31903;73684;187616;355274;425413	signaling;cell communication	catalytic activity;anion binding	Pentose phosphate pathway	Neutrophil degranulation;Innate Immune System	0.00058576411806617;0.000897738917080009	0.004437031960531;0.00846803244200251	0.0195576	2.27051140854991e-09;4.70063875908954e-05
module13:2:160601007	13	2:160601007	4.18483e-08	0.0337719	CD302	24357	CD302;LY75;LY75-CD302;MARCH7;AC009961.3;PLA2R1;ITGB6;BAZ2B	24357;27355;27355;32007;73788;187512;355170;425517	signaling;cell communication	catalytic activity;anion binding	Pentose phosphate pathway	Neutrophil degranulation;Innate Immune System	0.00058576411806617;0.000897738917080009	0.004437031960531;0.00846803244200251	0.0195576	2.27051140854991e-09;4.70063875908954e-05
module13:2:160601789	13	2:160601789	4.11196e-08	0.0334312	CD302	23575	CD302;LY75;LY75-CD302;MARCH7;AC009961.3;PLA2R1;ITGB6;BAZ2B	23575;26573;26573;32789;74570;186730;354388;426299	signaling;cell communication	catalytic activity;anion binding	Pentose phosphate pathway	Neutrophil degranulation;Innate Immune System	0.00058576411806617;0.000897738917080009	0.004437031960531;0.00846803244200251	0.0195576	2.27051140854991e-09;4.70063875908954e-05
module13:2:160601908	13	2:160601908	4.18547e-08	0.0337596	CD302	23456	CD302;LY75;LY75-CD302;MARCH7;AC009961.3;PLA2R1;ITGB6;BAZ2B	23456;26454;26454;32908;74689;186611;354269;426418	signaling;cell communication	catalytic activity;anion binding	Pentose phosphate pathway	Neutrophil degranulation;Innate Immune System	0.00058576411806617;0.000897738917080009	0.004437031960531;0.00846803244200251	0.0195576	2.27051140854991e-09;4.70063875908954e-05
module13:2:160601995	13	2:160601995	3.9787e-08	0.0326327	CD302	23369	CD302;LY75;LY75-CD302;MARCH7;AC009961.3;PLA2R1;ITGB6;BAZ2B	23369;26367;26367;32995;74776;186524;354182;426505	signaling;cell communication	catalytic activity;anion binding	Pentose phosphate pathway	Neutrophil degranulation;Innate Immune System	0.00058576411806617;0.000897738917080009	0.004437031960531;0.00846803244200251	0.0195576	2.27051140854991e-09;4.70063875908954e-05
module13:2:160602697	13	2:160602697	5.68392e-08	0.0411231	CD302	22667	CD302;LY75;LY75-CD302;MARCH7;AC009961.3;PLA2R1;ITGB6;BAZ2B	22667;25665;25665;33697;75478;185822;353480;427207	signaling;cell communication	catalytic activity;anion binding	Pentose phosphate pathway	Neutrophil degranulation;Innate Immune System	0.00058576411806617;0.000897738917080009	0.004437031960531;0.00846803244200251	0.0195576	2.27051140854991e-09;4.70063875908954e-05
module13:2:160602811	13	2:160602811	4.751e-08	0.0366283	CD302	22553	CD302;LY75;LY75-CD302;MARCH7;AC009961.3;PLA2R1;ITGB6;BAZ2B	22553;25551;25551;33811;75592;185708;353366;427321	signaling;cell communication	catalytic activity;anion binding	Pentose phosphate pathway	Neutrophil degranulation;Innate Immune System	0.00058576411806617;0.000897738917080009	0.004437031960531;0.00846803244200251	0.0195576	2.27051140854991e-09;4.70063875908954e-05
module13:2:160602963	13	2:160602963	4.00664e-08	0.0327815	CD302	22401	CD302;LY75;LY75-CD302;MARCH7;AC009961.3;PLA2R1;ITGB6;BAZ2B	22401;25399;25399;33963;75744;185556;353214;427473	signaling;cell communication	catalytic activity;anion binding	Pentose phosphate pathway	Neutrophil degranulation;Innate Immune System	0.00058576411806617;0.000897738917080009	0.004437031960531;0.00846803244200251	0.0195576	2.27051140854991e-09;4.70063875908954e-05
module13:2:160603059	13	2:160603059	2.60324e-08	0.0250496	CD302	22305	CD302;LY75;LY75-CD302;MARCH7;AC009961.3;PLA2R1;ITGB6;BAZ2B	22305;25303;25303;34059;75840;185460;353118;427569	signaling;cell communication	catalytic activity;anion binding	Pentose phosphate pathway	Neutrophil degranulation;Innate Immune System	0.00058576411806617;0.000897738917080009	0.004437031960531;0.00846803244200251	0.0195576	2.27051140854991e-09;4.70063875908954e-05
module13:2:160603595	13	2:160603595	2.64491e-08	0.0251881	CD302	21769	CD302;LY75;LY75-CD302;MARCH7;AC009961.3;PLA2R1;ITGB6;BAZ2B	21769;24767;24767;34595;76376;184924;352582;428105	signaling;cell communication	catalytic activity;anion binding	Pentose phosphate pathway	Neutrophil degranulation;Innate Immune System	0.00058576411806617;0.000897738917080009	0.004437031960531;0.00846803244200251	0.0195576	2.27051140854991e-09;4.70063875908954e-05
module13:2:160604812	13	2:160604812	1.21169e-08	0.0159598	CD302	20552	CD302;LY75;LY75-CD302;MARCH7;AC009961.3;PLA2R1;ITGB6;BAZ2B	20552;23550;23550;35812;77593;183707;351365;429322	signaling;cell communication	catalytic activity;anion binding	Pentose phosphate pathway	Neutrophil degranulation;Innate Immune System	0.00058576411806617;0.000897738917080009	0.004437031960531;0.00846803244200251	0.0195576	2.27051140854991e-09;4.70063875908954e-05
module13:2:160605860	13	2:160605860	2.55657e-08	0.02512	CD302	19504	CD302;LY75;LY75-CD302;MARCH7;AC009961.3;PLA2R1;ITGB6;BAZ2B	19504;22502;22502;36860;78641;182659;350317;430370	signaling;cell communication	catalytic activity;anion binding	Pentose phosphate pathway	Neutrophil degranulation;Innate Immune System	0.00058576411806617;0.000897738917080009	0.004437031960531;0.00846803244200251	0.0195576	2.27051140854991e-09;4.70063875908954e-05
module13:2:160605878	13	2:160605878	2.54173e-08	0.0250601	CD302	19486	CD302;LY75;LY75-CD302;MARCH7;AC009961.3;PLA2R1;ITGB6;BAZ2B	19486;22484;22484;36878;78659;182641;350299;430388	signaling;cell communication	catalytic activity;anion binding	Pentose phosphate pathway	Neutrophil degranulation;Innate Immune System	0.00058576411806617;0.000897738917080009	0.004437031960531;0.00846803244200251	0.0195576	2.27051140854991e-09;4.70063875908954e-05
module13:2:160606251	13	2:160606251	1.74629e-07	0.095895	CD302	19113	CD302;LY75;LY75-CD302;MARCH7;AC009961.3;PLA2R1;ITGB6;BAZ2B	19113;22111;22111;37251;79032;182268;349926;430761	signaling;cell communication	catalytic activity;anion binding	Pentose phosphate pathway	Neutrophil degranulation;Innate Immune System	0.00058576411806617;0.000897738917080009	0.004437031960531;0.00846803244200251	0.0195576	2.27051140854991e-09;4.70063875908954e-05
module13:2:160606256	13	2:160606256	2.5826e-08	0.025	CD302	19108	CD302;LY75;LY75-CD302;MARCH7;AC009961.3;PLA2R1;ITGB6;BAZ2B	19108;22106;22106;37256;79037;182263;349921;430766	signaling;cell communication	catalytic activity;anion binding	Pentose phosphate pathway	Neutrophil degranulation;Innate Immune System	0.00058576411806617;0.000897738917080009	0.004437031960531;0.00846803244200251	0.0195576	2.27051140854991e-09;4.70063875908954e-05
module13:2:160607160	13	2:160607160	2.58684e-08	0.0250696	CD302	18204	CD302;LY75;LY75-CD302;MARCH7;AC009961.3;PLA2R1;ITGB6;BAZ2B	18204;21202;21202;38160;79941;181359;349017;431670	signaling;cell communication	catalytic activity;anion binding	Pentose phosphate pathway	Neutrophil degranulation;Innate Immune System	0.00058576411806617;0.000897738917080009	0.004437031960531;0.00846803244200251	0.0195576	2.27051140854991e-09;4.70063875908954e-05
module13:2:160607269	13	2:160607269	2.54841e-08	0.0250801	CD302	18095	CD302;LY75;LY75-CD302;MARCH7;AC009961.3;PLA2R1;ITGB6;BAZ2B	18095;21093;21093;38269;80050;181250;348908;431779	signaling;cell communication	catalytic activity;anion binding	Pentose phosphate pathway	Neutrophil degranulation;Innate Immune System	0.00058576411806617;0.000897738917080009	0.004437031960531;0.00846803244200251	0.0195576	2.27051140854991e-09;4.70063875908954e-05
module13:2:160611808	13	2:160611808	2.67982e-08	0.0254545	CD302	13556	CD302;LY75;LY75-CD302;MARCH7;AC009961.3;PLA2R1;ITGB6;BAZ2B	13556;16554;16554;42808;84589;176711;344369;436318	signaling;cell communication	catalytic activity;anion binding	Pentose phosphate pathway	Neutrophil degranulation;Innate Immune System	0.00058576411806617;0.000897738917080009	0.004437031960531;0.00846803244200251	0.0195576	2.27051140854991e-09;4.70063875908954e-05
module13:2:160613406	13	2:160613406	2.61701e-08	0.0250595	CD302	11958	CD302;LY75;LY75-CD302;MARCH7;AC009961.3;PLA2R1;ITGB6;BAZ2B	11958;14956;14956;44406;86187;175113;342771;437916	signaling;cell communication	catalytic activity;anion binding	Pentose phosphate pathway	Neutrophil degranulation;Innate Immune System	0.00058576411806617;0.000897738917080009	0.004437031960531;0.00846803244200251	0.0195576	2.27051140854991e-09;4.70063875908954e-05
module13:2:160614758	13	2:160614758	2.54846e-08	0.0250701	CD302	10606	CD302;LY75;LY75-CD302;MARCH7;AC009961.3;PLA2R1;ITGB6;BAZ2B	10606;13604;13604;45758;87539;173761;341419;439268	signaling;cell communication	catalytic activity;anion binding	Pentose phosphate pathway	Neutrophil degranulation;Innate Immune System	0.00058576411806617;0.000897738917080009	0.004437031960531;0.00846803244200251	0.0195576	2.27051140854991e-09;4.70063875908954e-05
module13:2:160616014	13	2:160616014	6.94018e-08	0.0459039	CD302	9350	CD302;LY75;LY75-CD302;MARCH7;AC009961.3;PLA2R1;ITGB6;BAZ2B	9350;12348;12348;47014;88795;172505;340163;440524	signaling;cell communication	catalytic activity;anion binding	Pentose phosphate pathway	Neutrophil degranulation;Innate Immune System	0.00058576411806617;0.000897738917080009	0.004437031960531;0.00846803244200251	0.0195576	2.27051140854991e-09;4.70063875908954e-05
module13:2:160616873	13	2:160616873	2.64522e-08	0.0251781	CD302	8491	CD302;LY75;LY75-CD302;MARCH7;AC009961.3;PLA2R1;ITGB6;BAZ2B	8491;11489;11489;47873;89654;171646;339304;441383	signaling;cell communication	catalytic activity;anion binding	Pentose phosphate pathway	Neutrophil degranulation;Innate Immune System	0.00058576411806617;0.000897738917080009	0.004437031960531;0.00846803244200251	0.0195576	2.27051140854991e-09;4.70063875908954e-05
module13:2:160616975	13	2:160616975	2.58218e-08	0.0250199	CD302	8389	CD302;LY75;LY75-CD302;MARCH7;AC009961.3;PLA2R1;ITGB6;BAZ2B	8389;11387;11387;47975;89756;171544;339202;441485	signaling;cell communication	catalytic activity;anion binding	Pentose phosphate pathway	Neutrophil degranulation;Innate Immune System	0.00058576411806617;0.000897738917080009	0.004437031960531;0.00846803244200251	0.0195576	2.27051140854991e-09;4.70063875908954e-05
module13:2:160617468	13	2:160617468	2.57463e-08	0.0250699	CD302	7896	CD302;LY75;LY75-CD302;MARCH7;AC009961.3;PLA2R1;ITGB6;BAZ2B	7896;10894;10894;48468;90249;171051;338709;441978	signaling;cell communication	catalytic activity;anion binding	Pentose phosphate pathway	Neutrophil degranulation;Innate Immune System	0.00058576411806617;0.000897738917080009	0.004437031960531;0.00846803244200251	0.0195576	2.27051140854991e-09;4.70063875908954e-05
module13:2:160617837	13	2:160617837	2.53286e-08	0.0250401	CD302	7527	CD302;LY75;LY75-CD302;MARCH7;AC009961.3;PLA2R1;ITGB6;BAZ2B	7527;10525;10525;48837;90618;170682;338340;442347	signaling;cell communication	catalytic activity;anion binding	Pentose phosphate pathway	Neutrophil degranulation;Innate Immune System	0.00058576411806617;0.000897738917080009	0.004437031960531;0.00846803244200251	0.0195576	2.27051140854991e-09;4.70063875908954e-05
module13:2:160618575	13	2:160618575	2.57949e-08	0.0250299	CD302	6789	CD302;LY75;LY75-CD302;MARCH7;AC009961.3;PLA2R1;ITGB6;BAZ2B	6789;9787;9787;49575;91356;169944;337602;443085	signaling;cell communication	catalytic activity;anion binding	Pentose phosphate pathway	Neutrophil degranulation;Innate Immune System	0.00058576411806617;0.000897738917080009	0.004437031960531;0.00846803244200251	0.0195576	2.27051140854991e-09;4.70063875908954e-05
module13:2:160620769	13	2:160620769	3.62961e-08	0.0306138	CD302	4595	CD302;LY75;LY75-CD302;MARCH7;AC009961.3;PLA2R1;ITGB6;BAZ2B	4595;7593;7593;51769;93550;167750;335408;445279	signaling;cell communication	catalytic activity;anion binding	Pentose phosphate pathway	Neutrophil degranulation;Innate Immune System	0.00058576411806617;0.000897738917080009	0.004437031960531;0.00846803244200251	0.0195576	2.27051140854991e-09;4.70063875908954e-05
module13:2:160620848	13	2:160620848	8.05313e-08	0.0519004	CD302	4516	CD302;LY75;LY75-CD302;MARCH7;AC009961.3;PLA2R1;ITGB6;BAZ2B	4516;7514;7514;51848;93629;167671;335329;445358	signaling;cell communication	catalytic activity;anion binding	Pentose phosphate pathway	Neutrophil degranulation;Innate Immune System	0.00058576411806617;0.000897738917080009	0.004437031960531;0.00846803244200251	0.0195576	2.27051140854991e-09;4.70063875908954e-05
module13:2:160621412	13	2:160621412	1.24567e-07	0.0722817	CD302	3952	CD302;LY75;LY75-CD302;MARCH7;AC009961.3;PLA2R1;ITGB6;BAZ2B	3952;6950;6950;52412;94193;167107;334765;445922	signaling;cell communication	catalytic activity;anion binding	Pentose phosphate pathway	Neutrophil degranulation;Innate Immune System	0.00058576411806617;0.000897738917080009	0.004437031960531;0.00846803244200251	0.0195576	2.27051140854991e-09;4.70063875908954e-05
module13:2:160621717	13	2:160621717	1.11641e-08	0.0150485	CD302	3647	CD302;LY75;LY75-CD302;MARCH7;AC009961.3;PLA2R1;ITGB6;BAZ2B	3647;6645;6645;52717;94498;166802;334460;446227	signaling;cell communication	catalytic activity;anion binding	Pentose phosphate pathway	Neutrophil degranulation;Innate Immune System	0.00058576411806617;0.000897738917080009	0.004437031960531;0.00846803244200251	0.0195576	2.27051140854991e-09;4.70063875908954e-05
module13:2:160622365	13	2:160622365	2.60256e-08	0.0250596	CD302	2999	CD302;LY75;LY75-CD302;MARCH7;AC009961.3;PLA2R1;ITGB6;BAZ2B	2999;5997;5997;53365;95146;166154;333812;446875	signaling;cell communication	catalytic activity;anion binding	Pentose phosphate pathway	Neutrophil degranulation;Innate Immune System	0.00058576411806617;0.000897738917080009	0.004437031960531;0.00846803244200251	0.0195576	2.27051140854991e-09;4.70063875908954e-05
module13:2:160623366	13	2:160623366	2.54785e-08	0.0250902	CD302	1998	CD302;LY75;LY75-CD302;MARCH7;AC009961.3;PLA2R1;ITGB6;BAZ2B	1998;4996;4996;54366;96147;165153;332811;447876	signaling;cell communication	catalytic activity;anion binding	Pentose phosphate pathway	Neutrophil degranulation;Innate Immune System	0.00058576411806617;0.000897738917080009	0.004437031960531;0.00846803244200251	0.0195576	2.27051140854991e-09;4.70063875908954e-05
module13:2:160623590	13	2:160623590	2.57493e-08	0.0250599	CD302	1774	CD302;LY75;LY75-CD302;MARCH7;AC009961.3;PLA2R1;ITGB6;BAZ2B	1774;4772;4772;54590;96371;164929;332587;448100	signaling;cell communication	catalytic activity;anion binding	Pentose phosphate pathway	Neutrophil degranulation;Innate Immune System	0.00058576411806617;0.000897738917080009	0.004437031960531;0.00846803244200251	0.0195576	2.27051140854991e-09;4.70063875908954e-05
module13:2:160625727	13	2:160625727	5.91204e-08	0.0419288	CD302	363	CD302;LY75;LY75-CD302;MARCH7;AC009961.3;PLA2R1;ITGB6;BAZ2B	363;2635;2635;56727;98508;162792;330450;450237	signaling;cell communication	catalytic activity;anion binding	Pentose phosphate pathway	Neutrophil degranulation;Innate Immune System	0.00058576411806617;0.000897738917080009	0.004437031960531;0.00846803244200251	0.0195576	2.27051140854991e-09;4.70063875908954e-05
module13:2:160630597	13	2:160630597	9.86382e-08	0.0581673	LY75	2235	LY75;LY75-CD302;CD302;MARCH7;AC009961.3;PLA2R1;ITGB6;BAZ2B;RBMS1	2235;2235;5233;61597;103378;157922;325580;455107;498065	signaling;cell communication	catalytic activity;anion binding	Pentose phosphate pathway	Neutrophil degranulation;Innate Immune System	0.00058576411806617;0.000897738917080009	0.004437031960531;0.00846803244200251	0.0195576	2.27051140854991e-09;4.70063875908954e-05
module13:2:160634564	13	2:160634564	3.13244e-08	0.028233	LY75	6202	LY75;LY75-CD302;CD302;MARCH7;AC009961.3;PLA2R1;ITGB6;BAZ2B;RBMS1	6202;6202;9200;65564;107345;153955;321613;459074;494098	signaling;cell communication	catalytic activity;anion binding	Pentose phosphate pathway	Neutrophil degranulation;Innate Immune System	0.00058576411806617;0.000897738917080009	0.004437031960531;0.00846803244200251	0.0195576	2.27051140854991e-09;4.70063875908954e-05
module13:2:160634582	13	2:160634582	3.11588e-08	0.0280886	LY75	6220	LY75;LY75-CD302;CD302;MARCH7;AC009961.3;PLA2R1;ITGB6;BAZ2B;RBMS1	6220;6220;9218;65582;107363;153937;321595;459092;494080	signaling;cell communication	catalytic activity;anion binding	Pentose phosphate pathway	Neutrophil degranulation;Innate Immune System	0.00058576411806617;0.000897738917080009	0.004437031960531;0.00846803244200251	0.0195576	2.27051140854991e-09;4.70063875908954e-05
module13:2:160636140	13	2:160636140	3.84878e-08	0.0320133	LY75	7778	LY75;LY75-CD302;CD302;MARCH7;AC009961.3;PLA2R1;ITGB6;BAZ2B;RBMS1	7778;7778;10776;67140;108921;152379;320037;460650;492522	signaling;cell communication	catalytic activity;anion binding	Pentose phosphate pathway	Neutrophil degranulation;Innate Immune System	0.00058576411806617;0.000897738917080009	0.004437031960531;0.00846803244200251	0.0195576	2.27051140854991e-09;4.70063875908954e-05
module13:2:160636908	13	2:160636908	3.03306e-08	0.0273861	LY75	8546	LY75;LY75-CD302;CD302;MARCH7;AC009961.3;PLA2R1;ITGB6;BAZ2B;RBMS1	8546;8546;11544;67908;109689;151611;319269;461418;491754	signaling;cell communication	catalytic activity;anion binding	Pentose phosphate pathway	Neutrophil degranulation;Innate Immune System	0.00058576411806617;0.000897738917080009	0.004437031960531;0.00846803244200251	0.0195576	2.27051140854991e-09;4.70063875908954e-05
module13:2:160637621	13	2:160637621	3.03387e-08	0.0273754	LY75	9259	LY75;LY75-CD302;CD302;MARCH7;AC009961.3;PLA2R1;ITGB6;BAZ2B;RBMS1	9259;9259;12257;68621;110402;150898;318556;462131;491041	signaling;cell communication	catalytic activity;anion binding	Pentose phosphate pathway	Neutrophil degranulation;Innate Immune System	0.00058576411806617;0.000897738917080009	0.004437031960531;0.00846803244200251	0.0195576	2.27051140854991e-09;4.70063875908954e-05
module13:2:160638401	13	2:160638401	7.56824e-08	0.0489051	LY75	10039	LY75;LY75-CD302;CD302;MARCH7;AC009961.3;PLA2R1;ITGB6;BAZ2B;RBMS1	10039;10039;13037;69401;111182;150118;317776;462911;490261	signaling;cell communication	catalytic activity;anion binding	Pentose phosphate pathway	Neutrophil degranulation;Innate Immune System	0.00058576411806617;0.000897738917080009	0.004437031960531;0.00846803244200251	0.0195576	2.27051140854991e-09;4.70063875908954e-05
module13:2:160638576	13	2:160638576	7.52719e-08	0.0489029	LY75	10214	LY75;LY75-CD302;CD302;MARCH7;AC009961.3;PLA2R1;ITGB6;BAZ2B;RBMS1	10214;10214;13212;69576;111357;149943;317601;463086;490086	signaling;cell communication	catalytic activity;anion binding	Pentose phosphate pathway	Neutrophil degranulation;Innate Immune System	0.00058576411806617;0.000897738917080009	0.004437031960531;0.00846803244200251	0.0195576	2.27051140854991e-09;4.70063875908954e-05
module13:2:160638817	13	2:160638817	7.47604e-08	0.0485657	LY75	10455	LY75;LY75-CD302;CD302;MARCH7;AC009961.3;PLA2R1;ITGB6;BAZ2B;RBMS1	10455;10455;13453;69817;111598;149702;317360;463327;489845	signaling;cell communication	catalytic activity;anion binding	Pentose phosphate pathway	Neutrophil degranulation;Innate Immune System	0.00058576411806617;0.000897738917080009	0.004437031960531;0.00846803244200251	0.0195576	2.27051140854991e-09;4.70063875908954e-05
module13:2:160639970	13	2:160639970	3.09239e-08	0.027916	LY75	11608	LY75;LY75-CD302;CD302;MARCH7;AC009961.3;PLA2R1;ITGB6;BAZ2B;RBMS1	11608;11608;14606;70970;112751;148549;316207;464480;488692	signaling;cell communication	catalytic activity;anion binding	Pentose phosphate pathway	Neutrophil degranulation;Innate Immune System	0.00058576411806617;0.000897738917080009	0.004437031960531;0.00846803244200251	0.0195576	2.27051140854991e-09;4.70063875908954e-05
module13:2:160640151	13	2:160640151	7.53461e-08	0.0488704	LY75	11789	LY75;LY75-CD302;CD302;MARCH7;AC009961.3;PLA2R1;ITGB6;BAZ2B;RBMS1	11789;11789;14787;71151;112932;148368;316026;464661;488511	signaling;cell communication	catalytic activity;anion binding	Pentose phosphate pathway	Neutrophil degranulation;Innate Immune System	0.00058576411806617;0.000897738917080009	0.004437031960531;0.00846803244200251	0.0195576	2.27051140854991e-09;4.70063875908954e-05
module13:2:160642188	13	2:160642188	2.98291e-08	0.0271769	LY75	13826	LY75;LY75-CD302;CD302;MARCH7;AC009961.3;PLA2R1;ITGB6;BAZ2B;RBMS1	13826;13826;16824;73188;114969;146331;313989;466698;486474	signaling;cell communication	catalytic activity;anion binding	Pentose phosphate pathway	Neutrophil degranulation;Innate Immune System	0.00058576411806617;0.000897738917080009	0.004437031960531;0.00846803244200251	0.0195576	2.27051140854991e-09;4.70063875908954e-05
module13:2:160642416	13	2:160642416	3.75194e-08	0.0315868	LY75	14054	LY75;LY75-CD302;CD302;MARCH7;AC009961.3;PLA2R1;ITGB6;BAZ2B;RBMS1	14054;14054;17052;73416;115197;146103;313761;466926;486246	signaling;cell communication	catalytic activity;anion binding	Pentose phosphate pathway	Neutrophil degranulation;Innate Immune System	0.00058576411806617;0.000897738917080009	0.004437031960531;0.00846803244200251	0.0195576	2.27051140854991e-09;4.70063875908954e-05
module13:2:160643127	13	2:160643127	3.70187e-08	0.0313711	LY75	14765	LY75;LY75-CD302;CD302;MARCH7;AC009961.3;PLA2R1;ITGB6;BAZ2B;RBMS1	14765;14765;17763;74127;115908;145392;313050;467637;485535	signaling;cell communication	catalytic activity;anion binding	Pentose phosphate pathway	Neutrophil degranulation;Innate Immune System	0.00058576411806617;0.000897738917080009	0.004437031960531;0.00846803244200251	0.0195576	2.27051140854991e-09;4.70063875908954e-05
module13:2:160643832	13	2:160643832	3.7088e-08	0.0313594	LY75	15470	LY75;LY75-CD302;CD302;MARCH7;AC009961.3;PLA2R1;ITGB6;BAZ2B;RBMS1	15470;15470;18468;74832;116613;144687;312345;468342;484830	signaling;cell communication	catalytic activity;anion binding	Pentose phosphate pathway	Neutrophil degranulation;Innate Immune System	0.00058576411806617;0.000897738917080009	0.004437031960531;0.00846803244200251	0.0195576	2.27051140854991e-09;4.70063875908954e-05
module13:2:160644725	13	2:160644725	1.81558e-07	0.0986629	LY75	16363	LY75;LY75-CD302;CD302;MARCH7;AC009961.3;PLA2R1;ITGB6;BAZ2B;RBMS1	16363;16363;19361;75725;117506;143794;311452;469235;483937	signaling;cell communication	catalytic activity;anion binding	Pentose phosphate pathway	Neutrophil degranulation;Innate Immune System	0.00058576411806617;0.000897738917080009	0.004437031960531;0.00846803244200251	0.0195576	2.27051140854991e-09;4.70063875908954e-05
module13:2:160646292	13	2:160646292	7.4703e-08	0.0485314	LY75	17930	LY75;LY75-CD302;CD302;MARCH7;AC009961.3;PLA2R1;ITGB6;BAZ2B;RBMS1	17930;17930;20928;77292;119073;142227;309885;470802;482370	signaling;cell communication	catalytic activity;anion binding	Pentose phosphate pathway	Neutrophil degranulation;Innate Immune System	0.00058576411806617;0.000897738917080009	0.004437031960531;0.00846803244200251	0.0195576	2.27051140854991e-09;4.70063875908954e-05
module13:2:160646491	13	2:160646491	7.49796e-08	0.0486342	LY75	18129	LY75;LY75-CD302;CD302;MARCH7;AC009961.3;PLA2R1;ITGB6;BAZ2B;RBMS1	18129;18129;21127;77491;119272;142028;309686;471001;482171	signaling;cell communication	catalytic activity;anion binding	Pentose phosphate pathway	Neutrophil degranulation;Innate Immune System	0.00058576411806617;0.000897738917080009	0.004437031960531;0.00846803244200251	0.0195576	2.27051140854991e-09;4.70063875908954e-05
module13:2:160646529	13	2:160646529	3.05576e-08	0.0274708	LY75	18167	LY75;LY75-CD302;CD302;MARCH7;AC009961.3;PLA2R1;ITGB6;BAZ2B;RBMS1	18167;18167;21165;77529;119310;141990;309648;471039;482133	signaling;cell communication	catalytic activity;anion binding	Pentose phosphate pathway	Neutrophil degranulation;Innate Immune System	0.00058576411806617;0.000897738917080009	0.004437031960531;0.00846803244200251	0.0195576	2.27051140854991e-09;4.70063875908954e-05
module13:2:160646881	13	2:160646881	7.5655e-08	0.0489213	LY75	18519	LY75;LY75-CD302;CD302;MARCH7;AC009961.3;PLA2R1;ITGB6;BAZ2B;RBMS1	18519;18519;21517;77881;119662;141638;309296;471391;481781	signaling;cell communication	catalytic activity;anion binding	Pentose phosphate pathway	Neutrophil degranulation;Innate Immune System	0.00058576411806617;0.000897738917080009	0.004437031960531;0.00846803244200251	0.0195576	2.27051140854991e-09;4.70063875908954e-05
module13:2:160647090	13	2:160647090	4.02475e-08	0.0329779	LY75	18728	LY75;LY75-CD302;CD302;MARCH7;AC009961.3;PLA2R1;ITGB6;BAZ2B;RBMS1	18728;18728;21726;78090;119871;141429;309087;471600;481572	signaling;cell communication	catalytic activity;anion binding	Pentose phosphate pathway	Neutrophil degranulation;Innate Immune System	0.00058576411806617;0.000897738917080009	0.004437031960531;0.00846803244200251	0.0195576	2.27051140854991e-09;4.70063875908954e-05
module13:2:160648006	13	2:160648006	8.09628e-08	0.0521768	LY75	19644	LY75;LY75-CD302;CD302;MARCH7;AC009961.3;PLA2R1;ITGB6;BAZ2B;RBMS1	19644;19644;22642;79006;120787;140513;308171;472516;480656	signaling;cell communication	catalytic activity;anion binding	Pentose phosphate pathway	Neutrophil degranulation;Innate Immune System	0.00058576411806617;0.000897738917080009	0.004437031960531;0.00846803244200251	0.0195576	2.27051140854991e-09;4.70063875908954e-05
module13:2:160649220	13	2:160649220	9.53043e-08	0.0571072	LY75	20858	LY75;LY75-CD302;CD302;MARCH7;AC009961.3;PLA2R1;ITGB6;BAZ2B;RBMS1	20858;20858;23856;80220;122001;139299;306957;473730;479442	signaling;cell communication	catalytic activity;anion binding	Pentose phosphate pathway	Neutrophil degranulation;Innate Immune System	0.00058576411806617;0.000897738917080009	0.004437031960531;0.00846803244200251	0.0195576	2.27051140854991e-09;4.70063875908954e-05
module13:2:160650608	13	2:160650608	1.01952e-07	0.0597399	LY75	22246	LY75;LY75-CD302;CD302;MARCH7;AC009961.3;PLA2R1;ITGB6;BAZ2B;RBMS1	22246;22246;25244;81608;123389;137911;305569;475118;478054	signaling;cell communication	catalytic activity;anion binding	Pentose phosphate pathway	Neutrophil degranulation;Innate Immune System	0.00058576411806617;0.000897738917080009	0.004437031960531;0.00846803244200251	0.0195576	2.27051140854991e-09;4.70063875908954e-05
module13:2:160651002	13	2:160651002	2.48971e-08	0.0249295	LY75	22640	LY75;LY75-CD302;CD302;MARCH7;AC009961.3;PLA2R1;ITGB6;BAZ2B;RBMS1	22640;22640;25638;82002;123783;137517;305175;475512;477660	signaling;cell communication	catalytic activity;anion binding	Pentose phosphate pathway	Neutrophil degranulation;Innate Immune System	0.00058576411806617;0.000897738917080009	0.004437031960531;0.00846803244200251	0.0195576	2.27051140854991e-09;4.70063875908954e-05
module13:2:160653720	13	2:160653720	6.60801e-08	0.0446453	LY75	25358	LY75;LY75-CD302;CD302;MARCH7;AC009961.3;PLA2R1;ITGB6;RBMS1;BAZ2B	25358;25358;28356;84720;126501;134799;302457;474942;478230	signaling;cell communication	catalytic activity;anion binding	Pentose phosphate pathway	Neutrophil degranulation;Innate Immune System	0.00058576411806617;0.000897738917080009	0.004437031960531;0.00846803244200251	0.0195576	2.27051140854991e-09;4.70063875908954e-05
module13:2:160655122	13	2:160655122	2.06962e-08	0.0223788	LY75	26760	LY75;LY75-CD302;CD302;MARCH7;AC009961.3;PLA2R1;ITGB6;RBMS1;BAZ2B	26760;26760;29758;86122;127903;133397;301055;473540;479632	signaling;cell communication	catalytic activity;anion binding	Pentose phosphate pathway	Neutrophil degranulation;Innate Immune System	0.00058576411806617;0.000897738917080009	0.004437031960531;0.00846803244200251	0.0195576	2.27051140854991e-09;4.70063875908954e-05
module13:2:160657492	13	2:160657492	1.40861e-07	0.079951	LY75	29130	LY75;LY75-CD302;CD302;MARCH7;AC009961.3;PLA2R1;ITGB6;RBMS1;BAZ2B	29130;29130;32128;88492;130273;131027;298685;471170;482002	signaling;cell communication	catalytic activity;anion binding	Pentose phosphate pathway	Neutrophil degranulation;Innate Immune System	0.00058576411806617;0.000897738917080009	0.004437031960531;0.00846803244200251	0.0195576	2.27051140854991e-09;4.70063875908954e-05
module13:2:160658265	13	2:160658265	9.84762e-08	0.0580675	LY75	29903	LY75;LY75-CD302;CD302;MARCH7;PLA2R1;AC009961.3;ITGB6;RBMS1;BAZ2B	29903;29903;32901;89265;130254;131046;297912;470397;482775	signaling;cell communication	catalytic activity;anion binding	Pentose phosphate pathway	Neutrophil degranulation;Innate Immune System	0.00058576411806617;0.000897738917080009	0.004437031960531;0.00846803244200251	0.0195576	2.27051140854991e-09;4.70063875908954e-05
module13:2:160659449	13	2:160659449	8.78287e-08	0.054847	LY75	31087	LY75;LY75-CD302;CD302;MARCH7;PLA2R1;AC009961.3;ITGB6;RBMS1;BAZ2B	31087;31087;34085;90449;129070;132230;296728;469213;483959	signaling;cell communication	catalytic activity;anion binding	Pentose phosphate pathway	Neutrophil degranulation;Innate Immune System	0.00058576411806617;0.000897738917080009	0.004437031960531;0.00846803244200251	0.0195576	2.27051140854991e-09;4.70063875908954e-05
module13:2:160665403	13	2:160665403	9.82502e-08	0.0580467	LY75	37041	LY75;LY75-CD302;CD302;MARCH7;PLA2R1;AC009961.3;ITGB6;RBMS1;BAZ2B	37041;37041;40039;96403;123116;138184;290774;463259;489913	signaling;cell communication	catalytic activity;anion binding	Pentose phosphate pathway	Neutrophil degranulation;Innate Immune System	0.00058576411806617;0.000897738917080009	0.004437031960531;0.00846803244200251	0.0195576	2.27051140854991e-09;4.70063875908954e-05
module13:2:160666468	13	2:160666468	1.70266e-07	0.0942268	LY75	38106	LY75;LY75-CD302;CD302;MARCH7;PLA2R1;AC009961.3;ITGB6;RBMS1;BAZ2B	38106;38106;41104;97468;122051;139249;289709;462194;490978	signaling;cell communication	catalytic activity;anion binding	Pentose phosphate pathway	Neutrophil degranulation;Innate Immune System	0.00058576411806617;0.000897738917080009	0.004437031960531;0.00846803244200251	0.0195576	2.27051140854991e-09;4.70063875908954e-05
module13:2:160671090	13	2:160671090	1.81999e-07	0.0988946	LY75	42728	LY75;LY75-CD302;CD302;MARCH7;PLA2R1;AC009961.3;ITGB6;RBMS1;BAZ2B	42728;42728;45726;102090;117429;143871;285087;457572;495600	signaling;cell communication	catalytic activity;anion binding	Pentose phosphate pathway	Neutrophil degranulation;Innate Immune System	0.00058576411806617;0.000897738917080009	0.004437031960531;0.00846803244200251	0.0195576	2.27051140854991e-09;4.70063875908954e-05
module13:5:173203222	13	5:173203222	1.57517e-07	0.0880074	CTB-43E15.4	10571	CTB-43E15.4;CTB-43E15.3;CTB-43E15.2;CPEB4;CTB-43E15.1;BOD1;C5orf47;CTB-33O18.2;CTB-33O18.1;NSG2;CTB-164N12.1;CTB-32H22.1;STC2	10571;68605;86760;112061;133700;168705;197560;201281;213741;269385;312719;362184;461506	signaling;cell communication	catalytic activity;anion binding	Pentose phosphate pathway	Neutrophil degranulation;Innate Immune System	0.00058576411806617;0.000897738917080009	0.004437031960531;0.00846803244200251	0.0195576	2.27051140854991e-09;4.70063875908954e-05
module13:5:173204210	13	5:173204210	1.36923e-07	0.0778326	CTB-43E15.4	9583	CTB-43E15.4;CTB-43E15.3;CTB-43E15.2;CPEB4;CTB-43E15.1;BOD1;C5orf47;CTB-33O18.2;CTB-33O18.1;NSG2;CTB-164N12.1;CTB-32H22.1;STC2	9583;69593;87748;111073;134688;169693;196572;202269;214729;268397;313707;363172;462494	signaling;cell communication	catalytic activity;anion binding	Pentose phosphate pathway	Neutrophil degranulation;Innate Immune System	0.00058576411806617;0.000897738917080009	0.004437031960531;0.00846803244200251	0.0195576	2.27051140854991e-09;4.70063875908954e-05
module13:5:173205225	13	5:173205225	7.27112e-10	0.000696864	CTB-43E15.4	8568	CTB-43E15.4;CTB-43E15.3;CTB-43E15.2;CPEB4;CTB-43E15.1;BOD1;C5orf47;CTB-33O18.2;CTB-33O18.1;NSG2;CTB-164N12.1;CTB-32H22.1;STC2	8568;70608;88763;110058;135703;170708;195557;203284;215744;267382;314722;364187;463509	signaling;cell communication	catalytic activity;anion binding	Pentose phosphate pathway	Neutrophil degranulation;Innate Immune System	0.00058576411806617;0.000897738917080009	0.004437031960531;0.00846803244200251	0.0195576	2.27051140854991e-09;4.70063875908954e-05
module13:5:173205282	13	5:173205282	6.84418e-10	0.000700117	CTB-43E15.4	8511	CTB-43E15.4;CTB-43E15.3;CTB-43E15.2;CPEB4;CTB-43E15.1;BOD1;C5orf47;CTB-33O18.2;CTB-33O18.1;NSG2;CTB-164N12.1;CTB-32H22.1;STC2	8511;70665;88820;110001;135760;170765;195500;203341;215801;267325;314779;364244;463566	signaling;cell communication	catalytic activity;anion binding	Pentose phosphate pathway	Neutrophil degranulation;Innate Immune System	0.00058576411806617;0.000897738917080009	0.004437031960531;0.00846803244200251	0.0195576	2.27051140854991e-09;4.70063875908954e-05
module13:5:173205318	13	5:173205318	6.80943e-10	0.000701344	CTB-43E15.4	8475	CTB-43E15.4;CTB-43E15.3;CTB-43E15.2;CPEB4;CTB-43E15.1;BOD1;C5orf47;CTB-33O18.2;CTB-33O18.1;NSG2;CTB-164N12.1;CTB-32H22.1;STC2	8475;70701;88856;109965;135796;170801;195464;203377;215837;267289;314815;364280;463602	signaling;cell communication	catalytic activity;anion binding	Pentose phosphate pathway	Neutrophil degranulation;Innate Immune System	0.00058576411806617;0.000897738917080009	0.004437031960531;0.00846803244200251	0.0195576	2.27051140854991e-09;4.70063875908954e-05
module13:7:50366637	13	7:50366637	0	0	IKZF1	22917	IKZF1;AC020743.4;AC020743.3;FIGNL1;DDC;C7orf72;GRB10;ZPBP	22917;52251;124802;145194;159497;231005;291123;476620	signaling;cell communication	catalytic activity;anion binding	Pentose phosphate pathway	Neutrophil degranulation;Innate Immune System	0.00058576411806617;0.000897738917080009	0.004437031960531;0.00846803244200251	0.0195576	2.27051140854991e-09;4.70063875908954e-05
module13:7:50367656	13	7:50367656	2.70264e-10	0.000247219	IKZF1	23936	IKZF1;AC020743.4;AC020743.3;FIGNL1;DDC;C7orf72;GRB10;ZPBP	23936;53270;125821;144175;158478;232024;290104;477639	signaling;cell communication	catalytic activity;anion binding	Pentose phosphate pathway	Neutrophil degranulation;Innate Immune System	0.00058576411806617;0.000897738917080009	0.004437031960531;0.00846803244200251	0.0195576	2.27051140854991e-09;4.70063875908954e-05
module13:7:50368308	13	7:50368308	2.79208e-10	0.000246761	IKZF1	24588	IKZF1;AC020743.4;AC020743.3;FIGNL1;DDC;C7orf72;GRB10;ZPBP	24588;53922;126473;143523;157826;232676;289452;478291	signaling;cell communication	catalytic activity;anion binding	Pentose phosphate pathway	Neutrophil degranulation;Innate Immune System	0.00058576411806617;0.000897738917080009	0.004437031960531;0.00846803244200251	0.0195576	2.27051140854991e-09;4.70063875908954e-05
module13:7:50368691	13	7:50368691	8.53733e-10	0.000800915	IKZF1	24971	IKZF1;AC020743.4;AC020743.3;FIGNL1;DDC;C7orf72;GRB10;ZPBP	24971;54305;126856;143140;157443;233059;289069;478674	signaling;cell communication	catalytic activity;anion binding	Pentose phosphate pathway	Neutrophil degranulation;Innate Immune System	0.00058576411806617;0.000897738917080009	0.004437031960531;0.00846803244200251	0.0195576	2.27051140854991e-09;4.70063875908954e-05
module13:7:50368752	13	7:50368752	9.0901e-10	0.000852757	IKZF1	25032	IKZF1;AC020743.4;AC020743.3;FIGNL1;DDC;C7orf72;GRB10;ZPBP	25032;54366;126917;143079;157382;233120;289008;478735	signaling;cell communication	catalytic activity;anion binding	Pentose phosphate pathway	Neutrophil degranulation;Innate Immune System	0.00058576411806617;0.000897738917080009	0.004437031960531;0.00846803244200251	0.0195576	2.27051140854991e-09;4.70063875908954e-05
module13:7:50370254	13	7:50370254	0	0	IKZF1	26534	IKZF1;AC020743.4;AC020743.3;FIGNL1;DDC;C7orf72;GRB10;ZPBP	26534;55868;128419;141577;155880;234622;287506;480237	signaling;cell communication	catalytic activity;anion binding	Pentose phosphate pathway	Neutrophil degranulation;Innate Immune System	0.00058576411806617;0.000897738917080009	0.004437031960531;0.00846803244200251	0.0195576	2.27051140854991e-09;4.70063875908954e-05
module13:7:50417632	13	7:50417632	2.99642e-10	0.00030656	IKZF1	73912	IKZF1;FIGNL1;AC020743.4;DDC;AC020743.3;GRB10;C7orf72;AC004920.3	73912;94199;103246;108502;175797;240128;282000;489428	signaling;cell communication	catalytic activity;anion binding	Pentose phosphate pathway	Neutrophil degranulation;Innate Immune System	0.00058576411806617;0.000897738917080009	0.004437031960531;0.00846803244200251	0.0195576	2.27051140854991e-09;4.70063875908954e-05
module13:8:56808998	13	8:56808998	7.17577e-08	0.0467406	LYN	16626	LYN;RP11-446E9.2;TGS1;RPS20;TMEM68;MOS;PLAG1;CHCHD7;RP11-140I16.3;SDR16C5	16626;117048;123297;170856;200015;216503;264465;315247;326249;403571	signaling;cell communication	catalytic activity;anion binding	Pentose phosphate pathway	Neutrophil degranulation;Innate Immune System	0.00058576411806617;0.000897738917080009	0.004437031960531;0.00846803244200251	0.0195576	2.27051140854991e-09;4.70063875908954e-05
module13:8:56809224	13	8:56809224	7.0232e-08	0.0461876	LYN	16852	LYN;RP11-446E9.2;TGS1;RPS20;TMEM68;MOS;PLAG1;CHCHD7;RP11-140I16.3;SDR16C5	16852;116822;123523;170630;200241;216277;264239;315021;326023;403345	signaling;cell communication	catalytic activity;anion binding	Pentose phosphate pathway	Neutrophil degranulation;Innate Immune System	0.00058576411806617;0.000897738917080009	0.004437031960531;0.00846803244200251	0.0195576	2.27051140854991e-09;4.70063875908954e-05
module13:8:56810428	13	8:56810428	5.71989e-08	0.0412174	LYN	18056	LYN;RP11-446E9.2;TGS1;RPS20;TMEM68;MOS;PLAG1;CHCHD7;RP11-140I16.3;SDR16C5	18056;115618;124727;169426;201445;215073;263035;313817;324819;402141	signaling;cell communication	catalytic activity;anion binding	Pentose phosphate pathway	Neutrophil degranulation;Innate Immune System	0.00058576411806617;0.000897738917080009	0.004437031960531;0.00846803244200251	0.0195576	2.27051140854991e-09;4.70063875908954e-05
module13:8:56810553	13	8:56810553	1.19813e-07	0.0697721	LYN	18181	LYN;RP11-446E9.2;TGS1;RPS20;TMEM68;MOS;PLAG1;CHCHD7;RP11-140I16.3;SDR16C5	18181;115493;124852;169301;201570;214948;262910;313692;324694;402016	signaling;cell communication	catalytic activity;anion binding	Pentose phosphate pathway	Neutrophil degranulation;Innate Immune System	0.00058576411806617;0.000897738917080009	0.004437031960531;0.00846803244200251	0.0195576	2.27051140854991e-09;4.70063875908954e-05
module13:8:56810800	13	8:56810800	5.71735e-08	0.0412461	LYN	18428	LYN;RP11-446E9.2;TGS1;RPS20;TMEM68;MOS;PLAG1;CHCHD7;RP11-140I16.3;SDR16C5	18428;115246;125099;169054;201817;214701;262663;313445;324447;401769	signaling;cell communication	catalytic activity;anion binding	Pentose phosphate pathway	Neutrophil degranulation;Innate Immune System	0.00058576411806617;0.000897738917080009	0.004437031960531;0.00846803244200251	0.0195576	2.27051140854991e-09;4.70063875908954e-05
module13:8:56811550	13	8:56811550	1.24153e-07	0.0721455	LYN	19178	LYN;RP11-446E9.2;TGS1;RPS20;TMEM68;MOS;PLAG1;CHCHD7;RP11-140I16.3;SDR16C5	19178;114496;125849;168304;202567;213951;261913;312695;323697;401019	signaling;cell communication	catalytic activity;anion binding	Pentose phosphate pathway	Neutrophil degranulation;Innate Immune System	0.00058576411806617;0.000897738917080009	0.004437031960531;0.00846803244200251	0.0195576	2.27051140854991e-09;4.70063875908954e-05
module13:8:56811624	13	8:56811624	5.74433e-08	0.0413134	LYN	19252	LYN;RP11-446E9.2;TGS1;RPS20;TMEM68;MOS;PLAG1;CHCHD7;RP11-140I16.3;SDR16C5	19252;114422;125923;168230;202641;213877;261839;312621;323623;400945	signaling;cell communication	catalytic activity;anion binding	Pentose phosphate pathway	Neutrophil degranulation;Innate Immune System	0.00058576411806617;0.000897738917080009	0.004437031960531;0.00846803244200251	0.0195576	2.27051140854991e-09;4.70063875908954e-05
module13:8:56812642	13	8:56812642	1.20221e-07	0.069872	LYN	20270	LYN;RP11-446E9.2;TGS1;RPS20;TMEM68;MOS;PLAG1;CHCHD7;RP11-140I16.3;SDR16C5	20270;113404;126941;167212;203659;212859;260821;311603;322605;399927	signaling;cell communication	catalytic activity;anion binding	Pentose phosphate pathway	Neutrophil degranulation;Innate Immune System	0.00058576411806617;0.000897738917080009	0.004437031960531;0.00846803244200251	0.0195576	2.27051140854991e-09;4.70063875908954e-05
module13:8:56813005	13	8:56813005	5.73189e-08	0.0413278	LYN	20633	LYN;RP11-446E9.2;TGS1;RPS20;TMEM68;MOS;PLAG1;CHCHD7;RP11-140I16.3;SDR16C5	20633;113041;127304;166849;204022;212496;260458;311240;322242;399564	signaling;cell communication	catalytic activity;anion binding	Pentose phosphate pathway	Neutrophil degranulation;Innate Immune System	0.00058576411806617;0.000897738917080009	0.004437031960531;0.00846803244200251	0.0195576	2.27051140854991e-09;4.70063875908954e-05
module13:8:56813359	13	8:56813359	6.1157e-08	0.0427931	LYN	20987	LYN;RP11-446E9.2;TGS1;RPS20;TMEM68;MOS;PLAG1;CHCHD7;RP11-140I16.3;SDR16C5	20987;112687;127658;166495;204376;212142;260104;310886;321888;399210	signaling;cell communication	catalytic activity;anion binding	Pentose phosphate pathway	Neutrophil degranulation;Innate Immune System	0.00058576411806617;0.000897738917080009	0.004437031960531;0.00846803244200251	0.0195576	2.27051140854991e-09;4.70063875908954e-05
module13:8:56814010	13	8:56814010	1.19716e-07	0.0697065	LYN	21638	LYN;RP11-446E9.2;TGS1;RPS20;TMEM68;MOS;PLAG1;CHCHD7;RP11-140I16.3;SDR16C5	21638;112036;128309;165844;205027;211491;259453;310235;321237;398559	signaling;cell communication	catalytic activity;anion binding	Pentose phosphate pathway	Neutrophil degranulation;Innate Immune System	0.00058576411806617;0.000897738917080009	0.004437031960531;0.00846803244200251	0.0195576	2.27051140854991e-09;4.70063875908954e-05
module13:8:56814309	13	8:56814309	5.71878e-08	0.0412317	LYN	21937	LYN;RP11-446E9.2;TGS1;RPS20;TMEM68;MOS;PLAG1;CHCHD7;RP11-140I16.3;SDR16C5	21937;111737;128608;165545;205326;211192;259154;309936;320938;398260	signaling;cell communication	catalytic activity;anion binding	Pentose phosphate pathway	Neutrophil degranulation;Innate Immune System	0.00058576411806617;0.000897738917080009	0.004437031960531;0.00846803244200251	0.0195576	2.27051140854991e-09;4.70063875908954e-05
module13:8:56814795	13	8:56814795	1.19842e-07	0.0697807	LYN	22423	LYN;RP11-446E9.2;TGS1;RPS20;TMEM68;MOS;PLAG1;CHCHD7;RP11-140I16.3;SDR16C5	22423;111251;129094;165059;205812;210706;258668;309450;320452;397774	signaling;cell communication	catalytic activity;anion binding	Pentose phosphate pathway	Neutrophil degranulation;Innate Immune System	0.00058576411806617;0.000897738917080009	0.004437031960531;0.00846803244200251	0.0195576	2.27051140854991e-09;4.70063875908954e-05
module13:8:56814809	13	8:56814809	1.1812e-07	0.0683219	LYN	22437	LYN;RP11-446E9.2;TGS1;RPS20;TMEM68;MOS;PLAG1;CHCHD7;RP11-140I16.3;SDR16C5	22437;111237;129108;165045;205826;210692;258654;309436;320438;397760	signaling;cell communication	catalytic activity;anion binding	Pentose phosphate pathway	Neutrophil degranulation;Innate Immune System	0.00058576411806617;0.000897738917080009	0.004437031960531;0.00846803244200251	0.0195576	2.27051140854991e-09;4.70063875908954e-05
module14:1:156268038	14	1:156268038	6.9418e-08	0.0458883	VHLL	377	VHLL;C1orf85;CCT3;TMEM79;TSACC;SMG5;PAQR6;BGLAP;RHBG;PMF1;PMF1-BGLAP;RP11-139I14.2;SLC25A44;C1orf61;RP11-98G7.1;SEMA4A;MEF2D;RP11-284F21.8;LMNA;MEX3A;IQGAP3;RAB25;LAMTOR2;UBQLN4;TTC24;SSR2;APOA1BP;GPATCH4;RP11-284F21.11;HAPLN2;RP11-284F21.9;BCAN;ARHGEF2;RXFP4;NES;KIAA0907;RP11-66D17.3;RIT1;CRABP2;ISG20L2;RRNAD1;SYT11;MRPL24;HDGF;PRCC	377;8158;10721;15312;39067;49023;54832;56285;70965;85254;85265;89980;104158;106004;148166;150881;165481;211608;215674;226234;227159;237087;243495;262946;281481;289199;293516;296241;316496;321048;339537;343144;351408;356558;370517;385204;389449;400439;401360;423645;430196;438738;439057;443861;452364	multicellular organismal process;regulation of multicellular organismal process	protein binding;protein domain specific binding	Toll-like receptor signaling pathway	IRAK4 deficiency (TLR2/4)	6.28328891242669e-06;1.78456672825879e-05	0.00144486751078335;0.0440707934315208	0.017824	0.0230597
module14:7:50366637	14	7:50366637	0	0	IKZF1	22917	IKZF1;AC020743.4;AC020743.3;FIGNL1;DDC;C7orf72;GRB10;ZPBP	22917;52251;124802;145194;159497;231005;291123;476620	multicellular organismal process;regulation of multicellular organismal process	protein binding;protein domain specific binding	Toll-like receptor signaling pathway	IRAK4 deficiency (TLR2/4)	6.28328891242669e-06;1.78456672825879e-05	0.00144486751078335;0.0440707934315208	0.017824	0.0230597
module14:7:50367656	14	7:50367656	0	0	IKZF1	23936	IKZF1;AC020743.4;AC020743.3;FIGNL1;DDC;C7orf72;GRB10;ZPBP	23936;53270;125821;144175;158478;232024;290104;477639	multicellular organismal process;regulation of multicellular organismal process	protein binding;protein domain specific binding	Toll-like receptor signaling pathway	IRAK4 deficiency (TLR2/4)	6.28328891242669e-06;1.78456672825879e-05	0.00144486751078335;0.0440707934315208	0.017824	0.0230597
module14:7:50368308	14	7:50368308	0	0	IKZF1	24588	IKZF1;AC020743.4;AC020743.3;FIGNL1;DDC;C7orf72;GRB10;ZPBP	24588;53922;126473;143523;157826;232676;289452;478291	multicellular organismal process;regulation of multicellular organismal process	protein binding;protein domain specific binding	Toll-like receptor signaling pathway	IRAK4 deficiency (TLR2/4)	6.28328891242669e-06;1.78456672825879e-05	0.00144486751078335;0.0440707934315208	0.017824	0.0230597
module14:7:50368691	14	7:50368691	1.55431e-15	0	IKZF1	24971	IKZF1;AC020743.4;AC020743.3;FIGNL1;DDC;C7orf72;GRB10;ZPBP	24971;54305;126856;143140;157443;233059;289069;478674	multicellular organismal process;regulation of multicellular organismal process	protein binding;protein domain specific binding	Toll-like receptor signaling pathway	IRAK4 deficiency (TLR2/4)	6.28328891242669e-06;1.78456672825879e-05	0.00144486751078335;0.0440707934315208	0.017824	0.0230597
module14:7:50368752	14	7:50368752	0	0	IKZF1	25032	IKZF1;AC020743.4;AC020743.3;FIGNL1;DDC;C7orf72;GRB10;ZPBP	25032;54366;126917;143079;157382;233120;289008;478735	multicellular organismal process;regulation of multicellular organismal process	protein binding;protein domain specific binding	Toll-like receptor signaling pathway	IRAK4 deficiency (TLR2/4)	6.28328891242669e-06;1.78456672825879e-05	0.00144486751078335;0.0440707934315208	0.017824	0.0230597
module14:7:50370254	14	7:50370254	0	0	IKZF1	26534	IKZF1;AC020743.4;AC020743.3;FIGNL1;DDC;C7orf72;GRB10;ZPBP	26534;55868;128419;141577;155880;234622;287506;480237	multicellular organismal process;regulation of multicellular organismal process	protein binding;protein domain specific binding	Toll-like receptor signaling pathway	IRAK4 deficiency (TLR2/4)	6.28328891242669e-06;1.78456672825879e-05	0.00144486751078335;0.0440707934315208	0.017824	0.0230597
module14:7:50417632	14	7:50417632	1.05471e-14	0	IKZF1	73912	IKZF1;FIGNL1;AC020743.4;DDC;AC020743.3;GRB10;C7orf72;AC004920.3	73912;94199;103246;108502;175797;240128;282000;489428	multicellular organismal process;regulation of multicellular organismal process	protein binding;protein domain specific binding	Toll-like receptor signaling pathway	IRAK4 deficiency (TLR2/4)	6.28328891242669e-06;1.78456672825879e-05	0.00144486751078335;0.0440707934315208	0.017824	0.0230597
module15:2:8740722	15	2:8740722	1.80881e-08	0.0210151	AC011747.6	300	AC011747.6;AC011747.4;AC011747.3;ID2;RP11-434B12.1;KIDINS220;MBOAT2;U91324.1	300;40759;57000;78253;120542;124686;252098;461190		protein binding				0.0168298
module15:2:8742761	15	2:8742761	1.38474e-07	0.0789387	AC011747.6	1739	AC011747.6;AC011747.4;AC011747.3;ID2;RP11-434B12.1;KIDINS220;MBOAT2;U91324.1	1739;42798;59039;76214;118503;122647;250059;463229		protein binding				0.0168298
module15:2:8743368	15	2:8743368	3.23884e-08	0.0287365	AC011747.6	2346	AC011747.6;AC011747.4;AC011747.3;ID2;RP11-434B12.1;KIDINS220;MBOAT2;U91324.1	2346;43405;59646;75607;117896;122040;249452;463836		protein binding				0.0168298
module15:2:8743476	15	2:8743476	5.7047e-08	0.0411847	AC011747.6	2454	AC011747.6;AC011747.4;AC011747.3;ID2;RP11-434B12.1;KIDINS220;MBOAT2;U91324.1	2454;43513;59754;75499;117788;121932;249344;463944		protein binding				0.0168298
module15:2:8745998	15	2:8745998	8.07316e-08	0.0519974	AC011747.6	4976	AC011747.6;AC011747.4;AC011747.3;ID2;RP11-434B12.1;KIDINS220;MBOAT2;U91324.1	4976;46035;62276;72977;115266;119410;246822;466466		protein binding				0.0168298
module15:2:8746661	15	2:8746661	6.33913e-08	0.0435827	AC011747.6	5639	AC011747.6;AC011747.4;AC011747.3;ID2;RP11-434B12.1;KIDINS220;MBOAT2;U91324.1	5639;46698;62939;72314;114603;118747;246159;467129		protein binding				0.0168298
module15:2:8747913	15	2:8747913	4.82849e-08	0.0371418	AC011747.6	6891	AC011747.6;AC011747.4;AC011747.3;ID2;RP11-434B12.1;KIDINS220;MBOAT2;U91324.1;RP11-734K21.5	6891;47950;64191;71062;113351;117495;244907;468381;498809		protein binding				0.0168298
module15:2:8750266	15	2:8750266	4.81041e-08	0.0370516	AC011747.6	9244	AC011747.6;AC011747.4;AC011747.3;ID2;RP11-434B12.1;KIDINS220;MBOAT2;U91324.1;RP11-734K21.5	9244;50303;66544;68709;110998;115142;242554;470734;496456		protein binding				0.0168298
module15:2:8753269	15	2:8753269	2.78352e-08	0.0262495	AC011747.6	12247	AC011747.6;AC011747.4;ID2;AC011747.3;RP11-434B12.1;KIDINS220;MBOAT2;U91324.1;RP11-734K21.5	12247;53306;65706;69547;107995;112139;239551;473737;493453		protein binding				0.0168298
module15:2:8756183	15	2:8756183	2.20969e-09	0.00146022	AC011747.6	15161	AC011747.6;AC011747.4;ID2;AC011747.3;RP11-434B12.1;KIDINS220;MBOAT2;U91324.1;RP11-734K21.5;RP11-734K21.3	15161;56220;62792;72461;105081;109225;236637;476651;490539;499143		protein binding				0.0168298
module15:2:8762414	15	2:8762414	2.09485e-09	0.00131247	AC011747.6	21392	AC011747.6;ID2;AC011747.4;AC011747.3;RP11-434B12.1;KIDINS220;MBOAT2;U91324.1;RP11-734K21.5;RP11-734K21.3	21392;56561;62451;78692;98850;102994;230406;482882;484308;492912		protein binding				0.0168298
module15:2:8764728	15	2:8764728	4.26086e-08	0.0342556	AC011747.6	23706	AC011747.6;ID2;AC011747.4;AC011747.3;RP11-434B12.1;KIDINS220;MBOAT2;RP11-734K21.5;U91324.1;RP11-734K21.3	23706;54247;64765;81006;96536;100680;228092;481994;485196;490598		protein binding				0.0168298
module15:2:60710571	15	2:60710571	1.45484e-08	0.0181586	BCL11A	32269	BCL11A;AC007381.2;AC007381.3;PAPOLG;AC010733.4;REL;PUS10	32269;124220;132841;272794;341696;398085;456786		protein binding				0.0168298
module15:2:60725451	15	2:60725451	7.87633e-09	0.0116553	BCL11A	47149	BCL11A;AC007381.2;AC007381.3;PAPOLG;AC010733.4;REL;PUS10	47149;139100;147721;257914;326816;383205;441906		protein binding				0.0168298
module15:6:139838419	15	6:139838419	1.43496e-08	0.0180419	RP11-12A2.3	47118	RP11-12A2.3;CITED2;TXLNB;RP5-899B16.1;RP5-899B16.2;HECA;ABRACL	47118;145026;277221;337568;338822;382170;488600		protein binding				0.0168298
module15:6:139839423	15	6:139839423	1.53786e-08	0.0193206	RP11-12A2.3	48122	RP11-12A2.3;CITED2;TXLNB;RP5-899B16.1;RP5-899B16.2;HECA;ABRACL	48122;146030;278225;336564;337818;383174;489604		protein binding				0.0168298
module15:6:139839444	15	6:139839444	1.71181e-08	0.0204478	RP11-12A2.3	48143	RP11-12A2.3;CITED2;TXLNB;RP5-899B16.1;RP5-899B16.2;HECA;ABRACL	48143;146051;278246;336543;337797;383195;489625		protein binding				0.0168298
module15:6:139839498	15	6:139839498	1.5059e-08	0.0189281	RP11-12A2.3	48197	RP11-12A2.3;CITED2;TXLNB;RP5-899B16.1;RP5-899B16.2;HECA;ABRACL	48197;146105;278300;336489;337743;383249;489679		protein binding				0.0168298
module15:6:139839768	15	6:139839768	9.41196e-08	0.0565913	RP11-12A2.3	48467	RP11-12A2.3;CITED2;TXLNB;RP5-899B16.1;RP5-899B16.2;HECA;ABRACL	48467;146375;278570;336219;337473;383519;489949		protein binding				0.0168298
module15:6:139839960	15	6:139839960	1.41568e-08	0.0180223	RP11-12A2.3	48659	RP11-12A2.3;CITED2;TXLNB;RP5-899B16.1;RP5-899B16.2;HECA;ABRACL	48659;146567;278762;336027;337281;383711;490141		protein binding				0.0168298
module15:6:139840693	15	6:139840693	1.13384e-09	0.000948132	RP11-12A2.3	49392	RP11-12A2.3;CITED2;TXLNB;RP5-899B16.1;RP5-899B16.2;HECA;ABRACL	49392;147300;279495;335294;336548;384444;490874		protein binding				0.0168298
module15:6:139843583	15	6:139843583	5.61363e-08	0.040777	RP11-12A2.3	52282	RP11-12A2.3;CITED2;TXLNB;RP5-899B16.1;RP5-899B16.2;HECA;ABRACL	52282;150190;282385;332404;333658;387334;493764		protein binding				0.0168298
module15:6:139844429	15	6:139844429	3.10495e-09	0.00277507	RP11-12A2.3	53128	RP11-12A2.3;CITED2;TXLNB;RP5-899B16.1;RP5-899B16.2;HECA;ABRACL	53128;151036;283231;331558;332812;388180;494610		protein binding				0.0168298
module15:7:50421635	15	7:50421635	2.76416e-10	0.000247066	IKZF1	77915	IKZF1;FIGNL1;DDC;AC020743.4;AC020743.3;GRB10;C7orf72;AC004920.3	77915;90196;104499;107249;179800;236125;286003;485425		protein binding				0.0168298
module15:7:50424061	15	7:50424061	2.5571e-10	0.000185759	IKZF1	80341	IKZF1;FIGNL1;DDC;AC020743.4;AC020743.3;GRB10;C7orf72;AC004920.3	80341;87770;102073;109675;182226;233699;288429;482999		protein binding				0.0168298
module15:7:50424981	15	7:50424981	8.71931e-10	0.000856164	IKZF1	81261	IKZF1;FIGNL1;DDC;AC020743.4;AC020743.3;GRB10;C7orf72;AC004920.3	81261;86850;101153;110595;183146;232779;289349;482079		protein binding				0.0168298
module15:7:50425291	15	7:50425291	1.27652e-10	0	IKZF1	81571	IKZF1;FIGNL1;DDC;AC020743.4;AC020743.3;GRB10;C7orf72;AC004920.3	81571;86540;100843;110905;183456;232469;289659;481769		protein binding				0.0168298
module15:7:50426097	15	7:50426097	0	0	IKZF1	82377	IKZF1;FIGNL1;DDC;AC020743.4;AC020743.3;GRB10;C7orf72;AC004920.3	82377;85734;100037;111711;184262;231663;290465;480963		protein binding				0.0168298
module15:7:50426554	15	7:50426554	4.58078e-12	0	IKZF1	82834	IKZF1;FIGNL1;DDC;AC020743.4;AC020743.3;GRB10;C7orf72;AC004920.3	82834;85277;99580;112168;184719;231206;290922;480506		protein binding				0.0168298
module15:7:50427982	15	7:50427982	0	0	FIGNL1	83849	FIGNL1;IKZF1;DDC;AC020743.4;AC020743.3;GRB10;C7orf72;AC004920.3	83849;84262;98152;113596;186147;229778;292350;479078		protein binding				0.0168298
module15:7:50428034	15	7:50428034	1.90881e-12	0	FIGNL1	83797	FIGNL1;IKZF1;DDC;AC020743.4;AC020743.3;GRB10;C7orf72;AC004920.3	83797;84314;98100;113648;186199;229726;292402;479026		protein binding				0.0168298
module15:7:50428428	15	7:50428428	0	0	FIGNL1	83403	FIGNL1;IKZF1;DDC;AC020743.4;AC020743.3;GRB10;C7orf72;AC004920.3	83403;84708;97706;114042;186593;229332;292796;478632		protein binding				0.0168298
module15:7:50428445	15	7:50428445	0	0	FIGNL1	83386	FIGNL1;IKZF1;DDC;AC020743.4;AC020743.3;GRB10;C7orf72;AC004920.3	83386;84725;97689;114059;186610;229315;292813;478615		protein binding				0.0168298
module15:7:50429442	15	7:50429442	0	0	FIGNL1	82389	FIGNL1;IKZF1;DDC;AC020743.4;AC020743.3;GRB10;C7orf72;AC004920.3	82389;85722;96692;115056;187607;228318;293810;477618		protein binding				0.0168298
module15:7:50430871	15	7:50430871	0	0	FIGNL1	80960	FIGNL1;IKZF1;DDC;AC020743.4;AC020743.3;GRB10;C7orf72;AC004920.3	80960;87151;95263;116485;189036;226889;295239;476189		protein binding				0.0168298
module15:7:50435777	15	7:50435777	0	0	FIGNL1	76054	FIGNL1;DDC;IKZF1;AC020743.4;AC020743.3;GRB10;C7orf72;AC004920.3	76054;90357;92057;121391;193942;221983;300145;471283		protein binding				0.0168298
module15:7:50436033	15	7:50436033	7.4285e-13	0	FIGNL1	75798	FIGNL1;DDC;IKZF1;AC020743.4;AC020743.3;GRB10;C7orf72;AC004920.3	75798;90101;92313;121647;194198;221727;300401;471027		protein binding				0.0168298
module15:7:50436828	15	7:50436828	0	0	FIGNL1	75003	FIGNL1;DDC;IKZF1;AC020743.4;AC020743.3;GRB10;C7orf72;AC004920.3	75003;89306;93108;122442;194993;220932;301196;470232		protein binding				0.0168298
module15:7:50436948	15	7:50436948	3.9968e-14	0	FIGNL1	74883	FIGNL1;DDC;IKZF1;AC020743.4;AC020743.3;GRB10;C7orf72;AC004920.3	74883;89186;93228;122562;195113;220812;301316;470112		protein binding				0.0168298
module15:7:50441094	15	7:50441094	0	0	FIGNL1	70737	FIGNL1;DDC;IKZF1;AC020743.4;AC020743.3;GRB10;C7orf72;AC004920.3	70737;85040;97374;126708;199259;216666;305462;465966		protein binding				0.0168298
module15:17:27077331	15	17:27077331	1.40004e-07	0.0795634	FAM222B	5665	FAM222B;TRAF4;NEK8;TLCD1;RPL23A;RAB34;PROCA1;SUPT6H;SDF2;ERAL1;MIR144;FLOT2;KIAA0100;SGK494;DHRS13;PHF12;SPAG5;ALDOC;PIGS;PIPOX;UNC119;SEZ6;FOXN1;SLC13A2;RP11-192H23.4;MYO18A;TIAF1;SLC46A1;SARM1;CTB-96E2.2;VTN;TMEM199;POLDIP2;TNFAIP1;IFT20;TMEM97;AC061975.10;CTD-2008P7.1;CTD-2008P7.3;CRYBA1	5665;6329;24416;25965;30920;36032;47116;88222;101957;104625;110759;129022;135873;142349;147468;154937;172743;177198;196930;200200;203606;204588;244070;277020;294561;323197;323206;355670;385953;386021;386041;392727;403672;414703;421979;431210;438664;486671;493867;496550		protein binding				0.0168298
module15:17:33866337	15	17:33866337	5.64148e-08	0.0409234	RP11-1094M14.10	721	RP11-1094M14.10;SLFN14;RP11-1094M14.14;RP11-1094M14.11;PEX12;AP2B1;SLFN12L;SLFN13;SLFN12;RP11-686D22.4;RP11-686D22.5;SLFN11;RASL10B;GAS2L2;MMP28;C17orf50;RP11-47L3.1;AC015849.12;TAF15;SLFN5;C17orf66;CCL5;SLC35G3;AC015849.16;RDM1;UNC45B;LYZL6;NLE1;FNDC8;CCL16;RAD51D;CCL14;CCL15-CCL14;CTB-186H2.3;CCL15;RP5-837J1.4;RP11-104J23.2;CCL23	721;8807;22221;28802;35477;38728;75069;104222;128258;135481;138440;189013;192331;205193;216931;221579;225816;269156;270122;296282;315618;332158;346798;354374;378733;391501;395185;410565;417739;437192;439526;443990;444355;444355;457139;465487;473207;473759		protein binding				0.0168298
module15:17:33866395	15	17:33866395	1.54064e-08	0.0193124	RP11-1094M14.10	663	RP11-1094M14.10;SLFN14;RP11-1094M14.14;RP11-1094M14.11;PEX12;AP2B1;SLFN12L;SLFN13;SLFN12;RP11-686D22.4;RP11-686D22.5;SLFN11;RASL10B;GAS2L2;MMP28;C17orf50;RP11-47L3.1;AC015849.12;TAF15;SLFN5;C17orf66;CCL5;SLC35G3;AC015849.16;RDM1;UNC45B;LYZL6;NLE1;FNDC8;CCL16;RAD51D;CCL14;CCL15-CCL14;CTB-186H2.3;CCL15;RP5-837J1.4;RP11-104J23.2;CCL23	663;8749;22163;28744;35419;38670;75127;104280;128316;135539;138498;189071;192273;205135;216873;221521;225874;269098;270064;296340;315560;332100;346856;354316;378675;391559;395127;410623;417797;437134;439584;443932;444297;444297;457081;465545;473149;473701		protein binding				0.0168298
module15:17:33867678	15	17:33867678	4.04616e-09	0.00343511	RP11-1094M14.10	620	RP11-1094M14.10;SLFN14;RP11-1094M14.14;RP11-1094M14.11;PEX12;AP2B1;SLFN12L;SLFN13;SLFN12;RP11-686D22.4;RP11-686D22.5;SLFN11;RASL10B;GAS2L2;MMP28;C17orf50;RP11-47L3.1;AC015849.12;TAF15;SLFN5;C17orf66;CCL5;SLC35G3;AC015849.16;RDM1;UNC45B;LYZL6;NLE1;FNDC8;CCL16;RAD51D;CCL14;CCL15-CCL14;CTB-186H2.3;CCL15;RP5-837J1.4;RP11-104J23.2;CCL23	620;7466;20880;27461;34136;37387;76410;105563;129599;136822;139781;190354;190990;203852;215590;220238;227157;267815;268781;297623;314277;330817;348139;353033;377392;392842;393844;411906;419080;435851;440867;442649;443014;443014;455798;466828;471866;472418		protein binding				0.0168298
module15:17:33868858	15	17:33868858	1.43549e-08	0.0180265	RP11-1094M14.10	1800	RP11-1094M14.10;SLFN14;RP11-1094M14.14;RP11-1094M14.11;PEX12;AP2B1;SLFN12L;SLFN13;SLFN12;RP11-686D22.4;RP11-686D22.5;RASL10B;SLFN11;GAS2L2;MMP28;C17orf50;RP11-47L3.1;AC015849.12;TAF15;SLFN5;C17orf66;CCL5;SLC35G3;AC015849.16;RDM1;LYZL6;UNC45B;NLE1;FNDC8;CCL16;CCL14;CCL15-CCL14;CTB-186H2.3;RAD51D;CCL15;RP5-837J1.4;RP11-104J23.2;CCL23	1800;6286;19700;26281;32956;36207;77590;106743;130779;138002;140961;189810;191534;202672;214410;219058;228337;266635;267601;298803;313097;329637;349319;351853;376212;392664;394022;413086;420260;434671;441469;441834;441834;442047;454618;468008;470686;471238		protein binding				0.0168298
module15:17:33868896	15	17:33868896	4.55059e-09	0.00496924	RP11-1094M14.10	1838	RP11-1094M14.10;SLFN14;RP11-1094M14.14;RP11-1094M14.11;PEX12;AP2B1;SLFN12L;SLFN13;SLFN12;RP11-686D22.4;RP11-686D22.5;RASL10B;SLFN11;GAS2L2;MMP28;C17orf50;RP11-47L3.1;AC015849.12;TAF15;SLFN5;C17orf66;CCL5;SLC35G3;AC015849.16;RDM1;LYZL6;UNC45B;NLE1;FNDC8;CCL16;CCL14;CCL15-CCL14;CTB-186H2.3;RAD51D;CCL15;RP5-837J1.4;RP11-104J23.2;CCL23	1838;6248;19662;26243;32918;36169;77628;106781;130817;138040;140999;189772;191572;202634;214372;219020;228375;266597;267563;298841;313059;329599;349357;351815;376174;392626;394060;413124;420298;434633;441431;441796;441796;442085;454580;468046;470648;471200		protein binding				0.0168298
module15:17:33869466	15	17:33869466	7.17589e-09	0.0111821	RP11-1094M14.10	2408	RP11-1094M14.10;SLFN14;RP11-1094M14.14;RP11-1094M14.11;PEX12;AP2B1;SLFN12L;SLFN13;SLFN12;RP11-686D22.4;RP11-686D22.5;RASL10B;SLFN11;GAS2L2;MMP28;C17orf50;RP11-47L3.1;AC015849.12;TAF15;SLFN5;C17orf66;CCL5;SLC35G3;AC015849.16;RDM1;LYZL6;UNC45B;NLE1;FNDC8;CCL16;CCL14;CCL15-CCL14;CTB-186H2.3;RAD51D;CCL15;RP5-837J1.4;RP11-104J23.2;CCL23	2408;5678;19092;25673;32348;35599;78198;107351;131387;138610;141569;189202;192142;202064;213802;218450;228945;266027;266993;299411;312489;329029;349927;351245;375604;392056;394630;413694;420868;434063;440861;441226;441226;442655;454010;468616;470078;470630		protein binding				0.0168298
module15:17:33871281	15	17:33871281	1.2864e-08	0.0166378	SLFN14	3863	SLFN14;RP11-1094M14.10;RP11-1094M14.14;RP11-1094M14.11;PEX12;AP2B1;SLFN12L;SLFN13;SLFN12;RP11-686D22.4;RP11-686D22.5;RASL10B;SLFN11;GAS2L2;MMP28;C17orf50;RP11-47L3.1;AC015849.12;TAF15;SLFN5;C17orf66;CCL5;AC015849.16;SLC35G3;RDM1;LYZL6;UNC45B;NLE1;FNDC8;CCL16;CCL14;CCL15-CCL14;CTB-186H2.3;RAD51D;CCL15;RP11-104J23.2;CCL23;RP5-837J1.4	3863;4223;17277;23858;30533;33784;80013;109166;133202;140425;143384;187387;193957;200249;211987;216635;230760;264212;265178;301226;310674;327214;349430;351742;373789;390241;396445;415509;422683;432248;439046;439411;439411;444470;452195;468263;468815;470431		protein binding				0.0168298
module15:17:33872407	15	17:33872407	1.27153e-08	0.0165799	SLFN14	2737	SLFN14;RP11-1094M14.10;RP11-1094M14.14;RP11-1094M14.11;PEX12;AP2B1;SLFN12L;SLFN13;SLFN12;RP11-686D22.4;RP11-686D22.5;RASL10B;SLFN11;GAS2L2;MMP28;C17orf50;RP11-47L3.1;AC015849.12;TAF15;SLFN5;C17orf66;CCL5;AC015849.16;SLC35G3;RDM1;LYZL6;UNC45B;NLE1;FNDC8;CCL16;CCL14;CCL15-CCL14;CTB-186H2.3;RAD51D;CCL15;RP11-104J23.2;CCL23;RP5-837J1.4	2737;5349;16151;22732;29407;32658;81139;110292;134328;141551;144510;186261;195083;199123;210861;215509;231886;263086;264052;302352;309548;326088;348304;352868;372663;389115;397571;416635;423809;431122;437920;438285;438285;445596;451069;467137;467689;471557		protein binding				0.0168298
module15:17:33872694	15	17:33872694	1.46085e-08	0.0181934	SLFN14	2450	SLFN14;RP11-1094M14.10;RP11-1094M14.14;RP11-1094M14.11;PEX12;AP2B1;SLFN12L;SLFN13;SLFN12;RP11-686D22.4;RP11-686D22.5;RASL10B;SLFN11;GAS2L2;MMP28;C17orf50;RP11-47L3.1;AC015849.12;TAF15;SLFN5;C17orf66;CCL5;AC015849.16;SLC35G3;RDM1;LYZL6;UNC45B;NLE1;FNDC8;CCL16;CCL14;CCL15-CCL14;CTB-186H2.3;RAD51D;CCL15;RP11-104J23.2;CCL23;RP5-837J1.4	2450;5636;15864;22445;29120;32371;81426;110579;134615;141838;144797;185974;195370;198836;210574;215222;232173;262799;263765;302639;309261;325801;348017;353155;372376;388828;397858;416922;424096;430835;437633;437998;437998;445883;450782;466850;467402;471844		protein binding				0.0168298
module15:17:33873501	15	17:33873501	1.36012e-08	0.0174194	SLFN14	1643	SLFN14;RP11-1094M14.10;RP11-1094M14.14;RP11-1094M14.11;PEX12;AP2B1;SLFN12L;SLFN13;SLFN12;RP11-686D22.4;RP11-686D22.5;RASL10B;SLFN11;GAS2L2;MMP28;C17orf50;RP11-47L3.1;AC015849.12;TAF15;SLFN5;C17orf66;CCL5;AC015849.16;SLC35G3;RDM1;LYZL6;UNC45B;NLE1;FNDC8;CCL16;CCL14;CCL15-CCL14;CTB-186H2.3;RAD51D;CCL15;RP11-104J23.2;CCL23;RP5-837J1.4	1643;6443;15057;21638;28313;31564;82233;111386;135422;142645;145604;185167;196177;198029;209767;214415;232980;261992;262958;303446;308454;324994;347210;353962;371569;388021;398665;417729;424903;430028;436826;437191;437191;446690;449975;466043;466595;472651		protein binding				0.0168298
module15:19:4502201	15	19:4502201	3.01301e-09	0.00268817	PLIN4	3	PLIN4;PLIN5;CTB-50L17.14;HDGFRP2;LRG1;SEMA6B;CTB-50L17.16;UBXN6;CHAF1A;TNFAIP8L1;C19orf10;SH3GL1;MPND;DPP9;STAP2;FSD1;TMIGD2;SHD;CCDC94;MIR7-3HG;EBI3;AC005523.3;FEM1A;TICAM1;ANKRD24;SIRT6;PLIN3;CREB3L3;ARRDC5;MAP2K2;ZBTB7A;AC016586.1;KDM4B;PIAS4	3;20342;26238;29917;34220;40399;44242;57205;99542;137329;139185;141834;158677;173035;178161;197604;209972;223603;255125;266916;272706;282931;289527;313743;318850;328095;336152;348603;388248;411882;457839;461074;466924;494557		protein binding				0.0168298
module15:19:4502282	15	19:4502282	1.75444e-07	0.0960083	PLIN4	78	PLIN4;PLIN5;CTB-50L17.14;HDGFRP2;LRG1;SEMA6B;CTB-50L17.16;UBXN6;CHAF1A;TNFAIP8L1;C19orf10;SH3GL1;MPND;DPP9;STAP2;FSD1;TMIGD2;SHD;CCDC94;MIR7-3HG;EBI3;AC005523.3;FEM1A;TICAM1;ANKRD24;SIRT6;PLIN3;CREB3L3;ARRDC5;MAP2K2;ZBTB7A;AC016586.1;KDM4B;PIAS4	78;20261;26157;29998;34139;40318;44323;57286;99623;137248;139104;141915;158758;172954;178242;197685;210053;223684;255206;266835;272787;282850;289446;313662;318931;328176;336071;348684;388167;411963;457920;461155;466843;494638		protein binding				0.0168298
module15:19:4509469	15	19:4509469	1.04921e-07	0.0605153	PLIN4	7265	PLIN4;PLIN5;CTB-50L17.14;LRG1;SEMA6B;HDGFRP2;CTB-50L17.16;UBXN6;CHAF1A;TNFAIP8L1;C19orf10;SH3GL1;DPP9;MPND;STAP2;FSD1;TMIGD2;SHD;MIR7-3HG;CCDC94;AC005523.3;EBI3;FEM1A;TICAM1;ANKRD24;PLIN3;SIRT6;CREB3L3;ARRDC5;MAP2K2;KDM4B;ZBTB7A;AC016586.1	7265;13074;18970;26952;33131;37185;51510;64473;106810;130061;131917;149102;165767;165945;185429;204872;217240;230871;259648;262393;275663;279974;282259;306475;326118;328884;335363;355871;380980;419150;459656;465107;468342		protein binding				0.0168298
module17:7:148031082	17	7:148031082	9.12466e-08	0.0559516	C7orf33	256575	C7orf33;CUL1;EZH2	256575;363924;473393		protein binding				0.000895747
module17:7:148031450	17	7:148031450	9.10092e-08	0.0559911	C7orf33	256207	C7orf33;CUL1;EZH2	256207;363556;473025		protein binding				0.000895747
module17:7:148031733	17	7:148031733	1.11928e-07	0.0650571	C7orf33	255924	C7orf33;CUL1;EZH2	255924;363273;472742		protein binding				0.000895747
module17:7:148032776	17	7:148032776	1.13421e-07	0.0656413	C7orf33	254881	C7orf33;CUL1;EZH2	254881;362230;471699		protein binding				0.000895747
module17:7:148033492	17	7:148033492	1.13651e-07	0.0658162	C7orf33	254165	C7orf33;CUL1;EZH2	254165;361514;470983		protein binding				0.000895747
module17:7:148034075	17	7:148034075	1.1787e-07	0.0683429	C7orf33	253582	C7orf33;CUL1;EZH2	253582;360931;470400		protein binding				0.000895747
module17:7:148035192	17	7:148035192	9.70377e-08	0.0576507	C7orf33	252465	C7orf33;CUL1;EZH2	252465;359814;469283		protein binding				0.000895747
module17:18:72271606	17	18:72271606	1.81579e-08	0.0209975	ZNF407	6500	ZNF407;LINC00909;CNDP1;CNDP2;FAM69C;RP11-231E4.2;C18orf63;CYB5A;RP11-669I1.1;TIMM21	6500;12596;69931;108555;168643;194956;288558;351076;392980;455860		protein binding				0.000895747
module17:18:72335008	17	18:72335008	2.44515e-09	0.00183897	ZNF407	69902	ZNF407;LINC00909;CNDP1;CNDP2;FAM69C;RP11-231E4.2;C18orf63;CYB5A;RP11-669I1.1	69902;75998;133333;171957;232045;258358;351960;414478;456382		protein binding				0.000895747
module17:18:72336528	17	18:72336528	2.38867e-09	0.00174477	ZNF407	71422	ZNF407;LINC00909;CNDP1;CNDP2;FAM69C;RP11-231E4.2;C18orf63;CYB5A;RP11-669I1.1	71422;77518;134853;173477;233565;259878;353480;415998;457902		protein binding				0.000895747
module17:18:72347482	17	18:72347482	9.42595e-10	0.000850822	ZNF407	82376	ZNF407;LINC00909;CNDP1;CNDP2;FAM69C;RP11-231E4.2;C18orf63;CYB5A;RP11-669I1.1	82376;88472;145807;184431;244519;270832;364434;426952;468856		protein binding				0.000895747
module17:18:72353688	17	18:72353688	9.35483e-10	0.000851789	ZNF407	88582	ZNF407;LINC00909;CNDP1;CNDP2;FAM69C;RP11-231E4.2;C18orf63;CYB5A;RP11-669I1.1	88582;94678;152013;190637;250725;277038;370640;433158;475062		protein binding				0.000895747
module17:18:72355442	17	18:72355442	8.47319e-10	0.000801833	ZNF407	90336	ZNF407;LINC00909;CNDP1;CNDP2;FAM69C;RP11-231E4.2;C18orf63;CYB5A;RP11-669I1.1	90336;96432;153767;192391;252479;278792;372394;434912;476816		protein binding				0.000895747
module17:18:72355786	17	18:72355786	8.663e-10	0.000857143	ZNF407	90680	ZNF407;LINC00909;CNDP1;CNDP2;FAM69C;RP11-231E4.2;C18orf63;CYB5A;RP11-669I1.1	90680;96776;154111;192735;252823;279136;372738;435256;477160		protein binding				0.000895747
module17:18:72361816	17	18:72361816	1.16077e-09	0.00094392	ZNF407	96710	ZNF407;LINC00909;CNDP1;CNDP2;FAM69C;RP11-231E4.2;C18orf63;CYB5A;RP11-669I1.1	96710;102806;160141;198765;258853;285166;378768;441286;483190		protein binding				0.000895747
module17:18:72378391	17	18:72378391	8.0256e-10	0.000748417	ZNF407	113285	ZNF407;LINC00909;CNDP1;CNDP2;FAM69C;RP11-231E4.2;C18orf63;CYB5A;RP11-669I1.1	113285;119381;176716;215340;275428;301741;395343;457861;499765		protein binding				0.000895747
module17:18:72379611	17	18:72379611	7.83218e-10	0.000750144	ZNF407	114505	ZNF407;LINC00909;CNDP1;CNDP2;FAM69C;RP11-231E4.2;C18orf63;CYB5A	114505;120601;177936;216560;276648;302961;396563;459081		protein binding				0.000895747
module17:18:72380321	17	18:72380321	7.72206e-10	0.000751445	ZNF407	115215	ZNF407;LINC00909;CNDP1;CNDP2;FAM69C;RP11-231E4.2;C18orf63;CYB5A	115215;121311;178646;217270;277358;303671;397273;459791		protein binding				0.000895747
module17:18:72387913	17	18:72387913	9.40981e-10	0.000851305	ZNF407	122807	ZNF407;LINC00909;CNDP1;CNDP2;FAM69C;RP11-231E4.2;C18orf63;CYB5A	122807;128903;186238;224862;284950;311263;404865;467383		protein binding				0.000895747
module19:4:117632065	19	4:117632065	1.64176e-07	0.091031	RP11-55L3.1	221545	RP11-55L3.1;TRAM1L1;MTRNR2L13	221545;372653;412049	regulation of biological quality;modulation of chemical synaptic transmission				0.00904632330055138;0.0198671056315575
module19:4:117634672	19	4:117634672	1.44221e-07	0.0819143	RP11-55L3.1	224152	RP11-55L3.1;TRAM1L1;MTRNR2L13	224152;370046;414656	regulation of biological quality;modulation of chemical synaptic transmission				0.00904632330055138;0.0198671056315575
module21:3:60370415	21	3:60370415	9.68813e-08	0.057678	NPCDR1	413200	NPCDR1	413200	peptide biosynthetic process;translation	structural constituent of ribosome;oxidoreduction-driven active transmembrane transporter activity	Ribosome;Oxidative phosphorylation	Translation;Mitochondrial translation elongation	2.78920512393742e-12;8.51206802723646e-12	1.00467741033821e-06;0.00450428165974234	8.40020104172396e-11;7.83297455690163e-07	2.79851835071736e-13;2.13855316142332e-08
module21:3:60370722	21	3:60370722	5.70451e-08	0.041199	NPCDR1	413507	NPCDR1	413507	peptide biosynthetic process;translation	structural constituent of ribosome;oxidoreduction-driven active transmembrane transporter activity	Ribosome;Oxidative phosphorylation	Translation;Mitochondrial translation elongation	2.78920512393742e-12;8.51206802723646e-12	1.00467741033821e-06;0.00450428165974234	8.40020104172396e-11;7.83297455690163e-07	2.79851835071736e-13;2.13855316142332e-08
module23:19:58865857	23	19:58865857	1.40998e-14	0	ZNF497	134	ZNF497;A1BG;ZNF837;ZSCAN22;RPS5;AC012313.1;CTD-2619J13.13;ZNF584;CTD-2619J13.14;CTD-2619J13.16;CTD-2619J13.17;AC010642.1;ZNF8;ZNF8;ZNF132;CTD-2619J13.19;ZNF324B;ZNF324;ZNF446;SLC27A5;CTD-3138B18.4;ZNF544;ZBTB45;ZNF274;TRIM28;CHMP2A;UBE2M;MZF1;ZNF329;ZSCAN18;ZNF135;ZSCAN1;CTD-2368P22.1;ZNF606;C19orf18;ZNF256;ZNF418;ZNF417;CTD-2583A14.9	134;9313;13128;27472;31910;41600;45731;47014;49748;64070;74142;75525;75539;75540;78324;85958;97114;112566;119527;125022;125026;125897;159040;171461;189601;197076;201222;207441;228238;270652;295250;320457;352428;377436;396052;413656;432605;454193;477724	cytoplasmic translation;translation	structural constituent of ribosome;structural molecule activity	Ribosome;Coronavirus disease - COVID-19	Eukaryotic Translation Elongation;Peptide chain elongation	2.07029397390557e-47;2.66898378833001e-35	6.46096632891016e-35;6.34327459871259e-21	9.87868570612239e-45;2.92650222184389e-34	2.39935960529481e-57;9.4259059636787e-52
module23:19:58866434	23	19:58866434	1.32117e-14	0	ZNF497	711	ZNF497;A1BG;ZNF837;ZSCAN22;RPS5;AC012313.1;CTD-2619J13.13;ZNF584;CTD-2619J13.14;CTD-2619J13.16;CTD-2619J13.17;AC010642.1;ZNF8;ZNF8;ZNF132;CTD-2619J13.19;ZNF324B;ZNF324;ZNF446;SLC27A5;CTD-3138B18.4;ZNF544;ZBTB45;ZNF274;TRIM28;CHMP2A;UBE2M;MZF1;ZNF329;ZSCAN18;ZNF135;ZSCAN1;CTD-2368P22.1;ZNF606;C19orf18;ZNF256;ZNF418;ZNF417;CTD-2583A14.9	711;9890;12551;28049;31333;41023;45154;46437;49171;63493;73565;76102;76116;76117;77747;85381;96537;111989;118950;124445;125603;126474;158463;172038;189024;196499;200645;206864;228815;271229;295827;321034;353005;378013;396629;414233;433182;454770;478301	cytoplasmic translation;translation	structural constituent of ribosome;structural molecule activity	Ribosome;Coronavirus disease - COVID-19	Eukaryotic Translation Elongation;Peptide chain elongation	2.07029397390557e-47;2.66898378833001e-35	6.46096632891016e-35;6.34327459871259e-21	9.87868570612239e-45;2.92650222184389e-34	2.39935960529481e-57;9.4259059636787e-52
module23:19:58868480	23	19:58868480	0	0	ZNF497	2757	ZNF497;ZNF837;A1BG;RPS5;ZSCAN22;AC012313.1;CTD-2619J13.13;ZNF584;CTD-2619J13.14;CTD-2619J13.16;CTD-2619J13.17;ZNF132;AC010642.1;ZNF8;ZNF8;CTD-2619J13.19;ZNF324B;ZNF324;ZNF446;SLC27A5;CTD-3138B18.4;ZNF544;ZBTB45;ZNF274;TRIM28;CHMP2A;UBE2M;MZF1;ZNF329;ZSCAN18;ZNF135;ZSCAN1;CTD-2368P22.1;ZNF606;C19orf18;ZNF256;ZNF418;ZNF417;CTD-2583A14.9	2757;10505;11936;29287;30095;38977;43108;44391;47125;61447;71519;75701;78148;78162;78163;83335;94491;109943;116904;122399;127649;128520;156417;174084;186978;194453;198599;204818;230861;273275;297873;323080;355051;380059;398675;416279;435228;456816;480347	cytoplasmic translation;translation	structural constituent of ribosome;structural molecule activity	Ribosome;Coronavirus disease - COVID-19	Eukaryotic Translation Elongation;Peptide chain elongation	2.07029397390557e-47;2.66898378833001e-35	6.46096632891016e-35;6.34327459871259e-21	9.87868570612239e-45;2.92650222184389e-34	2.39935960529481e-57;9.4259059636787e-52
module23:19:58869180	23	19:58869180	4.09228e-13	0	ZNF497	3457	ZNF497;ZNF837;A1BG;RPS5;ZSCAN22;AC012313.1;CTD-2619J13.13;ZNF584;CTD-2619J13.14;CTD-2619J13.16;CTD-2619J13.17;ZNF132;AC010642.1;ZNF8;ZNF8;CTD-2619J13.19;ZNF324B;ZNF324;ZNF446;SLC27A5;CTD-3138B18.4;ZNF544;ZBTB45;ZNF274;TRIM28;CHMP2A;UBE2M;MZF1;ZNF329;ZSCAN18;ZNF135;ZSCAN1;CTD-2368P22.1;ZNF606;C19orf18;ZNF256;ZNF418;ZNF417;CTD-2583A14.9	3457;9805;12636;28587;30795;38277;42408;43691;46425;60747;70819;75001;78848;78862;78863;82635;93791;109243;116204;121699;128349;129220;155717;174784;186278;193753;197899;204118;231561;273975;298573;323780;355751;380759;399375;416979;435928;457516;481047	cytoplasmic translation;translation	structural constituent of ribosome;structural molecule activity	Ribosome;Coronavirus disease - COVID-19	Eukaryotic Translation Elongation;Peptide chain elongation	2.07029397390557e-47;2.66898378833001e-35	6.46096632891016e-35;6.34327459871259e-21	9.87868570612239e-45;2.92650222184389e-34	2.39935960529481e-57;9.4259059636787e-52
module23:19:58869515	23	19:58869515	0	0	ZNF497	3792	ZNF497;ZNF837;A1BG;RPS5;ZSCAN22;AC012313.1;CTD-2619J13.13;ZNF584;CTD-2619J13.14;CTD-2619J13.16;CTD-2619J13.17;ZNF132;AC010642.1;ZNF8;ZNF8;CTD-2619J13.19;ZNF324B;ZNF324;ZNF446;SLC27A5;CTD-3138B18.4;ZNF544;ZBTB45;ZNF274;TRIM28;CHMP2A;UBE2M;MZF1;ZNF329;ZSCAN18;ZNF135;ZSCAN1;CTD-2368P22.1;ZNF606;C19orf18;ZNF256;ZNF418;ZNF417;CTD-2583A14.9	3792;9470;12971;28252;31130;37942;42073;43356;46090;60412;70484;74666;79183;79197;79198;82300;93456;108908;115869;121364;128684;129555;155382;175119;185943;193418;197564;203783;231896;274310;298908;324115;356086;381094;399710;417314;436263;457851;481382	cytoplasmic translation;translation	structural constituent of ribosome;structural molecule activity	Ribosome;Coronavirus disease - COVID-19	Eukaryotic Translation Elongation;Peptide chain elongation	2.07029397390557e-47;2.66898378833001e-35	6.46096632891016e-35;6.34327459871259e-21	9.87868570612239e-45;2.92650222184389e-34	2.39935960529481e-57;9.4259059636787e-52
module23:19:58869834	23	19:58869834	0	0	ZNF497	4111	ZNF497;ZNF837;A1BG;RPS5;ZSCAN22;AC012313.1;CTD-2619J13.13;ZNF584;CTD-2619J13.14;CTD-2619J13.16;CTD-2619J13.17;ZNF132;AC010642.1;ZNF8;ZNF8;CTD-2619J13.19;ZNF324B;ZNF324;ZNF446;SLC27A5;CTD-3138B18.4;ZNF544;ZBTB45;ZNF274;TRIM28;CHMP2A;UBE2M;MZF1;ZNF329;ZSCAN18;ZNF135;ZSCAN1;CTD-2368P22.1;ZNF606;C19orf18;ZNF256;ZNF418;ZNF417;CTD-2583A14.9	4111;9151;13290;27933;31449;37623;41754;43037;45771;60093;70165;74347;79502;79516;79517;81981;93137;108589;115550;121045;129003;129874;155063;175438;185624;193099;197245;203464;232215;274629;299227;324434;356405;381413;400029;417633;436582;458170;481701	cytoplasmic translation;translation	structural constituent of ribosome;structural molecule activity	Ribosome;Coronavirus disease - COVID-19	Eukaryotic Translation Elongation;Peptide chain elongation	2.07029397390557e-47;2.66898378833001e-35	6.46096632891016e-35;6.34327459871259e-21	9.87868570612239e-45;2.92650222184389e-34	2.39935960529481e-57;9.4259059636787e-52
module23:19:58870003	23	19:58870003	6.67244e-14	0	ZNF497	4280	ZNF497;ZNF837;A1BG;RPS5;ZSCAN22;AC012313.1;CTD-2619J13.13;ZNF584;CTD-2619J13.14;CTD-2619J13.16;CTD-2619J13.17;ZNF132;AC010642.1;ZNF8;ZNF8;CTD-2619J13.19;ZNF324B;ZNF324;ZNF446;SLC27A5;CTD-3138B18.4;ZNF544;ZBTB45;ZNF274;TRIM28;CHMP2A;UBE2M;MZF1;ZNF329;ZSCAN18;ZNF135;ZSCAN1;CTD-2368P22.1;ZNF606;C19orf18;ZNF256;ZNF418;ZNF417;CTD-2583A14.9	4280;8982;13459;27764;31618;37454;41585;42868;45602;59924;69996;74178;79671;79685;79686;81812;92968;108420;115381;120876;129172;130043;154894;175607;185455;192930;197076;203295;232384;274798;299396;324603;356574;381582;400198;417802;436751;458339;481870	cytoplasmic translation;translation	structural constituent of ribosome;structural molecule activity	Ribosome;Coronavirus disease - COVID-19	Eukaryotic Translation Elongation;Peptide chain elongation	2.07029397390557e-47;2.66898378833001e-35	6.46096632891016e-35;6.34327459871259e-21	9.87868570612239e-45;2.92650222184389e-34	2.39935960529481e-57;9.4259059636787e-52
module23:19:58870087	23	19:58870087	1.41887e-13	0	ZNF497	4364	ZNF497;ZNF837;A1BG;RPS5;ZSCAN22;AC012313.1;CTD-2619J13.13;ZNF584;CTD-2619J13.14;CTD-2619J13.16;CTD-2619J13.17;ZNF132;AC010642.1;ZNF8;ZNF8;CTD-2619J13.19;ZNF324B;ZNF324;ZNF446;SLC27A5;CTD-3138B18.4;ZNF544;ZBTB45;ZNF274;TRIM28;CHMP2A;UBE2M;MZF1;ZNF329;ZSCAN18;ZNF135;ZSCAN1;CTD-2368P22.1;ZNF606;C19orf18;ZNF256;ZNF418;ZNF417;CTD-2583A14.9	4364;8898;13543;27680;31702;37370;41501;42784;45518;59840;69912;74094;79755;79769;79770;81728;92884;108336;115297;120792;129256;130127;154810;175691;185371;192846;196992;203211;232468;274882;299480;324687;356658;381666;400282;417886;436835;458423;481954	cytoplasmic translation;translation	structural constituent of ribosome;structural molecule activity	Ribosome;Coronavirus disease - COVID-19	Eukaryotic Translation Elongation;Peptide chain elongation	2.07029397390557e-47;2.66898378833001e-35	6.46096632891016e-35;6.34327459871259e-21	9.87868570612239e-45;2.92650222184389e-34	2.39935960529481e-57;9.4259059636787e-52
module23:19:58871130	23	19:58871130	2.0195e-13	0	ZNF497	5407	ZNF497;ZNF837;A1BG;RPS5;ZSCAN22;AC012313.1;CTD-2619J13.13;ZNF584;CTD-2619J13.14;CTD-2619J13.16;CTD-2619J13.17;ZNF132;CTD-2619J13.19;AC010642.1;ZNF8;ZNF8;ZNF324B;ZNF324;ZNF446;SLC27A5;CTD-3138B18.4;ZNF544;ZBTB45;ZNF274;TRIM28;CHMP2A;UBE2M;MZF1;ZNF329;ZSCAN18;ZNF135;ZSCAN1;CTD-2368P22.1;ZNF606;C19orf18;ZNF256;ZNF418;ZNF417;CTD-2583A14.9	5407;7855;14586;26637;32745;36327;40458;41741;44475;58797;68869;73051;80685;80798;80812;80813;91841;107293;114254;119749;130299;131170;153767;176734;184328;191803;195949;202168;233511;275925;300523;325730;357701;382709;401325;418929;437878;459466;482997	cytoplasmic translation;translation	structural constituent of ribosome;structural molecule activity	Ribosome;Coronavirus disease - COVID-19	Eukaryotic Translation Elongation;Peptide chain elongation	2.07029397390557e-47;2.66898378833001e-35	6.46096632891016e-35;6.34327459871259e-21	9.87868570612239e-45;2.92650222184389e-34	2.39935960529481e-57;9.4259059636787e-52
module23:19:58871726	23	19:58871726	7.73825e-13	0	ZNF497	6003	ZNF497;ZNF837;A1BG;RPS5;ZSCAN22;AC012313.1;CTD-2619J13.13;ZNF584;CTD-2619J13.14;CTD-2619J13.16;CTD-2619J13.17;ZNF132;CTD-2619J13.19;AC010642.1;ZNF8;ZNF8;ZNF324B;ZNF324;ZNF446;SLC27A5;CTD-3138B18.4;ZNF544;ZBTB45;ZNF274;TRIM28;CHMP2A;UBE2M;MZF1;ZNF329;ZSCAN18;ZNF135;ZSCAN1;CTD-2368P22.1;ZNF606;C19orf18;ZNF256;ZNF418;ZNF417;CTD-2583A14.9	6003;7259;15182;26041;33341;35731;39862;41145;43879;58201;68273;72455;80089;81394;81408;81409;91245;106697;113658;119153;130895;131766;153171;177330;183732;191207;195353;201572;234107;276521;301119;326326;358297;383305;401921;419525;438474;460062;483593	cytoplasmic translation;translation	structural constituent of ribosome;structural molecule activity	Ribosome;Coronavirus disease - COVID-19	Eukaryotic Translation Elongation;Peptide chain elongation	2.07029397390557e-47;2.66898378833001e-35	6.46096632891016e-35;6.34327459871259e-21	9.87868570612239e-45;2.92650222184389e-34	2.39935960529481e-57;9.4259059636787e-52
module23:19:58877060	23	19:58877060	3.88023e-13	0	ZNF837	1925	ZNF837;ZNF497;A1BG;RPS5;AC012313.1;CTD-2619J13.13;ZNF584;CTD-2619J13.14;ZSCAN22;CTD-2619J13.16;CTD-2619J13.17;ZNF132;CTD-2619J13.19;ZNF324B;AC010642.1;ZNF8;ZNF8;ZNF324;ZNF446;SLC27A5;CTD-3138B18.4;ZNF544;ZBTB45;TRIM28;ZNF274;CHMP2A;UBE2M;MZF1;ZNF329;ZSCAN18;ZNF135;ZSCAN1;CTD-2368P22.1;ZNF606;C19orf18;ZNF256;ZNF418;ZNF417;CTD-2583A14.9	1925;11337;20516;20707;30397;34528;35811;38545;38675;52867;62939;67121;74755;85911;86728;86742;86743;101363;108324;113819;136229;137100;147837;178398;182664;185873;190019;196238;239441;281855;306453;331660;363631;388639;407255;424859;443808;465396;488927	cytoplasmic translation;translation	structural constituent of ribosome;structural molecule activity	Ribosome;Coronavirus disease - COVID-19	Eukaryotic Translation Elongation;Peptide chain elongation	2.07029397390557e-47;2.66898378833001e-35	6.46096632891016e-35;6.34327459871259e-21	9.87868570612239e-45;2.92650222184389e-34	2.39935960529481e-57;9.4259059636787e-52
module23:19:58878484	23	19:58878484	0	0	ZNF837	501	ZNF837;ZNF497;RPS5;A1BG;AC012313.1;CTD-2619J13.13;ZNF584;CTD-2619J13.14;ZSCAN22;CTD-2619J13.16;CTD-2619J13.17;ZNF132;CTD-2619J13.19;ZNF324B;AC010642.1;ZNF8;ZNF8;ZNF324;ZNF446;SLC27A5;CTD-3138B18.4;ZNF544;ZBTB45;TRIM28;ZNF274;CHMP2A;UBE2M;MZF1;ZNF329;ZSCAN18;ZNF135;ZSCAN1;CTD-2368P22.1;ZNF606;C19orf18;ZNF256;ZNF418;ZNF417;CTD-2583A14.9	501;12761;19283;21940;28973;33104;34387;37121;40099;51443;61515;65697;73331;84487;88152;88166;88167;99939;106900;112395;137653;138524;146413;176974;184088;184449;188595;194814;240865;283279;307877;333084;365055;390063;408679;426283;445232;466820;490351	cytoplasmic translation;translation	structural constituent of ribosome;structural molecule activity	Ribosome;Coronavirus disease - COVID-19	Eukaryotic Translation Elongation;Peptide chain elongation	2.07029397390557e-47;2.66898378833001e-35	6.46096632891016e-35;6.34327459871259e-21	9.87868570612239e-45;2.92650222184389e-34	2.39935960529481e-57;9.4259059636787e-52
module23:19:58882186	23	19:58882186	0	0	ZNF837	3201	ZNF837;RPS5;ZNF497;AC012313.1;A1BG;CTD-2619J13.13;ZNF584;CTD-2619J13.14;ZSCAN22;CTD-2619J13.16;CTD-2619J13.17;ZNF132;CTD-2619J13.19;ZNF324B;AC010642.1;ZNF8;ZNF8;ZNF324;ZNF446;SLC27A5;CTD-3138B18.4;ZNF544;ZBTB45;TRIM28;CHMP2A;UBE2M;ZNF274;MZF1;ZNF329;ZSCAN18;ZNF135;ZSCAN1;CTD-2368P22.1;ZNF606;C19orf18;ZNF256;ZNF418;ZNF417;CTD-2583A14.9	3201;15581;16463;25271;25642;29402;30685;33419;43801;47741;57813;61995;69629;80785;91854;91868;91869;96237;103198;108693;141355;142226;142711;173272;180747;184893;187790;191112;244567;286981;311579;336786;368757;393765;412381;429985;448934;470522;494053	cytoplasmic translation;translation	structural constituent of ribosome;structural molecule activity	Ribosome;Coronavirus disease - COVID-19	Eukaryotic Translation Elongation;Peptide chain elongation	2.07029397390557e-47;2.66898378833001e-35	6.46096632891016e-35;6.34327459871259e-21	9.87868570612239e-45;2.92650222184389e-34	2.39935960529481e-57;9.4259059636787e-52
module23:19:58882192	23	19:58882192	0	0	ZNF837	3207	ZNF837;RPS5;ZNF497;AC012313.1;A1BG;CTD-2619J13.13;ZNF584;CTD-2619J13.14;ZSCAN22;CTD-2619J13.16;CTD-2619J13.17;ZNF132;CTD-2619J13.19;ZNF324B;AC010642.1;ZNF8;ZNF8;ZNF324;ZNF446;SLC27A5;CTD-3138B18.4;ZNF544;ZBTB45;TRIM28;CHMP2A;UBE2M;ZNF274;MZF1;ZNF329;ZSCAN18;ZNF135;ZSCAN1;CTD-2368P22.1;ZNF606;C19orf18;ZNF256;ZNF418;ZNF417;CTD-2583A14.9	3207;15575;16469;25265;25648;29396;30679;33413;43807;47735;57807;61989;69623;80779;91860;91874;91875;96231;103192;108687;141361;142232;142705;173266;180741;184887;187796;191106;244573;286987;311585;336792;368763;393771;412387;429991;448940;470528;494059	cytoplasmic translation;translation	structural constituent of ribosome;structural molecule activity	Ribosome;Coronavirus disease - COVID-19	Eukaryotic Translation Elongation;Peptide chain elongation	2.07029397390557e-47;2.66898378833001e-35	6.46096632891016e-35;6.34327459871259e-21	9.87868570612239e-45;2.92650222184389e-34	2.39935960529481e-57;9.4259059636787e-52
module23:19:58882740	23	19:58882740	0	0	ZNF837	3755	ZNF837;RPS5;ZNF497;AC012313.1;A1BG;CTD-2619J13.13;ZNF584;CTD-2619J13.14;ZSCAN22;CTD-2619J13.16;CTD-2619J13.17;ZNF132;CTD-2619J13.19;ZNF324B;AC010642.1;ZNF8;ZNF8;ZNF324;ZNF446;SLC27A5;CTD-3138B18.4;ZBTB45;ZNF544;TRIM28;CHMP2A;UBE2M;ZNF274;MZF1;ZNF329;ZSCAN18;ZNF135;ZSCAN1;CTD-2368P22.1;ZNF606;C19orf18;ZNF256;ZNF418;ZNF417;CTD-2583A14.9	3755;15027;17017;24717;26196;28848;30131;32865;44355;47187;57259;61441;69075;80231;92408;92422;92423;95683;102644;108139;141909;142157;142780;172718;180193;184339;188344;190558;245121;287535;312133;337340;369311;394319;412935;430539;449488;471076;494607	cytoplasmic translation;translation	structural constituent of ribosome;structural molecule activity	Ribosome;Coronavirus disease - COVID-19	Eukaryotic Translation Elongation;Peptide chain elongation	2.07029397390557e-47;2.66898378833001e-35	6.46096632891016e-35;6.34327459871259e-21	9.87868570612239e-45;2.92650222184389e-34	2.39935960529481e-57;9.4259059636787e-52
module23:19:58883075	23	19:58883075	1.73195e-14	0	ZNF837	4090	ZNF837;RPS5;ZNF497;AC012313.1;A1BG;CTD-2619J13.13;ZNF584;CTD-2619J13.14;ZSCAN22;CTD-2619J13.16;CTD-2619J13.17;ZNF132;CTD-2619J13.19;ZNF324B;AC010642.1;ZNF8;ZNF8;ZNF324;ZNF446;SLC27A5;ZBTB45;CTD-3138B18.4;ZNF544;TRIM28;CHMP2A;UBE2M;ZNF274;MZF1;ZNF329;ZSCAN18;ZNF135;ZSCAN1;CTD-2368P22.1;ZNF606;C19orf18;ZNF256;ZNF418;ZNF417;CTD-2583A14.9	4090;14692;17352;24382;26531;28513;29796;32530;44690;46852;56924;61106;68740;79896;92743;92757;92758;95348;102309;107804;141822;142244;143115;172383;179858;184004;188679;190223;245456;287870;312468;337675;369646;394654;413270;430874;449823;471411;494942	cytoplasmic translation;translation	structural constituent of ribosome;structural molecule activity	Ribosome;Coronavirus disease - COVID-19	Eukaryotic Translation Elongation;Peptide chain elongation	2.07029397390557e-47;2.66898378833001e-35	6.46096632891016e-35;6.34327459871259e-21	9.87868570612239e-45;2.92650222184389e-34	2.39935960529481e-57;9.4259059636787e-52
module23:19:58883800	23	19:58883800	0	0	ZNF837	4815	ZNF837;RPS5;ZNF497;AC012313.1;A1BG;CTD-2619J13.13;ZNF584;CTD-2619J13.14;ZSCAN22;CTD-2619J13.16;CTD-2619J13.17;ZNF132;CTD-2619J13.19;ZNF324B;AC010642.1;ZNF8;ZNF8;ZNF324;ZNF446;SLC27A5;ZBTB45;CTD-3138B18.4;ZNF544;TRIM28;CHMP2A;UBE2M;ZNF274;MZF1;ZNF329;ZSCAN18;ZNF135;ZSCAN1;CTD-2368P22.1;ZNF606;C19orf18;ZNF256;ZNF418;ZNF417;CTD-2583A14.9	4815;13967;18077;23657;27256;27788;29071;31805;45415;46127;56199;60381;68015;79171;93468;93482;93483;94623;101584;107079;141097;142969;143840;171658;179133;183279;189404;189498;246181;288595;313193;338400;370371;395379;413995;431599;450548;472136;495667	cytoplasmic translation;translation	structural constituent of ribosome;structural molecule activity	Ribosome;Coronavirus disease - COVID-19	Eukaryotic Translation Elongation;Peptide chain elongation	2.07029397390557e-47;2.66898378833001e-35	6.46096632891016e-35;6.34327459871259e-21	9.87868570612239e-45;2.92650222184389e-34	2.39935960529481e-57;9.4259059636787e-52
module23:19:58884965	23	19:58884965	0	0	ZNF837	5980	ZNF837;RPS5;ZNF497;AC012313.1;CTD-2619J13.13;ZNF584;A1BG;CTD-2619J13.14;CTD-2619J13.16;ZSCAN22;CTD-2619J13.17;ZNF132;CTD-2619J13.19;ZNF324B;ZNF324;AC010642.1;ZNF8;ZNF8;ZNF446;SLC27A5;ZBTB45;CTD-3138B18.4;ZNF544;TRIM28;CHMP2A;UBE2M;MZF1;ZNF274;ZNF329;ZSCAN18;ZNF135;ZSCAN1;CTD-2368P22.1;ZNF606;C19orf18;ZNF256;ZNF418;ZNF417;CTD-2583A14.9	5980;12802;19242;22492;26623;27906;28421;30640;44962;46580;55034;59216;66850;78006;93458;94633;94647;94648;100419;105914;139932;144134;145005;170493;177968;182114;188333;190569;247346;289760;314358;339565;371536;396544;415160;432764;451713;473301;496832	cytoplasmic translation;translation	structural constituent of ribosome;structural molecule activity	Ribosome;Coronavirus disease - COVID-19	Eukaryotic Translation Elongation;Peptide chain elongation	2.07029397390557e-47;2.66898378833001e-35	6.46096632891016e-35;6.34327459871259e-21	9.87868570612239e-45;2.92650222184389e-34	2.39935960529481e-57;9.4259059636787e-52
module23:19:58885702	23	19:58885702	0	0	ZNF837	6717	ZNF837;RPS5;ZNF497;AC012313.1;CTD-2619J13.13;ZNF584;A1BG;CTD-2619J13.14;CTD-2619J13.16;ZSCAN22;CTD-2619J13.17;ZNF132;CTD-2619J13.19;ZNF324B;ZNF324;AC010642.1;ZNF8;ZNF8;ZNF446;SLC27A5;ZBTB45;CTD-3138B18.4;ZNF544;TRIM28;CHMP2A;UBE2M;MZF1;ZNF274;ZNF329;ZSCAN18;ZNF135;ZSCAN1;CTD-2368P22.1;ZNF606;C19orf18;ZNF256;ZNF418;ZNF417;CTD-2583A14.9	6717;12065;19979;21755;25886;27169;29158;29903;44225;47317;54297;58479;66113;77269;92721;95370;95384;95385;99682;105177;139195;144871;145742;169756;177231;181377;187596;191306;248083;290497;315095;340302;372273;397281;415897;433501;452450;474038;497569	cytoplasmic translation;translation	structural constituent of ribosome;structural molecule activity	Ribosome;Coronavirus disease - COVID-19	Eukaryotic Translation Elongation;Peptide chain elongation	2.07029397390557e-47;2.66898378833001e-35	6.46096632891016e-35;6.34327459871259e-21	9.87868570612239e-45;2.92650222184389e-34	2.39935960529481e-57;9.4259059636787e-52
module23:19:58885773	23	19:58885773	0	0	ZNF837	6788	ZNF837;RPS5;ZNF497;AC012313.1;CTD-2619J13.13;ZNF584;A1BG;CTD-2619J13.14;CTD-2619J13.16;ZSCAN22;CTD-2619J13.17;ZNF132;CTD-2619J13.19;ZNF324B;ZNF324;AC010642.1;ZNF8;ZNF8;ZNF446;SLC27A5;ZBTB45;CTD-3138B18.4;ZNF544;TRIM28;CHMP2A;UBE2M;MZF1;ZNF274;ZNF329;ZSCAN18;ZNF135;ZSCAN1;CTD-2368P22.1;ZNF606;C19orf18;ZNF256;ZNF418;ZNF417;CTD-2583A14.9	6788;11994;20050;21684;25815;27098;29229;29832;44154;47388;54226;58408;66042;77198;92650;95441;95455;95456;99611;105106;139124;144942;145813;169685;177160;181306;187525;191377;248154;290568;315166;340373;372344;397352;415968;433572;452521;474109;497640	cytoplasmic translation;translation	structural constituent of ribosome;structural molecule activity	Ribosome;Coronavirus disease - COVID-19	Eukaryotic Translation Elongation;Peptide chain elongation	2.07029397390557e-47;2.66898378833001e-35	6.46096632891016e-35;6.34327459871259e-21	9.87868570612239e-45;2.92650222184389e-34	2.39935960529481e-57;9.4259059636787e-52
module23:19:58885786	23	19:58885786	0	0	ZNF837	6801	ZNF837;RPS5;ZNF497;AC012313.1;CTD-2619J13.13;ZNF584;A1BG;CTD-2619J13.14;CTD-2619J13.16;ZSCAN22;CTD-2619J13.17;ZNF132;CTD-2619J13.19;ZNF324B;ZNF324;AC010642.1;ZNF8;ZNF8;ZNF446;SLC27A5;ZBTB45;CTD-3138B18.4;ZNF544;TRIM28;CHMP2A;UBE2M;MZF1;ZNF274;ZNF329;ZSCAN18;ZNF135;ZSCAN1;CTD-2368P22.1;ZNF606;C19orf18;ZNF256;ZNF418;ZNF417;CTD-2583A14.9	6801;11981;20063;21671;25802;27085;29242;29819;44141;47401;54213;58395;66029;77185;92637;95454;95468;95469;99598;105093;139111;144955;145826;169672;177147;181293;187512;191390;248167;290581;315179;340386;372357;397365;415981;433585;452534;474122;497653	cytoplasmic translation;translation	structural constituent of ribosome;structural molecule activity	Ribosome;Coronavirus disease - COVID-19	Eukaryotic Translation Elongation;Peptide chain elongation	2.07029397390557e-47;2.66898378833001e-35	6.46096632891016e-35;6.34327459871259e-21	9.87868570612239e-45;2.92650222184389e-34	2.39935960529481e-57;9.4259059636787e-52
module23:19:58886325	23	19:58886325	0	0	ZNF837	7340	ZNF837;RPS5;ZNF497;AC012313.1;CTD-2619J13.13;ZNF584;CTD-2619J13.14;A1BG;CTD-2619J13.16;ZSCAN22;CTD-2619J13.17;ZNF132;CTD-2619J13.19;ZNF324B;ZNF324;AC010642.1;ZNF8;ZNF8;ZNF446;SLC27A5;ZBTB45;CTD-3138B18.4;ZNF544;TRIM28;CHMP2A;UBE2M;MZF1;ZNF274;ZNF329;ZSCAN18;ZNF135;ZSCAN1;CTD-2368P22.1;ZNF606;C19orf18;ZNF256;ZNF418;ZNF417;CTD-2583A14.9	7340;11442;20602;21132;25263;26546;29280;29781;43602;47940;53674;57856;65490;76646;92098;95993;96007;96008;99059;104554;138572;145494;146365;169133;176608;180754;186973;191929;248706;291120;315718;340925;372896;397904;416520;434124;453073;474661;498192	cytoplasmic translation;translation	structural constituent of ribosome;structural molecule activity	Ribosome;Coronavirus disease - COVID-19	Eukaryotic Translation Elongation;Peptide chain elongation	2.07029397390557e-47;2.66898378833001e-35	6.46096632891016e-35;6.34327459871259e-21	9.87868570612239e-45;2.92650222184389e-34	2.39935960529481e-57;9.4259059636787e-52
module23:19:58886495	23	19:58886495	0	0	ZNF837	7510	ZNF837;RPS5;ZNF497;AC012313.1;CTD-2619J13.13;ZNF584;CTD-2619J13.14;A1BG;CTD-2619J13.16;ZSCAN22;CTD-2619J13.17;ZNF132;CTD-2619J13.19;ZNF324B;ZNF324;AC010642.1;ZNF8;ZNF8;ZNF446;SLC27A5;ZBTB45;CTD-3138B18.4;ZNF544;TRIM28;CHMP2A;UBE2M;MZF1;ZNF274;ZNF329;ZSCAN18;ZNF135;ZSCAN1;CTD-2368P22.1;ZNF606;C19orf18;ZNF256;ZNF418;ZNF417;CTD-2583A14.9	7510;11272;20772;20962;25093;26376;29110;29951;43432;48110;53504;57686;65320;76476;91928;96163;96177;96178;98889;104384;138402;145664;146535;168963;176438;180584;186803;192099;248876;291290;315888;341095;373066;398074;416690;434294;453243;474831;498362	cytoplasmic translation;translation	structural constituent of ribosome;structural molecule activity	Ribosome;Coronavirus disease - COVID-19	Eukaryotic Translation Elongation;Peptide chain elongation	2.07029397390557e-47;2.66898378833001e-35	6.46096632891016e-35;6.34327459871259e-21	9.87868570612239e-45;2.92650222184389e-34	2.39935960529481e-57;9.4259059636787e-52
module23:19:58886581	23	19:58886581	0	0	ZNF837	7596	ZNF837;RPS5;ZNF497;AC012313.1;CTD-2619J13.13;ZNF584;CTD-2619J13.14;A1BG;CTD-2619J13.16;ZSCAN22;CTD-2619J13.17;ZNF132;CTD-2619J13.19;ZNF324B;ZNF324;AC010642.1;ZNF8;ZNF8;ZNF446;SLC27A5;ZBTB45;CTD-3138B18.4;ZNF544;TRIM28;CHMP2A;UBE2M;MZF1;ZNF274;ZNF329;ZSCAN18;ZNF135;ZSCAN1;CTD-2368P22.1;ZNF606;C19orf18;ZNF256;ZNF418;ZNF417;CTD-2583A14.9	7596;11186;20858;20876;25007;26290;29024;30037;43346;48196;53418;57600;65234;76390;91842;96249;96263;96264;98803;104298;138316;145750;146621;168877;176352;180498;186717;192185;248962;291376;315974;341181;373152;398160;416776;434380;453329;474917;498448	cytoplasmic translation;translation	structural constituent of ribosome;structural molecule activity	Ribosome;Coronavirus disease - COVID-19	Eukaryotic Translation Elongation;Peptide chain elongation	2.07029397390557e-47;2.66898378833001e-35	6.46096632891016e-35;6.34327459871259e-21	9.87868570612239e-45;2.92650222184389e-34	2.39935960529481e-57;9.4259059636787e-52
module23:19:58887170	23	19:58887170	0	0	ZNF837	8185	ZNF837;RPS5;AC012313.1;ZNF497;CTD-2619J13.13;ZNF584;CTD-2619J13.14;A1BG;CTD-2619J13.16;ZSCAN22;CTD-2619J13.17;ZNF132;CTD-2619J13.19;ZNF324B;ZNF324;AC010642.1;ZNF8;ZNF8;ZNF446;SLC27A5;ZBTB45;CTD-3138B18.4;ZNF544;TRIM28;CHMP2A;UBE2M;MZF1;ZNF274;ZNF329;ZSCAN18;ZNF135;ZSCAN1;CTD-2368P22.1;ZNF606;C19orf18;ZNF256;ZNF418;ZNF417;CTD-2583A14.9	8185;10597;20287;21447;24418;25701;28435;30626;42757;48785;52829;57011;64645;75801;91253;96838;96852;96853;98214;103709;137727;146339;147210;168288;175763;179909;186128;192774;249551;291965;316563;341770;373741;398749;417365;434969;453918;475506;499037	cytoplasmic translation;translation	structural constituent of ribosome;structural molecule activity	Ribosome;Coronavirus disease - COVID-19	Eukaryotic Translation Elongation;Peptide chain elongation	2.07029397390557e-47;2.66898378833001e-35	6.46096632891016e-35;6.34327459871259e-21	9.87868570612239e-45;2.92650222184389e-34	2.39935960529481e-57;9.4259059636787e-52
module23:19:58888317	23	19:58888317	0	0	ZNF837	9332	ZNF837;RPS5;AC012313.1;ZNF497;CTD-2619J13.13;ZNF584;CTD-2619J13.14;A1BG;CTD-2619J13.16;ZSCAN22;CTD-2619J13.17;ZNF132;CTD-2619J13.19;ZNF324B;ZNF324;ZNF446;AC010642.1;ZNF8;ZNF8;SLC27A5;ZBTB45;CTD-3138B18.4;ZNF544;TRIM28;CHMP2A;UBE2M;MZF1;ZNF274;ZNF329;ZSCAN18;ZNF135;ZSCAN1;CTD-2368P22.1;ZNF606;C19orf18;ZNF256;ZNF418;ZNF417	9332;9450;19140;22594;23271;24554;27288;31773;41610;49932;51682;55864;63498;74654;90106;97067;97985;97999;98000;102562;136580;147486;148357;167141;174616;178762;184981;193921;250698;293112;317710;342917;374888;399896;418512;436116;455065;476653	cytoplasmic translation;translation	structural constituent of ribosome;structural molecule activity	Ribosome;Coronavirus disease - COVID-19	Eukaryotic Translation Elongation;Peptide chain elongation	2.07029397390557e-47;2.66898378833001e-35	6.46096632891016e-35;6.34327459871259e-21	9.87868570612239e-45;2.92650222184389e-34	2.39935960529481e-57;9.4259059636787e-52
module23:19:58888441	23	19:58888441	0	0	RPS5	9326	RPS5;ZNF837;AC012313.1;ZNF497;CTD-2619J13.13;ZNF584;CTD-2619J13.14;A1BG;CTD-2619J13.16;ZSCAN22;CTD-2619J13.17;ZNF132;CTD-2619J13.19;ZNF324B;ZNF324;ZNF446;AC010642.1;ZNF8;ZNF8;SLC27A5;ZBTB45;CTD-3138B18.4;ZNF544;TRIM28;CHMP2A;UBE2M;MZF1;ZNF274;ZNF329;ZSCAN18;ZNF135;ZSCAN1;CTD-2368P22.1;ZNF606;C19orf18;ZNF256;ZNF418;ZNF417	9326;9456;19016;22718;23147;24430;27164;31897;41486;50056;51558;55740;63374;74530;89982;96943;98109;98123;98124;102438;136456;147610;148481;167017;174492;178638;184857;194045;250822;293236;317834;343041;375012;400020;418636;436240;455189;476777	cytoplasmic translation;translation	structural constituent of ribosome;structural molecule activity	Ribosome;Coronavirus disease - COVID-19	Eukaryotic Translation Elongation;Peptide chain elongation	2.07029397390557e-47;2.66898378833001e-35	6.46096632891016e-35;6.34327459871259e-21	9.87868570612239e-45;2.92650222184389e-34	2.39935960529481e-57;9.4259059636787e-52
module23:19:58888787	23	19:58888787	0	0	RPS5	8980	RPS5;ZNF837;AC012313.1;CTD-2619J13.13;ZNF497;ZNF584;CTD-2619J13.14;A1BG;CTD-2619J13.16;ZSCAN22;CTD-2619J13.17;ZNF132;CTD-2619J13.19;ZNF324B;ZNF324;ZNF446;AC010642.1;ZNF8;ZNF8;SLC27A5;ZBTB45;CTD-3138B18.4;ZNF544;TRIM28;CHMP2A;UBE2M;MZF1;ZNF274;ZNF329;ZSCAN18;ZNF135;ZSCAN1;CTD-2368P22.1;ZNF606;C19orf18;ZNF256;ZNF418;ZNF417	8980;9802;18670;22801;23064;24084;26818;32243;41140;50402;51212;55394;63028;74184;89636;96597;98455;98469;98470;102092;136110;147956;148827;166671;174146;178292;184511;194391;251168;293582;318180;343387;375358;400366;418982;436586;455535;477123	cytoplasmic translation;translation	structural constituent of ribosome;structural molecule activity	Ribosome;Coronavirus disease - COVID-19	Eukaryotic Translation Elongation;Peptide chain elongation	2.07029397390557e-47;2.66898378833001e-35	6.46096632891016e-35;6.34327459871259e-21	9.87868570612239e-45;2.92650222184389e-34	2.39935960529481e-57;9.4259059636787e-52
module23:19:58888846	23	19:58888846	0	0	RPS5	8921	RPS5;ZNF837;AC012313.1;CTD-2619J13.13;ZNF497;ZNF584;CTD-2619J13.14;A1BG;CTD-2619J13.16;ZSCAN22;CTD-2619J13.17;ZNF132;CTD-2619J13.19;ZNF324B;ZNF324;ZNF446;AC010642.1;ZNF8;ZNF8;SLC27A5;ZBTB45;CTD-3138B18.4;ZNF544;TRIM28;CHMP2A;UBE2M;MZF1;ZNF274;ZNF329;ZSCAN18;ZNF135;ZSCAN1;CTD-2368P22.1;ZNF606;C19orf18;ZNF256;ZNF418;ZNF417	8921;9861;18611;22742;23123;24025;26759;32302;41081;50461;51153;55335;62969;74125;89577;96538;98514;98528;98529;102033;136051;148015;148886;166612;174087;178233;184452;194450;251227;293641;318239;343446;375417;400425;419041;436645;455594;477182	cytoplasmic translation;translation	structural constituent of ribosome;structural molecule activity	Ribosome;Coronavirus disease - COVID-19	Eukaryotic Translation Elongation;Peptide chain elongation	2.07029397390557e-47;2.66898378833001e-35	6.46096632891016e-35;6.34327459871259e-21	9.87868570612239e-45;2.92650222184389e-34	2.39935960529481e-57;9.4259059636787e-52
module23:19:58889108	23	19:58889108	0	0	RPS5	8659	RPS5;ZNF837;AC012313.1;CTD-2619J13.13;ZNF497;ZNF584;CTD-2619J13.14;A1BG;CTD-2619J13.16;ZSCAN22;CTD-2619J13.17;ZNF132;CTD-2619J13.19;ZNF324B;ZNF324;ZNF446;AC010642.1;ZNF8;ZNF8;SLC27A5;ZBTB45;CTD-3138B18.4;ZNF544;TRIM28;CHMP2A;UBE2M;MZF1;ZNF274;ZNF329;ZSCAN18;ZNF135;ZSCAN1;CTD-2368P22.1;ZNF606;C19orf18;ZNF256;ZNF418;ZNF417	8659;10123;18349;22480;23385;23763;26497;32564;40819;50723;50891;55073;62707;73863;89315;96276;98776;98790;98791;101771;135789;148277;149148;166350;173825;177971;184190;194712;251489;293903;318501;343708;375679;400687;419303;436907;455856;477444	cytoplasmic translation;translation	structural constituent of ribosome;structural molecule activity	Ribosome;Coronavirus disease - COVID-19	Eukaryotic Translation Elongation;Peptide chain elongation	2.07029397390557e-47;2.66898378833001e-35	6.46096632891016e-35;6.34327459871259e-21	9.87868570612239e-45;2.92650222184389e-34	2.39935960529481e-57;9.4259059636787e-52
module23:19:58892510	23	19:58892510	0	0	RPS5	5257	RPS5;ZNF837;AC012313.1;CTD-2619J13.13;ZNF584;CTD-2619J13.14;ZNF497;A1BG;CTD-2619J13.16;CTD-2619J13.17;ZNF132;ZSCAN22;CTD-2619J13.19;ZNF324B;ZNF324;ZNF446;SLC27A5;AC010642.1;ZNF8;ZNF8;ZBTB45;CTD-3138B18.4;ZNF544;TRIM28;CHMP2A;UBE2M;MZF1;ZNF274;ZNF329;ZSCAN18;ZNF135;ZSCAN1;CTD-2368P22.1;ZNF606;C19orf18;ZNF256;ZNF418;ZNF417	5257;13525;14947;19078;20361;23095;26787;35966;37417;47489;51671;54125;59305;70461;85913;92874;98369;102178;102192;102193;132387;151679;152550;162948;170423;174569;180788;198114;254891;297305;321903;347110;379081;404089;422705;440309;459258;480846	cytoplasmic translation;translation	structural constituent of ribosome;structural molecule activity	Ribosome;Coronavirus disease - COVID-19	Eukaryotic Translation Elongation;Peptide chain elongation	2.07029397390557e-47;2.66898378833001e-35	6.46096632891016e-35;6.34327459871259e-21	9.87868570612239e-45;2.92650222184389e-34	2.39935960529481e-57;9.4259059636787e-52
module23:19:58893700	23	19:58893700	0	0	RPS5	4067	RPS5;AC012313.1;ZNF837;CTD-2619J13.13;ZNF584;CTD-2619J13.14;ZNF497;CTD-2619J13.16;A1BG;CTD-2619J13.17;ZNF132;ZSCAN22;CTD-2619J13.19;ZNF324B;ZNF324;ZNF446;SLC27A5;AC010642.1;ZNF8;ZNF8;ZBTB45;CTD-3138B18.4;ZNF544;TRIM28;CHMP2A;UBE2M;MZF1;ZNF274;ZNF329;ZSCAN18;ZNF135;ZSCAN1;CTD-2368P22.1;ZNF606;C19orf18;ZNF256;ZNF418;ZNF417	4067;13757;14715;17888;19171;21905;27977;36227;37156;46299;50481;55315;58115;69271;84723;91684;97179;103368;103382;103383;131197;152869;153740;161758;169233;173379;179598;199304;256081;298495;323093;348300;380271;405279;423895;441499;460448;482036	cytoplasmic translation;translation	structural constituent of ribosome;structural molecule activity	Ribosome;Coronavirus disease - COVID-19	Eukaryotic Translation Elongation;Peptide chain elongation	2.07029397390557e-47;2.66898378833001e-35	6.46096632891016e-35;6.34327459871259e-21	9.87868570612239e-45;2.92650222184389e-34	2.39935960529481e-57;9.4259059636787e-52
module23:19:58895221	23	19:58895221	0	0	RPS5	2546	RPS5;AC012313.1;ZNF837;CTD-2619J13.13;ZNF584;CTD-2619J13.14;ZNF497;CTD-2619J13.16;A1BG;CTD-2619J13.17;ZNF132;CTD-2619J13.19;ZSCAN22;ZNF324B;ZNF324;ZNF446;SLC27A5;AC010642.1;ZNF8;ZNF8;ZBTB45;CTD-3138B18.4;ZNF544;TRIM28;CHMP2A;UBE2M;MZF1;ZNF274;ZNF329;ZSCAN18;ZNF135;ZSCAN1;CTD-2368P22.1;ZNF606;C19orf18;ZNF256;ZNF418;ZNF417	2546;12236;16236;16367;17650;20384;29498;34706;38677;44778;48960;56594;56836;67750;83202;90163;95658;104889;104903;104904;129676;154390;155261;160237;167712;171858;178077;200825;257602;300016;324614;349821;381792;406800;425416;443020;461969;483557	cytoplasmic translation;translation	structural constituent of ribosome;structural molecule activity	Ribosome;Coronavirus disease - COVID-19	Eukaryotic Translation Elongation;Peptide chain elongation	2.07029397390557e-47;2.66898378833001e-35	6.46096632891016e-35;6.34327459871259e-21	9.87868570612239e-45;2.92650222184389e-34	2.39935960529481e-57;9.4259059636787e-52
module23:19:58896438	23	19:58896438	0	0	RPS5	1329	RPS5;AC012313.1;CTD-2619J13.13;ZNF584;ZNF837;CTD-2619J13.14;ZNF497;CTD-2619J13.16;A1BG;CTD-2619J13.17;ZNF132;CTD-2619J13.19;ZSCAN22;ZNF324B;ZNF324;ZNF446;SLC27A5;AC010642.1;ZNF8;ZNF8;ZBTB45;CTD-3138B18.4;ZNF544;TRIM28;CHMP2A;UBE2M;MZF1;ZNF274;ZNF329;ZSCAN18;ZNF135;ZSCAN1;CTD-2368P22.1;ZNF606;C19orf18;ZNF256;ZNF418;ZNF417	1329;11019;15150;16433;17453;19167;30715;33489;39894;43561;47743;55377;58053;66533;81985;88946;94441;106106;106120;106121;128459;155607;156478;159020;166495;170641;176860;202042;258819;301233;325831;351038;383009;408017;426633;444237;463186;484774	cytoplasmic translation;translation	structural constituent of ribosome;structural molecule activity	Ribosome;Coronavirus disease - COVID-19	Eukaryotic Translation Elongation;Peptide chain elongation	2.07029397390557e-47;2.66898378833001e-35	6.46096632891016e-35;6.34327459871259e-21	9.87868570612239e-45;2.92650222184389e-34	2.39935960529481e-57;9.4259059636787e-52
module23:19:58896477	23	19:58896477	0	0	RPS5	1290	RPS5;AC012313.1;CTD-2619J13.13;ZNF584;ZNF837;CTD-2619J13.14;ZNF497;CTD-2619J13.16;A1BG;CTD-2619J13.17;ZNF132;CTD-2619J13.19;ZSCAN22;ZNF324B;ZNF324;ZNF446;SLC27A5;AC010642.1;ZNF8;ZNF8;ZBTB45;CTD-3138B18.4;ZNF544;TRIM28;CHMP2A;UBE2M;MZF1;ZNF274;ZNF329;ZSCAN18;ZNF135;ZSCAN1;CTD-2368P22.1;ZNF606;C19orf18;ZNF256;ZNF418;ZNF417	1290;10980;15111;16394;17492;19128;30754;33450;39933;43522;47704;55338;58092;66494;81946;88907;94402;106145;106159;106160;128420;155646;156517;158981;166456;170602;176821;202081;258858;301272;325870;351077;383048;408056;426672;444276;463225;484813	cytoplasmic translation;translation	structural constituent of ribosome;structural molecule activity	Ribosome;Coronavirus disease - COVID-19	Eukaryotic Translation Elongation;Peptide chain elongation	2.07029397390557e-47;2.66898378833001e-35	6.46096632891016e-35;6.34327459871259e-21	9.87868570612239e-45;2.92650222184389e-34	2.39935960529481e-57;9.4259059636787e-52
module23:19:58896712	23	19:58896712	0	0	RPS5	1055	RPS5;AC012313.1;CTD-2619J13.13;ZNF584;ZNF837;CTD-2619J13.14;ZNF497;CTD-2619J13.16;A1BG;CTD-2619J13.17;ZNF132;CTD-2619J13.19;ZSCAN22;ZNF324B;ZNF324;ZNF446;SLC27A5;AC010642.1;ZNF8;ZNF8;ZBTB45;CTD-3138B18.4;ZNF544;TRIM28;CHMP2A;UBE2M;MZF1;ZNF274;ZNF329;ZSCAN18;ZNF135;ZSCAN1;CTD-2368P22.1;ZNF606;C19orf18;ZNF256;ZNF418;ZNF417	1055;10745;14876;16159;17727;18893;30989;33215;40168;43287;47469;55103;58327;66259;81711;88672;94167;106380;106394;106395;128185;155881;156752;158746;166221;170367;176586;202316;259093;301507;326105;351312;383283;408291;426907;444511;463460;485048	cytoplasmic translation;translation	structural constituent of ribosome;structural molecule activity	Ribosome;Coronavirus disease - COVID-19	Eukaryotic Translation Elongation;Peptide chain elongation	2.07029397390557e-47;2.66898378833001e-35	6.46096632891016e-35;6.34327459871259e-21	9.87868570612239e-45;2.92650222184389e-34	2.39935960529481e-57;9.4259059636787e-52
module23:19:58897652	23	19:58897652	0	0	RPS5	115	RPS5;AC012313.1;CTD-2619J13.13;ZNF584;CTD-2619J13.14;ZNF837;ZNF497;CTD-2619J13.16;A1BG;CTD-2619J13.17;ZNF132;CTD-2619J13.19;ZSCAN22;ZNF324B;ZNF324;ZNF446;SLC27A5;AC010642.1;ZNF8;ZNF8;ZBTB45;CTD-3138B18.4;ZNF544;TRIM28;CHMP2A;UBE2M;MZF1;ZNF274;ZNF329;ZSCAN18;ZNF135;ZSCAN1;CTD-2368P22.1;ZNF606;C19orf18;ZNF256;ZNF418;ZNF417	115;9805;13936;15219;17953;18667;31929;32275;41108;42347;46529;54163;59267;65319;80771;87732;93227;107320;107334;107335;127245;156821;157692;157806;165281;169427;175646;203256;260033;302447;327045;352252;384223;409231;427847;445451;464400;485988	cytoplasmic translation;translation	structural constituent of ribosome;structural molecule activity	Ribosome;Coronavirus disease - COVID-19	Eukaryotic Translation Elongation;Peptide chain elongation	2.07029397390557e-47;2.66898378833001e-35	6.46096632891016e-35;6.34327459871259e-21	9.87868570612239e-45;2.92650222184389e-34	2.39935960529481e-57;9.4259059636787e-52
module23:19:58898193	23	19:58898193	1.9984e-15	0	RPS5	426	RPS5;AC012313.1;CTD-2619J13.13;ZNF584;CTD-2619J13.14;ZNF837;CTD-2619J13.16;ZNF497;A1BG;CTD-2619J13.17;ZNF132;CTD-2619J13.19;ZSCAN22;ZNF324B;ZNF324;ZNF446;SLC27A5;AC010642.1;ZNF8;ZNF8;ZBTB45;TRIM28;CTD-3138B18.4;ZNF544;CHMP2A;UBE2M;MZF1;ZNF274;ZNF329;ZSCAN18;ZNF135;ZSCAN1;CTD-2368P22.1;ZNF606;C19orf18;ZNF256;ZNF418;ZNF417	426;9264;13395;14678;17412;19208;31734;32470;41649;41806;45988;53622;59808;64778;80230;87191;92686;107861;107875;107876;126704;157265;157362;158233;164740;168886;175105;203797;260574;302988;327586;352793;384764;409772;428388;445992;464941;486529	cytoplasmic translation;translation	structural constituent of ribosome;structural molecule activity	Ribosome;Coronavirus disease - COVID-19	Eukaryotic Translation Elongation;Peptide chain elongation	2.07029397390557e-47;2.66898378833001e-35	6.46096632891016e-35;6.34327459871259e-21	9.87868570612239e-45;2.92650222184389e-34	2.39935960529481e-57;9.4259059636787e-52
module23:19:58898436	23	19:58898436	0	0	RPS5	669	RPS5;AC012313.1;CTD-2619J13.13;ZNF584;CTD-2619J13.14;ZNF837;CTD-2619J13.16;ZNF497;CTD-2619J13.17;A1BG;ZNF132;CTD-2619J13.19;ZSCAN22;ZNF324B;ZNF324;ZNF446;SLC27A5;AC010642.1;ZNF8;ZNF8;ZBTB45;TRIM28;CTD-3138B18.4;ZNF544;CHMP2A;UBE2M;MZF1;ZNF274;ZNF329;ZSCAN18;ZNF135;ZSCAN1;CTD-2368P22.1;ZNF606;C19orf18;ZNF256;ZNF418;ZNF417	669;9021;13152;14435;17169;19451;31491;32713;41563;41892;45745;53379;60051;64535;79987;86948;92443;108104;108118;108119;126461;157022;157605;158476;164497;168643;174862;204040;260817;303231;327829;353036;385007;410015;428631;446235;465184;486772	cytoplasmic translation;translation	structural constituent of ribosome;structural molecule activity	Ribosome;Coronavirus disease - COVID-19	Eukaryotic Translation Elongation;Peptide chain elongation	2.07029397390557e-47;2.66898378833001e-35	6.46096632891016e-35;6.34327459871259e-21	9.87868570612239e-45;2.92650222184389e-34	2.39935960529481e-57;9.4259059636787e-52
module23:19:58898963	23	19:58898963	2.22045e-15	0	RPS5	1196	RPS5;AC012313.1;CTD-2619J13.13;ZNF584;CTD-2619J13.14;ZNF837;CTD-2619J13.16;ZNF497;CTD-2619J13.17;A1BG;ZNF132;CTD-2619J13.19;ZSCAN22;ZNF324B;ZNF324;ZNF446;SLC27A5;AC010642.1;ZNF8;ZNF8;ZBTB45;TRIM28;CTD-3138B18.4;ZNF544;CHMP2A;UBE2M;MZF1;ZNF274;ZNF329;ZSCAN18;ZNF135;ZSCAN1;CTD-2368P22.1;ZNF606;C19orf18;ZNF256;ZNF418;ZNF417	1196;8494;12625;13908;16642;19978;30964;33240;41036;42419;45218;52852;60578;64008;79460;86421;91916;108631;108645;108646;125934;156495;158132;159003;163970;168116;174335;204567;261344;303758;328356;353563;385534;410542;429158;446762;465711;487299	cytoplasmic translation;translation	structural constituent of ribosome;structural molecule activity	Ribosome;Coronavirus disease - COVID-19	Eukaryotic Translation Elongation;Peptide chain elongation	2.07029397390557e-47;2.66898378833001e-35	6.46096632891016e-35;6.34327459871259e-21	9.87868570612239e-45;2.92650222184389e-34	2.39935960529481e-57;9.4259059636787e-52
module23:19:58899056	23	19:58899056	0	0	RPS5	1289	RPS5;AC012313.1;CTD-2619J13.13;ZNF584;CTD-2619J13.14;ZNF837;CTD-2619J13.16;ZNF497;CTD-2619J13.17;A1BG;ZNF132;CTD-2619J13.19;ZSCAN22;ZNF324B;ZNF324;ZNF446;SLC27A5;AC010642.1;ZNF8;ZNF8;ZBTB45;TRIM28;CTD-3138B18.4;ZNF544;CHMP2A;UBE2M;MZF1;ZNF274;ZNF329;ZSCAN18;ZNF135;ZSCAN1;CTD-2368P22.1;ZNF606;C19orf18;ZNF256;ZNF418;ZNF417	1289;8401;12532;13815;16549;20071;30871;33333;40943;42512;45125;52759;60671;63915;79367;86328;91823;108724;108738;108739;125841;156402;158225;159096;163877;168023;174242;204660;261437;303851;328449;353656;385627;410635;429251;446855;465804;487392	cytoplasmic translation;translation	structural constituent of ribosome;structural molecule activity	Ribosome;Coronavirus disease - COVID-19	Eukaryotic Translation Elongation;Peptide chain elongation	2.07029397390557e-47;2.66898378833001e-35	6.46096632891016e-35;6.34327459871259e-21	9.87868570612239e-45;2.92650222184389e-34	2.39935960529481e-57;9.4259059636787e-52
module23:19:58899182	23	19:58899182	0	0	RPS5	1415	RPS5;AC012313.1;CTD-2619J13.13;ZNF584;CTD-2619J13.14;ZNF837;CTD-2619J13.16;ZNF497;CTD-2619J13.17;A1BG;ZNF132;CTD-2619J13.19;ZSCAN22;ZNF324B;ZNF324;ZNF446;SLC27A5;AC010642.1;ZNF8;ZNF8;ZBTB45;TRIM28;CTD-3138B18.4;ZNF544;CHMP2A;UBE2M;MZF1;ZNF274;ZNF329;ZSCAN18;ZNF135;ZSCAN1;CTD-2368P22.1;ZNF606;C19orf18;ZNF256;ZNF418;ZNF417	1415;8275;12406;13689;16423;20197;30745;33459;40817;42638;44999;52633;60797;63789;79241;86202;91697;108850;108864;108865;125715;156276;158351;159222;163751;167897;174116;204786;261563;303977;328575;353782;385753;410761;429377;446981;465930;487518	cytoplasmic translation;translation	structural constituent of ribosome;structural molecule activity	Ribosome;Coronavirus disease - COVID-19	Eukaryotic Translation Elongation;Peptide chain elongation	2.07029397390557e-47;2.66898378833001e-35	6.46096632891016e-35;6.34327459871259e-21	9.87868570612239e-45;2.92650222184389e-34	2.39935960529481e-57;9.4259059636787e-52
module23:19:58899303	23	19:58899303	0	0	RPS5	1536	RPS5;AC012313.1;CTD-2619J13.13;ZNF584;CTD-2619J13.14;ZNF837;CTD-2619J13.16;ZNF497;CTD-2619J13.17;A1BG;ZNF132;CTD-2619J13.19;ZSCAN22;ZNF324B;ZNF324;ZNF446;SLC27A5;AC010642.1;ZNF8;ZNF8;ZBTB45;TRIM28;CTD-3138B18.4;ZNF544;CHMP2A;UBE2M;MZF1;ZNF274;ZNF329;ZSCAN18;ZNF135;ZSCAN1;CTD-2368P22.1;ZNF606;C19orf18;ZNF256;ZNF418;ZNF417	1536;8154;12285;13568;16302;20318;30624;33580;40696;42759;44878;52512;60918;63668;79120;86081;91576;108971;108985;108986;125594;156155;158472;159343;163630;167776;173995;204907;261684;304098;328696;353903;385874;410882;429498;447102;466051;487639	cytoplasmic translation;translation	structural constituent of ribosome;structural molecule activity	Ribosome;Coronavirus disease - COVID-19	Eukaryotic Translation Elongation;Peptide chain elongation	2.07029397390557e-47;2.66898378833001e-35	6.46096632891016e-35;6.34327459871259e-21	9.87868570612239e-45;2.92650222184389e-34	2.39935960529481e-57;9.4259059636787e-52
module23:19:58899342	23	19:58899342	0	0	RPS5	1575	RPS5;AC012313.1;CTD-2619J13.13;ZNF584;CTD-2619J13.14;ZNF837;CTD-2619J13.16;ZNF497;CTD-2619J13.17;A1BG;ZNF132;CTD-2619J13.19;ZSCAN22;ZNF324B;ZNF324;ZNF446;SLC27A5;AC010642.1;ZNF8;ZNF8;ZBTB45;TRIM28;CTD-3138B18.4;ZNF544;CHMP2A;UBE2M;MZF1;ZNF274;ZNF329;ZSCAN18;ZNF135;ZSCAN1;CTD-2368P22.1;ZNF606;C19orf18;ZNF256;ZNF418;ZNF417	1575;8115;12246;13529;16263;20357;30585;33619;40657;42798;44839;52473;60957;63629;79081;86042;91537;109010;109024;109025;125555;156116;158511;159382;163591;167737;173956;204946;261723;304137;328735;353942;385913;410921;429537;447141;466090;487678	cytoplasmic translation;translation	structural constituent of ribosome;structural molecule activity	Ribosome;Coronavirus disease - COVID-19	Eukaryotic Translation Elongation;Peptide chain elongation	2.07029397390557e-47;2.66898378833001e-35	6.46096632891016e-35;6.34327459871259e-21	9.87868570612239e-45;2.92650222184389e-34	2.39935960529481e-57;9.4259059636787e-52
module23:19:58899466	23	19:58899466	0	0	RPS5	1699	RPS5;AC012313.1;CTD-2619J13.13;ZNF584;CTD-2619J13.14;ZNF837;CTD-2619J13.16;ZNF497;CTD-2619J13.17;A1BG;ZNF132;CTD-2619J13.19;ZSCAN22;ZNF324B;ZNF324;ZNF446;SLC27A5;AC010642.1;ZNF8;ZNF8;ZBTB45;TRIM28;CTD-3138B18.4;ZNF544;CHMP2A;UBE2M;MZF1;ZNF274;ZNF329;ZSCAN18;ZNF135;ZSCAN1;CTD-2368P22.1;ZNF606;C19orf18;ZNF256;ZNF418;ZNF417	1699;7991;12122;13405;16139;20481;30461;33743;40533;42922;44715;52349;61081;63505;78957;85918;91413;109134;109148;109149;125431;155992;158635;159506;163467;167613;173832;205070;261847;304261;328859;354066;386037;411045;429661;447265;466214;487802	cytoplasmic translation;translation	structural constituent of ribosome;structural molecule activity	Ribosome;Coronavirus disease - COVID-19	Eukaryotic Translation Elongation;Peptide chain elongation	2.07029397390557e-47;2.66898378833001e-35	6.46096632891016e-35;6.34327459871259e-21	9.87868570612239e-45;2.92650222184389e-34	2.39935960529481e-57;9.4259059636787e-52
module23:19:58900337	23	19:58900337	0	0	RPS5	2570	RPS5;AC012313.1;CTD-2619J13.13;ZNF584;CTD-2619J13.14;ZNF837;CTD-2619J13.16;ZNF497;CTD-2619J13.17;A1BG;ZNF132;CTD-2619J13.19;ZSCAN22;ZNF324B;ZNF324;ZNF446;SLC27A5;AC010642.1;ZNF8;ZNF8;ZBTB45;TRIM28;CTD-3138B18.4;ZNF544;CHMP2A;UBE2M;MZF1;ZNF274;ZNF329;ZSCAN18;ZNF135;ZSCAN1;CTD-2368P22.1;ZNF606;C19orf18;ZNF256;ZNF418;ZNF417	2570;7120;11251;12534;15268;21352;29590;34614;39662;43793;43844;51478;61952;62634;78086;85047;90542;110005;110019;110020;124560;155121;159506;160377;162596;166742;172961;205941;262718;305132;329730;354937;386908;411916;430532;448136;467085;488673	cytoplasmic translation;translation	structural constituent of ribosome;structural molecule activity	Ribosome;Coronavirus disease - COVID-19	Eukaryotic Translation Elongation;Peptide chain elongation	2.07029397390557e-47;2.66898378833001e-35	6.46096632891016e-35;6.34327459871259e-21	9.87868570612239e-45;2.92650222184389e-34	2.39935960529481e-57;9.4259059636787e-52
module23:19:58900747	23	19:58900747	0	0	RPS5	2980	RPS5;AC012313.1;CTD-2619J13.13;ZNF584;CTD-2619J13.14;ZNF837;CTD-2619J13.16;ZNF497;CTD-2619J13.17;ZNF132;A1BG;CTD-2619J13.19;ZNF324B;ZSCAN22;ZNF324;ZNF446;SLC27A5;AC010642.1;ZNF8;ZNF8;ZBTB45;TRIM28;CTD-3138B18.4;ZNF544;CHMP2A;UBE2M;MZF1;ZNF274;ZNF329;ZSCAN18;ZNF135;ZSCAN1;CTD-2368P22.1;ZNF606;C19orf18;ZNF256;ZNF418;ZNF417	2980;6710;10841;12124;14858;21762;29180;35024;39252;43434;44203;51068;62224;62362;77676;84637;90132;110415;110429;110430;124150;154711;159916;160787;162186;166332;172551;206351;263128;305542;330140;355347;387318;412326;430942;448546;467495;489083	cytoplasmic translation;translation	structural constituent of ribosome;structural molecule activity	Ribosome;Coronavirus disease - COVID-19	Eukaryotic Translation Elongation;Peptide chain elongation	2.07029397390557e-47;2.66898378833001e-35	6.46096632891016e-35;6.34327459871259e-21	9.87868570612239e-45;2.92650222184389e-34	2.39935960529481e-57;9.4259059636787e-52
module23:19:58901227	23	19:58901227	0	0	RPS5	3460	RPS5;AC012313.1;CTD-2619J13.13;ZNF584;CTD-2619J13.14;ZNF837;CTD-2619J13.16;ZNF497;CTD-2619J13.17;ZNF132;A1BG;CTD-2619J13.19;ZNF324B;ZSCAN22;ZNF324;ZNF446;SLC27A5;AC010642.1;ZNF8;ZNF8;ZBTB45;TRIM28;CTD-3138B18.4;ZNF544;CHMP2A;UBE2M;MZF1;ZNF274;ZNF329;ZSCAN18;ZNF135;ZSCAN1;CTD-2368P22.1;ZNF606;C19orf18;ZNF256;ZNF418;ZNF417	3460;6230;10361;11644;14378;22242;28700;35504;38772;42954;44683;50588;61744;62842;77196;84157;89652;110895;110909;110910;123670;154231;160396;161267;161706;165852;172071;206831;263608;306022;330620;355827;387798;412806;431422;449026;467975;489563	cytoplasmic translation;translation	structural constituent of ribosome;structural molecule activity	Ribosome;Coronavirus disease - COVID-19	Eukaryotic Translation Elongation;Peptide chain elongation	2.07029397390557e-47;2.66898378833001e-35	6.46096632891016e-35;6.34327459871259e-21	9.87868570612239e-45;2.92650222184389e-34	2.39935960529481e-57;9.4259059636787e-52
module23:19:58901394	23	19:58901394	0	0	RPS5	3627	RPS5;AC012313.1;CTD-2619J13.13;ZNF584;CTD-2619J13.14;ZNF837;CTD-2619J13.16;ZNF497;CTD-2619J13.17;ZNF132;A1BG;CTD-2619J13.19;ZNF324B;ZSCAN22;ZNF324;ZNF446;SLC27A5;AC010642.1;ZNF8;ZNF8;ZBTB45;TRIM28;CTD-3138B18.4;ZNF544;CHMP2A;UBE2M;MZF1;ZNF274;ZNF329;ZSCAN18;ZNF135;ZSCAN1;CTD-2368P22.1;ZNF606;C19orf18;ZNF256;ZNF418;ZNF417	3627;6063;10194;11477;14211;22409;28533;35671;38605;42787;44850;50421;61577;63009;77029;83990;89485;111062;111076;111077;123503;154064;160563;161434;161539;165685;171904;206998;263775;306189;330787;355994;387965;412973;431589;449193;468142;489730	cytoplasmic translation;translation	structural constituent of ribosome;structural molecule activity	Ribosome;Coronavirus disease - COVID-19	Eukaryotic Translation Elongation;Peptide chain elongation	2.07029397390557e-47;2.66898378833001e-35	6.46096632891016e-35;6.34327459871259e-21	9.87868570612239e-45;2.92650222184389e-34	2.39935960529481e-57;9.4259059636787e-52
module23:19:58903304	23	19:58903304	0	0	AC012313.1	4153	AC012313.1;RPS5;CTD-2619J13.13;ZNF584;CTD-2619J13.14;ZNF837;CTD-2619J13.16;CTD-2619J13.17;ZNF497;ZNF132;A1BG;CTD-2619J13.19;ZNF324B;ZSCAN22;ZNF324;ZNF446;SLC27A5;AC010642.1;ZNF8;ZNF8;ZBTB45;TRIM28;CHMP2A;CTD-3138B18.4;ZNF544;UBE2M;MZF1;ZNF274;ZNF329;ZSCAN18;ZNF135;ZSCAN1;CTD-2368P22.1;ZNF606;C19orf18;ZNF256;ZNF418;ZNF417	4153;5537;8284;9567;12301;24319;26623;36695;37581;40877;46760;48511;59667;64919;75119;82080;87575;112972;112986;112987;121593;152154;159629;162473;163344;163775;169994;208908;265685;308099;332697;357904;389875;414883;433499;451103;470052;491640	cytoplasmic translation;translation	structural constituent of ribosome;structural molecule activity	Ribosome;Coronavirus disease - COVID-19	Eukaryotic Translation Elongation;Peptide chain elongation	2.07029397390557e-47;2.66898378833001e-35	6.46096632891016e-35;6.34327459871259e-21	9.87868570612239e-45;2.92650222184389e-34	2.39935960529481e-57;9.4259059636787e-52
module23:19:58903466	23	19:58903466	0	0	AC012313.1	3991	AC012313.1;RPS5;CTD-2619J13.13;ZNF584;CTD-2619J13.14;ZNF837;CTD-2619J13.16;CTD-2619J13.17;ZNF497;ZNF132;A1BG;CTD-2619J13.19;ZNF324B;ZSCAN22;ZNF324;ZNF446;SLC27A5;AC010642.1;ZNF8;ZNF8;ZBTB45;TRIM28;CHMP2A;CTD-3138B18.4;ZNF544;UBE2M;MZF1;ZNF274;ZNF329;ZSCAN18;ZNF135;ZSCAN1;CTD-2368P22.1;ZNF606;C19orf18;ZNF256;ZNF418;ZNF417	3991;5699;8122;9405;12139;24481;26461;36533;37743;40715;46922;48349;59505;65081;74957;81918;87413;113134;113148;113149;121431;151992;159467;162635;163506;163613;169832;209070;265847;308261;332859;358066;390037;415045;433661;451265;470214;491802	cytoplasmic translation;translation	structural constituent of ribosome;structural molecule activity	Ribosome;Coronavirus disease - COVID-19	Eukaryotic Translation Elongation;Peptide chain elongation	2.07029397390557e-47;2.66898378833001e-35	6.46096632891016e-35;6.34327459871259e-21	9.87868570612239e-45;2.92650222184389e-34	2.39935960529481e-57;9.4259059636787e-52
module23:19:58903574	23	19:58903574	0	0	AC012313.1	3883	AC012313.1;RPS5;CTD-2619J13.13;ZNF584;CTD-2619J13.14;ZNF837;CTD-2619J13.16;CTD-2619J13.17;ZNF497;ZNF132;A1BG;CTD-2619J13.19;ZNF324B;ZSCAN22;ZNF324;ZNF446;SLC27A5;AC010642.1;ZNF8;ZNF8;ZBTB45;TRIM28;CHMP2A;CTD-3138B18.4;UBE2M;ZNF544;MZF1;ZNF274;ZNF329;ZSCAN18;ZNF135;ZSCAN1;CTD-2368P22.1;ZNF606;C19orf18;ZNF256;ZNF418;ZNF417	3883;5807;8014;9297;12031;24589;26353;36425;37851;40607;47030;48241;59397;65189;74849;81810;87305;113242;113256;113257;121323;151884;159359;162743;163505;163614;169724;209178;265955;308369;332967;358174;390145;415153;433769;451373;470322;491910	cytoplasmic translation;translation	structural constituent of ribosome;structural molecule activity	Ribosome;Coronavirus disease - COVID-19	Eukaryotic Translation Elongation;Peptide chain elongation	2.07029397390557e-47;2.66898378833001e-35	6.46096632891016e-35;6.34327459871259e-21	9.87868570612239e-45;2.92650222184389e-34	2.39935960529481e-57;9.4259059636787e-52
module23:19:58903698	23	19:58903698	0	0	AC012313.1	3759	AC012313.1;RPS5;CTD-2619J13.13;ZNF584;CTD-2619J13.14;ZNF837;CTD-2619J13.16;CTD-2619J13.17;ZNF497;ZNF132;A1BG;CTD-2619J13.19;ZNF324B;ZSCAN22;ZNF324;ZNF446;SLC27A5;AC010642.1;ZNF8;ZNF8;ZBTB45;TRIM28;CHMP2A;CTD-3138B18.4;UBE2M;ZNF544;MZF1;ZNF274;ZNF329;ZSCAN18;ZNF135;ZSCAN1;CTD-2368P22.1;ZNF606;C19orf18;ZNF256;ZNF418;ZNF417	3759;5931;7890;9173;11907;24713;26229;36301;37975;40483;47154;48117;59273;65313;74725;81686;87181;113366;113380;113381;121199;151760;159235;162867;163381;163738;169600;209302;266079;308493;333091;358298;390269;415277;433893;451497;470446;492034	cytoplasmic translation;translation	structural constituent of ribosome;structural molecule activity	Ribosome;Coronavirus disease - COVID-19	Eukaryotic Translation Elongation;Peptide chain elongation	2.07029397390557e-47;2.66898378833001e-35	6.46096632891016e-35;6.34327459871259e-21	9.87868570612239e-45;2.92650222184389e-34	2.39935960529481e-57;9.4259059636787e-52
module23:19:58903699	23	19:58903699	0	0	AC012313.1	3758	AC012313.1;RPS5;CTD-2619J13.13;ZNF584;CTD-2619J13.14;ZNF837;CTD-2619J13.16;CTD-2619J13.17;ZNF497;ZNF132;A1BG;CTD-2619J13.19;ZNF324B;ZSCAN22;ZNF324;ZNF446;SLC27A5;AC010642.1;ZNF8;ZNF8;ZBTB45;TRIM28;CHMP2A;CTD-3138B18.4;UBE2M;ZNF544;MZF1;ZNF274;ZNF329;ZSCAN18;ZNF135;ZSCAN1;CTD-2368P22.1;ZNF606;C19orf18;ZNF256;ZNF418;ZNF417	3758;5932;7889;9172;11906;24714;26228;36300;37976;40482;47155;48116;59272;65314;74724;81685;87180;113367;113381;113382;121198;151759;159234;162868;163380;163739;169599;209303;266080;308494;333092;358299;390270;415278;433894;451498;470447;492035	cytoplasmic translation;translation	structural constituent of ribosome;structural molecule activity	Ribosome;Coronavirus disease - COVID-19	Eukaryotic Translation Elongation;Peptide chain elongation	2.07029397390557e-47;2.66898378833001e-35	6.46096632891016e-35;6.34327459871259e-21	9.87868570612239e-45;2.92650222184389e-34	2.39935960529481e-57;9.4259059636787e-52
module23:19:58905089	23	19:58905089	0	0	AC012313.1	2368	AC012313.1;CTD-2619J13.13;RPS5;ZNF584;CTD-2619J13.14;CTD-2619J13.16;ZNF837;CTD-2619J13.17;ZNF132;ZNF497;CTD-2619J13.19;A1BG;ZNF324B;ZSCAN22;ZNF324;ZNF446;SLC27A5;AC010642.1;ZNF8;ZNF8;ZBTB45;TRIM28;CHMP2A;UBE2M;CTD-3138B18.4;ZNF544;MZF1;ZNF274;ZNF329;ZSCAN18;ZNF135;ZSCAN1;CTD-2368P22.1;ZNF606;C19orf18;ZNF256;ZNF418;ZNF417	2368;6499;7322;7782;10516;24838;26104;34910;39092;39366;46726;48545;57882;66704;73334;80295;85790;114757;114771;114772;119808;150369;157844;161990;164258;165129;168209;210693;267470;309884;334482;359689;391660;416668;435284;452888;471837;493425	cytoplasmic translation;translation	structural constituent of ribosome;structural molecule activity	Ribosome;Coronavirus disease - COVID-19	Eukaryotic Translation Elongation;Peptide chain elongation	2.07029397390557e-47;2.66898378833001e-35	6.46096632891016e-35;6.34327459871259e-21	9.87868570612239e-45;2.92650222184389e-34	2.39935960529481e-57;9.4259059636787e-52
module23:19:58905109	23	19:58905109	0	0	AC012313.1	2348	AC012313.1;CTD-2619J13.13;RPS5;ZNF584;CTD-2619J13.14;CTD-2619J13.16;ZNF837;CTD-2619J13.17;ZNF132;ZNF497;CTD-2619J13.19;A1BG;ZNF324B;ZSCAN22;ZNF324;ZNF446;SLC27A5;AC010642.1;ZNF8;ZNF8;ZBTB45;TRIM28;CHMP2A;UBE2M;CTD-3138B18.4;ZNF544;MZF1;ZNF274;ZNF329;ZSCAN18;ZNF135;ZSCAN1;CTD-2368P22.1;ZNF606;C19orf18;ZNF256;ZNF418;ZNF417	2348;6479;7342;7762;10496;24818;26124;34890;39072;39386;46706;48565;57862;66724;73314;80275;85770;114777;114791;114792;119788;150349;157824;161970;164278;165149;168189;210713;267490;309904;334502;359709;391680;416688;435304;452908;471857;493445	cytoplasmic translation;translation	structural constituent of ribosome;structural molecule activity	Ribosome;Coronavirus disease - COVID-19	Eukaryotic Translation Elongation;Peptide chain elongation	2.07029397390557e-47;2.66898378833001e-35	6.46096632891016e-35;6.34327459871259e-21	9.87868570612239e-45;2.92650222184389e-34	2.39935960529481e-57;9.4259059636787e-52
module23:19:58906163	23	19:58906163	0	0	AC012313.1	1294	AC012313.1;CTD-2619J13.13;ZNF584;RPS5;CTD-2619J13.14;CTD-2619J13.16;ZNF837;CTD-2619J13.17;ZNF132;ZNF497;CTD-2619J13.19;A1BG;ZNF324B;ZSCAN22;ZNF324;ZNF446;SLC27A5;AC010642.1;ZNF8;ZNF8;ZBTB45;TRIM28;CHMP2A;UBE2M;CTD-3138B18.4;ZNF544;MZF1;ZNF274;ZNF329;ZSCAN18;ZNF135;ZSCAN1;CTD-2368P22.1;ZNF606;C19orf18;ZNF256;ZNF418;ZNF417	1294;5425;6708;8396;9442;23764;27178;33836;38018;40440;45652;49619;56808;67778;72260;79221;84716;115831;115845;115846;118734;149295;156770;160916;165332;166203;167135;211767;268544;310958;335556;360763;392734;417742;436358;453962;472911;494499	cytoplasmic translation;translation	structural constituent of ribosome;structural molecule activity	Ribosome;Coronavirus disease - COVID-19	Eukaryotic Translation Elongation;Peptide chain elongation	2.07029397390557e-47;2.66898378833001e-35	6.46096632891016e-35;6.34327459871259e-21	9.87868570612239e-45;2.92650222184389e-34	2.39935960529481e-57;9.4259059636787e-52
module23:19:58906589	23	19:58906589	0	0	AC012313.1	868	AC012313.1;CTD-2619J13.13;ZNF584;RPS5;CTD-2619J13.14;CTD-2619J13.16;ZNF837;CTD-2619J13.17;ZNF132;ZNF497;CTD-2619J13.19;A1BG;ZNF324B;ZSCAN22;ZNF324;ZNF446;SLC27A5;AC010642.1;ZNF8;ZNF8;ZBTB45;TRIM28;CHMP2A;UBE2M;CTD-3138B18.4;ZNF544;MZF1;ZNF274;ZNF329;ZSCAN18;ZNF135;ZSCAN1;CTD-2368P22.1;ZNF606;C19orf18;ZNF256;ZNF418;ZNF417	868;4999;6282;8822;9016;23338;27604;33410;37592;40866;45226;50045;56382;68204;71834;78795;84290;116257;116271;116272;118308;148869;156344;160490;165758;166629;166709;212193;268970;311384;335982;361189;393160;418168;436784;454388;473337;494925	cytoplasmic translation;translation	structural constituent of ribosome;structural molecule activity	Ribosome;Coronavirus disease - COVID-19	Eukaryotic Translation Elongation;Peptide chain elongation	2.07029397390557e-47;2.66898378833001e-35	6.46096632891016e-35;6.34327459871259e-21	9.87868570612239e-45;2.92650222184389e-34	2.39935960529481e-57;9.4259059636787e-52
module23:19:58907095	23	19:58907095	0	0	AC012313.1	362	AC012313.1;CTD-2619J13.13;ZNF584;CTD-2619J13.14;RPS5;CTD-2619J13.16;ZNF837;CTD-2619J13.17;ZNF132;ZNF497;CTD-2619J13.19;A1BG;ZNF324B;ZSCAN22;ZNF324;ZNF446;SLC27A5;AC010642.1;ZNF8;ZNF8;ZBTB45;TRIM28;CHMP2A;UBE2M;MZF1;CTD-3138B18.4;ZNF544;ZNF274;ZNF329;ZSCAN18;ZNF135;ZSCAN1;CTD-2368P22.1;ZNF606;C19orf18;ZNF256;ZNF418;ZNF417	362;4493;5776;8510;9328;22832;28110;32904;37086;41372;44720;50551;55876;68710;71328;78289;83784;116763;116777;116778;117802;148363;155838;159984;166203;166264;167135;212699;269476;311890;336488;361695;393666;418674;437290;454894;473843;495431	cytoplasmic translation;translation	structural constituent of ribosome;structural molecule activity	Ribosome;Coronavirus disease - COVID-19	Eukaryotic Translation Elongation;Peptide chain elongation	2.07029397390557e-47;2.66898378833001e-35	6.46096632891016e-35;6.34327459871259e-21	9.87868570612239e-45;2.92650222184389e-34	2.39935960529481e-57;9.4259059636787e-52
module23:19:58907443	23	19:58907443	0	0	AC012313.1	14	AC012313.1;CTD-2619J13.13;ZNF584;CTD-2619J13.14;RPS5;CTD-2619J13.16;ZNF837;CTD-2619J13.17;ZNF132;ZNF497;CTD-2619J13.19;A1BG;ZNF324B;ZSCAN22;ZNF324;ZNF446;SLC27A5;AC010642.1;ZNF8;ZNF8;ZBTB45;TRIM28;CHMP2A;UBE2M;MZF1;CTD-3138B18.4;ZNF544;ZNF274;ZNF329;ZSCAN18;ZNF135;ZSCAN1;CTD-2368P22.1;ZNF606;C19orf18;ZNF256;ZNF418;ZNF417	14;4145;5428;8162;9676;22484;28458;32556;36738;41720;44372;50899;55528;69058;70980;77941;83436;117111;117125;117126;117454;148015;155490;159636;165855;166612;167483;213047;269824;312238;336836;362043;394014;419022;437638;455242;474191;495779	cytoplasmic translation;translation	structural constituent of ribosome;structural molecule activity	Ribosome;Coronavirus disease - COVID-19	Eukaryotic Translation Elongation;Peptide chain elongation	2.07029397390557e-47;2.66898378833001e-35	6.46096632891016e-35;6.34327459871259e-21	9.87868570612239e-45;2.92650222184389e-34	2.39935960529481e-57;9.4259059636787e-52
module23:19:58909377	23	19:58909377	1.22125e-14	0	AC012313.1	1920	AC012313.1;CTD-2619J13.13;ZNF584;CTD-2619J13.14;RPS5;CTD-2619J13.16;ZNF837;CTD-2619J13.17;ZNF132;CTD-2619J13.19;ZNF497;A1BG;ZNF324B;ZNF324;ZSCAN22;ZNF446;SLC27A5;ZBTB45;AC010642.1;ZNF8;ZNF8;TRIM28;CHMP2A;UBE2M;MZF1;CTD-3138B18.4;ZNF544;ZNF274;ZNF329;ZSCAN18;ZNF135;ZSCAN1;CTD-2368P22.1;ZNF606;C19orf18;ZNF256;ZNF418;ZNF417	1920;2211;3494;6228;11610;20550;30392;30622;34804;42438;43654;52833;53594;69046;70992;76007;81502;115520;119045;119059;119060;146081;153556;157702;163921;168546;169417;214981;271758;314172;338770;363977;395948;420956;439572;457176;476125;497713	cytoplasmic translation;translation	structural constituent of ribosome;structural molecule activity	Ribosome;Coronavirus disease - COVID-19	Eukaryotic Translation Elongation;Peptide chain elongation	2.07029397390557e-47;2.66898378833001e-35	6.46096632891016e-35;6.34327459871259e-21	9.87868570612239e-45;2.92650222184389e-34	2.39935960529481e-57;9.4259059636787e-52
module23:19:58909746	23	19:58909746	0	0	CTD-2619J13.13	1842	CTD-2619J13.13;AC012313.1;ZNF584;CTD-2619J13.14;RPS5;CTD-2619J13.16;CTD-2619J13.17;ZNF837;ZNF132;CTD-2619J13.19;ZNF497;A1BG;ZNF324B;ZNF324;ZSCAN22;ZNF446;SLC27A5;ZBTB45;AC010642.1;ZNF8;ZNF8;TRIM28;CHMP2A;UBE2M;MZF1;CTD-3138B18.4;ZNF544;ZNF274;ZNF329;ZSCAN18;ZNF135;ZSCAN1;CTD-2368P22.1;ZNF606;C19orf18;ZNF256;ZNF418;ZNF417	1842;2289;3125;5859;11979;20181;30253;30761;34435;42069;44023;53202;53225;68677;71361;75638;81133;115151;119414;119428;119429;145712;153187;157333;163552;168915;169786;215350;272127;314541;339139;364346;396317;421325;439941;457545;476494;498082	cytoplasmic translation;translation	structural constituent of ribosome;structural molecule activity	Ribosome;Coronavirus disease - COVID-19	Eukaryotic Translation Elongation;Peptide chain elongation	2.07029397390557e-47;2.66898378833001e-35	6.46096632891016e-35;6.34327459871259e-21	9.87868570612239e-45;2.92650222184389e-34	2.39935960529481e-57;9.4259059636787e-52
module23:19:58913444	23	19:58913444	1.03193e-09	0.000904466	ZNF584	573	ZNF584;CTD-2619J13.13;CTD-2619J13.14;AC012313.1;RPS5;CTD-2619J13.16;CTD-2619J13.17;ZNF132;ZNF837;CTD-2619J13.19;ZNF497;ZNF324B;A1BG;ZNF324;ZNF446;ZSCAN22;SLC27A5;ZBTB45;AC010642.1;ZNF8;ZNF8;TRIM28;CHMP2A;UBE2M;MZF1;CTD-3138B18.4;ZNF544;ZNF274;ZNF329;ZSCAN18;ZNF135;ZSCAN1;CTD-2368P22.1;ZNF606;C19orf18;ZNF256;ZNF418	573;1856;2161;5987;15677;16483;26555;30737;34459;38371;47721;49527;56900;64979;71940;75059;77435;111453;123112;123126;123127;142014;149489;153635;159854;172613;173484;219048;275825;318239;342837;368044;400015;425023;443639;461243;480192	cytoplasmic translation;translation	structural constituent of ribosome;structural molecule activity	Ribosome;Coronavirus disease - COVID-19	Eukaryotic Translation Elongation;Peptide chain elongation	2.07029397390557e-47;2.66898378833001e-35	6.46096632891016e-35;6.34327459871259e-21	9.87868570612239e-45;2.92650222184389e-34	2.39935960529481e-57;9.4259059636787e-52
module23:19:58925352	23	19:58925352	3.07088e-13	0	CTD-2619J13.16	4575	CTD-2619J13.16;CTD-2619J13.14;ZNF584;CTD-2619J13.13;CTD-2619J13.17;AC012313.1;ZNF132;CTD-2619J13.19;RPS5;ZNF324B;ZNF837;ZNF324;ZNF497;ZNF446;SLC27A5;A1BG;ZSCAN22;ZBTB45;TRIM28;AC010642.1;ZNF8;ZNF8;CHMP2A;UBE2M;MZF1;CTD-3138B18.4;ZNF544;ZNF274;ZNF329;ZSCAN18;ZNF135;ZSCAN1;CTD-2368P22.1;ZNF606;C19orf18;ZNF256;ZNF418	4575;9747;12481;13764;14647;17895;18829;26463;27585;37619;46367;53071;59629;60032;65527;68808;86967;99545;130106;135020;135034;135035;137581;141727;147946;184521;185392;230956;287733;330147;354745;379952;411923;436931;455547;473151;492100	cytoplasmic translation;translation	structural constituent of ribosome;structural molecule activity	Ribosome;Coronavirus disease - COVID-19	Eukaryotic Translation Elongation;Peptide chain elongation	2.07029397390557e-47;2.66898378833001e-35	6.46096632891016e-35;6.34327459871259e-21	9.87868570612239e-45;2.92650222184389e-34	2.39935960529481e-57;9.4259059636787e-52
module23:19:58994650	23	19:58994650	2.31031e-08	0.0235462	SLC27A5	3771	SLC27A5;ZNF446;ZNF324;ZBTB45;ZNF324B;CTD-2619J13.19;ZNF132;CTD-2619J13.17;TRIM28;CTD-2619J13.16;CHMP2A;UBE2M;MZF1;CTD-2619J13.14;ZNF584;CTD-2619J13.13;AC012313.1;RPS5;ZNF837;ZNF497;A1BG;ZSCAN22;AC010642.1;ZNF8;ZNF8;CTD-3138B18.4;ZNF544;ZNF274;ZNF329;ZSCAN18;ZNF135;ZSCAN1;CTD-2368P22.1	3771;9266;16227;30247;31679;42835;50469;54651;60808;64723;68283;72429;78648;79045;81779;83062;87193;96883;115665;128927;138106;156265;204318;204332;204333;253819;254690;300254;357031;399445;424043;449250;481221	cytoplasmic translation;translation	structural constituent of ribosome;structural molecule activity	Ribosome;Coronavirus disease - COVID-19	Eukaryotic Translation Elongation;Peptide chain elongation	2.07029397390557e-47;2.66898378833001e-35	6.46096632891016e-35;6.34327459871259e-21	9.87868570612239e-45;2.92650222184389e-34	2.39935960529481e-57;9.4259059636787e-52
module24:11:128053274	24	11:128053274	1.86517e-14	0	RP11-702B10.2	2952	RP11-702B10.2;RP11-702B10.1;ETS1;RP11-264E20.2;RP11-264E20.1	2952;25450;275382;430961;432488	leukocyte activation;cell activation	protein binding;protein tyrosine kinase activity	Natural killer cell mediated cytotoxicity;Graft-versus-host disease	Immunoregulatory interactions between a Lymphoid and a non-Lymphoid cell;Adaptive Immune System	6.22232383059137e-08;2.14537089712463e-07	0.00132870530711844;0.0165196902422144	1.75656519172486e-05;0.000512658749579423	3.08261276649572e-07;0.0326154949083073
module24:11:128053977	24	11:128053977	1.25455e-14	0	RP11-702B10.2	3655	RP11-702B10.2;RP11-702B10.1;ETS1;RP11-264E20.2;RP11-264E20.1	3655;24747;274679;430258;431785	leukocyte activation;cell activation	protein binding;protein tyrosine kinase activity	Natural killer cell mediated cytotoxicity;Graft-versus-host disease	Immunoregulatory interactions between a Lymphoid and a non-Lymphoid cell;Adaptive Immune System	6.22232383059137e-08;2.14537089712463e-07	0.00132870530711844;0.0165196902422144	1.75656519172486e-05;0.000512658749579423	3.08261276649572e-07;0.0326154949083073
module24:11:128054388	24	11:128054388	4.21885e-15	0	RP11-702B10.2	4066	RP11-702B10.2;RP11-702B10.1;ETS1;RP11-264E20.2;RP11-264E20.1	4066;24336;274268;429847;431374	leukocyte activation;cell activation	protein binding;protein tyrosine kinase activity	Natural killer cell mediated cytotoxicity;Graft-versus-host disease	Immunoregulatory interactions between a Lymphoid and a non-Lymphoid cell;Adaptive Immune System	6.22232383059137e-08;2.14537089712463e-07	0.00132870530711844;0.0165196902422144	1.75656519172486e-05;0.000512658749579423	3.08261276649572e-07;0.0326154949083073
module24:11:128054681	24	11:128054681	2.66454e-15	0	RP11-702B10.2	4359	RP11-702B10.2;RP11-702B10.1;ETS1;RP11-264E20.2;RP11-264E20.1	4359;24043;273975;429554;431081	leukocyte activation;cell activation	protein binding;protein tyrosine kinase activity	Natural killer cell mediated cytotoxicity;Graft-versus-host disease	Immunoregulatory interactions between a Lymphoid and a non-Lymphoid cell;Adaptive Immune System	6.22232383059137e-08;2.14537089712463e-07	0.00132870530711844;0.0165196902422144	1.75656519172486e-05;0.000512658749579423	3.08261276649572e-07;0.0326154949083073
module24:11:128057483	24	11:128057483	8.88178e-16	0	RP11-702B10.2	7161	RP11-702B10.2;RP11-702B10.1;ETS1;RP11-264E20.2;RP11-264E20.1;FLI1	7161;21241;271173;426752;428279;498947	leukocyte activation;cell activation	protein binding;protein tyrosine kinase activity	Natural killer cell mediated cytotoxicity;Graft-versus-host disease	Immunoregulatory interactions between a Lymphoid and a non-Lymphoid cell;Adaptive Immune System	6.22232383059137e-08;2.14537089712463e-07	0.00132870530711844;0.0165196902422144	1.75656519172486e-05;0.000512658749579423	3.08261276649572e-07;0.0326154949083073
module24:11:128059202	24	11:128059202	3.33067e-16	0	RP11-702B10.2	8880	RP11-702B10.2;RP11-702B10.1;ETS1;RP11-264E20.2;RP11-264E20.1;FLI1	8880;19522;269454;425033;426560;497228	leukocyte activation;cell activation	protein binding;protein tyrosine kinase activity	Natural killer cell mediated cytotoxicity;Graft-versus-host disease	Immunoregulatory interactions between a Lymphoid and a non-Lymphoid cell;Adaptive Immune System	6.22232383059137e-08;2.14537089712463e-07	0.00132870530711844;0.0165196902422144	1.75656519172486e-05;0.000512658749579423	3.08261276649572e-07;0.0326154949083073
module24:11:128060429	24	11:128060429	7.77156e-16	0	RP11-702B10.2	10107	RP11-702B10.2;RP11-702B10.1;ETS1;RP11-264E20.2;RP11-264E20.1;FLI1	10107;18295;268227;423806;425333;496001	leukocyte activation;cell activation	protein binding;protein tyrosine kinase activity	Natural killer cell mediated cytotoxicity;Graft-versus-host disease	Immunoregulatory interactions between a Lymphoid and a non-Lymphoid cell;Adaptive Immune System	6.22232383059137e-08;2.14537089712463e-07	0.00132870530711844;0.0165196902422144	1.75656519172486e-05;0.000512658749579423	3.08261276649572e-07;0.0326154949083073
module24:11:128060772	24	11:128060772	3.81462e-12	0	RP11-702B10.2	10450	RP11-702B10.2;RP11-702B10.1;ETS1;RP11-264E20.2;RP11-264E20.1;FLI1	10450;17952;267884;423463;424990;495658	leukocyte activation;cell activation	protein binding;protein tyrosine kinase activity	Natural killer cell mediated cytotoxicity;Graft-versus-host disease	Immunoregulatory interactions between a Lymphoid and a non-Lymphoid cell;Adaptive Immune System	6.22232383059137e-08;2.14537089712463e-07	0.00132870530711844;0.0165196902422144	1.75656519172486e-05;0.000512658749579423	3.08261276649572e-07;0.0326154949083073
module24:11:128062553	24	11:128062553	1.33227e-15	0	RP11-702B10.2	12231	RP11-702B10.2;RP11-702B10.1;ETS1;RP11-264E20.2;RP11-264E20.1;FLI1	12231;16171;266103;421682;423209;493877	leukocyte activation;cell activation	protein binding;protein tyrosine kinase activity	Natural killer cell mediated cytotoxicity;Graft-versus-host disease	Immunoregulatory interactions between a Lymphoid and a non-Lymphoid cell;Adaptive Immune System	6.22232383059137e-08;2.14537089712463e-07	0.00132870530711844;0.0165196902422144	1.75656519172486e-05;0.000512658749579423	3.08261276649572e-07;0.0326154949083073
module24:11:128062646	24	11:128062646	7.10543e-15	0	RP11-702B10.2	12324	RP11-702B10.2;RP11-702B10.1;ETS1;RP11-264E20.2;RP11-264E20.1;FLI1	12324;16078;266010;421589;423116;493784	leukocyte activation;cell activation	protein binding;protein tyrosine kinase activity	Natural killer cell mediated cytotoxicity;Graft-versus-host disease	Immunoregulatory interactions between a Lymphoid and a non-Lymphoid cell;Adaptive Immune System	6.22232383059137e-08;2.14537089712463e-07	0.00132870530711844;0.0165196902422144	1.75656519172486e-05;0.000512658749579423	3.08261276649572e-07;0.0326154949083073
module24:11:128063912	24	11:128063912	1.44329e-15	0	RP11-702B10.2	13590	RP11-702B10.2;RP11-702B10.1;ETS1;RP11-264E20.2;RP11-264E20.1;FLI1	13590;14812;264744;420323;421850;492518	leukocyte activation;cell activation	protein binding;protein tyrosine kinase activity	Natural killer cell mediated cytotoxicity;Graft-versus-host disease	Immunoregulatory interactions between a Lymphoid and a non-Lymphoid cell;Adaptive Immune System	6.22232383059137e-08;2.14537089712463e-07	0.00132870530711844;0.0165196902422144	1.75656519172486e-05;0.000512658749579423	3.08261276649572e-07;0.0326154949083073
module24:11:128067342	24	11:128067342	2.44249e-15	0	RP11-702B10.1	11382	RP11-702B10.1;RP11-702B10.2;ETS1;RP11-264E20.2;RP11-264E20.1;FLI1	11382;17020;261314;416893;418420;489088	leukocyte activation;cell activation	protein binding;protein tyrosine kinase activity	Natural killer cell mediated cytotoxicity;Graft-versus-host disease	Immunoregulatory interactions between a Lymphoid and a non-Lymphoid cell;Adaptive Immune System	6.22232383059137e-08;2.14537089712463e-07	0.00132870530711844;0.0165196902422144	1.75656519172486e-05;0.000512658749579423	3.08261276649572e-07;0.0326154949083073
module24:11:128067404	24	11:128067404	6.62911e-11	0	RP11-702B10.1	11320	RP11-702B10.1;RP11-702B10.2;ETS1;RP11-264E20.2;RP11-264E20.1;FLI1	11320;17082;261252;416831;418358;489026	leukocyte activation;cell activation	protein binding;protein tyrosine kinase activity	Natural killer cell mediated cytotoxicity;Graft-versus-host disease	Immunoregulatory interactions between a Lymphoid and a non-Lymphoid cell;Adaptive Immune System	6.22232383059137e-08;2.14537089712463e-07	0.00132870530711844;0.0165196902422144	1.75656519172486e-05;0.000512658749579423	3.08261276649572e-07;0.0326154949083073
module24:11:128070535	24	11:128070535	1.77636e-15	0	RP11-702B10.1	8189	RP11-702B10.1;RP11-702B10.2;ETS1;RP11-264E20.2;RP11-264E20.1;FLI1	8189;20213;258121;413700;415227;485895	leukocyte activation;cell activation	protein binding;protein tyrosine kinase activity	Natural killer cell mediated cytotoxicity;Graft-versus-host disease	Immunoregulatory interactions between a Lymphoid and a non-Lymphoid cell;Adaptive Immune System	6.22232383059137e-08;2.14537089712463e-07	0.00132870530711844;0.0165196902422144	1.75656519172486e-05;0.000512658749579423	3.08261276649572e-07;0.0326154949083073
module24:11:128077683	24	11:128077683	9.99201e-16	0	RP11-702B10.1	1041	RP11-702B10.1;RP11-702B10.2;ETS1;RP11-264E20.2;RP11-264E20.1;FLI1	1041;27361;250973;406552;408079;478747	leukocyte activation;cell activation	protein binding;protein tyrosine kinase activity	Natural killer cell mediated cytotoxicity;Graft-versus-host disease	Immunoregulatory interactions between a Lymphoid and a non-Lymphoid cell;Adaptive Immune System	6.22232383059137e-08;2.14537089712463e-07	0.00132870530711844;0.0165196902422144	1.75656519172486e-05;0.000512658749579423	3.08261276649572e-07;0.0326154949083073
module24:11:128078649	24	11:128078649	1.77636e-15	0	RP11-702B10.1	75	RP11-702B10.1;RP11-702B10.2;ETS1;RP11-264E20.2;RP11-264E20.1;FLI1	75;28327;250007;405586;407113;477781	leukocyte activation;cell activation	protein binding;protein tyrosine kinase activity	Natural killer cell mediated cytotoxicity;Graft-versus-host disease	Immunoregulatory interactions between a Lymphoid and a non-Lymphoid cell;Adaptive Immune System	6.22232383059137e-08;2.14537089712463e-07	0.00132870530711844;0.0165196902422144	1.75656519172486e-05;0.000512658749579423	3.08261276649572e-07;0.0326154949083073
module24:11:128082395	24	11:128082395	2.34257e-14	0	RP11-702B10.1	3671	RP11-702B10.1;RP11-702B10.2;ETS1;RP11-264E20.2;RP11-264E20.1;FLI1	3671;32073;246261;401840;403367;474035	leukocyte activation;cell activation	protein binding;protein tyrosine kinase activity	Natural killer cell mediated cytotoxicity;Graft-versus-host disease	Immunoregulatory interactions between a Lymphoid and a non-Lymphoid cell;Adaptive Immune System	6.22232383059137e-08;2.14537089712463e-07	0.00132870530711844;0.0165196902422144	1.75656519172486e-05;0.000512658749579423	3.08261276649572e-07;0.0326154949083073
module24:11:128085408	24	11:128085408	2.88658e-14	0	RP11-702B10.1	6684	RP11-702B10.1;RP11-702B10.2;ETS1;RP11-264E20.2;RP11-264E20.1;FLI1	6684;35086;243248;398827;400354;471022	leukocyte activation;cell activation	protein binding;protein tyrosine kinase activity	Natural killer cell mediated cytotoxicity;Graft-versus-host disease	Immunoregulatory interactions between a Lymphoid and a non-Lymphoid cell;Adaptive Immune System	6.22232383059137e-08;2.14537089712463e-07	0.00132870530711844;0.0165196902422144	1.75656519172486e-05;0.000512658749579423	3.08261276649572e-07;0.0326154949083073
module24:11:128096708	24	11:128096708	9.25926e-14	0	RP11-702B10.1	17984	RP11-702B10.1;RP11-702B10.2;ETS1;RP11-264E20.2;RP11-264E20.1;FLI1	17984;46386;231948;387527;389054;459722	leukocyte activation;cell activation	protein binding;protein tyrosine kinase activity	Natural killer cell mediated cytotoxicity;Graft-versus-host disease	Immunoregulatory interactions between a Lymphoid and a non-Lymphoid cell;Adaptive Immune System	6.22232383059137e-08;2.14537089712463e-07	0.00132870530711844;0.0165196902422144	1.75656519172486e-05;0.000512658749579423	3.08261276649572e-07;0.0326154949083073
module24:11:128097399	24	11:128097399	8.60423e-14	0	RP11-702B10.1	18675	RP11-702B10.1;RP11-702B10.2;ETS1;RP11-264E20.2;RP11-264E20.1;FLI1	18675;47077;231257;386836;388363;459031	leukocyte activation;cell activation	protein binding;protein tyrosine kinase activity	Natural killer cell mediated cytotoxicity;Graft-versus-host disease	Immunoregulatory interactions between a Lymphoid and a non-Lymphoid cell;Adaptive Immune System	6.22232383059137e-08;2.14537089712463e-07	0.00132870530711844;0.0165196902422144	1.75656519172486e-05;0.000512658749579423	3.08261276649572e-07;0.0326154949083073
module24:11:128098339	24	11:128098339	1.06803e-13	0	RP11-702B10.1	19615	RP11-702B10.1;RP11-702B10.2;ETS1;RP11-264E20.2;RP11-264E20.1;FLI1	19615;48017;230317;385896;387423;458091	leukocyte activation;cell activation	protein binding;protein tyrosine kinase activity	Natural killer cell mediated cytotoxicity;Graft-versus-host disease	Immunoregulatory interactions between a Lymphoid and a non-Lymphoid cell;Adaptive Immune System	6.22232383059137e-08;2.14537089712463e-07	0.00132870530711844;0.0165196902422144	1.75656519172486e-05;0.000512658749579423	3.08261276649572e-07;0.0326154949083073
module24:11:128099099	24	11:128099099	9.65894e-14	0	RP11-702B10.1	20375	RP11-702B10.1;RP11-702B10.2;ETS1;RP11-264E20.2;RP11-264E20.1;FLI1	20375;48777;229557;385136;386663;457331	leukocyte activation;cell activation	protein binding;protein tyrosine kinase activity	Natural killer cell mediated cytotoxicity;Graft-versus-host disease	Immunoregulatory interactions between a Lymphoid and a non-Lymphoid cell;Adaptive Immune System	6.22232383059137e-08;2.14537089712463e-07	0.00132870530711844;0.0165196902422144	1.75656519172486e-05;0.000512658749579423	3.08261276649572e-07;0.0326154949083073
module24:11:128100120	24	11:128100120	9.4813e-14	0	RP11-702B10.1	21396	RP11-702B10.1;RP11-702B10.2;ETS1;RP11-264E20.2;RP11-264E20.1;FLI1	21396;49798;228536;384115;385642;456310	leukocyte activation;cell activation	protein binding;protein tyrosine kinase activity	Natural killer cell mediated cytotoxicity;Graft-versus-host disease	Immunoregulatory interactions between a Lymphoid and a non-Lymphoid cell;Adaptive Immune System	6.22232383059137e-08;2.14537089712463e-07	0.00132870530711844;0.0165196902422144	1.75656519172486e-05;0.000512658749579423	3.08261276649572e-07;0.0326154949083073
module24:11:128105510	24	11:128105510	9.61453e-14	0	RP11-702B10.1	26786	RP11-702B10.1;RP11-702B10.2;ETS1;RP11-264E20.2;RP11-264E20.1;FLI1	26786;55188;223146;378725;380252;450920	leukocyte activation;cell activation	protein binding;protein tyrosine kinase activity	Natural killer cell mediated cytotoxicity;Graft-versus-host disease	Immunoregulatory interactions between a Lymphoid and a non-Lymphoid cell;Adaptive Immune System	6.22232383059137e-08;2.14537089712463e-07	0.00132870530711844;0.0165196902422144	1.75656519172486e-05;0.000512658749579423	3.08261276649572e-07;0.0326154949083073
module24:11:128106450	24	11:128106450	4.68514e-14	0	RP11-702B10.1	27726	RP11-702B10.1;RP11-702B10.2;ETS1;RP11-264E20.2;RP11-264E20.1;FLI1	27726;56128;222206;377785;379312;449980	leukocyte activation;cell activation	protein binding;protein tyrosine kinase activity	Natural killer cell mediated cytotoxicity;Graft-versus-host disease	Immunoregulatory interactions between a Lymphoid and a non-Lymphoid cell;Adaptive Immune System	6.22232383059137e-08;2.14537089712463e-07	0.00132870530711844;0.0165196902422144	1.75656519172486e-05;0.000512658749579423	3.08261276649572e-07;0.0326154949083073
module24:11:128108733	24	11:128108733	1.08025e-13	0	RP11-702B10.1	30009	RP11-702B10.1;RP11-702B10.2;ETS1;RP11-264E20.2;RP11-264E20.1;FLI1	30009;58411;219923;375502;377029;447697	leukocyte activation;cell activation	protein binding;protein tyrosine kinase activity	Natural killer cell mediated cytotoxicity;Graft-versus-host disease	Immunoregulatory interactions between a Lymphoid and a non-Lymphoid cell;Adaptive Immune System	6.22232383059137e-08;2.14537089712463e-07	0.00132870530711844;0.0165196902422144	1.75656519172486e-05;0.000512658749579423	3.08261276649572e-07;0.0326154949083073
module24:11:128111831	24	11:128111831	3.58692e-11	0	RP11-702B10.1	33107	RP11-702B10.1;RP11-702B10.2;ETS1;RP11-264E20.2;RP11-264E20.1;FLI1	33107;61509;216825;372404;373931;444599	leukocyte activation;cell activation	protein binding;protein tyrosine kinase activity	Natural killer cell mediated cytotoxicity;Graft-versus-host disease	Immunoregulatory interactions between a Lymphoid and a non-Lymphoid cell;Adaptive Immune System	6.22232383059137e-08;2.14537089712463e-07	0.00132870530711844;0.0165196902422144	1.75656519172486e-05;0.000512658749579423	3.08261276649572e-07;0.0326154949083073
module24:11:128112665	24	11:128112665	8.8074e-12	0	RP11-702B10.1	33941	RP11-702B10.1;RP11-702B10.2;ETS1;RP11-264E20.2;RP11-264E20.1;FLI1	33941;62343;215991;371570;373097;443765	leukocyte activation;cell activation	protein binding;protein tyrosine kinase activity	Natural killer cell mediated cytotoxicity;Graft-versus-host disease	Immunoregulatory interactions between a Lymphoid and a non-Lymphoid cell;Adaptive Immune System	6.22232383059137e-08;2.14537089712463e-07	0.00132870530711844;0.0165196902422144	1.75656519172486e-05;0.000512658749579423	3.08261276649572e-07;0.0326154949083073
module24:11:128116241	24	11:128116241	2.31258e-10	0.000124069	RP11-702B10.1	37517	RP11-702B10.1;RP11-702B10.2;ETS1;RP11-264E20.2;RP11-264E20.1;FLI1	37517;65919;212415;367994;369521;440189	leukocyte activation;cell activation	protein binding;protein tyrosine kinase activity	Natural killer cell mediated cytotoxicity;Graft-versus-host disease	Immunoregulatory interactions between a Lymphoid and a non-Lymphoid cell;Adaptive Immune System	6.22232383059137e-08;2.14537089712463e-07	0.00132870530711844;0.0165196902422144	1.75656519172486e-05;0.000512658749579423	3.08261276649572e-07;0.0326154949083073
module24:11:128119264	24	11:128119264	3.70635e-10	0.000364078	RP11-702B10.1	40540	RP11-702B10.1;RP11-702B10.2;ETS1;RP11-264E20.2;RP11-264E20.1;FLI1	40540;68942;209392;364971;366498;437166	leukocyte activation;cell activation	protein binding;protein tyrosine kinase activity	Natural killer cell mediated cytotoxicity;Graft-versus-host disease	Immunoregulatory interactions between a Lymphoid and a non-Lymphoid cell;Adaptive Immune System	6.22232383059137e-08;2.14537089712463e-07	0.00132870530711844;0.0165196902422144	1.75656519172486e-05;0.000512658749579423	3.08261276649572e-07;0.0326154949083073
module25:3:101011537	25	3:101011537	1.44216e-11	0	SENP7	31512	SENP7;IMPG2;TRMT10C;PCNP;ZBTB11;RPL24;CEP97;NXPE3	31512;70147;269169;281402;356196;388398;431232;486509	nucleobase-containing compound biosynthetic process;heterocycle biosynthetic process	transcription cis-regulatory region binding;transcription regulatory region nucleic acid binding	Herpes simplex virus 1 infection	Gene expression (Transcription);Generic Transcription Pathway	3.39336192627371e-06;6.26732605510464e-06	1.27265054763947e-06;1.31192067060249e-06	3.19395e-05	2.14646273127819e-06;7.20086330150693e-06
module25:3:101043565	25	3:101043565	2.06921e-11	0	SENP7	516	SENP7;IMPG2;TRMT10C;PCNP;ZBTB11;RPL24;CEP97;NXPE3	516;102175;237141;249374;324168;356370;399204;454481	nucleobase-containing compound biosynthetic process;heterocycle biosynthetic process	transcription cis-regulatory region binding;transcription regulatory region nucleic acid binding	Herpes simplex virus 1 infection	Gene expression (Transcription);Generic Transcription Pathway	3.39336192627371e-06;6.26732605510464e-06	1.27265054763947e-06;1.31192067060249e-06	3.19395e-05	2.14646273127819e-06;7.20086330150693e-06
module25:3:101044144	25	3:101044144	3.62166e-11	0	SENP7	1095	SENP7;IMPG2;TRMT10C;PCNP;ZBTB11;RPL24;CEP97;NXPE3	1095;102754;236562;248795;323589;355791;398625;453902	nucleobase-containing compound biosynthetic process;heterocycle biosynthetic process	transcription cis-regulatory region binding;transcription regulatory region nucleic acid binding	Herpes simplex virus 1 infection	Gene expression (Transcription);Generic Transcription Pathway	3.39336192627371e-06;6.26732605510464e-06	1.27265054763947e-06;1.31192067060249e-06	3.19395e-05	2.14646273127819e-06;7.20086330150693e-06
module25:3:101045977	25	3:101045977	2.58686e-11	0	SENP7	2928	SENP7;IMPG2;TRMT10C;PCNP;ZBTB11;RPL24;CEP97;NXPE3	2928;104587;234729;246962;321756;353958;396792;452069	nucleobase-containing compound biosynthetic process;heterocycle biosynthetic process	transcription cis-regulatory region binding;transcription regulatory region nucleic acid binding	Herpes simplex virus 1 infection	Gene expression (Transcription);Generic Transcription Pathway	3.39336192627371e-06;6.26732605510464e-06	1.27265054763947e-06;1.31192067060249e-06	3.19395e-05	2.14646273127819e-06;7.20086330150693e-06
module25:3:101046933	25	3:101046933	2.05957e-11	0	SENP7	3884	SENP7;IMPG2;TRMT10C;PCNP;ZBTB11;RPL24;CEP97;NXPE3;NFKBIZ	3884;105543;233773;246006;320800;353002;395836;451113;499902	nucleobase-containing compound biosynthetic process;heterocycle biosynthetic process	transcription cis-regulatory region binding;transcription regulatory region nucleic acid binding	Herpes simplex virus 1 infection	Gene expression (Transcription);Generic Transcription Pathway	3.39336192627371e-06;6.26732605510464e-06	1.27265054763947e-06;1.31192067060249e-06	3.19395e-05	2.14646273127819e-06;7.20086330150693e-06
module25:3:101064070	25	3:101064070	4.29723e-11	0	SENP7	21021	SENP7;IMPG2;TRMT10C;PCNP;ZBTB11;RPL24;CEP97;NXPE3;NFKBIZ	21021;122680;216636;228869;303663;335865;378699;433976;482765	nucleobase-containing compound biosynthetic process;heterocycle biosynthetic process	transcription cis-regulatory region binding;transcription regulatory region nucleic acid binding	Herpes simplex virus 1 infection	Gene expression (Transcription);Generic Transcription Pathway	3.39336192627371e-06;6.26732605510464e-06	1.27265054763947e-06;1.31192067060249e-06	3.19395e-05	2.14646273127819e-06;7.20086330150693e-06
module25:3:101065368	25	3:101065368	4.06797e-11	0	SENP7	22319	SENP7;IMPG2;TRMT10C;PCNP;ZBTB11;RPL24;CEP97;NXPE3;NFKBIZ	22319;123978;215338;227571;302365;334567;377401;432678;481467	nucleobase-containing compound biosynthetic process;heterocycle biosynthetic process	transcription cis-regulatory region binding;transcription regulatory region nucleic acid binding	Herpes simplex virus 1 infection	Gene expression (Transcription);Generic Transcription Pathway	3.39336192627371e-06;6.26732605510464e-06	1.27265054763947e-06;1.31192067060249e-06	3.19395e-05	2.14646273127819e-06;7.20086330150693e-06
module25:3:101066717	25	3:101066717	4.09022e-11	0	SENP7	23668	SENP7;IMPG2;TRMT10C;PCNP;ZBTB11;RPL24;CEP97;NXPE3;NFKBIZ	23668;125327;213989;226222;301016;333218;376052;431329;480118	nucleobase-containing compound biosynthetic process;heterocycle biosynthetic process	transcription cis-regulatory region binding;transcription regulatory region nucleic acid binding	Herpes simplex virus 1 infection	Gene expression (Transcription);Generic Transcription Pathway	3.39336192627371e-06;6.26732605510464e-06	1.27265054763947e-06;1.31192067060249e-06	3.19395e-05	2.14646273127819e-06;7.20086330150693e-06
module25:3:101068873	25	3:101068873	4.36742e-11	0	SENP7	25824	SENP7;IMPG2;TRMT10C;PCNP;ZBTB11;RPL24;CEP97;NXPE3;NFKBIZ	25824;127483;211833;224066;298860;331062;373896;429173;477962	nucleobase-containing compound biosynthetic process;heterocycle biosynthetic process	transcription cis-regulatory region binding;transcription regulatory region nucleic acid binding	Herpes simplex virus 1 infection	Gene expression (Transcription);Generic Transcription Pathway	3.39336192627371e-06;6.26732605510464e-06	1.27265054763947e-06;1.31192067060249e-06	3.19395e-05	2.14646273127819e-06;7.20086330150693e-06
module25:3:101075156	25	3:101075156	5.22399e-11	0	SENP7	32107	SENP7;IMPG2;TRMT10C;PCNP;ZBTB11;RPL24;CEP97;NXPE3;NFKBIZ	32107;133766;205550;217783;292577;324779;367613;422890;471679	nucleobase-containing compound biosynthetic process;heterocycle biosynthetic process	transcription cis-regulatory region binding;transcription regulatory region nucleic acid binding	Herpes simplex virus 1 infection	Gene expression (Transcription);Generic Transcription Pathway	3.39336192627371e-06;6.26732605510464e-06	1.27265054763947e-06;1.31192067060249e-06	3.19395e-05	2.14646273127819e-06;7.20086330150693e-06
module25:3:101084604	25	3:101084604	1.18425e-11	0	SENP7	41555	SENP7;IMPG2;TRMT10C;PCNP;ZBTB11;RPL24;CEP97;NXPE3;NFKBIZ	41555;143214;196102;208335;283129;315331;358165;413442;462231	nucleobase-containing compound biosynthetic process;heterocycle biosynthetic process	transcription cis-regulatory region binding;transcription regulatory region nucleic acid binding	Herpes simplex virus 1 infection	Gene expression (Transcription);Generic Transcription Pathway	3.39336192627371e-06;6.26732605510464e-06	1.27265054763947e-06;1.31192067060249e-06	3.19395e-05	2.14646273127819e-06;7.20086330150693e-06
module25:3:101089262	25	3:101089262	2.0099e-11	0	SENP7	46213	SENP7;IMPG2;TRMT10C;PCNP;ZBTB11;RPL24;CEP97;NXPE3;NFKBIZ	46213;147872;191444;203677;278471;310673;353507;408784;457573	nucleobase-containing compound biosynthetic process;heterocycle biosynthetic process	transcription cis-regulatory region binding;transcription regulatory region nucleic acid binding	Herpes simplex virus 1 infection	Gene expression (Transcription);Generic Transcription Pathway	3.39336192627371e-06;6.26732605510464e-06	1.27265054763947e-06;1.31192067060249e-06	3.19395e-05	2.14646273127819e-06;7.20086330150693e-06
module25:3:101095727	25	3:101095727	2.31003e-11	0	SENP7	52678	SENP7;IMPG2;TRMT10C;PCNP;ZBTB11;RPL24;CEP97;NXPE3;NFKBIZ	52678;154337;184979;197212;272006;304208;347042;402319;451108	nucleobase-containing compound biosynthetic process;heterocycle biosynthetic process	transcription cis-regulatory region binding;transcription regulatory region nucleic acid binding	Herpes simplex virus 1 infection	Gene expression (Transcription);Generic Transcription Pathway	3.39336192627371e-06;6.26732605510464e-06	1.27265054763947e-06;1.31192067060249e-06	3.19395e-05	2.14646273127819e-06;7.20086330150693e-06
module25:3:101096532	25	3:101096532	2.09477e-11	0	SENP7	53483	SENP7;IMPG2;TRMT10C;PCNP;ZBTB11;RPL24;CEP97;NXPE3;NFKBIZ	53483;155142;184174;196407;271201;303403;346237;401514;450303	nucleobase-containing compound biosynthetic process;heterocycle biosynthetic process	transcription cis-regulatory region binding;transcription regulatory region nucleic acid binding	Herpes simplex virus 1 infection	Gene expression (Transcription);Generic Transcription Pathway	3.39336192627371e-06;6.26732605510464e-06	1.27265054763947e-06;1.31192067060249e-06	3.19395e-05	2.14646273127819e-06;7.20086330150693e-06
module25:3:101101361	25	3:101101361	2.35633e-11	0	SENP7	58312	SENP7;IMPG2;TRMT10C;PCNP;ZBTB11;RPL24;CEP97;NXPE3;NFKBIZ	58312;159971;179345;191578;266372;298574;341408;396685;445474	nucleobase-containing compound biosynthetic process;heterocycle biosynthetic process	transcription cis-regulatory region binding;transcription regulatory region nucleic acid binding	Herpes simplex virus 1 infection	Gene expression (Transcription);Generic Transcription Pathway	3.39336192627371e-06;6.26732605510464e-06	1.27265054763947e-06;1.31192067060249e-06	3.19395e-05	2.14646273127819e-06;7.20086330150693e-06
module25:3:101103470	25	3:101103470	2.08746e-11	0	SENP7	60421	SENP7;IMPG2;TRMT10C;PCNP;ZBTB11;RPL24;CEP97;NXPE3;NFKBIZ	60421;162080;177236;189469;264263;296465;339299;394576;443365	nucleobase-containing compound biosynthetic process;heterocycle biosynthetic process	transcription cis-regulatory region binding;transcription regulatory region nucleic acid binding	Herpes simplex virus 1 infection	Gene expression (Transcription);Generic Transcription Pathway	3.39336192627371e-06;6.26732605510464e-06	1.27265054763947e-06;1.31192067060249e-06	3.19395e-05	2.14646273127819e-06;7.20086330150693e-06
module25:3:101104186	25	3:101104186	2.7053e-11	0	SENP7	61137	SENP7;IMPG2;TRMT10C;PCNP;ZBTB11;RPL24;CEP97;NXPE3;NFKBIZ	61137;162796;176520;188753;263547;295749;338583;393860;442649	nucleobase-containing compound biosynthetic process;heterocycle biosynthetic process	transcription cis-regulatory region binding;transcription regulatory region nucleic acid binding	Herpes simplex virus 1 infection	Gene expression (Transcription);Generic Transcription Pathway	3.39336192627371e-06;6.26732605510464e-06	1.27265054763947e-06;1.31192067060249e-06	3.19395e-05	2.14646273127819e-06;7.20086330150693e-06
module25:3:101106527	25	3:101106527	2.32575e-11	0	SENP7	63478	SENP7;IMPG2;TRMT10C;PCNP;ZBTB11;RPL24;CEP97;NXPE3;NFKBIZ	63478;165137;174179;186412;261206;293408;336242;391519;440308	nucleobase-containing compound biosynthetic process;heterocycle biosynthetic process	transcription cis-regulatory region binding;transcription regulatory region nucleic acid binding	Herpes simplex virus 1 infection	Gene expression (Transcription);Generic Transcription Pathway	3.39336192627371e-06;6.26732605510464e-06	1.27265054763947e-06;1.31192067060249e-06	3.19395e-05	2.14646273127819e-06;7.20086330150693e-06
module25:3:101106828	25	3:101106828	2.19766e-11	0	SENP7	63779	SENP7;IMPG2;TRMT10C;PCNP;ZBTB11;RPL24;CEP97;NXPE3;NFKBIZ	63779;165438;173878;186111;260905;293107;335941;391218;440007	nucleobase-containing compound biosynthetic process;heterocycle biosynthetic process	transcription cis-regulatory region binding;transcription regulatory region nucleic acid binding	Herpes simplex virus 1 infection	Gene expression (Transcription);Generic Transcription Pathway	3.39336192627371e-06;6.26732605510464e-06	1.27265054763947e-06;1.31192067060249e-06	3.19395e-05	2.14646273127819e-06;7.20086330150693e-06
module25:3:101110145	25	3:101110145	1.76215e-11	0	SENP7	67096	SENP7;IMPG2;TRMT10C;PCNP;ZBTB11;RPL24;CEP97;NXPE3;NFKBIZ	67096;168755;170561;182794;257588;289790;332624;387901;436690	nucleobase-containing compound biosynthetic process;heterocycle biosynthetic process	transcription cis-regulatory region binding;transcription regulatory region nucleic acid binding	Herpes simplex virus 1 infection	Gene expression (Transcription);Generic Transcription Pathway	3.39336192627371e-06;6.26732605510464e-06	1.27265054763947e-06;1.31192067060249e-06	3.19395e-05	2.14646273127819e-06;7.20086330150693e-06
module25:3:101111312	25	3:101111312	1.80511e-11	0	SENP7	68263	SENP7;TRMT10C;IMPG2;PCNP;ZBTB11;RPL24;CEP97;NXPE3;NFKBIZ	68263;169394;169922;181627;256421;288623;331457;386734;435523	nucleobase-containing compound biosynthetic process;heterocycle biosynthetic process	transcription cis-regulatory region binding;transcription regulatory region nucleic acid binding	Herpes simplex virus 1 infection	Gene expression (Transcription);Generic Transcription Pathway	3.39336192627371e-06;6.26732605510464e-06	1.27265054763947e-06;1.31192067060249e-06	3.19395e-05	2.14646273127819e-06;7.20086330150693e-06
module25:3:101112472	25	3:101112472	1.98382e-11	0	SENP7	69423	SENP7;TRMT10C;IMPG2;PCNP;ZBTB11;RPL24;CEP97;NXPE3;NFKBIZ	69423;168234;171082;180467;255261;287463;330297;385574;434363	nucleobase-containing compound biosynthetic process;heterocycle biosynthetic process	transcription cis-regulatory region binding;transcription regulatory region nucleic acid binding	Herpes simplex virus 1 infection	Gene expression (Transcription);Generic Transcription Pathway	3.39336192627371e-06;6.26732605510464e-06	1.27265054763947e-06;1.31192067060249e-06	3.19395e-05	2.14646273127819e-06;7.20086330150693e-06
module25:3:101119305	25	3:101119305	1.95748e-11	0	SENP7	76256	SENP7;TRMT10C;PCNP;IMPG2;ZBTB11;RPL24;CEP97;NXPE3;NFKBIZ	76256;161401;173634;177915;248428;280630;323464;378741;427530	nucleobase-containing compound biosynthetic process;heterocycle biosynthetic process	transcription cis-regulatory region binding;transcription regulatory region nucleic acid binding	Herpes simplex virus 1 infection	Gene expression (Transcription);Generic Transcription Pathway	3.39336192627371e-06;6.26732605510464e-06	1.27265054763947e-06;1.31192067060249e-06	3.19395e-05	2.14646273127819e-06;7.20086330150693e-06
module25:3:101119577	25	3:101119577	2.02536e-11	0	SENP7	76528	SENP7;TRMT10C;PCNP;IMPG2;ZBTB11;RPL24;CEP97;NXPE3;NFKBIZ	76528;161129;173362;178187;248156;280358;323192;378469;427258	nucleobase-containing compound biosynthetic process;heterocycle biosynthetic process	transcription cis-regulatory region binding;transcription regulatory region nucleic acid binding	Herpes simplex virus 1 infection	Gene expression (Transcription);Generic Transcription Pathway	3.39336192627371e-06;6.26732605510464e-06	1.27265054763947e-06;1.31192067060249e-06	3.19395e-05	2.14646273127819e-06;7.20086330150693e-06
module25:3:101119578	25	3:101119578	2.32665e-11	0	SENP7	76529	SENP7;TRMT10C;PCNP;IMPG2;ZBTB11;RPL24;CEP97;NXPE3;NFKBIZ	76529;161128;173361;178188;248155;280357;323191;378468;427257	nucleobase-containing compound biosynthetic process;heterocycle biosynthetic process	transcription cis-regulatory region binding;transcription regulatory region nucleic acid binding	Herpes simplex virus 1 infection	Gene expression (Transcription);Generic Transcription Pathway	3.39336192627371e-06;6.26732605510464e-06	1.27265054763947e-06;1.31192067060249e-06	3.19395e-05	2.14646273127819e-06;7.20086330150693e-06
module25:3:101121980	25	3:101121980	6.26114e-11	0	SENP7	78931	SENP7;TRMT10C;PCNP;IMPG2;ZBTB11;RPL24;CEP97;NXPE3;NFKBIZ	78931;158726;170959;180590;245753;277955;320789;376066;424855	nucleobase-containing compound biosynthetic process;heterocycle biosynthetic process	transcription cis-regulatory region binding;transcription regulatory region nucleic acid binding	Herpes simplex virus 1 infection	Gene expression (Transcription);Generic Transcription Pathway	3.39336192627371e-06;6.26732605510464e-06	1.27265054763947e-06;1.31192067060249e-06	3.19395e-05	2.14646273127819e-06;7.20086330150693e-06
module25:3:101123041	25	3:101123041	1.99405e-10	0.000124688	SENP7	79992	SENP7;TRMT10C;PCNP;IMPG2;ZBTB11;RPL24;CEP97;NXPE3;NFKBIZ	79992;157665;169898;181651;244692;276894;319728;375005;423794	nucleobase-containing compound biosynthetic process;heterocycle biosynthetic process	transcription cis-regulatory region binding;transcription regulatory region nucleic acid binding	Herpes simplex virus 1 infection	Gene expression (Transcription);Generic Transcription Pathway	3.39336192627371e-06;6.26732605510464e-06	1.27265054763947e-06;1.31192067060249e-06	3.19395e-05	2.14646273127819e-06;7.20086330150693e-06
module25:3:101123260	25	3:101123260	2.18443e-10	0.000124301	SENP7	80211	SENP7;TRMT10C;PCNP;IMPG2;ZBTB11;RPL24;CEP97;NXPE3;NFKBIZ	80211;157446;169679;181870;244473;276675;319509;374786;423575	nucleobase-containing compound biosynthetic process;heterocycle biosynthetic process	transcription cis-regulatory region binding;transcription regulatory region nucleic acid binding	Herpes simplex virus 1 infection	Gene expression (Transcription);Generic Transcription Pathway	3.39336192627371e-06;6.26732605510464e-06	1.27265054763947e-06;1.31192067060249e-06	3.19395e-05	2.14646273127819e-06;7.20086330150693e-06
module25:3:101126327	25	3:101126327	6.96474e-11	0	SENP7	83278	SENP7;TRMT10C;PCNP;IMPG2;ZBTB11;RPL24;CEP97;NXPE3;NFKBIZ	83278;154379;166612;184937;241406;273608;316442;371719;420508	nucleobase-containing compound biosynthetic process;heterocycle biosynthetic process	transcription cis-regulatory region binding;transcription regulatory region nucleic acid binding	Herpes simplex virus 1 infection	Gene expression (Transcription);Generic Transcription Pathway	3.39336192627371e-06;6.26732605510464e-06	1.27265054763947e-06;1.31192067060249e-06	3.19395e-05	2.14646273127819e-06;7.20086330150693e-06
module25:3:101129210	25	3:101129210	6.60156e-11	0	SENP7	86161	SENP7;TRMT10C;PCNP;IMPG2;ZBTB11;RPL24;CEP97;NXPE3;NFKBIZ	86161;151496;163729;187820;238523;270725;313559;368836;417625	nucleobase-containing compound biosynthetic process;heterocycle biosynthetic process	transcription cis-regulatory region binding;transcription regulatory region nucleic acid binding	Herpes simplex virus 1 infection	Gene expression (Transcription);Generic Transcription Pathway	3.39336192627371e-06;6.26732605510464e-06	1.27265054763947e-06;1.31192067060249e-06	3.19395e-05	2.14646273127819e-06;7.20086330150693e-06
module25:3:101134696	25	3:101134696	6.99634e-11	0	SENP7	91647	SENP7;TRMT10C;PCNP;IMPG2;ZBTB11;RPL24;CEP97;NXPE3;NFKBIZ	91647;146010;158243;193306;233037;265239;308073;363350;412139	nucleobase-containing compound biosynthetic process;heterocycle biosynthetic process	transcription cis-regulatory region binding;transcription regulatory region nucleic acid binding	Herpes simplex virus 1 infection	Gene expression (Transcription);Generic Transcription Pathway	3.39336192627371e-06;6.26732605510464e-06	1.27265054763947e-06;1.31192067060249e-06	3.19395e-05	2.14646273127819e-06;7.20086330150693e-06
module25:3:101135719	25	3:101135719	7.06869e-11	0	SENP7	92670	SENP7;TRMT10C;PCNP;IMPG2;ZBTB11;RPL24;CEP97;NXPE3;NFKBIZ	92670;144987;157220;194329;232014;264216;307050;362327;411116	nucleobase-containing compound biosynthetic process;heterocycle biosynthetic process	transcription cis-regulatory region binding;transcription regulatory region nucleic acid binding	Herpes simplex virus 1 infection	Gene expression (Transcription);Generic Transcription Pathway	3.39336192627371e-06;6.26732605510464e-06	1.27265054763947e-06;1.31192067060249e-06	3.19395e-05	2.14646273127819e-06;7.20086330150693e-06
module25:3:101136402	25	3:101136402	2.54501e-11	0	SENP7	93353	SENP7;TRMT10C;PCNP;IMPG2;ZBTB11;RPL24;CEP97;NXPE3;NFKBIZ	93353;144304;156537;195012;231331;263533;306367;361644;410433	nucleobase-containing compound biosynthetic process;heterocycle biosynthetic process	transcription cis-regulatory region binding;transcription regulatory region nucleic acid binding	Herpes simplex virus 1 infection	Gene expression (Transcription);Generic Transcription Pathway	3.39336192627371e-06;6.26732605510464e-06	1.27265054763947e-06;1.31192067060249e-06	3.19395e-05	2.14646273127819e-06;7.20086330150693e-06
module25:3:101137107	25	3:101137107	6.74659e-11	0	SENP7	94058	SENP7;TRMT10C;PCNP;IMPG2;ZBTB11;RPL24;CEP97;NXPE3;NFKBIZ	94058;143599;155832;195717;230626;262828;305662;360939;409728	nucleobase-containing compound biosynthetic process;heterocycle biosynthetic process	transcription cis-regulatory region binding;transcription regulatory region nucleic acid binding	Herpes simplex virus 1 infection	Gene expression (Transcription);Generic Transcription Pathway	3.39336192627371e-06;6.26732605510464e-06	1.27265054763947e-06;1.31192067060249e-06	3.19395e-05	2.14646273127819e-06;7.20086330150693e-06
module25:3:101140958	25	3:101140958	7.15089e-11	0	SENP7	97909	SENP7;TRMT10C;PCNP;IMPG2;ZBTB11;RPL24;CEP97;NXPE3;NFKBIZ	97909;139748;151981;199568;226775;258977;301811;357088;405877	nucleobase-containing compound biosynthetic process;heterocycle biosynthetic process	transcription cis-regulatory region binding;transcription regulatory region nucleic acid binding	Herpes simplex virus 1 infection	Gene expression (Transcription);Generic Transcription Pathway	3.39336192627371e-06;6.26732605510464e-06	1.27265054763947e-06;1.31192067060249e-06	3.19395e-05	2.14646273127819e-06;7.20086330150693e-06
module25:3:101143166	25	3:101143166	7.23452e-11	0	SENP7	100117	SENP7;TRMT10C;PCNP;IMPG2;ZBTB11;RPL24;CEP97;NXPE3;NFKBIZ	100117;137540;149773;201776;224567;256769;299603;354880;403669	nucleobase-containing compound biosynthetic process;heterocycle biosynthetic process	transcription cis-regulatory region binding;transcription regulatory region nucleic acid binding	Herpes simplex virus 1 infection	Gene expression (Transcription);Generic Transcription Pathway	3.39336192627371e-06;6.26732605510464e-06	1.27265054763947e-06;1.31192067060249e-06	3.19395e-05	2.14646273127819e-06;7.20086330150693e-06
module25:3:101146597	25	3:101146597	6.97241e-11	0	SENP7	103548	SENP7;TRMT10C;PCNP;IMPG2;ZBTB11;RPL24;CEP97;NXPE3;NFKBIZ	103548;134109;146342;205207;221136;253338;296172;351449;400238	nucleobase-containing compound biosynthetic process;heterocycle biosynthetic process	transcription cis-regulatory region binding;transcription regulatory region nucleic acid binding	Herpes simplex virus 1 infection	Gene expression (Transcription);Generic Transcription Pathway	3.39336192627371e-06;6.26732605510464e-06	1.27265054763947e-06;1.31192067060249e-06	3.19395e-05	2.14646273127819e-06;7.20086330150693e-06
module25:3:101146972	25	3:101146972	6.57784e-11	0	SENP7	103923	SENP7;TRMT10C;PCNP;IMPG2;ZBTB11;RPL24;CEP97;NXPE3;NFKBIZ	103923;133734;145967;205582;220761;252963;295797;351074;399863	nucleobase-containing compound biosynthetic process;heterocycle biosynthetic process	transcription cis-regulatory region binding;transcription regulatory region nucleic acid binding	Herpes simplex virus 1 infection	Gene expression (Transcription);Generic Transcription Pathway	3.39336192627371e-06;6.26732605510464e-06	1.27265054763947e-06;1.31192067060249e-06	3.19395e-05	2.14646273127819e-06;7.20086330150693e-06
module25:3:101146973	25	3:101146973	6.86907e-11	0	SENP7	103924	SENP7;TRMT10C;PCNP;IMPG2;ZBTB11;RPL24;CEP97;NXPE3;NFKBIZ	103924;133733;145966;205583;220760;252962;295796;351073;399862	nucleobase-containing compound biosynthetic process;heterocycle biosynthetic process	transcription cis-regulatory region binding;transcription regulatory region nucleic acid binding	Herpes simplex virus 1 infection	Gene expression (Transcription);Generic Transcription Pathway	3.39336192627371e-06;6.26732605510464e-06	1.27265054763947e-06;1.31192067060249e-06	3.19395e-05	2.14646273127819e-06;7.20086330150693e-06
module25:3:101148054	25	3:101148054	6.51579e-11	0	SENP7	105005	SENP7;TRMT10C;PCNP;IMPG2;ZBTB11;RPL24;CEP97;NXPE3;NFKBIZ	105005;132652;144885;206664;219679;251881;294715;349992;398781	nucleobase-containing compound biosynthetic process;heterocycle biosynthetic process	transcription cis-regulatory region binding;transcription regulatory region nucleic acid binding	Herpes simplex virus 1 infection	Gene expression (Transcription);Generic Transcription Pathway	3.39336192627371e-06;6.26732605510464e-06	1.27265054763947e-06;1.31192067060249e-06	3.19395e-05	2.14646273127819e-06;7.20086330150693e-06
module25:3:101152823	25	3:101152823	6.54827e-11	0	SENP7	109774	SENP7;TRMT10C;PCNP;IMPG2;ZBTB11;RPL24;CEP97;NXPE3;NFKBIZ	109774;127883;140116;211433;214910;247112;289946;345223;394012	nucleobase-containing compound biosynthetic process;heterocycle biosynthetic process	transcription cis-regulatory region binding;transcription regulatory region nucleic acid binding	Herpes simplex virus 1 infection	Gene expression (Transcription);Generic Transcription Pathway	3.39336192627371e-06;6.26732605510464e-06	1.27265054763947e-06;1.31192067060249e-06	3.19395e-05	2.14646273127819e-06;7.20086330150693e-06
module25:3:101161330	25	3:101161330	3.83991e-11	0	SENP7	118281	SENP7;TRMT10C;PCNP;ZBTB11;IMPG2;RPL24;CEP97;NXPE3;NFKBIZ;RP11-221J22.1	118281;119376;131609;206403;219940;238605;281439;336716;385505;498373	nucleobase-containing compound biosynthetic process;heterocycle biosynthetic process	transcription cis-regulatory region binding;transcription regulatory region nucleic acid binding	Herpes simplex virus 1 infection	Gene expression (Transcription);Generic Transcription Pathway	3.39336192627371e-06;6.26732605510464e-06	1.27265054763947e-06;1.31192067060249e-06	3.19395e-05	2.14646273127819e-06;7.20086330150693e-06
module25:3:101167346	25	3:101167346	5.49877e-09	0.00830611	TRMT10C	113360	TRMT10C;SENP7;PCNP;ZBTB11;IMPG2;RPL24;CEP97;NXPE3;NFKBIZ;RP11-221J22.1	113360;124297;125593;200387;225956;232589;275423;330700;379489;492357	nucleobase-containing compound biosynthetic process;heterocycle biosynthetic process	transcription cis-regulatory region binding;transcription regulatory region nucleic acid binding	Herpes simplex virus 1 infection	Gene expression (Transcription);Generic Transcription Pathway	3.39336192627371e-06;6.26732605510464e-06	1.27265054763947e-06;1.31192067060249e-06	3.19395e-05	2.14646273127819e-06;7.20086330150693e-06
module25:3:101167422	25	3:101167422	5.65224e-09	0.00865116	TRMT10C	113284	TRMT10C;SENP7;PCNP;ZBTB11;IMPG2;RPL24;CEP97;NXPE3;NFKBIZ;RP11-221J22.1	113284;124373;125517;200311;226032;232513;275347;330624;379413;492281	nucleobase-containing compound biosynthetic process;heterocycle biosynthetic process	transcription cis-regulatory region binding;transcription regulatory region nucleic acid binding	Herpes simplex virus 1 infection	Gene expression (Transcription);Generic Transcription Pathway	3.39336192627371e-06;6.26732605510464e-06	1.27265054763947e-06;1.31192067060249e-06	3.19395e-05	2.14646273127819e-06;7.20086330150693e-06
module25:3:101179057	25	3:101179057	1.64449e-08	0.0201439	TRMT10C	101649	TRMT10C;PCNP;SENP7;ZBTB11;RPL24;IMPG2;CEP97;NXPE3;NFKBIZ;RP11-221J22.1	101649;113882;136008;188676;220878;237667;263712;318989;367778;480646	nucleobase-containing compound biosynthetic process;heterocycle biosynthetic process	transcription cis-regulatory region binding;transcription regulatory region nucleic acid binding	Herpes simplex virus 1 infection	Gene expression (Transcription);Generic Transcription Pathway	3.39336192627371e-06;6.26732605510464e-06	1.27265054763947e-06;1.31192067060249e-06	3.19395e-05	2.14646273127819e-06;7.20086330150693e-06
module25:3:101181028	25	3:101181028	1.91117e-08	0.0213779	TRMT10C	99678	TRMT10C;PCNP;SENP7;ZBTB11;RPL24;IMPG2;CEP97;NXPE3;NFKBIZ;RP11-221J22.1;RP11-221J22.2	99678;111911;137979;186705;218907;239638;261741;317018;365807;478675;498174	nucleobase-containing compound biosynthetic process;heterocycle biosynthetic process	transcription cis-regulatory region binding;transcription regulatory region nucleic acid binding	Herpes simplex virus 1 infection	Gene expression (Transcription);Generic Transcription Pathway	3.39336192627371e-06;6.26732605510464e-06	1.27265054763947e-06;1.31192067060249e-06	3.19395e-05	2.14646273127819e-06;7.20086330150693e-06
module25:3:101186025	25	3:101186025	5.16154e-08	0.0386766	TRMT10C	94681	TRMT10C;PCNP;SENP7;ZBTB11;RPL24;IMPG2;CEP97;NXPE3;NFKBIZ;RP11-221J22.1;RP11-221J22.2	94681;106914;142976;181708;213910;244635;256744;312021;360810;473678;493177	nucleobase-containing compound biosynthetic process;heterocycle biosynthetic process	transcription cis-regulatory region binding;transcription regulatory region nucleic acid binding	Herpes simplex virus 1 infection	Gene expression (Transcription);Generic Transcription Pathway	3.39336192627371e-06;6.26732605510464e-06	1.27265054763947e-06;1.31192067060249e-06	3.19395e-05	2.14646273127819e-06;7.20086330150693e-06
module25:3:101189490	25	3:101189490	1.47434e-07	0.0837109	TRMT10C	91216	TRMT10C;PCNP;SENP7;ZBTB11;RPL24;IMPG2;CEP97;NXPE3;NFKBIZ;RP11-221J22.1;RP11-221J22.2	91216;103449;146441;178243;210445;248100;253279;308556;357345;470213;489712	nucleobase-containing compound biosynthetic process;heterocycle biosynthetic process	transcription cis-regulatory region binding;transcription regulatory region nucleic acid binding	Herpes simplex virus 1 infection	Gene expression (Transcription);Generic Transcription Pathway	3.39336192627371e-06;6.26732605510464e-06	1.27265054763947e-06;1.31192067060249e-06	3.19395e-05	2.14646273127819e-06;7.20086330150693e-06
module25:3:101232093	25	3:101232093	4.16014e-11	0	TRMT10C	48613	TRMT10C;PCNP;ZBTB11;RPL24;SENP7;CEP97;NXPE3;IMPG2;NFKBIZ;RP11-221J22.1;RP11-221J22.2	48613;60846;135640;167842;189044;210676;265953;290703;314742;427610;447109	nucleobase-containing compound biosynthetic process;heterocycle biosynthetic process	transcription cis-regulatory region binding;transcription regulatory region nucleic acid binding	Herpes simplex virus 1 infection	Gene expression (Transcription);Generic Transcription Pathway	3.39336192627371e-06;6.26732605510464e-06	1.27265054763947e-06;1.31192067060249e-06	3.19395e-05	2.14646273127819e-06;7.20086330150693e-06
module25:3:101232736	25	3:101232736	3.48828e-11	0	TRMT10C	47970	TRMT10C;PCNP;ZBTB11;RPL24;SENP7;CEP97;NXPE3;IMPG2;NFKBIZ;RP11-221J22.1;RP11-221J22.2	47970;60203;134997;167199;189687;210033;265310;291346;314099;426967;446466	nucleobase-containing compound biosynthetic process;heterocycle biosynthetic process	transcription cis-regulatory region binding;transcription regulatory region nucleic acid binding	Herpes simplex virus 1 infection	Gene expression (Transcription);Generic Transcription Pathway	3.39336192627371e-06;6.26732605510464e-06	1.27265054763947e-06;1.31192067060249e-06	3.19395e-05	2.14646273127819e-06;7.20086330150693e-06
module25:3:101233856	25	3:101233856	1.84315e-11	0	TRMT10C	46850	TRMT10C;PCNP;ZBTB11;RPL24;SENP7;CEP97;NXPE3;IMPG2;NFKBIZ;RP11-221J22.1;RP11-221J22.2	46850;59083;133877;166079;190807;208913;264190;292466;312979;425847;445346	nucleobase-containing compound biosynthetic process;heterocycle biosynthetic process	transcription cis-regulatory region binding;transcription regulatory region nucleic acid binding	Herpes simplex virus 1 infection	Gene expression (Transcription);Generic Transcription Pathway	3.39336192627371e-06;6.26732605510464e-06	1.27265054763947e-06;1.31192067060249e-06	3.19395e-05	2.14646273127819e-06;7.20086330150693e-06
module25:3:101234358	25	3:101234358	3.00283e-11	0	TRMT10C	46348	TRMT10C;PCNP;ZBTB11;RPL24;SENP7;CEP97;NXPE3;IMPG2;NFKBIZ;RP11-221J22.1;RP11-221J22.2	46348;58581;133375;165577;191309;208411;263688;292968;312477;425345;444844	nucleobase-containing compound biosynthetic process;heterocycle biosynthetic process	transcription cis-regulatory region binding;transcription regulatory region nucleic acid binding	Herpes simplex virus 1 infection	Gene expression (Transcription);Generic Transcription Pathway	3.39336192627371e-06;6.26732605510464e-06	1.27265054763947e-06;1.31192067060249e-06	3.19395e-05	2.14646273127819e-06;7.20086330150693e-06
module25:3:101242614	25	3:101242614	8.4179e-11	0	TRMT10C	38092	TRMT10C;PCNP;ZBTB11;RPL24;SENP7;CEP97;NXPE3;IMPG2;NFKBIZ;RP11-221J22.1;RP11-221J22.2	38092;50325;125119;157321;199565;200155;255432;301224;304221;417089;436588	nucleobase-containing compound biosynthetic process;heterocycle biosynthetic process	transcription cis-regulatory region binding;transcription regulatory region nucleic acid binding	Herpes simplex virus 1 infection	Gene expression (Transcription);Generic Transcription Pathway	3.39336192627371e-06;6.26732605510464e-06	1.27265054763947e-06;1.31192067060249e-06	3.19395e-05	2.14646273127819e-06;7.20086330150693e-06
module25:3:101242751	25	3:101242751	8.3491e-12	0	TRMT10C	37955	TRMT10C;PCNP;ZBTB11;RPL24;SENP7;CEP97;NXPE3;IMPG2;NFKBIZ;RP11-221J22.1;RP11-221J22.2	37955;50188;124982;157184;199702;200018;255295;301361;304084;416952;436451	nucleobase-containing compound biosynthetic process;heterocycle biosynthetic process	transcription cis-regulatory region binding;transcription regulatory region nucleic acid binding	Herpes simplex virus 1 infection	Gene expression (Transcription);Generic Transcription Pathway	3.39336192627371e-06;6.26732605510464e-06	1.27265054763947e-06;1.31192067060249e-06	3.19395e-05	2.14646273127819e-06;7.20086330150693e-06
module25:3:101246981	25	3:101246981	5.25713e-11	0	TRMT10C	33725	TRMT10C;PCNP;ZBTB11;RPL24;CEP97;SENP7;NXPE3;NFKBIZ;IMPG2;RP11-221J22.1;RP11-221J22.2	33725;45958;120752;152954;195788;203932;251065;299854;305591;412722;432221	nucleobase-containing compound biosynthetic process;heterocycle biosynthetic process	transcription cis-regulatory region binding;transcription regulatory region nucleic acid binding	Herpes simplex virus 1 infection	Gene expression (Transcription);Generic Transcription Pathway	3.39336192627371e-06;6.26732605510464e-06	1.27265054763947e-06;1.31192067060249e-06	3.19395e-05	2.14646273127819e-06;7.20086330150693e-06
module25:3:101250166	25	3:101250166	8.68934e-11	0	TRMT10C	30540	TRMT10C;PCNP;ZBTB11;RPL24;CEP97;SENP7;NXPE3;NFKBIZ;IMPG2;RP11-221J22.1;RP11-221J22.2	30540;42773;117567;149769;192603;207117;247880;296669;308776;409537;429036	nucleobase-containing compound biosynthetic process;heterocycle biosynthetic process	transcription cis-regulatory region binding;transcription regulatory region nucleic acid binding	Herpes simplex virus 1 infection	Gene expression (Transcription);Generic Transcription Pathway	3.39336192627371e-06;6.26732605510464e-06	1.27265054763947e-06;1.31192067060249e-06	3.19395e-05	2.14646273127819e-06;7.20086330150693e-06
module25:3:101257799	25	3:101257799	8.78813e-11	0	TRMT10C	22907	TRMT10C;PCNP;ZBTB11;RPL24;CEP97;SENP7;NXPE3;NFKBIZ;IMPG2;RP11-221J22.1;RP11-221J22.2	22907;35140;109934;142136;184970;214750;240247;289036;316409;401904;421403	nucleobase-containing compound biosynthetic process;heterocycle biosynthetic process	transcription cis-regulatory region binding;transcription regulatory region nucleic acid binding	Herpes simplex virus 1 infection	Gene expression (Transcription);Generic Transcription Pathway	3.39336192627371e-06;6.26732605510464e-06	1.27265054763947e-06;1.31192067060249e-06	3.19395e-05	2.14646273127819e-06;7.20086330150693e-06
module25:3:101258134	25	3:101258134	9.0651e-11	0	TRMT10C	22572	TRMT10C;PCNP;ZBTB11;RPL24;CEP97;SENP7;NXPE3;NFKBIZ;IMPG2;RP11-221J22.1;RP11-221J22.2	22572;34805;109599;141801;184635;215085;239912;288701;316744;401569;421068	nucleobase-containing compound biosynthetic process;heterocycle biosynthetic process	transcription cis-regulatory region binding;transcription regulatory region nucleic acid binding	Herpes simplex virus 1 infection	Gene expression (Transcription);Generic Transcription Pathway	3.39336192627371e-06;6.26732605510464e-06	1.27265054763947e-06;1.31192067060249e-06	3.19395e-05	2.14646273127819e-06;7.20086330150693e-06
module25:3:101258135	25	3:101258135	9.03336e-11	0	TRMT10C	22571	TRMT10C;PCNP;ZBTB11;RPL24;CEP97;SENP7;NXPE3;NFKBIZ;IMPG2;RP11-221J22.1;RP11-221J22.2	22571;34804;109598;141800;184634;215086;239911;288700;316745;401568;421067	nucleobase-containing compound biosynthetic process;heterocycle biosynthetic process	transcription cis-regulatory region binding;transcription regulatory region nucleic acid binding	Herpes simplex virus 1 infection	Gene expression (Transcription);Generic Transcription Pathway	3.39336192627371e-06;6.26732605510464e-06	1.27265054763947e-06;1.31192067060249e-06	3.19395e-05	2.14646273127819e-06;7.20086330150693e-06
module25:3:101258778	25	3:101258778	8.45136e-11	0	TRMT10C	21928	TRMT10C;PCNP;ZBTB11;RPL24;CEP97;SENP7;NXPE3;NFKBIZ;IMPG2;RP11-221J22.1;RP11-221J22.2	21928;34161;108955;141157;183991;215729;239268;288057;317388;400925;420424	nucleobase-containing compound biosynthetic process;heterocycle biosynthetic process	transcription cis-regulatory region binding;transcription regulatory region nucleic acid binding	Herpes simplex virus 1 infection	Gene expression (Transcription);Generic Transcription Pathway	3.39336192627371e-06;6.26732605510464e-06	1.27265054763947e-06;1.31192067060249e-06	3.19395e-05	2.14646273127819e-06;7.20086330150693e-06
module25:3:101261559	25	3:101261559	8.11862e-11	0	TRMT10C	19147	TRMT10C;PCNP;ZBTB11;RPL24;CEP97;SENP7;NXPE3;NFKBIZ;IMPG2;RP11-221J22.1;RP11-221J22.2	19147;31380;106174;138376;181210;218510;236487;285276;320169;398144;417643	nucleobase-containing compound biosynthetic process;heterocycle biosynthetic process	transcription cis-regulatory region binding;transcription regulatory region nucleic acid binding	Herpes simplex virus 1 infection	Gene expression (Transcription);Generic Transcription Pathway	3.39336192627371e-06;6.26732605510464e-06	1.27265054763947e-06;1.31192067060249e-06	3.19395e-05	2.14646273127819e-06;7.20086330150693e-06
module25:3:101263319	25	3:101263319	1.42709e-10	6.32111e-05	TRMT10C	17387	TRMT10C;PCNP;ZBTB11;RPL24;CEP97;SENP7;NXPE3;NFKBIZ;IMPG2;RP11-221J22.1;RP11-221J22.2	17387;29620;104414;136616;179450;220270;234727;283516;321929;396384;415883	nucleobase-containing compound biosynthetic process;heterocycle biosynthetic process	transcription cis-regulatory region binding;transcription regulatory region nucleic acid binding	Herpes simplex virus 1 infection	Gene expression (Transcription);Generic Transcription Pathway	3.39336192627371e-06;6.26732605510464e-06	1.27265054763947e-06;1.31192067060249e-06	3.19395e-05	2.14646273127819e-06;7.20086330150693e-06
module25:3:101263573	25	3:101263573	1.17572e-10	0	TRMT10C	17133	TRMT10C;PCNP;ZBTB11;RPL24;CEP97;SENP7;NXPE3;NFKBIZ;IMPG2;RP11-221J22.1;RP11-221J22.2	17133;29366;104160;136362;179196;220524;234473;283262;322183;396130;415629	nucleobase-containing compound biosynthetic process;heterocycle biosynthetic process	transcription cis-regulatory region binding;transcription regulatory region nucleic acid binding	Herpes simplex virus 1 infection	Gene expression (Transcription);Generic Transcription Pathway	3.39336192627371e-06;6.26732605510464e-06	1.27265054763947e-06;1.31192067060249e-06	3.19395e-05	2.14646273127819e-06;7.20086330150693e-06
module25:3:101265823	25	3:101265823	2.19175e-11	0	TRMT10C	14883	TRMT10C;PCNP;ZBTB11;RPL24;CEP97;SENP7;NXPE3;NFKBIZ;IMPG2;RP11-221J22.1;RP11-221J22.2	14883;27116;101910;134112;176946;222774;232223;281012;324433;393880;413379	nucleobase-containing compound biosynthetic process;heterocycle biosynthetic process	transcription cis-regulatory region binding;transcription regulatory region nucleic acid binding	Herpes simplex virus 1 infection	Gene expression (Transcription);Generic Transcription Pathway	3.39336192627371e-06;6.26732605510464e-06	1.27265054763947e-06;1.31192067060249e-06	3.19395e-05	2.14646273127819e-06;7.20086330150693e-06
module25:3:101267385	25	3:101267385	6.95e-13	0	TRMT10C	13321	TRMT10C;PCNP;ZBTB11;RPL24;CEP97;SENP7;NXPE3;NFKBIZ;IMPG2;RP11-221J22.1;RP11-221J22.2	13321;25554;100348;132550;175384;224336;230661;279450;325995;392318;411817	nucleobase-containing compound biosynthetic process;heterocycle biosynthetic process	transcription cis-regulatory region binding;transcription regulatory region nucleic acid binding	Herpes simplex virus 1 infection	Gene expression (Transcription);Generic Transcription Pathway	3.39336192627371e-06;6.26732605510464e-06	1.27265054763947e-06;1.31192067060249e-06	3.19395e-05	2.14646273127819e-06;7.20086330150693e-06
module25:3:101268113	25	3:101268113	2.56184e-12	0	TRMT10C	12593	TRMT10C;PCNP;ZBTB11;RPL24;CEP97;SENP7;NXPE3;NFKBIZ;IMPG2;RP11-221J22.1;RP11-221J22.2	12593;24826;99620;131822;174656;225064;229933;278722;326723;391590;411089	nucleobase-containing compound biosynthetic process;heterocycle biosynthetic process	transcription cis-regulatory region binding;transcription regulatory region nucleic acid binding	Herpes simplex virus 1 infection	Gene expression (Transcription);Generic Transcription Pathway	3.39336192627371e-06;6.26732605510464e-06	1.27265054763947e-06;1.31192067060249e-06	3.19395e-05	2.14646273127819e-06;7.20086330150693e-06
module25:3:101269038	25	3:101269038	9.87033e-12	0	TRMT10C	11668	TRMT10C;PCNP;ZBTB11;RPL24;CEP97;SENP7;NXPE3;NFKBIZ;IMPG2;RP11-221J22.1;RP11-221J22.2	11668;23901;98695;130897;173731;225989;229008;277797;327648;390665;410164	nucleobase-containing compound biosynthetic process;heterocycle biosynthetic process	transcription cis-regulatory region binding;transcription regulatory region nucleic acid binding	Herpes simplex virus 1 infection	Gene expression (Transcription);Generic Transcription Pathway	3.39336192627371e-06;6.26732605510464e-06	1.27265054763947e-06;1.31192067060249e-06	3.19395e-05	2.14646273127819e-06;7.20086330150693e-06
module25:3:101270494	25	3:101270494	5.8652e-12	0	TRMT10C	10212	TRMT10C;PCNP;ZBTB11;RPL24;CEP97;SENP7;NXPE3;NFKBIZ;IMPG2;RP11-221J22.1;RP11-221J22.2	10212;22445;97239;129441;172275;227445;227552;276341;329104;389209;408708	nucleobase-containing compound biosynthetic process;heterocycle biosynthetic process	transcription cis-regulatory region binding;transcription regulatory region nucleic acid binding	Herpes simplex virus 1 infection	Gene expression (Transcription);Generic Transcription Pathway	3.39336192627371e-06;6.26732605510464e-06	1.27265054763947e-06;1.31192067060249e-06	3.19395e-05	2.14646273127819e-06;7.20086330150693e-06
module27:6:7232186	27	6:7232186	7.25865e-08	0.0473154	SSR1	36353	SSR1;CAGE1;RREB1;RIOK1;RP11-556O15.1;DSP;RP3-429O6.1;SNRNP48;RP3-470L22.1;BMP6	36353;94703;124356;157543;238762;309622;330931;358246;473677;494844	ribonucleoside catabolic process;DNA cytosine deamination	deoxycytidine deaminase activity;cytidine deaminase activity	Viral life cycle - HIV-1		8.5163841725308e-05;0.000123255807756498	5.50469504908859e-05;0.000213617306258542	0.0399189
module27:6:7238575	27	6:7238575	5.47333e-08	0.0401619	SSR1	29964	SSR1;CAGE1;RREB1;RIOK1;RP11-556O15.1;DSP;RP3-429O6.1;SNRNP48;RP3-470L22.1;BMP6	29964;88314;130745;151154;245151;303233;337320;351857;480066;488455	ribonucleoside catabolic process;DNA cytosine deamination	deoxycytidine deaminase activity;cytidine deaminase activity	Viral life cycle - HIV-1		8.5163841725308e-05;0.000123255807756498	5.50469504908859e-05;0.000213617306258542	0.0399189
module27:6:7240577	27	6:7240577	6.26444e-09	0.00956562	SSR1	27962	SSR1;CAGE1;RREB1;RIOK1;RP11-556O15.1;DSP;RP3-429O6.1;SNRNP48;RP3-470L22.1;BMP6	27962;86312;132747;149152;247153;301231;339322;349855;482068;486453	ribonucleoside catabolic process;DNA cytosine deamination	deoxycytidine deaminase activity;cytidine deaminase activity	Viral life cycle - HIV-1		8.5163841725308e-05;0.000123255807756498	5.50469504908859e-05;0.000213617306258542	0.0399189
module27:6:7245458	27	6:7245458	1.19144e-08	0.0157618	SSR1	23081	SSR1;CAGE1;RREB1;RIOK1;RP11-556O15.1;DSP;RP3-429O6.1;SNRNP48;BMP6;RP3-470L22.1	23081;81431;137628;144271;252034;296350;344203;344974;481572;486949	ribonucleoside catabolic process;DNA cytosine deamination	deoxycytidine deaminase activity;cytidine deaminase activity	Viral life cycle - HIV-1		8.5163841725308e-05;0.000123255807756498	5.50469504908859e-05;0.000213617306258542	0.0399189
module27:8:128213807	27	8:128213807	1.33782e-07	0.0764088	CCAT1	6304	CCAT1;RP11-255B23.4;PCAT2;RP11-382A18.2;POU5F1B;PCAT1;RP11-351C8.1;CASC11	6304;15927;128868;137712;212728;354507;434686;484781	ribonucleoside catabolic process;DNA cytosine deamination	deoxycytidine deaminase activity;cytidine deaminase activity	Viral life cycle - HIV-1		8.5163841725308e-05;0.000123255807756498	5.50469504908859e-05;0.000213617306258542	0.0399189
module28:6:16578284	28	6:16578284	1.3425e-07	0.0766474	RP1-151F17.2	186293	RP1-151F17.2;ATXN1;GMPR;MYLIP	186293;278941;339473;448928	mitochondrial gene expression;mitochondrial translation		Glyoxylate and dicarboxylate metabolism;Pyruvate metabolism	Metabolism of RNA;Metabolism of proteins	2.40648285603036e-08;1.01829384016022e-06		0.00187078816929763;0.0113243110568902	8.05983974599988e-05;0.000238385145149389
module29:13:91886064	29	13:91886064	1.47495e-07	0.0837466	LINC00379	106197	LINC00379;LINC00380;GPC5;LINC00410	106197;146556;164865;342856	DNA metabolic process;regulation of DNA metabolic process	catalytic activity;catalytic activity, acting on a nucleic acid	Carbon metabolism;Biosynthesis of amino acids	Metabolism of RNA;Purine ribonucleoside monophosphate biosynthesis	2.39122400394335e-07;3.29688661826193e-06	9.26073926290606e-10;1.32656033276656e-08	0.000635130010545093;0.00851735393126814	7.54061111228756e-05;0.0229710811718483
module30:4:6696460	30	4:6696460	1.25606e-09	0.000934066	S100P	1664	S100P;AC093323.1;RP11-539L10.2;MRFAP1L1;AC093323.3;BLOC1S4;RP11-539L10.3;MRFAP1;KIAA0232;MAN2B2;TBC1D14;CCDC96;TADA2B;GRPEL1;PPP2R2C;RP11-367J11.3;WFS1;RP11-1406H17.1;RP11-586D19.2;RP11-586D19.1;SORCS2	1664;2678;7285;12968;21282;21382;24008;54642;86642;119558;214509;346119;347166;364173;374155;399838;424884;455292;492405;494000;497805		pantetheine hydrolase activity;CXCR chemokine receptor binding				0.0101368049187722;0.0340162850781035
module30:4:6696524	30	4:6696524	8.87826e-10	0.000854701	S100P	1728	S100P;AC093323.1;RP11-539L10.2;MRFAP1L1;BLOC1S4;AC093323.3;RP11-539L10.3;MRFAP1;KIAA0232;MAN2B2;TBC1D14;CCDC96;TADA2B;GRPEL1;PPP2R2C;RP11-367J11.3;WFS1;RP11-1406H17.1;RP11-586D19.2;RP11-586D19.1;SORCS2	1728;2742;7349;12904;21318;21346;24072;54706;86578;119622;214445;346055;347102;364109;374219;399774;424948;455356;492469;494064;497741		pantetheine hydrolase activity;CXCR chemokine receptor binding				0.0101368049187722;0.0340162850781035
module30:4:6696694	30	4:6696694	9.42834e-08	0.056628	S100P	1898	S100P;AC093323.1;RP11-539L10.2;MRFAP1L1;BLOC1S4;AC093323.3;RP11-539L10.3;MRFAP1;KIAA0232;MAN2B2;TBC1D14;CCDC96;TADA2B;GRPEL1;PPP2R2C;RP11-367J11.3;WFS1;RP11-1406H17.1;RP11-586D19.2;RP11-586D19.1;SORCS2	1898;2912;7519;12734;21148;21516;24242;54876;86408;119792;214275;345885;346932;363939;374389;399604;425118;455526;492639;494234;497571		pantetheine hydrolase activity;CXCR chemokine receptor binding				0.0101368049187722;0.0340162850781035
module30:4:6697176	30	4:6697176	1.06149e-09	0.000902935	S100P	2380	S100P;AC093323.1;RP11-539L10.2;MRFAP1L1;BLOC1S4;AC093323.3;RP11-539L10.3;MRFAP1;KIAA0232;MAN2B2;TBC1D14;CCDC96;TADA2B;GRPEL1;PPP2R2C;RP11-367J11.3;WFS1;RP11-1406H17.1;RP11-586D19.2;RP11-586D19.1;SORCS2	2380;3394;8001;12252;20666;21998;24724;55358;85926;120274;213793;345403;346450;363457;374871;399122;425600;456008;493121;494716;497089		pantetheine hydrolase activity;CXCR chemokine receptor binding				0.0101368049187722;0.0340162850781035
module30:4:6697554	30	4:6697554	2.34671e-09	0.00165083	S100P	2758	S100P;AC093323.1;RP11-539L10.2;MRFAP1L1;BLOC1S4;AC093323.3;RP11-539L10.3;MRFAP1;KIAA0232;MAN2B2;TBC1D14;CCDC96;TADA2B;GRPEL1;PPP2R2C;RP11-367J11.3;WFS1;RP11-1406H17.1;RP11-586D19.2;RP11-586D19.1;SORCS2	2758;3772;8379;11874;20288;22376;25102;55736;85548;120652;213415;345025;346072;363079;375249;398744;425978;456386;493499;495094;496711		pantetheine hydrolase activity;CXCR chemokine receptor binding				0.0101368049187722;0.0340162850781035
module30:4:6697673	30	4:6697673	5.82787e-10	0.00053286	S100P	2877	S100P;AC093323.1;RP11-539L10.2;MRFAP1L1;BLOC1S4;AC093323.3;RP11-539L10.3;MRFAP1;KIAA0232;MAN2B2;TBC1D14;CCDC96;TADA2B;GRPEL1;PPP2R2C;RP11-367J11.3;WFS1;RP11-1406H17.1;RP11-586D19.2;RP11-586D19.1;SORCS2	2877;3891;8498;11755;20169;22495;25221;55855;85429;120771;213296;344906;345953;362960;375368;398625;426097;456505;493618;495213;496592		pantetheine hydrolase activity;CXCR chemokine receptor binding				0.0101368049187722;0.0340162850781035
module30:4:6697766	30	4:6697766	1.63585e-09	0.00109375	S100P	2970	S100P;AC093323.1;RP11-539L10.2;MRFAP1L1;BLOC1S4;AC093323.3;RP11-539L10.3;MRFAP1;KIAA0232;MAN2B2;TBC1D14;CCDC96;TADA2B;GRPEL1;PPP2R2C;RP11-367J11.3;WFS1;RP11-1406H17.1;RP11-586D19.2;RP11-586D19.1;SORCS2	2970;3984;8591;11662;20076;22588;25314;55948;85336;120864;213203;344813;345860;362867;375461;398532;426190;456598;493711;495306;496499		pantetheine hydrolase activity;CXCR chemokine receptor binding				0.0101368049187722;0.0340162850781035
module30:4:6697795	30	4:6697795	1.30523e-09	0.000925926	S100P	2999	S100P;AC093323.1;RP11-539L10.2;MRFAP1L1;BLOC1S4;AC093323.3;RP11-539L10.3;MRFAP1;KIAA0232;MAN2B2;TBC1D14;CCDC96;TADA2B;GRPEL1;PPP2R2C;RP11-367J11.3;WFS1;RP11-1406H17.1;RP11-586D19.2;RP11-586D19.1;SORCS2	2999;4013;8620;11633;20047;22617;25343;55977;85307;120893;213174;344784;345831;362838;375490;398503;426219;456627;493740;495335;496470		pantetheine hydrolase activity;CXCR chemokine receptor binding				0.0101368049187722;0.0340162850781035
module30:4:6697822	30	4:6697822	8.33472e-10	0.000802752	S100P	3026	S100P;AC093323.1;RP11-539L10.2;MRFAP1L1;BLOC1S4;AC093323.3;RP11-539L10.3;MRFAP1;KIAA0232;MAN2B2;TBC1D14;CCDC96;TADA2B;GRPEL1;PPP2R2C;RP11-367J11.3;WFS1;RP11-1406H17.1;RP11-586D19.2;RP11-586D19.1;SORCS2	3026;4040;8647;11606;20020;22644;25370;56004;85280;120920;213147;344757;345804;362811;375517;398476;426246;456654;493767;495362;496443		pantetheine hydrolase activity;CXCR chemokine receptor binding				0.0101368049187722;0.0340162850781035
module30:7:50366637	30	7:50366637	1.67477e-12	0	IKZF1	22917	IKZF1;AC020743.4;AC020743.3;FIGNL1;DDC;C7orf72;GRB10;ZPBP	22917;52251;124802;145194;159497;231005;291123;476620		pantetheine hydrolase activity;CXCR chemokine receptor binding				0.0101368049187722;0.0340162850781035
module30:7:50370254	30	7:50370254	2.94098e-13	0	IKZF1	26534	IKZF1;AC020743.4;AC020743.3;FIGNL1;DDC;C7orf72;GRB10;ZPBP	26534;55868;128419;141577;155880;234622;287506;480237		pantetheine hydrolase activity;CXCR chemokine receptor binding				0.0101368049187722;0.0340162850781035
module30:7:130536491	30	7:130536491	2.28708e-08	0.0234121	AC016831.7	1988	AC016831.7;MIR29B1;RP11-36B6.1;RP11-138A9.1;RP11-138A9.2;KLF14;TSGA13;MKLN1;COPG2;MEST;RP11-2E11.5	1988;25004;61524;78477;84732;119090;183003;258364;390402;410479;415159		pantetheine hydrolase activity;CXCR chemokine receptor binding				0.0101368049187722;0.0340162850781035
module31:19:9290084	31	19:9290084	1.74424e-07	0.095868	OR7D2	6195	OR7D2;OR7D4;ZNF317;OR7G3;OR7G1;OR7E24;OR7G2;OR1M1;ZNF699;ZNF559;ZNF177;ZNF177;CTC-325H20.2;ZNF266;ZNF560;CTC-543D15.3;MUC16;MBD3L1;ZNF426;ZNF558;ZNF121;ZNF561;C19orf82;OR2Z1;ZNF562;ACTL9	6195;34442;39028;53396;64810;71522;77139;86229;114867;144364;144766;144937;165376;233188;287099;319270;330564;347010;348583;369704;380945;425272;441883;448768;469246;482333		catalytic activity, acting on a nucleic acid	Herpes simplex virus 1 infection			0.0448417	0.0224875
module31:19:9290219	31	19:9290219	1.1556e-08	0.015493	OR7D2	6060	OR7D2;OR7D4;ZNF317;OR7G3;OR7G1;OR7E24;OR7G2;OR1M1;ZNF699;ZNF559;ZNF177;ZNF177;CTC-325H20.2;ZNF266;ZNF560;CTC-543D15.3;MUC16;MBD3L1;ZNF426;ZNF558;ZNF121;ZNF561;C19orf82;OR2Z1;ZNF562;ACTL9	6060;34307;39163;53531;64945;71387;77274;86364;114732;144229;144631;144802;165241;233053;286964;319135;330699;347145;348448;369839;380810;425137;441748;448903;469111;482468		catalytic activity, acting on a nucleic acid	Herpes simplex virus 1 infection			0.0448417	0.0224875
module31:19:9292208	31	19:9292208	1.7331e-07	0.0954971	OR7D2	4071	OR7D2;OR7D4;ZNF317;OR7G3;OR7G1;OR7E24;OR7G2;OR1M1;ZNF699;ZNF559;ZNF177;ZNF177;CTC-325H20.2;ZNF266;ZNF560;CTC-543D15.3;MUC16;ZNF426;MBD3L1;ZNF558;ZNF121;ZNF561;C19orf82;OR2Z1;ZNF562;ACTL9	4071;32318;41152;55520;66934;69398;79263;88353;112743;142240;142642;142813;163252;231064;284975;317146;332688;346459;349134;371828;378821;423148;439759;450892;467122;484457		catalytic activity, acting on a nucleic acid	Herpes simplex virus 1 infection			0.0448417	0.0224875
module31:19:9293164	31	19:9293164	1.69815e-08	0.020296	OR7D2	3115	OR7D2;OR7D4;ZNF317;OR7G3;OR7G1;OR7E24;OR7G2;OR1M1;ZNF699;ZNF559;ZNF177;ZNF177;CTC-325H20.2;ZNF266;ZNF560;CTC-543D15.3;MUC16;ZNF426;MBD3L1;ZNF558;ZNF121;ZNF561;C19orf82;OR2Z1;ZNF562;ACTL9	3115;31362;42108;56476;67890;68442;80219;89309;111787;141284;141686;141857;162296;230108;284019;316190;333644;345503;350090;372784;377865;422192;438803;451848;466166;485413		catalytic activity, acting on a nucleic acid	Herpes simplex virus 1 infection			0.0448417	0.0224875
module32:15:80257747	32	15:80257747	5.66868e-08	0.0411313	BCL2A1	4516	BCL2A1;C15ORF37;C15orf37;ST20;ZFAND6;ST20-MTHFS;RP11-38G5.4;MTHFS;RP11-38G5.2;FAH;RP11-2E17.2;RP11-2E17.1;LINC00927;RP11-210M15.2;ARNT2	4516;42240;42634;66565;94163;120210;121858;131820;132939;187085;200518;230079;297663;379448;438945	signaling;signal transduction	protein binding			4.41405168285727e-07;8.5748410338756e-07	0.0211064
module32:15:80259074	32	15:80259074	3.16412e-11	0	BCL2A1	5843	BCL2A1;C15ORF37;C15orf37;ST20;ZFAND6;ST20-MTHFS;RP11-38G5.4;MTHFS;RP11-38G5.2;FAH;RP11-2E17.2;RP11-2E17.1;LINC00927;RP11-210M15.2;ARNT2	5843;43567;43961;67892;92836;121537;123185;133147;134266;185758;199191;228752;296336;378121;437618	signaling;signal transduction	protein binding			4.41405168285727e-07;8.5748410338756e-07	0.0211064
module32:15:80259159	32	15:80259159	3.26154e-11	0	BCL2A1	5928	BCL2A1;C15ORF37;C15orf37;ST20;ZFAND6;ST20-MTHFS;RP11-38G5.4;MTHFS;RP11-38G5.2;FAH;RP11-2E17.2;RP11-2E17.1;LINC00927;RP11-210M15.2;ARNT2	5928;43652;44046;67977;92751;121622;123270;133232;134351;185673;199106;228667;296251;378036;437533	signaling;signal transduction	protein binding			4.41405168285727e-07;8.5748410338756e-07	0.0211064
module32:15:80259955	32	15:80259955	3.11684e-11	0	BCL2A1	6724	BCL2A1;C15ORF37;C15orf37;ST20;ZFAND6;ST20-MTHFS;RP11-38G5.4;MTHFS;RP11-38G5.2;FAH;RP11-2E17.2;RP11-2E17.1;LINC00927;RP11-210M15.2;ARNT2	6724;44448;44842;68773;91955;122418;124066;134028;135147;184877;198310;227871;295455;377240;436737	signaling;signal transduction	protein binding			4.41405168285727e-07;8.5748410338756e-07	0.0211064
module32:15:80259964	32	15:80259964	2.32125e-11	0	BCL2A1	6733	BCL2A1;C15ORF37;C15orf37;ST20;ZFAND6;ST20-MTHFS;RP11-38G5.4;MTHFS;RP11-38G5.2;FAH;RP11-2E17.2;RP11-2E17.1;LINC00927;RP11-210M15.2;ARNT2	6733;44457;44851;68782;91946;122427;124075;134037;135156;184868;198301;227862;295446;377231;436728	signaling;signal transduction	protein binding			4.41405168285727e-07;8.5748410338756e-07	0.0211064
module32:15:80260014	32	15:80260014	1.46594e-11	0	BCL2A1	6783	BCL2A1;C15ORF37;C15orf37;ST20;ZFAND6;ST20-MTHFS;RP11-38G5.4;MTHFS;RP11-38G5.2;FAH;RP11-2E17.2;RP11-2E17.1;LINC00927;RP11-210M15.2;ARNT2	6783;44507;44901;68832;91896;122477;124125;134087;135206;184818;198251;227812;295396;377181;436678	signaling;signal transduction	protein binding			4.41405168285727e-07;8.5748410338756e-07	0.0211064
module32:15:80260273	32	15:80260273	4.34184e-11	0	BCL2A1	7042	BCL2A1;C15ORF37;C15orf37;ST20;ZFAND6;ST20-MTHFS;RP11-38G5.4;MTHFS;RP11-38G5.2;FAH;RP11-2E17.2;RP11-2E17.1;LINC00927;RP11-210M15.2;ARNT2	7042;44766;45160;69091;91637;122736;124384;134346;135465;184559;197992;227553;295137;376922;436419	signaling;signal transduction	protein binding			4.41405168285727e-07;8.5748410338756e-07	0.0211064
module32:15:80260274	32	15:80260274	3.16875e-11	0	BCL2A1	7043	BCL2A1;C15ORF37;C15orf37;ST20;ZFAND6;ST20-MTHFS;RP11-38G5.4;MTHFS;RP11-38G5.2;FAH;RP11-2E17.2;RP11-2E17.1;LINC00927;RP11-210M15.2;ARNT2	7043;44767;45161;69092;91636;122737;124385;134347;135466;184558;197991;227552;295136;376921;436418	signaling;signal transduction	protein binding			4.41405168285727e-07;8.5748410338756e-07	0.0211064
module32:15:80260275	32	15:80260275	3.94974e-11	0	BCL2A1	7044	BCL2A1;C15ORF37;C15orf37;ST20;ZFAND6;ST20-MTHFS;RP11-38G5.4;MTHFS;RP11-38G5.2;FAH;RP11-2E17.2;RP11-2E17.1;LINC00927;RP11-210M15.2;ARNT2	7044;44768;45162;69093;91635;122738;124386;134348;135467;184557;197990;227551;295135;376920;436417	signaling;signal transduction	protein binding			4.41405168285727e-07;8.5748410338756e-07	0.0211064
module32:15:80260554	32	15:80260554	2.48813e-11	0	BCL2A1	7323	BCL2A1;C15ORF37;C15orf37;ST20;ZFAND6;ST20-MTHFS;RP11-38G5.4;MTHFS;RP11-38G5.2;FAH;RP11-2E17.2;RP11-2E17.1;LINC00927;RP11-210M15.2;ARNT2	7323;45047;45441;69372;91356;123017;124665;134627;135746;184278;197711;227272;294856;376641;436138	signaling;signal transduction	protein binding			4.41405168285727e-07;8.5748410338756e-07	0.0211064
module32:15:80260872	32	15:80260872	2.98096e-11	0	BCL2A1	7641	BCL2A1;C15ORF37;C15orf37;ST20;ZFAND6;ST20-MTHFS;RP11-38G5.4;MTHFS;RP11-38G5.2;FAH;RP11-2E17.2;RP11-2E17.1;LINC00927;RP11-210M15.2;ARNT2	7641;45365;45759;69690;91038;123335;124983;134945;136064;183960;197393;226954;294538;376323;435820	signaling;signal transduction	protein binding			4.41405168285727e-07;8.5748410338756e-07	0.0211064
module32:15:80263217	32	15:80263217	3.81304e-11	0	BCL2A1	9986	BCL2A1;C15ORF37;C15orf37;ST20;ZFAND6;ST20-MTHFS;RP11-38G5.4;MTHFS;RP11-38G5.2;FAH;RP11-2E17.2;RP11-2E17.1;LINC00927;RP11-210M15.2;ARNT2	9986;47710;48104;72035;88693;125680;127328;137290;138409;181615;195048;224609;292193;373978;433475	signaling;signal transduction	protein binding			4.41405168285727e-07;8.5748410338756e-07	0.0211064
module32:15:80263345	32	15:80263345	9.59055e-12	0	BCL2A1	10114	BCL2A1;C15ORF37;C15orf37;ST20;ZFAND6;ST20-MTHFS;RP11-38G5.4;MTHFS;RP11-38G5.2;FAH;RP11-2E17.2;RP11-2E17.1;LINC00927;RP11-210M15.2;ARNT2	10114;47838;48232;72163;88565;125808;127456;137418;138537;181487;194920;224481;292065;373850;433347	signaling;signal transduction	protein binding			4.41405168285727e-07;8.5748410338756e-07	0.0211064
module32:15:80263406	32	15:80263406	2.81642e-11	0	BCL2A1	10175	BCL2A1;C15ORF37;C15orf37;ST20;ZFAND6;ST20-MTHFS;RP11-38G5.4;MTHFS;RP11-38G5.2;FAH;RP11-2E17.2;RP11-2E17.1;LINC00927;RP11-210M15.2;ARNT2	10175;47899;48293;72224;88504;125869;127517;137479;138598;181426;194859;224420;292004;373789;433286	signaling;signal transduction	protein binding			4.41405168285727e-07;8.5748410338756e-07	0.0211064
module32:15:80264443	32	15:80264443	3.28022e-11	0	BCL2A1	11212	BCL2A1;C15ORF37;C15orf37;ST20;ZFAND6;ST20-MTHFS;RP11-38G5.4;MTHFS;RP11-38G5.2;FAH;RP11-2E17.2;RP11-2E17.1;LINC00927;RP11-210M15.2;ARNT2	11212;48936;49330;73261;87467;126906;128554;138516;139635;180389;193822;223383;290967;372752;432249	signaling;signal transduction	protein binding			4.41405168285727e-07;8.5748410338756e-07	0.0211064
module32:15:80264729	32	15:80264729	1.87477e-11	0	BCL2A1	11498	BCL2A1;C15ORF37;C15orf37;ST20;ZFAND6;ST20-MTHFS;RP11-38G5.4;MTHFS;RP11-38G5.2;FAH;RP11-2E17.2;RP11-2E17.1;LINC00927;RP11-210M15.2;ARNT2	11498;49222;49616;73547;87181;127192;128840;138802;139921;180103;193536;223097;290681;372466;431963	signaling;signal transduction	protein binding			4.41405168285727e-07;8.5748410338756e-07	0.0211064
module32:15:80265135	32	15:80265135	7.19642e-11	0	BCL2A1	11904	BCL2A1;C15ORF37;C15orf37;ST20;ZFAND6;ST20-MTHFS;RP11-38G5.4;MTHFS;RP11-38G5.2;FAH;RP11-2E17.2;RP11-2E17.1;LINC00927;RP11-210M15.2;ARNT2	11904;49628;50022;73953;86775;127598;129246;139208;140327;179697;193130;222691;290275;372060;431557	signaling;signal transduction	protein binding			4.41405168285727e-07;8.5748410338756e-07	0.0211064
module32:15:80265888	32	15:80265888	9.36565e-11	0	BCL2A1	12657	BCL2A1;C15ORF37;C15orf37;ST20;ZFAND6;ST20-MTHFS;RP11-38G5.4;MTHFS;RP11-38G5.2;FAH;RP11-2E17.2;RP11-2E17.1;LINC00927;RP11-210M15.2;ARNT2	12657;50381;50775;74706;86022;128351;129999;139961;141080;178944;192377;221938;289522;371307;430804	signaling;signal transduction	protein binding			4.41405168285727e-07;8.5748410338756e-07	0.0211064
module32:15:80267007	32	15:80267007	2.17106e-10	0.000124378	BCL2A1	13776	BCL2A1;C15ORF37;C15orf37;ST20;ZFAND6;ST20-MTHFS;RP11-38G5.4;MTHFS;RP11-38G5.2;FAH;RP11-2E17.2;RP11-2E17.1;LINC00927;RP11-210M15.2;ARNT2	13776;51500;51894;75825;84903;129470;131118;141080;142199;177825;191258;220819;288403;370188;429685	signaling;signal transduction	protein binding			4.41405168285727e-07;8.5748410338756e-07	0.0211064
module32:15:80267428	32	15:80267428	3.02229e-11	0	BCL2A1	14197	BCL2A1;C15ORF37;C15orf37;ST20;ZFAND6;ST20-MTHFS;RP11-38G5.4;MTHFS;RP11-38G5.2;FAH;RP11-2E17.2;RP11-2E17.1;LINC00927;RP11-210M15.2;ARNT2	14197;51921;52315;76246;84482;129891;131539;141501;142620;177404;190837;220398;287982;369767;429264	signaling;signal transduction	protein binding			4.41405168285727e-07;8.5748410338756e-07	0.0211064
module32:15:80267501	32	15:80267501	2.9718e-11	0	BCL2A1	14270	BCL2A1;C15ORF37;C15orf37;ST20;ZFAND6;ST20-MTHFS;RP11-38G5.4;MTHFS;RP11-38G5.2;FAH;RP11-2E17.2;RP11-2E17.1;LINC00927;RP11-210M15.2;ARNT2	14270;51994;52388;76319;84409;129964;131612;141574;142693;177331;190764;220325;287909;369694;429191	signaling;signal transduction	protein binding			4.41405168285727e-07;8.5748410338756e-07	0.0211064
module32:15:80268819	32	15:80268819	1.15094e-09	0.000946021	BCL2A1	15588	BCL2A1;C15ORF37;C15orf37;ST20;ZFAND6;ST20-MTHFS;RP11-38G5.4;MTHFS;RP11-38G5.2;FAH;RP11-2E17.2;RP11-2E17.1;LINC00927;RP11-210M15.2;ARNT2	15588;53312;53706;77637;83091;131282;132930;142892;144011;176013;189446;219007;286591;368376;427873	signaling;signal transduction	protein binding			4.41405168285727e-07;8.5748410338756e-07	0.0211064
module32:15:80269123	32	15:80269123	6.77434e-10	0.000702576	BCL2A1	15892	BCL2A1;C15ORF37;C15orf37;ST20;ZFAND6;ST20-MTHFS;RP11-38G5.4;MTHFS;RP11-38G5.2;FAH;RP11-2E17.2;RP11-2E17.1;LINC00927;RP11-210M15.2;ARNT2	15892;53616;54010;77941;82787;131586;133234;143196;144315;175709;189142;218703;286287;368072;427569	signaling;signal transduction	protein binding			4.41405168285727e-07;8.5748410338756e-07	0.0211064
module32:15:80270631	32	15:80270631	5.27398e-09	0.00772834	BCL2A1	17400	BCL2A1;C15ORF37;C15orf37;ST20;ZFAND6;ST20-MTHFS;RP11-38G5.4;MTHFS;RP11-38G5.2;FAH;RP11-2E17.2;RP11-2E17.1;LINC00927;RP11-210M15.2;ARNT2	17400;55124;55518;79449;81279;133094;134742;144704;145823;174201;187634;217195;284779;366564;426061	signaling;signal transduction	protein binding			4.41405168285727e-07;8.5748410338756e-07	0.0211064
module32:15:80271752	32	15:80271752	2.14523e-09	0.00141058	BCL2A1	18521	BCL2A1;C15ORF37;C15orf37;ZFAND6;ST20;ST20-MTHFS;RP11-38G5.4;MTHFS;RP11-38G5.2;FAH;RP11-2E17.2;RP11-2E17.1;LINC00927;RP11-210M15.2;ARNT2	18521;56245;56639;80158;80570;134215;135863;145825;146944;173080;186513;216074;283658;365443;424940	signaling;signal transduction	protein binding			4.41405168285727e-07;8.5748410338756e-07	0.0211064
module32:15:80271916	32	15:80271916	3.26315e-09	0.00290698	BCL2A1	18685	BCL2A1;C15ORF37;C15orf37;ZFAND6;ST20;ST20-MTHFS;RP11-38G5.4;MTHFS;RP11-38G5.2;FAH;RP11-2E17.2;RP11-2E17.1;LINC00927;RP11-210M15.2;ARNT2	18685;56409;56803;79994;80734;134379;136027;145989;147108;172916;186349;215910;283494;365279;424776	signaling;signal transduction	protein binding			4.41405168285727e-07;8.5748410338756e-07	0.0211064
module32:15:80272000	32	15:80272000	4.40925e-09	0.0044592	BCL2A1	18769	BCL2A1;C15ORF37;C15orf37;ZFAND6;ST20;ST20-MTHFS;RP11-38G5.4;MTHFS;RP11-38G5.2;FAH;RP11-2E17.2;RP11-2E17.1;LINC00927;RP11-210M15.2;ARNT2	18769;56493;56887;79910;80818;134463;136111;146073;147192;172832;186265;215826;283410;365195;424692	signaling;signal transduction	protein binding			4.41405168285727e-07;8.5748410338756e-07	0.0211064
module32:15:80272416	32	15:80272416	7.10828e-09	0.011101	BCL2A1	19185	BCL2A1;C15ORF37;C15orf37;ZFAND6;ST20;ST20-MTHFS;RP11-38G5.4;MTHFS;RP11-38G5.2;FAH;RP11-2E17.2;RP11-2E17.1;LINC00927;RP11-210M15.2;ARNT2	19185;56909;57303;79494;81234;134879;136527;146489;147608;172416;185849;215410;282994;364779;424276	signaling;signal transduction	protein binding			4.41405168285727e-07;8.5748410338756e-07	0.0211064
module32:15:80272818	32	15:80272818	8.16919e-09	0.0120814	BCL2A1	19587	BCL2A1;C15ORF37;C15orf37;ZFAND6;ST20;ST20-MTHFS;RP11-38G5.4;MTHFS;RP11-38G5.2;FAH;RP11-2E17.2;RP11-2E17.1;LINC00927;RP11-210M15.2;ARNT2	19587;57311;57705;79092;81636;135281;136929;146891;148010;172014;185447;215008;282592;364377;423874	signaling;signal transduction	protein binding			4.41405168285727e-07;8.5748410338756e-07	0.0211064
module32:15:80273136	32	15:80273136	5.70835e-09	0.00869363	BCL2A1	19905	BCL2A1;C15ORF37;C15orf37;ZFAND6;ST20;ST20-MTHFS;RP11-38G5.4;MTHFS;RP11-38G5.2;FAH;RP11-2E17.2;RP11-2E17.1;LINC00927;RP11-210M15.2;ARNT2	19905;57629;58023;78774;81954;135599;137247;147209;148328;171696;185129;214690;282274;364059;423556	signaling;signal transduction	protein binding			4.41405168285727e-07;8.5748410338756e-07	0.0211064
module32:15:80273160	32	15:80273160	4.68087e-09	0.00561586	BCL2A1	19929	BCL2A1;C15ORF37;C15orf37;ZFAND6;ST20;ST20-MTHFS;RP11-38G5.4;MTHFS;RP11-38G5.2;FAH;RP11-2E17.2;RP11-2E17.1;LINC00927;RP11-210M15.2;ARNT2	19929;57653;58047;78750;81978;135623;137271;147233;148352;171672;185105;214666;282250;364035;423532	signaling;signal transduction	protein binding			4.41405168285727e-07;8.5748410338756e-07	0.0211064
module32:15:80273299	32	15:80273299	7.55036e-09	0.0113843	BCL2A1	20068	BCL2A1;C15ORF37;C15orf37;ZFAND6;ST20;ST20-MTHFS;RP11-38G5.4;MTHFS;RP11-38G5.2;FAH;RP11-2E17.2;RP11-2E17.1;LINC00927;RP11-210M15.2;ARNT2	20068;57792;58186;78611;82117;135762;137410;147372;148491;171533;184966;214527;282111;363896;423393	signaling;signal transduction	protein binding			4.41405168285727e-07;8.5748410338756e-07	0.0211064
module32:15:80273519	32	15:80273519	8.78756e-09	0.0126913	BCL2A1	20288	BCL2A1;C15ORF37;C15orf37;ZFAND6;ST20;ST20-MTHFS;RP11-38G5.4;MTHFS;RP11-38G5.2;FAH;RP11-2E17.2;RP11-2E17.1;LINC00927;RP11-210M15.2;ARNT2	20288;58012;58406;78391;82337;135982;137630;147592;148711;171313;184746;214307;281891;363676;423173	signaling;signal transduction	protein binding			4.41405168285727e-07;8.5748410338756e-07	0.0211064
module32:15:80273905	32	15:80273905	8.71372e-09	0.0126069	BCL2A1	20674	BCL2A1;C15ORF37;C15orf37;ZFAND6;ST20;ST20-MTHFS;RP11-38G5.4;MTHFS;RP11-38G5.2;FAH;RP11-2E17.2;RP11-2E17.1;LINC00927;RP11-210M15.2;ARNT2	20674;58398;58792;78005;82723;136368;138016;147978;149097;170927;184360;213921;281505;363290;422787	signaling;signal transduction	protein binding			4.41405168285727e-07;8.5748410338756e-07	0.0211064
module32:15:80274591	32	15:80274591	5.03501e-09	0.00691114	BCL2A1	21360	BCL2A1;C15ORF37;C15orf37;ZFAND6;ST20;ST20-MTHFS;RP11-38G5.4;MTHFS;RP11-38G5.2;FAH;RP11-2E17.2;RP11-2E17.1;LINC00927;RP11-210M15.2;ARNT2	21360;59084;59478;77319;83409;137054;138702;148664;149783;170241;183674;213235;280819;362604;422101	signaling;signal transduction	protein binding			4.41405168285727e-07;8.5748410338756e-07	0.0211064
module32:15:80275001	32	15:80275001	7.78468e-09	0.0115507	BCL2A1	21770	BCL2A1;C15ORF37;C15orf37;ZFAND6;ST20;ST20-MTHFS;RP11-38G5.4;MTHFS;RP11-38G5.2;FAH;RP11-2E17.2;RP11-2E17.1;LINC00927;RP11-210M15.2;ARNT2	21770;59494;59888;76909;83819;137464;139112;149074;150193;169831;183264;212825;280409;362194;421691	signaling;signal transduction	protein binding			4.41405168285727e-07;8.5748410338756e-07	0.0211064
module32:15:80275332	32	15:80275332	8.00221e-09	0.0117354	BCL2A1	22101	BCL2A1;C15ORF37;C15orf37;ZFAND6;ST20;ST20-MTHFS;RP11-38G5.4;MTHFS;RP11-38G5.2;FAH;RP11-2E17.2;RP11-2E17.1;LINC00927;RP11-210M15.2;ARNT2	22101;59825;60219;76578;84150;137795;139443;149405;150524;169500;182933;212494;280078;361863;421360	signaling;signal transduction	protein binding			4.41405168285727e-07;8.5748410338756e-07	0.0211064
module32:15:80277068	32	15:80277068	7.82019e-09	0.0116258	BCL2A1	23837	BCL2A1;C15ORF37;C15orf37;ZFAND6;ST20;ST20-MTHFS;RP11-38G5.4;MTHFS;RP11-38G5.2;FAH;RP11-2E17.2;RP11-2E17.1;LINC00927;RP11-210M15.2;ARNT2	23837;61561;61955;74842;85886;139531;141179;151141;152260;167764;181197;210758;278342;360127;419624	signaling;signal transduction	protein binding			4.41405168285727e-07;8.5748410338756e-07	0.0211064
module32:15:80278503	32	15:80278503	6.05983e-09	0.00936486	BCL2A1	25272	BCL2A1;C15ORF37;C15orf37;ZFAND6;ST20;ST20-MTHFS;RP11-38G5.4;MTHFS;RP11-38G5.2;FAH;RP11-2E17.2;RP11-2E17.1;LINC00927;RP11-210M15.2;ARNT2	25272;62996;63390;73407;87321;140966;142614;152576;153695;166329;179762;209323;276907;358692;418189	signaling;signal transduction	protein binding			4.41405168285727e-07;8.5748410338756e-07	0.0211064
module32:15:80278504	32	15:80278504	6.15986e-09	0.00952821	BCL2A1	25273	BCL2A1;C15ORF37;C15orf37;ZFAND6;ST20;ST20-MTHFS;RP11-38G5.4;MTHFS;RP11-38G5.2;FAH;RP11-2E17.2;RP11-2E17.1;LINC00927;RP11-210M15.2;ARNT2	25273;62997;63391;73406;87322;140967;142615;152577;153696;166328;179761;209322;276906;358691;418188	signaling;signal transduction	protein binding			4.41405168285727e-07;8.5748410338756e-07	0.0211064
module32:15:80278770	32	15:80278770	4.45513e-09	0.00464235	BCL2A1	25539	BCL2A1;C15ORF37;C15orf37;ZFAND6;ST20;ST20-MTHFS;RP11-38G5.4;MTHFS;RP11-38G5.2;FAH;RP11-2E17.2;RP11-2E17.1;LINC00927;RP11-210M15.2;ARNT2	25539;63263;63657;73140;87588;141233;142881;152843;153962;166062;179495;209056;276640;358425;417922	signaling;signal transduction	protein binding			4.41405168285727e-07;8.5748410338756e-07	0.0211064
module32:15:80278894	32	15:80278894	6.07688e-09	0.00935618	BCL2A1	25663	BCL2A1;C15ORF37;C15orf37;ZFAND6;ST20;ST20-MTHFS;RP11-38G5.4;MTHFS;RP11-38G5.2;FAH;RP11-2E17.2;RP11-2E17.1;LINC00927;RP11-210M15.2;ARNT2	25663;63387;63781;73016;87712;141357;143005;152967;154086;165938;179371;208932;276516;358301;417798	signaling;signal transduction	protein binding			4.41405168285727e-07;8.5748410338756e-07	0.0211064
module32:15:80279890	32	15:80279890	2.16911e-08	0.0227609	BCL2A1	26659	BCL2A1;C15ORF37;C15orf37;ZFAND6;ST20;ST20-MTHFS;RP11-38G5.4;MTHFS;RP11-38G5.2;FAH;RP11-2E17.2;RP11-2E17.1;LINC00927;RP11-210M15.2;ARNT2	26659;64383;64777;72020;88708;142353;144001;153963;155082;164942;178375;207936;275520;357305;416802	signaling;signal transduction	protein binding			4.41405168285727e-07;8.5748410338756e-07	0.0211064
module32:15:80280273	32	15:80280273	6.09913e-09	0.00944007	BCL2A1	27042	BCL2A1;C15ORF37;C15orf37;ZFAND6;ST20;ST20-MTHFS;RP11-38G5.4;MTHFS;RP11-38G5.2;FAH;RP11-2E17.2;RP11-2E17.1;LINC00927;RP11-210M15.2;ARNT2	27042;64766;65160;71637;89091;142736;144384;154346;155465;164559;177992;207553;275137;356922;416419	signaling;signal transduction	protein binding			4.41405168285727e-07;8.5748410338756e-07	0.0211064
module32:15:80281573	32	15:80281573	1.09556e-08	0.0148673	BCL2A1	28342	BCL2A1;C15ORF37;C15orf37;ZFAND6;ST20;ST20-MTHFS;RP11-38G5.4;MTHFS;RP11-38G5.2;FAH;RP11-2E17.2;RP11-2E17.1;LINC00927;RP11-210M15.2;ARNT2	28342;66066;66460;70337;90391;144036;145684;155646;156765;163259;176692;206253;273837;355622;415119	signaling;signal transduction	protein binding			4.41405168285727e-07;8.5748410338756e-07	0.0211064
module32:15:80283039	32	15:80283039	1.84295e-08	0.0210879	BCL2A1	29808	BCL2A1;C15ORF37;C15orf37;ZFAND6;ST20;ST20-MTHFS;RP11-38G5.4;MTHFS;RP11-38G5.2;FAH;RP11-2E17.2;RP11-2E17.1;LINC00927;RP11-210M15.2;ARNT2	29808;67532;67926;68871;91857;145502;147150;157112;158231;161793;175226;204787;272371;354156;413653	signaling;signal transduction	protein binding			4.41405168285727e-07;8.5748410338756e-07	0.0211064
module32:15:80283926	32	15:80283926	1.72948e-08	0.0206081	BCL2A1	30695	BCL2A1;ZFAND6;C15ORF37;C15orf37;ST20;ST20-MTHFS;RP11-38G5.4;MTHFS;RP11-38G5.2;FAH;RP11-2E17.2;RP11-2E17.1;LINC00927;RP11-210M15.2;ARNT2	30695;67984;68419;68813;92744;146389;148037;157999;159118;160906;174339;203900;271484;353269;412766	signaling;signal transduction	protein binding			4.41405168285727e-07;8.5748410338756e-07	0.0211064
module32:15:80284441	32	15:80284441	3.652e-08	0.0308296	BCL2A1	31210	BCL2A1;ZFAND6;C15ORF37;C15orf37;ST20;ST20-MTHFS;RP11-38G5.4;MTHFS;RP11-38G5.2;FAH;RP11-2E17.2;RP11-2E17.1;LINC00927;RP11-210M15.2;ARNT2	31210;67469;68934;69328;93259;146904;148552;158514;159633;160391;173824;203385;270969;352754;412251	signaling;signal transduction	protein binding			4.41405168285727e-07;8.5748410338756e-07	0.0211064
module34:2:85721246	34	2:85721246	1.15796e-07	0.0668107	MAT2A	45042	MAT2A;GGCX;VAMP8;SH2D6;VAMP5;CAPG;RNF181;TMEM150A;USP39;C2orf68;ELMOD3;RETSAT;SFTPB;TGOLN2;GNLY;ATOH8;ST3GAL5;TCF7L1;AC105053.4;RP11-548P2.2;RP11-60H5.1	45042;50600;67439;75402;90285;99375;101602;104425;108733;112531;139729;152035;163191;176099;191052;257221;345021;360713;395157;410156;430015
module34:2:85723006	34	2:85723006	1.43668e-07	0.0814111	MAT2A	43282	MAT2A;GGCX;VAMP8;SH2D6;VAMP5;RNF181;CAPG;TMEM150A;USP39;C2orf68;ELMOD3;RETSAT;SFTPB;TGOLN2;GNLY;ATOH8;ST3GAL5;TCF7L1;AC105053.4;RP11-548P2.2;RP11-60H5.1	43282;48840;65679;77162;88525;99842;101135;102665;106973;110771;141489;153795;161431;177859;189292;255461;343261;362473;393397;408396;431775
module34:2:85723859	34	2:85723859	9.42287e-08	0.0566458	MAT2A	42429	MAT2A;GGCX;VAMP8;SH2D6;VAMP5;RNF181;TMEM150A;CAPG;USP39;C2orf68;ELMOD3;RETSAT;SFTPB;TGOLN2;GNLY;ATOH8;ST3GAL5;TCF7L1;AC105053.4;RP11-548P2.2;RP11-60H5.1	42429;47987;64826;78015;87672;98989;101812;101988;106120;109918;142342;154648;160578;178712;188439;254608;342408;363326;392544;407543;432628
module34:2:85724009	34	2:85724009	1.3454e-07	0.0767641	MAT2A	42279	MAT2A;GGCX;VAMP8;SH2D6;VAMP5;RNF181;TMEM150A;CAPG;USP39;C2orf68;ELMOD3;RETSAT;SFTPB;TGOLN2;GNLY;ATOH8;ST3GAL5;TCF7L1;AC105053.4;RP11-548P2.2;RP11-60H5.1	42279;47837;64676;78165;87522;98839;101662;102138;105970;109768;142492;154798;160428;178862;188289;254458;342258;363476;392394;407393;432778
module34:2:85724103	34	2:85724103	9.55735e-08	0.0572719	MAT2A	42185	MAT2A;GGCX;VAMP8;SH2D6;VAMP5;RNF181;TMEM150A;CAPG;USP39;C2orf68;ELMOD3;RETSAT;SFTPB;TGOLN2;GNLY;ATOH8;ST3GAL5;TCF7L1;AC105053.4;RP11-548P2.2;RP11-60H5.1	42185;47743;64582;78259;87428;98745;101568;102232;105876;109674;142586;154892;160334;178956;188195;254364;342164;363570;392300;407299;432872
module34:2:85725354	34	2:85725354	1.4951e-07	0.0845059	MAT2A	40934	MAT2A;GGCX;VAMP8;SH2D6;VAMP5;RNF181;TMEM150A;CAPG;USP39;C2orf68;ELMOD3;RETSAT;SFTPB;TGOLN2;GNLY;ATOH8;ST3GAL5;TCF7L1;AC105053.4;RP11-548P2.2;RP11-60H5.1	40934;46492;63331;79510;86177;97494;100317;103483;104625;108423;143837;156143;159083;180207;186944;253113;340913;364821;391049;406048;434123
module34:7:50366637	34	7:50366637	1.01274e-08	0.0142602	IKZF1	22917	IKZF1;AC020743.4;AC020743.3;FIGNL1;DDC;C7orf72;GRB10;ZPBP	22917;52251;124802;145194;159497;231005;291123;476620
module34:7:50370254	34	7:50370254	2.94136e-10	0.000306937	IKZF1	26534	IKZF1;AC020743.4;AC020743.3;FIGNL1;DDC;C7orf72;GRB10;ZPBP	26534;55868;128419;141577;155880;234622;287506;480237
module35:6:159498130	35	6:159498130	3.7317e-08	0.0315104	RP1-111C20.3	12370	RP1-111C20.3;RP11-13P5.1;TAGAP;FNDC1;RSPH3;C6orf99;RP11-125D12.1;RP11-125D12.2;EZR;SYTL3;DYNLT1;AL591025.1	12370;30693;42630;92299;104227;207159;276824;306433;311357;427084;440624;450659	antimicrobial humoral response;defense response to bacterium	serine-type endopeptidase activity;serine-type peptidase activity		Neutrophil degranulation;Innate Immune System	3.06942109274839e-06;3.64552701941789e-06	1.63956597961591e-06;4.12411024769692e-06		6.50509519671376e-28;4.09036217456084e-17
module35:6:159498826	35	6:159498826	2.8228e-08	0.0264047	RP1-111C20.3	13066	RP1-111C20.3;RP11-13P5.1;TAGAP;FNDC1;RSPH3;C6orf99;RP11-125D12.1;RP11-125D12.2;EZR;SYTL3;DYNLT1;AL591025.1	13066;29997;43326;91603;104923;207855;276128;305737;312053;427780;441320;451355	antimicrobial humoral response;defense response to bacterium	serine-type endopeptidase activity;serine-type peptidase activity		Neutrophil degranulation;Innate Immune System	3.06942109274839e-06;3.64552701941789e-06	1.63956597961591e-06;4.12411024769692e-06		6.50509519671376e-28;4.09036217456084e-17
module35:6:159503362	35	6:159503362	3.88846e-08	0.0322115	RP1-111C20.3	17602	RP1-111C20.3;RP11-13P5.1;TAGAP;FNDC1;RSPH3;C6orf99;RP11-125D12.1;RP11-125D12.2;EZR;SYTL3;DYNLT1;AL591025.1	17602;25461;47862;87067;109459;212391;271592;301201;316589;432316;445856;455891	antimicrobial humoral response;defense response to bacterium	serine-type endopeptidase activity;serine-type peptidase activity		Neutrophil degranulation;Innate Immune System	3.06942109274839e-06;3.64552701941789e-06	1.63956597961591e-06;4.12411024769692e-06		6.50509519671376e-28;4.09036217456084e-17
module35:6:159507338	35	6:159507338	1.79378e-07	0.0974227	RP11-13P5.1	21485	RP11-13P5.1;RP1-111C20.3;TAGAP;FNDC1;RSPH3;C6orf99;RP11-125D12.1;RP11-125D12.2;EZR;SYTL3;DYNLT1;AL591025.1	21485;21578;51838;83091;113435;216367;267616;297225;320565;436292;449832;459867	antimicrobial humoral response;defense response to bacterium	serine-type endopeptidase activity;serine-type peptidase activity		Neutrophil degranulation;Innate Immune System	3.06942109274839e-06;3.64552701941789e-06	1.63956597961591e-06;4.12411024769692e-06		6.50509519671376e-28;4.09036217456084e-17
module35:6:159510816	35	6:159510816	1.37747e-08	0.0175258	RP11-13P5.1	18007	RP11-13P5.1;RP1-111C20.3;TAGAP;FNDC1;RSPH3;C6orf99;RP11-125D12.1;RP11-125D12.2;EZR;SYTL3;DYNLT1;AL591025.1;RP3-393E18.2	18007;25056;55316;79613;116913;219845;264138;293747;324043;439770;453310;463345;497171	antimicrobial humoral response;defense response to bacterium	serine-type endopeptidase activity;serine-type peptidase activity		Neutrophil degranulation;Innate Immune System	3.06942109274839e-06;3.64552701941789e-06	1.63956597961591e-06;4.12411024769692e-06		6.50509519671376e-28;4.09036217456084e-17
module35:6:159512260	35	6:159512260	2.93739e-08	0.026896	RP11-13P5.1	16563	RP11-13P5.1;RP1-111C20.3;TAGAP;FNDC1;RSPH3;C6orf99;RP11-125D12.1;RP11-125D12.2;EZR;SYTL3;DYNLT1;AL591025.1;RP3-393E18.2	16563;26500;56760;78169;118357;221289;262694;292303;325487;441214;454754;464789;495727	antimicrobial humoral response;defense response to bacterium	serine-type endopeptidase activity;serine-type peptidase activity		Neutrophil degranulation;Innate Immune System	3.06942109274839e-06;3.64552701941789e-06	1.63956597961591e-06;4.12411024769692e-06		6.50509519671376e-28;4.09036217456084e-17
module35:6:159512373	35	6:159512373	6.88361e-08	0.0457133	RP11-13P5.1	16450	RP11-13P5.1;RP1-111C20.3;TAGAP;FNDC1;RSPH3;C6orf99;RP11-125D12.1;RP11-125D12.2;EZR;SYTL3;DYNLT1;AL591025.1;RP3-393E18.2	16450;26613;56873;78056;118470;221402;262581;292190;325600;441327;454867;464902;495614	antimicrobial humoral response;defense response to bacterium	serine-type endopeptidase activity;serine-type peptidase activity		Neutrophil degranulation;Innate Immune System	3.06942109274839e-06;3.64552701941789e-06	1.63956597961591e-06;4.12411024769692e-06		6.50509519671376e-28;4.09036217456084e-17
module35:6:159515091	35	6:159515091	7.40351e-08	0.0483105	RP11-13P5.1	13732	RP11-13P5.1;RP1-111C20.3;TAGAP;FNDC1;RSPH3;C6orf99;RP11-125D12.1;RP11-125D12.2;EZR;SYTL3;DYNLT1;AL591025.1;RP3-393E18.2	13732;29331;59591;75338;121188;224120;259863;289472;328318;444045;457585;467620;492896	antimicrobial humoral response;defense response to bacterium	serine-type endopeptidase activity;serine-type peptidase activity		Neutrophil degranulation;Innate Immune System	3.06942109274839e-06;3.64552701941789e-06	1.63956597961591e-06;4.12411024769692e-06		6.50509519671376e-28;4.09036217456084e-17
module35:7:50366637	35	7:50366637	5.63016e-12	0	IKZF1	22917	IKZF1;AC020743.4;AC020743.3;FIGNL1;DDC;C7orf72;GRB10;ZPBP	22917;52251;124802;145194;159497;231005;291123;476620	antimicrobial humoral response;defense response to bacterium	serine-type endopeptidase activity;serine-type peptidase activity		Neutrophil degranulation;Innate Immune System	3.06942109274839e-06;3.64552701941789e-06	1.63956597961591e-06;4.12411024769692e-06		6.50509519671376e-28;4.09036217456084e-17
module35:7:50370254	35	7:50370254	1.4998e-12	0	IKZF1	26534	IKZF1;AC020743.4;AC020743.3;FIGNL1;DDC;C7orf72;GRB10;ZPBP	26534;55868;128419;141577;155880;234622;287506;480237	antimicrobial humoral response;defense response to bacterium	serine-type endopeptidase activity;serine-type peptidase activity		Neutrophil degranulation;Innate Immune System	3.06942109274839e-06;3.64552701941789e-06	1.63956597961591e-06;4.12411024769692e-06		6.50509519671376e-28;4.09036217456084e-17
module35:9:131465481	35	9:131465481	3.35499e-09	0.00294686	PKN3	679	PKN3;ZDHHC12;SET;ZER1;WDR34;TBC1D13;ENDOG;C9orf114;CCBL1;SPTAN1;LRRC8A;GLE1;PHYHD1;RP11-101E3.5;DOLK;NUP188;ODF2;CERCAM;RP11-167N5.5;SH3GLB2;MIR219-2;RP11-339B21.11;URM1;FAM73B;SLC27A4;DOLPP1;COQ4;CRAT;TRUB2;RP11-339B21.14;RP11-339B21.15;AL359091.2;PPP2R4;SWI5;GOLGA2;RP11-247A12.7;IER5L;DNM1	679;17667;19778;26584;69541;84002;115272;116449;129740;150615;178910;198502;217693;238276;242328;244497;248016;291451;301300;303834;311190;311741;331883;333419;362556;377898;380666;391608;394099;397212;398041;403114;407748;427823;447373;467232;472354;499823	antimicrobial humoral response;defense response to bacterium	serine-type endopeptidase activity;serine-type peptidase activity		Neutrophil degranulation;Innate Immune System	3.06942109274839e-06;3.64552701941789e-06	1.63956597961591e-06;4.12411024769692e-06		6.50509519671376e-28;4.09036217456084e-17
module35:9:131466489	35	9:131466489	3.43795e-09	0.00303761	PKN3	1687	PKN3;ZDHHC12;SET;ZER1;WDR34;TBC1D13;ENDOG;C9orf114;CCBL1;SPTAN1;LRRC8A;GLE1;PHYHD1;RP11-101E3.5;DOLK;NUP188;ODF2;CERCAM;RP11-167N5.5;SH3GLB2;MIR219-2;RP11-339B21.11;FAM73B;URM1;SLC27A4;DOLPP1;COQ4;CRAT;TRUB2;RP11-339B21.14;RP11-339B21.15;AL359091.2;PPP2R4;SWI5;GOLGA2;RP11-247A12.7;IER5L	1687;16659;20786;25576;70549;82994;114264;115441;128732;151623;177902;199510;216685;237268;241320;243489;249024;292459;300292;302826;312198;312749;332411;332891;363564;376890;381674;390600;395107;398220;399049;404122;406740;428831;448381;466224;471346	antimicrobial humoral response;defense response to bacterium	serine-type endopeptidase activity;serine-type peptidase activity		Neutrophil degranulation;Innate Immune System	3.06942109274839e-06;3.64552701941789e-06	1.63956597961591e-06;4.12411024769692e-06		6.50509519671376e-28;4.09036217456084e-17
module35:9:131468740	35	9:131468740	3.50489e-09	0.0030303	PKN3	3938	PKN3;ZDHHC12;SET;ZER1;WDR34;TBC1D13;ENDOG;C9orf114;CCBL1;SPTAN1;LRRC8A;GLE1;PHYHD1;RP11-101E3.5;DOLK;NUP188;ODF2;CERCAM;RP11-167N5.5;SH3GLB2;MIR219-2;RP11-339B21.11;FAM73B;URM1;SLC27A4;DOLPP1;COQ4;CRAT;TRUB2;RP11-339B21.14;RP11-339B21.15;PPP2R4;AL359091.2;SWI5;GOLGA2;RP11-247A12.7;IER5L	3938;14408;23037;23325;72800;80743;112013;113190;126481;153874;175651;201761;214434;235017;239069;241238;251275;294710;298041;300575;314449;315000;330160;335142;365815;374639;383925;388349;397358;400471;401300;404489;406373;431082;450632;463973;469095	antimicrobial humoral response;defense response to bacterium	serine-type endopeptidase activity;serine-type peptidase activity		Neutrophil degranulation;Innate Immune System	3.06942109274839e-06;3.64552701941789e-06	1.63956597961591e-06;4.12411024769692e-06		6.50509519671376e-28;4.09036217456084e-17
module35:12:33098719	35	12:33098719	2.54979e-08	0.02506	RP11-267D19.1	42978	RP11-267D19.1;PKP2;YARS2;DNM1L;SYT10;RP11-438D14.2	42978;155040;218295;266585;428454;459091	antimicrobial humoral response;defense response to bacterium	serine-type endopeptidase activity;serine-type peptidase activity		Neutrophil degranulation;Innate Immune System	3.06942109274839e-06;3.64552701941789e-06	1.63956597961591e-06;4.12411024769692e-06		6.50509519671376e-28;4.09036217456084e-17
module35:12:33100663	35	12:33100663	4.19854e-08	0.0337956	RP11-267D19.1	41034	RP11-267D19.1;PKP2;YARS2;DNM1L;SYT10;RP11-438D14.2	41034;156984;220239;268529;426510;457147	antimicrobial humoral response;defense response to bacterium	serine-type endopeptidase activity;serine-type peptidase activity		Neutrophil degranulation;Innate Immune System	3.06942109274839e-06;3.64552701941789e-06	1.63956597961591e-06;4.12411024769692e-06		6.50509519671376e-28;4.09036217456084e-17
module35:12:33100678	35	12:33100678	2.35751e-08	0.0237034	RP11-267D19.1	41019	RP11-267D19.1;PKP2;YARS2;DNM1L;SYT10;RP11-438D14.2	41019;156999;220254;268544;426495;457132	antimicrobial humoral response;defense response to bacterium	serine-type endopeptidase activity;serine-type peptidase activity		Neutrophil degranulation;Innate Immune System	3.06942109274839e-06;3.64552701941789e-06	1.63956597961591e-06;4.12411024769692e-06		6.50509519671376e-28;4.09036217456084e-17
module35:12:33101258	35	12:33101258	2.5998e-08	0.0250895	RP11-267D19.1	40439	RP11-267D19.1;PKP2;YARS2;DNM1L;SYT10;RP11-438D14.2	40439;157579;220834;269124;425915;456552	antimicrobial humoral response;defense response to bacterium	serine-type endopeptidase activity;serine-type peptidase activity		Neutrophil degranulation;Innate Immune System	3.06942109274839e-06;3.64552701941789e-06	1.63956597961591e-06;4.12411024769692e-06		6.50509519671376e-28;4.09036217456084e-17
module35:12:33101442	35	12:33101442	5.15865e-08	0.038704	RP11-267D19.1	40255	RP11-267D19.1;PKP2;YARS2;DNM1L;SYT10;RP11-438D14.2	40255;157763;221018;269308;425731;456368	antimicrobial humoral response;defense response to bacterium	serine-type endopeptidase activity;serine-type peptidase activity		Neutrophil degranulation;Innate Immune System	3.06942109274839e-06;3.64552701941789e-06	1.63956597961591e-06;4.12411024769692e-06		6.50509519671376e-28;4.09036217456084e-17
module35:12:33101682	35	12:33101682	6.56005e-08	0.0445392	RP11-267D19.1	40015	RP11-267D19.1;PKP2;YARS2;DNM1L;SYT10;RP11-438D14.2	40015;158003;221258;269548;425491;456128	antimicrobial humoral response;defense response to bacterium	serine-type endopeptidase activity;serine-type peptidase activity		Neutrophil degranulation;Innate Immune System	3.06942109274839e-06;3.64552701941789e-06	1.63956597961591e-06;4.12411024769692e-06		6.50509519671376e-28;4.09036217456084e-17
module35:12:33101775	35	12:33101775	4.34366e-08	0.0347242	RP11-267D19.1	39922	RP11-267D19.1;PKP2;YARS2;DNM1L;SYT10;RP11-438D14.2	39922;158096;221351;269641;425398;456035	antimicrobial humoral response;defense response to bacterium	serine-type endopeptidase activity;serine-type peptidase activity		Neutrophil degranulation;Innate Immune System	3.06942109274839e-06;3.64552701941789e-06	1.63956597961591e-06;4.12411024769692e-06		6.50509519671376e-28;4.09036217456084e-17
module35:12:33101793	35	12:33101793	4.35672e-08	0.034759	RP11-267D19.1	39904	RP11-267D19.1;PKP2;YARS2;DNM1L;SYT10;RP11-438D14.2	39904;158114;221369;269659;425380;456017	antimicrobial humoral response;defense response to bacterium	serine-type endopeptidase activity;serine-type peptidase activity		Neutrophil degranulation;Innate Immune System	3.06942109274839e-06;3.64552701941789e-06	1.63956597961591e-06;4.12411024769692e-06		6.50509519671376e-28;4.09036217456084e-17
module35:12:33101796	35	12:33101796	4.14426e-08	0.0336387	RP11-267D19.1	39901	RP11-267D19.1;PKP2;YARS2;DNM1L;SYT10;RP11-438D14.2	39901;158117;221372;269662;425377;456014	antimicrobial humoral response;defense response to bacterium	serine-type endopeptidase activity;serine-type peptidase activity		Neutrophil degranulation;Innate Immune System	3.06942109274839e-06;3.64552701941789e-06	1.63956597961591e-06;4.12411024769692e-06		6.50509519671376e-28;4.09036217456084e-17
module35:12:33101874	35	12:33101874	2.52402e-08	0.0250201	RP11-267D19.1	39823	RP11-267D19.1;PKP2;YARS2;DNM1L;SYT10;RP11-438D14.2	39823;158195;221450;269740;425299;455936	antimicrobial humoral response;defense response to bacterium	serine-type endopeptidase activity;serine-type peptidase activity		Neutrophil degranulation;Innate Immune System	3.06942109274839e-06;3.64552701941789e-06	1.63956597961591e-06;4.12411024769692e-06		6.50509519671376e-28;4.09036217456084e-17
module35:12:33101935	35	12:33101935	5.95719e-08	0.0421071	RP11-267D19.1	39762	RP11-267D19.1;PKP2;YARS2;DNM1L;SYT10;RP11-438D14.2	39762;158256;221511;269801;425238;455875	antimicrobial humoral response;defense response to bacterium	serine-type endopeptidase activity;serine-type peptidase activity		Neutrophil degranulation;Innate Immune System	3.06942109274839e-06;3.64552701941789e-06	1.63956597961591e-06;4.12411024769692e-06		6.50509519671376e-28;4.09036217456084e-17
module35:12:33101949	35	12:33101949	4.50358e-08	0.0351371	RP11-267D19.1	39748	RP11-267D19.1;PKP2;YARS2;DNM1L;SYT10;RP11-438D14.2	39748;158270;221525;269815;425224;455861	antimicrobial humoral response;defense response to bacterium	serine-type endopeptidase activity;serine-type peptidase activity		Neutrophil degranulation;Innate Immune System	3.06942109274839e-06;3.64552701941789e-06	1.63956597961591e-06;4.12411024769692e-06		6.50509519671376e-28;4.09036217456084e-17
module35:12:33102020	35	12:33102020	4.41631e-08	0.0350109	RP11-267D19.1	39677	RP11-267D19.1;PKP2;YARS2;DNM1L;SYT10;RP11-438D14.2	39677;158341;221596;269886;425153;455790	antimicrobial humoral response;defense response to bacterium	serine-type endopeptidase activity;serine-type peptidase activity		Neutrophil degranulation;Innate Immune System	3.06942109274839e-06;3.64552701941789e-06	1.63956597961591e-06;4.12411024769692e-06		6.50509519671376e-28;4.09036217456084e-17
module35:12:33102575	35	12:33102575	4.42209e-08	0.0349729	RP11-267D19.1	39122	RP11-267D19.1;PKP2;YARS2;DNM1L;SYT10;RP11-438D14.2	39122;158896;222151;270441;424598;455235	antimicrobial humoral response;defense response to bacterium	serine-type endopeptidase activity;serine-type peptidase activity		Neutrophil degranulation;Innate Immune System	3.06942109274839e-06;3.64552701941789e-06	1.63956597961591e-06;4.12411024769692e-06		6.50509519671376e-28;4.09036217456084e-17
module35:12:33102766	35	12:33102766	4.29808e-08	0.034484	RP11-267D19.1	38931	RP11-267D19.1;PKP2;YARS2;DNM1L;SYT10;RP11-438D14.2	38931;159087;222342;270632;424407;455044	antimicrobial humoral response;defense response to bacterium	serine-type endopeptidase activity;serine-type peptidase activity		Neutrophil degranulation;Innate Immune System	3.06942109274839e-06;3.64552701941789e-06	1.63956597961591e-06;4.12411024769692e-06		6.50509519671376e-28;4.09036217456084e-17
module35:12:33102977	35	12:33102977	2.14261e-08	0.0227123	RP11-267D19.1	38720	RP11-267D19.1;PKP2;YARS2;DNM1L;SYT10;RP11-438D14.2	38720;159298;222553;270843;424196;454833	antimicrobial humoral response;defense response to bacterium	serine-type endopeptidase activity;serine-type peptidase activity		Neutrophil degranulation;Innate Immune System	3.06942109274839e-06;3.64552701941789e-06	1.63956597961591e-06;4.12411024769692e-06		6.50509519671376e-28;4.09036217456084e-17
module35:12:33103270	35	12:33103270	1.80298e-08	0.0210327	RP11-267D19.1	38427	RP11-267D19.1;PKP2;YARS2;DNM1L;SYT10;RP11-438D14.2	38427;159591;222846;271136;423903;454540	antimicrobial humoral response;defense response to bacterium	serine-type endopeptidase activity;serine-type peptidase activity		Neutrophil degranulation;Innate Immune System	3.06942109274839e-06;3.64552701941789e-06	1.63956597961591e-06;4.12411024769692e-06		6.50509519671376e-28;4.09036217456084e-17
module35:12:33103347	35	12:33103347	4.4503e-08	0.0349946	RP11-267D19.1	38350	RP11-267D19.1;PKP2;YARS2;DNM1L;SYT10;RP11-438D14.2	38350;159668;222923;271213;423826;454463	antimicrobial humoral response;defense response to bacterium	serine-type endopeptidase activity;serine-type peptidase activity		Neutrophil degranulation;Innate Immune System	3.06942109274839e-06;3.64552701941789e-06	1.63956597961591e-06;4.12411024769692e-06		6.50509519671376e-28;4.09036217456084e-17
module35:12:33103490	35	12:33103490	2.00216e-08	0.0218386	RP11-267D19.1	38207	RP11-267D19.1;PKP2;YARS2;DNM1L;SYT10;RP11-438D14.2	38207;159811;223066;271356;423683;454320	antimicrobial humoral response;defense response to bacterium	serine-type endopeptidase activity;serine-type peptidase activity		Neutrophil degranulation;Innate Immune System	3.06942109274839e-06;3.64552701941789e-06	1.63956597961591e-06;4.12411024769692e-06		6.50509519671376e-28;4.09036217456084e-17
module35:12:33103687	35	12:33103687	4.17687e-08	0.0337966	RP11-267D19.1	38010	RP11-267D19.1;PKP2;YARS2;DNM1L;SYT10;RP11-438D14.2	38010;160008;223263;271553;423486;454123	antimicrobial humoral response;defense response to bacterium	serine-type endopeptidase activity;serine-type peptidase activity		Neutrophil degranulation;Innate Immune System	3.06942109274839e-06;3.64552701941789e-06	1.63956597961591e-06;4.12411024769692e-06		6.50509519671376e-28;4.09036217456084e-17
module35:12:33103770	35	12:33103770	4.23829e-08	0.0342077	RP11-267D19.1	37927	RP11-267D19.1;PKP2;YARS2;DNM1L;SYT10;RP11-438D14.2	37927;160091;223346;271636;423403;454040	antimicrobial humoral response;defense response to bacterium	serine-type endopeptidase activity;serine-type peptidase activity		Neutrophil degranulation;Innate Immune System	3.06942109274839e-06;3.64552701941789e-06	1.63956597961591e-06;4.12411024769692e-06		6.50509519671376e-28;4.09036217456084e-17
module35:12:33104156	35	12:33104156	4.30215e-08	0.0344715	RP11-267D19.1	37541	RP11-267D19.1;PKP2;YARS2;DNM1L;SYT10;RP11-438D14.2	37541;160477;223732;272022;423017;453654	antimicrobial humoral response;defense response to bacterium	serine-type endopeptidase activity;serine-type peptidase activity		Neutrophil degranulation;Innate Immune System	3.06942109274839e-06;3.64552701941789e-06	1.63956597961591e-06;4.12411024769692e-06		6.50509519671376e-28;4.09036217456084e-17
module35:12:33104628	35	12:33104628	2.14713e-08	0.0227348	RP11-267D19.1	37069	RP11-267D19.1;PKP2;YARS2;DNM1L;SYT10;RP11-438D14.2	37069;160949;224204;272494;422545;453182	antimicrobial humoral response;defense response to bacterium	serine-type endopeptidase activity;serine-type peptidase activity		Neutrophil degranulation;Innate Immune System	3.06942109274839e-06;3.64552701941789e-06	1.63956597961591e-06;4.12411024769692e-06		6.50509519671376e-28;4.09036217456084e-17
module35:12:33104881	35	12:33104881	4.42809e-08	0.0349602	RP11-267D19.1	36816	RP11-267D19.1;PKP2;YARS2;DNM1L;SYT10;RP11-438D14.2	36816;161202;224457;272747;422292;452929	antimicrobial humoral response;defense response to bacterium	serine-type endopeptidase activity;serine-type peptidase activity		Neutrophil degranulation;Innate Immune System	3.06942109274839e-06;3.64552701941789e-06	1.63956597961591e-06;4.12411024769692e-06		6.50509519671376e-28;4.09036217456084e-17
module35:12:33105023	35	12:33105023	3.89554e-08	0.0323475	RP11-267D19.1	36674	RP11-267D19.1;PKP2;YARS2;DNM1L;SYT10;RP11-438D14.2	36674;161344;224599;272889;422150;452787	antimicrobial humoral response;defense response to bacterium	serine-type endopeptidase activity;serine-type peptidase activity		Neutrophil degranulation;Innate Immune System	3.06942109274839e-06;3.64552701941789e-06	1.63956597961591e-06;4.12411024769692e-06		6.50509519671376e-28;4.09036217456084e-17
module35:12:33105137	35	12:33105137	3.82412e-08	0.0319867	RP11-267D19.1	36560	RP11-267D19.1;PKP2;YARS2;DNM1L;SYT10;RP11-438D14.2	36560;161458;224713;273003;422036;452673	antimicrobial humoral response;defense response to bacterium	serine-type endopeptidase activity;serine-type peptidase activity		Neutrophil degranulation;Innate Immune System	3.06942109274839e-06;3.64552701941789e-06	1.63956597961591e-06;4.12411024769692e-06		6.50509519671376e-28;4.09036217456084e-17
module35:12:33105141	35	12:33105141	3.64947e-08	0.0308037	RP11-267D19.1	36556	RP11-267D19.1;PKP2;YARS2;DNM1L;SYT10;RP11-438D14.2	36556;161462;224717;273007;422032;452669	antimicrobial humoral response;defense response to bacterium	serine-type endopeptidase activity;serine-type peptidase activity		Neutrophil degranulation;Innate Immune System	3.06942109274839e-06;3.64552701941789e-06	1.63956597961591e-06;4.12411024769692e-06		6.50509519671376e-28;4.09036217456084e-17
module35:12:33105193	35	12:33105193	3.4956e-08	0.0297175	RP11-267D19.1	36504	RP11-267D19.1;PKP2;YARS2;DNM1L;SYT10;RP11-438D14.2	36504;161514;224769;273059;421980;452617	antimicrobial humoral response;defense response to bacterium	serine-type endopeptidase activity;serine-type peptidase activity		Neutrophil degranulation;Innate Immune System	3.06942109274839e-06;3.64552701941789e-06	1.63956597961591e-06;4.12411024769692e-06		6.50509519671376e-28;4.09036217456084e-17
module35:12:33105672	35	12:33105672	4.77809e-08	0.0366966	RP11-267D19.1	36025	RP11-267D19.1;PKP2;YARS2;DNM1L;SYT10;RP11-438D14.2	36025;161993;225248;273538;421501;452138	antimicrobial humoral response;defense response to bacterium	serine-type endopeptidase activity;serine-type peptidase activity		Neutrophil degranulation;Innate Immune System	3.06942109274839e-06;3.64552701941789e-06	1.63956597961591e-06;4.12411024769692e-06		6.50509519671376e-28;4.09036217456084e-17
module35:12:33105742	35	12:33105742	5.13512e-08	0.0385816	RP11-267D19.1	35955	RP11-267D19.1;PKP2;YARS2;DNM1L;SYT10;RP11-438D14.2	35955;162063;225318;273608;421431;452068	antimicrobial humoral response;defense response to bacterium	serine-type endopeptidase activity;serine-type peptidase activity		Neutrophil degranulation;Innate Immune System	3.06942109274839e-06;3.64552701941789e-06	1.63956597961591e-06;4.12411024769692e-06		6.50509519671376e-28;4.09036217456084e-17
module35:12:33105808	35	12:33105808	7.52757e-08	0.0488867	RP11-267D19.1	35889	RP11-267D19.1;PKP2;YARS2;DNM1L;SYT10;RP11-438D14.2	35889;162129;225384;273674;421365;452002	antimicrobial humoral response;defense response to bacterium	serine-type endopeptidase activity;serine-type peptidase activity		Neutrophil degranulation;Innate Immune System	3.06942109274839e-06;3.64552701941789e-06	1.63956597961591e-06;4.12411024769692e-06		6.50509519671376e-28;4.09036217456084e-17
module35:12:33106013	35	12:33106013	8.8612e-08	0.0551591	RP11-267D19.1	35684	RP11-267D19.1;PKP2;YARS2;DNM1L;SYT10;RP11-438D14.2	35684;162334;225589;273879;421160;451797	antimicrobial humoral response;defense response to bacterium	serine-type endopeptidase activity;serine-type peptidase activity		Neutrophil degranulation;Innate Immune System	3.06942109274839e-06;3.64552701941789e-06	1.63956597961591e-06;4.12411024769692e-06		6.50509519671376e-28;4.09036217456084e-17
module35:12:33106719	35	12:33106719	4.7987e-08	0.0368138	RP11-267D19.1	34978	RP11-267D19.1;PKP2;YARS2;DNM1L;SYT10;RP11-438D14.2	34978;163040;226295;274585;420454;451091	antimicrobial humoral response;defense response to bacterium	serine-type endopeptidase activity;serine-type peptidase activity		Neutrophil degranulation;Innate Immune System	3.06942109274839e-06;3.64552701941789e-06	1.63956597961591e-06;4.12411024769692e-06		6.50509519671376e-28;4.09036217456084e-17
module35:12:33106882	35	12:33106882	1.34893e-07	0.0768024	RP11-267D19.1	34815	RP11-267D19.1;PKP2;YARS2;DNM1L;SYT10;RP11-438D14.2	34815;163203;226458;274748;420291;450928	antimicrobial humoral response;defense response to bacterium	serine-type endopeptidase activity;serine-type peptidase activity		Neutrophil degranulation;Innate Immune System	3.06942109274839e-06;3.64552701941789e-06	1.63956597961591e-06;4.12411024769692e-06		6.50509519671376e-28;4.09036217456084e-17
module35:12:33106901	35	12:33106901	7.66452e-08	0.0494052	RP11-267D19.1	34796	RP11-267D19.1;PKP2;YARS2;DNM1L;SYT10;RP11-438D14.2	34796;163222;226477;274767;420272;450909	antimicrobial humoral response;defense response to bacterium	serine-type endopeptidase activity;serine-type peptidase activity		Neutrophil degranulation;Innate Immune System	3.06942109274839e-06;3.64552701941789e-06	1.63956597961591e-06;4.12411024769692e-06		6.50509519671376e-28;4.09036217456084e-17
module35:12:33106946	35	12:33106946	7.68602e-08	0.049505	RP11-267D19.1	34751	RP11-267D19.1;PKP2;YARS2;DNM1L;SYT10;RP11-438D14.2	34751;163267;226522;274812;420227;450864	antimicrobial humoral response;defense response to bacterium	serine-type endopeptidase activity;serine-type peptidase activity		Neutrophil degranulation;Innate Immune System	3.06942109274839e-06;3.64552701941789e-06	1.63956597961591e-06;4.12411024769692e-06		6.50509519671376e-28;4.09036217456084e-17
module35:12:33107047	35	12:33107047	7.34082e-08	0.0479223	RP11-267D19.1	34650	RP11-267D19.1;PKP2;YARS2;DNM1L;SYT10;RP11-438D14.2	34650;163368;226623;274913;420126;450763	antimicrobial humoral response;defense response to bacterium	serine-type endopeptidase activity;serine-type peptidase activity		Neutrophil degranulation;Innate Immune System	3.06942109274839e-06;3.64552701941789e-06	1.63956597961591e-06;4.12411024769692e-06		6.50509519671376e-28;4.09036217456084e-17
module35:12:33107072	35	12:33107072	7.70522e-08	0.0496206	RP11-267D19.1	34625	RP11-267D19.1;PKP2;YARS2;DNM1L;SYT10;RP11-438D14.2	34625;163393;226648;274938;420101;450738	antimicrobial humoral response;defense response to bacterium	serine-type endopeptidase activity;serine-type peptidase activity		Neutrophil degranulation;Innate Immune System	3.06942109274839e-06;3.64552701941789e-06	1.63956597961591e-06;4.12411024769692e-06		6.50509519671376e-28;4.09036217456084e-17
module35:12:33107567	35	12:33107567	1.06409e-07	0.0613278	RP11-267D19.1	34130	RP11-267D19.1;PKP2;YARS2;DNM1L;SYT10;RP11-438D14.2	34130;163888;227143;275433;419606;450243	antimicrobial humoral response;defense response to bacterium	serine-type endopeptidase activity;serine-type peptidase activity		Neutrophil degranulation;Innate Immune System	3.06942109274839e-06;3.64552701941789e-06	1.63956597961591e-06;4.12411024769692e-06		6.50509519671376e-28;4.09036217456084e-17
module35:12:33108476	35	12:33108476	9.20666e-08	0.056038	RP11-267D19.1	33221	RP11-267D19.1;PKP2;YARS2;DNM1L;SYT10;RP11-438D14.2	33221;164797;228052;276342;418697;449334	antimicrobial humoral response;defense response to bacterium	serine-type endopeptidase activity;serine-type peptidase activity		Neutrophil degranulation;Innate Immune System	3.06942109274839e-06;3.64552701941789e-06	1.63956597961591e-06;4.12411024769692e-06		6.50509519671376e-28;4.09036217456084e-17
module35:12:33108512	35	12:33108512	7.66226e-08	0.0493884	RP11-267D19.1	33185	RP11-267D19.1;PKP2;YARS2;DNM1L;SYT10;RP11-438D14.2	33185;164833;228088;276378;418661;449298	antimicrobial humoral response;defense response to bacterium	serine-type endopeptidase activity;serine-type peptidase activity		Neutrophil degranulation;Innate Immune System	3.06942109274839e-06;3.64552701941789e-06	1.63956597961591e-06;4.12411024769692e-06		6.50509519671376e-28;4.09036217456084e-17
module35:12:33108680	35	12:33108680	7.5458e-08	0.048838	RP11-267D19.1	33017	RP11-267D19.1;PKP2;YARS2;DNM1L;SYT10;RP11-438D14.2	33017;165001;228256;276546;418493;449130	antimicrobial humoral response;defense response to bacterium	serine-type endopeptidase activity;serine-type peptidase activity		Neutrophil degranulation;Innate Immune System	3.06942109274839e-06;3.64552701941789e-06	1.63956597961591e-06;4.12411024769692e-06		6.50509519671376e-28;4.09036217456084e-17
module35:12:33109150	35	12:33109150	7.62039e-08	0.0491396	RP11-267D19.1	32547	RP11-267D19.1;PKP2;YARS2;DNM1L;SYT10;RP11-438D14.2	32547;165471;228726;277016;418023;448660	antimicrobial humoral response;defense response to bacterium	serine-type endopeptidase activity;serine-type peptidase activity		Neutrophil degranulation;Innate Immune System	3.06942109274839e-06;3.64552701941789e-06	1.63956597961591e-06;4.12411024769692e-06		6.50509519671376e-28;4.09036217456084e-17
module35:12:33109544	35	12:33109544	7.78594e-08	0.0502142	RP11-267D19.1	32153	RP11-267D19.1;PKP2;YARS2;DNM1L;SYT10;RP11-438D14.2	32153;165865;229120;277410;417629;448266	antimicrobial humoral response;defense response to bacterium	serine-type endopeptidase activity;serine-type peptidase activity		Neutrophil degranulation;Innate Immune System	3.06942109274839e-06;3.64552701941789e-06	1.63956597961591e-06;4.12411024769692e-06		6.50509519671376e-28;4.09036217456084e-17
module35:12:33109548	35	12:33109548	7.48652e-08	0.0485838	RP11-267D19.1	32149	RP11-267D19.1;PKP2;YARS2;DNM1L;SYT10;RP11-438D14.2	32149;165869;229124;277414;417625;448262	antimicrobial humoral response;defense response to bacterium	serine-type endopeptidase activity;serine-type peptidase activity		Neutrophil degranulation;Innate Immune System	3.06942109274839e-06;3.64552701941789e-06	1.63956597961591e-06;4.12411024769692e-06		6.50509519671376e-28;4.09036217456084e-17
module35:12:33109642	35	12:33109642	7.56877e-08	0.0488889	RP11-267D19.1	32055	RP11-267D19.1;PKP2;YARS2;DNM1L;SYT10;RP11-438D14.2	32055;165963;229218;277508;417531;448168	antimicrobial humoral response;defense response to bacterium	serine-type endopeptidase activity;serine-type peptidase activity		Neutrophil degranulation;Innate Immune System	3.06942109274839e-06;3.64552701941789e-06	1.63956597961591e-06;4.12411024769692e-06		6.50509519671376e-28;4.09036217456084e-17
module35:12:33109748	35	12:33109748	7.97333e-08	0.051544	RP11-267D19.1	31949	RP11-267D19.1;PKP2;YARS2;DNM1L;SYT10;RP11-438D14.2	31949;166069;229324;277614;417425;448062	antimicrobial humoral response;defense response to bacterium	serine-type endopeptidase activity;serine-type peptidase activity		Neutrophil degranulation;Innate Immune System	3.06942109274839e-06;3.64552701941789e-06	1.63956597961591e-06;4.12411024769692e-06		6.50509519671376e-28;4.09036217456084e-17
module35:12:33109826	35	12:33109826	1.05343e-07	0.0608371	RP11-267D19.1	31871	RP11-267D19.1;PKP2;YARS2;DNM1L;SYT10;RP11-438D14.2	31871;166147;229402;277692;417347;447984	antimicrobial humoral response;defense response to bacterium	serine-type endopeptidase activity;serine-type peptidase activity		Neutrophil degranulation;Innate Immune System	3.06942109274839e-06;3.64552701941789e-06	1.63956597961591e-06;4.12411024769692e-06		6.50509519671376e-28;4.09036217456084e-17
module35:12:33110264	35	12:33110264	7.89516e-08	0.0508876	RP11-267D19.1	31433	RP11-267D19.1;PKP2;YARS2;DNM1L;SYT10;RP11-438D14.2	31433;166585;229840;278130;416909;447546	antimicrobial humoral response;defense response to bacterium	serine-type endopeptidase activity;serine-type peptidase activity		Neutrophil degranulation;Innate Immune System	3.06942109274839e-06;3.64552701941789e-06	1.63956597961591e-06;4.12411024769692e-06		6.50509519671376e-28;4.09036217456084e-17
module35:12:33110265	35	12:33110265	8.21843e-08	0.052544	RP11-267D19.1	31432	RP11-267D19.1;PKP2;YARS2;DNM1L;SYT10;RP11-438D14.2	31432;166586;229841;278131;416908;447545	antimicrobial humoral response;defense response to bacterium	serine-type endopeptidase activity;serine-type peptidase activity		Neutrophil degranulation;Innate Immune System	3.06942109274839e-06;3.64552701941789e-06	1.63956597961591e-06;4.12411024769692e-06		6.50509519671376e-28;4.09036217456084e-17
module35:12:33110620	35	12:33110620	1.09866e-07	0.0633844	RP11-267D19.1	31077	RP11-267D19.1;PKP2;YARS2;DNM1L;SYT10;RP11-438D14.2	31077;166941;230196;278486;416553;447190	antimicrobial humoral response;defense response to bacterium	serine-type endopeptidase activity;serine-type peptidase activity		Neutrophil degranulation;Innate Immune System	3.06942109274839e-06;3.64552701941789e-06	1.63956597961591e-06;4.12411024769692e-06		6.50509519671376e-28;4.09036217456084e-17
module35:12:33110771	35	12:33110771	1.19858e-07	0.0697608	RP11-267D19.1	30926	RP11-267D19.1;PKP2;YARS2;DNM1L;SYT10;RP11-438D14.2	30926;167092;230347;278637;416402;447039	antimicrobial humoral response;defense response to bacterium	serine-type endopeptidase activity;serine-type peptidase activity		Neutrophil degranulation;Innate Immune System	3.06942109274839e-06;3.64552701941789e-06	1.63956597961591e-06;4.12411024769692e-06		6.50509519671376e-28;4.09036217456084e-17
module35:12:33111224	35	12:33111224	1.21417e-07	0.0706266	RP11-267D19.1	30473	RP11-267D19.1;PKP2;YARS2;DNM1L;SYT10;RP11-438D14.2	30473;167545;230800;279090;415949;446586	antimicrobial humoral response;defense response to bacterium	serine-type endopeptidase activity;serine-type peptidase activity		Neutrophil degranulation;Innate Immune System	3.06942109274839e-06;3.64552701941789e-06	1.63956597961591e-06;4.12411024769692e-06		6.50509519671376e-28;4.09036217456084e-17
module35:12:33111248	35	12:33111248	1.13788e-07	0.0659618	RP11-267D19.1	30449	RP11-267D19.1;PKP2;YARS2;DNM1L;SYT10;RP11-438D14.2	30449;167569;230824;279114;415925;446562	antimicrobial humoral response;defense response to bacterium	serine-type endopeptidase activity;serine-type peptidase activity		Neutrophil degranulation;Innate Immune System	3.06942109274839e-06;3.64552701941789e-06	1.63956597961591e-06;4.12411024769692e-06		6.50509519671376e-28;4.09036217456084e-17
module35:12:33111316	35	12:33111316	6.92738e-08	0.0458178	RP11-267D19.1	30381	RP11-267D19.1;PKP2;YARS2;DNM1L;SYT10;RP11-438D14.2	30381;167637;230892;279182;415857;446494	antimicrobial humoral response;defense response to bacterium	serine-type endopeptidase activity;serine-type peptidase activity		Neutrophil degranulation;Innate Immune System	3.06942109274839e-06;3.64552701941789e-06	1.63956597961591e-06;4.12411024769692e-06		6.50509519671376e-28;4.09036217456084e-17
module35:12:33111359	35	12:33111359	1.25423e-07	0.0726736	RP11-267D19.1	30338	RP11-267D19.1;PKP2;YARS2;DNM1L;SYT10;RP11-438D14.2	30338;167680;230935;279225;415814;446451	antimicrobial humoral response;defense response to bacterium	serine-type endopeptidase activity;serine-type peptidase activity		Neutrophil degranulation;Innate Immune System	3.06942109274839e-06;3.64552701941789e-06	1.63956597961591e-06;4.12411024769692e-06		6.50509519671376e-28;4.09036217456084e-17
module35:12:33111507	35	12:33111507	1.12948e-07	0.0652326	RP11-267D19.1	30190	RP11-267D19.1;PKP2;YARS2;DNM1L;SYT10;RP11-438D14.2	30190;167828;231083;279373;415666;446303	antimicrobial humoral response;defense response to bacterium	serine-type endopeptidase activity;serine-type peptidase activity		Neutrophil degranulation;Innate Immune System	3.06942109274839e-06;3.64552701941789e-06	1.63956597961591e-06;4.12411024769692e-06		6.50509519671376e-28;4.09036217456084e-17
module35:12:33112195	35	12:33112195	9.15651e-08	0.0560216	RP11-267D19.1	29502	RP11-267D19.1;PKP2;YARS2;DNM1L;SYT10;RP11-438D14.2	29502;168516;231771;280061;414978;445615	antimicrobial humoral response;defense response to bacterium	serine-type endopeptidase activity;serine-type peptidase activity		Neutrophil degranulation;Innate Immune System	3.06942109274839e-06;3.64552701941789e-06	1.63956597961591e-06;4.12411024769692e-06		6.50509519671376e-28;4.09036217456084e-17
module35:12:33112301	35	12:33112301	9.83572e-08	0.058121	RP11-267D19.1	29396	RP11-267D19.1;PKP2;YARS2;DNM1L;SYT10;RP11-438D14.2	29396;168622;231877;280167;414872;445509	antimicrobial humoral response;defense response to bacterium	serine-type endopeptidase activity;serine-type peptidase activity		Neutrophil degranulation;Innate Immune System	3.06942109274839e-06;3.64552701941789e-06	1.63956597961591e-06;4.12411024769692e-06		6.50509519671376e-28;4.09036217456084e-17
module35:12:33112384	35	12:33112384	1.71934e-07	0.0949687	RP11-267D19.1	29313	RP11-267D19.1;PKP2;YARS2;DNM1L;SYT10;RP11-438D14.2	29313;168705;231960;280250;414789;445426	antimicrobial humoral response;defense response to bacterium	serine-type endopeptidase activity;serine-type peptidase activity		Neutrophil degranulation;Innate Immune System	3.06942109274839e-06;3.64552701941789e-06	1.63956597961591e-06;4.12411024769692e-06		6.50509519671376e-28;4.09036217456084e-17
module35:12:33112565	35	12:33112565	1.16485e-07	0.0672889	RP11-267D19.1	29132	RP11-267D19.1;PKP2;YARS2;DNM1L;SYT10;RP11-438D14.2	29132;168886;232141;280431;414608;445245	antimicrobial humoral response;defense response to bacterium	serine-type endopeptidase activity;serine-type peptidase activity		Neutrophil degranulation;Innate Immune System	3.06942109274839e-06;3.64552701941789e-06	1.63956597961591e-06;4.12411024769692e-06		6.50509519671376e-28;4.09036217456084e-17
module35:12:33112633	35	12:33112633	1.12473e-07	0.06514	RP11-267D19.1	29064	RP11-267D19.1;PKP2;YARS2;DNM1L;SYT10;RP11-438D14.2	29064;168954;232209;280499;414540;445177	antimicrobial humoral response;defense response to bacterium	serine-type endopeptidase activity;serine-type peptidase activity		Neutrophil degranulation;Innate Immune System	3.06942109274839e-06;3.64552701941789e-06	1.63956597961591e-06;4.12411024769692e-06		6.50509519671376e-28;4.09036217456084e-17
module35:12:33112683	35	12:33112683	1.24367e-07	0.0722457	RP11-267D19.1	29014	RP11-267D19.1;PKP2;YARS2;DNM1L;SYT10;RP11-438D14.2	29014;169004;232259;280549;414490;445127	antimicrobial humoral response;defense response to bacterium	serine-type endopeptidase activity;serine-type peptidase activity		Neutrophil degranulation;Innate Immune System	3.06942109274839e-06;3.64552701941789e-06	1.63956597961591e-06;4.12411024769692e-06		6.50509519671376e-28;4.09036217456084e-17
module35:12:33112761	35	12:33112761	8.914e-08	0.05547	RP11-267D19.1	28936	RP11-267D19.1;PKP2;YARS2;DNM1L;SYT10;RP11-438D14.2	28936;169082;232337;280627;414412;445049	antimicrobial humoral response;defense response to bacterium	serine-type endopeptidase activity;serine-type peptidase activity		Neutrophil degranulation;Innate Immune System	3.06942109274839e-06;3.64552701941789e-06	1.63956597961591e-06;4.12411024769692e-06		6.50509519671376e-28;4.09036217456084e-17
module35:12:33112874	35	12:33112874	1.16627e-07	0.0673838	RP11-267D19.1	28823	RP11-267D19.1;PKP2;YARS2;DNM1L;SYT10;RP11-438D14.2	28823;169195;232450;280740;414299;444936	antimicrobial humoral response;defense response to bacterium	serine-type endopeptidase activity;serine-type peptidase activity		Neutrophil degranulation;Innate Immune System	3.06942109274839e-06;3.64552701941789e-06	1.63956597961591e-06;4.12411024769692e-06		6.50509519671376e-28;4.09036217456084e-17
module35:12:33113060	35	12:33113060	1.13368e-07	0.0656214	RP11-267D19.1	28637	RP11-267D19.1;PKP2;YARS2;DNM1L;SYT10;RP11-438D14.2	28637;169381;232636;280926;414113;444750	antimicrobial humoral response;defense response to bacterium	serine-type endopeptidase activity;serine-type peptidase activity		Neutrophil degranulation;Innate Immune System	3.06942109274839e-06;3.64552701941789e-06	1.63956597961591e-06;4.12411024769692e-06		6.50509519671376e-28;4.09036217456084e-17
module35:12:33113186	35	12:33113186	1.1293e-07	0.0652895	RP11-267D19.1	28511	RP11-267D19.1;PKP2;YARS2;DNM1L;SYT10;RP11-438D14.2	28511;169507;232762;281052;413987;444624	antimicrobial humoral response;defense response to bacterium	serine-type endopeptidase activity;serine-type peptidase activity		Neutrophil degranulation;Innate Immune System	3.06942109274839e-06;3.64552701941789e-06	1.63956597961591e-06;4.12411024769692e-06		6.50509519671376e-28;4.09036217456084e-17
module35:12:33113456	35	12:33113456	1.16578e-07	0.0673938	RP11-267D19.1	28241	RP11-267D19.1;PKP2;YARS2;DNM1L;SYT10;RP11-438D14.2	28241;169777;233032;281322;413717;444354	antimicrobial humoral response;defense response to bacterium	serine-type endopeptidase activity;serine-type peptidase activity		Neutrophil degranulation;Innate Immune System	3.06942109274839e-06;3.64552701941789e-06	1.63956597961591e-06;4.12411024769692e-06		6.50509519671376e-28;4.09036217456084e-17
module35:12:33113528	35	12:33113528	7.47508e-08	0.0485819	RP11-267D19.1	28169	RP11-267D19.1;PKP2;YARS2;DNM1L;SYT10;RP11-438D14.2	28169;169849;233104;281394;413645;444282	antimicrobial humoral response;defense response to bacterium	serine-type endopeptidase activity;serine-type peptidase activity		Neutrophil degranulation;Innate Immune System	3.06942109274839e-06;3.64552701941789e-06	1.63956597961591e-06;4.12411024769692e-06		6.50509519671376e-28;4.09036217456084e-17
module35:12:33113792	35	12:33113792	1.23077e-07	0.0714972	RP11-267D19.1	27905	RP11-267D19.1;PKP2;YARS2;DNM1L;SYT10;RP11-438D14.2	27905;170113;233368;281658;413381;444018	antimicrobial humoral response;defense response to bacterium	serine-type endopeptidase activity;serine-type peptidase activity		Neutrophil degranulation;Innate Immune System	3.06942109274839e-06;3.64552701941789e-06	1.63956597961591e-06;4.12411024769692e-06		6.50509519671376e-28;4.09036217456084e-17
module35:12:33114289	35	12:33114289	7.3512e-08	0.0481072	RP11-267D19.1	27408	RP11-267D19.1;PKP2;YARS2;DNM1L;SYT10;RP11-438D14.2	27408;170610;233865;282155;412884;443521	antimicrobial humoral response;defense response to bacterium	serine-type endopeptidase activity;serine-type peptidase activity		Neutrophil degranulation;Innate Immune System	3.06942109274839e-06;3.64552701941789e-06	1.63956597961591e-06;4.12411024769692e-06		6.50509519671376e-28;4.09036217456084e-17
module35:12:33114464	35	12:33114464	1.16365e-07	0.0670977	RP11-267D19.1	27233	RP11-267D19.1;PKP2;YARS2;DNM1L;SYT10;RP11-438D14.2	27233;170785;234040;282330;412709;443346	antimicrobial humoral response;defense response to bacterium	serine-type endopeptidase activity;serine-type peptidase activity		Neutrophil degranulation;Innate Immune System	3.06942109274839e-06;3.64552701941789e-06	1.63956597961591e-06;4.12411024769692e-06		6.50509519671376e-28;4.09036217456084e-17
module35:12:33114524	35	12:33114524	1.1601e-07	0.0669065	RP11-267D19.1	27173	RP11-267D19.1;PKP2;YARS2;DNM1L;SYT10;RP11-438D14.2	27173;170845;234100;282390;412649;443286	antimicrobial humoral response;defense response to bacterium	serine-type endopeptidase activity;serine-type peptidase activity		Neutrophil degranulation;Innate Immune System	3.06942109274839e-06;3.64552701941789e-06	1.63956597961591e-06;4.12411024769692e-06		6.50509519671376e-28;4.09036217456084e-17
module35:12:33114581	35	12:33114581	1.15512e-07	0.0667435	RP11-267D19.1	27116	RP11-267D19.1;PKP2;YARS2;DNM1L;SYT10;RP11-438D14.2	27116;170902;234157;282447;412592;443229	antimicrobial humoral response;defense response to bacterium	serine-type endopeptidase activity;serine-type peptidase activity		Neutrophil degranulation;Innate Immune System	3.06942109274839e-06;3.64552701941789e-06	1.63956597961591e-06;4.12411024769692e-06		6.50509519671376e-28;4.09036217456084e-17
module35:12:33114804	35	12:33114804	1.23177e-07	0.0715133	RP11-267D19.1	26893	RP11-267D19.1;PKP2;YARS2;DNM1L;SYT10;RP11-438D14.2	26893;171125;234380;282670;412369;443006	antimicrobial humoral response;defense response to bacterium	serine-type endopeptidase activity;serine-type peptidase activity		Neutrophil degranulation;Innate Immune System	3.06942109274839e-06;3.64552701941789e-06	1.63956597961591e-06;4.12411024769692e-06		6.50509519671376e-28;4.09036217456084e-17
module35:12:33114901	35	12:33114901	1.15189e-07	0.0666955	RP11-267D19.1	26796	RP11-267D19.1;PKP2;YARS2;DNM1L;SYT10;RP11-438D14.2	26796;171222;234477;282767;412272;442909	antimicrobial humoral response;defense response to bacterium	serine-type endopeptidase activity;serine-type peptidase activity		Neutrophil degranulation;Innate Immune System	3.06942109274839e-06;3.64552701941789e-06	1.63956597961591e-06;4.12411024769692e-06		6.50509519671376e-28;4.09036217456084e-17
module35:12:33114902	35	12:33114902	1.18024e-07	0.0682843	RP11-267D19.1	26795	RP11-267D19.1;PKP2;YARS2;DNM1L;SYT10;RP11-438D14.2	26795;171223;234478;282768;412271;442908	antimicrobial humoral response;defense response to bacterium	serine-type endopeptidase activity;serine-type peptidase activity		Neutrophil degranulation;Innate Immune System	3.06942109274839e-06;3.64552701941789e-06	1.63956597961591e-06;4.12411024769692e-06		6.50509519671376e-28;4.09036217456084e-17
module35:12:33114959	35	12:33114959	1.25757e-07	0.0726839	RP11-267D19.1	26738	RP11-267D19.1;PKP2;YARS2;DNM1L;SYT10;RP11-438D14.2	26738;171280;234535;282825;412214;442851	antimicrobial humoral response;defense response to bacterium	serine-type endopeptidase activity;serine-type peptidase activity		Neutrophil degranulation;Innate Immune System	3.06942109274839e-06;3.64552701941789e-06	1.63956597961591e-06;4.12411024769692e-06		6.50509519671376e-28;4.09036217456084e-17
module35:12:33115125	35	12:33115125	1.14851e-07	0.0664742	RP11-267D19.1	26572	RP11-267D19.1;PKP2;YARS2;DNM1L;SYT10;RP11-438D14.2	26572;171446;234701;282991;412048;442685	antimicrobial humoral response;defense response to bacterium	serine-type endopeptidase activity;serine-type peptidase activity		Neutrophil degranulation;Innate Immune System	3.06942109274839e-06;3.64552701941789e-06	1.63956597961591e-06;4.12411024769692e-06		6.50509519671376e-28;4.09036217456084e-17
module35:12:33115161	35	12:33115161	1.12921e-07	0.0652794	RP11-267D19.1	26536	RP11-267D19.1;PKP2;YARS2;DNM1L;SYT10;RP11-438D14.2	26536;171482;234737;283027;412012;442649	antimicrobial humoral response;defense response to bacterium	serine-type endopeptidase activity;serine-type peptidase activity		Neutrophil degranulation;Innate Immune System	3.06942109274839e-06;3.64552701941789e-06	1.63956597961591e-06;4.12411024769692e-06		6.50509519671376e-28;4.09036217456084e-17
module35:12:33115329	35	12:33115329	1.14796e-07	0.0664356	RP11-267D19.1	26368	RP11-267D19.1;PKP2;YARS2;DNM1L;SYT10;RP11-438D14.2	26368;171650;234905;283195;411844;442481	antimicrobial humoral response;defense response to bacterium	serine-type endopeptidase activity;serine-type peptidase activity		Neutrophil degranulation;Innate Immune System	3.06942109274839e-06;3.64552701941789e-06	1.63956597961591e-06;4.12411024769692e-06		6.50509519671376e-28;4.09036217456084e-17
module35:12:33115369	35	12:33115369	1.14054e-07	0.0660012	RP11-267D19.1	26328	RP11-267D19.1;PKP2;YARS2;DNM1L;SYT10;RP11-438D14.2	26328;171690;234945;283235;411804;442441	antimicrobial humoral response;defense response to bacterium	serine-type endopeptidase activity;serine-type peptidase activity		Neutrophil degranulation;Innate Immune System	3.06942109274839e-06;3.64552701941789e-06	1.63956597961591e-06;4.12411024769692e-06		6.50509519671376e-28;4.09036217456084e-17
module35:12:33115608	35	12:33115608	1.15378e-07	0.0666955	RP11-267D19.1	26089	RP11-267D19.1;PKP2;YARS2;DNM1L;SYT10;RP11-438D14.2	26089;171929;235184;283474;411565;442202	antimicrobial humoral response;defense response to bacterium	serine-type endopeptidase activity;serine-type peptidase activity		Neutrophil degranulation;Innate Immune System	3.06942109274839e-06;3.64552701941789e-06	1.63956597961591e-06;4.12411024769692e-06		6.50509519671376e-28;4.09036217456084e-17
module35:12:33115609	35	12:33115609	1.14147e-07	0.0660688	RP11-267D19.1	26088	RP11-267D19.1;PKP2;YARS2;DNM1L;SYT10;RP11-438D14.2	26088;171930;235185;283475;411564;442201	antimicrobial humoral response;defense response to bacterium	serine-type endopeptidase activity;serine-type peptidase activity		Neutrophil degranulation;Innate Immune System	3.06942109274839e-06;3.64552701941789e-06	1.63956597961591e-06;4.12411024769692e-06		6.50509519671376e-28;4.09036217456084e-17
module35:12:33115820	35	12:33115820	1.2714e-07	0.0734379	RP11-267D19.1	25877	RP11-267D19.1;PKP2;YARS2;DNM1L;SYT10;RP11-438D14.2	25877;172141;235396;283686;411353;441990	antimicrobial humoral response;defense response to bacterium	serine-type endopeptidase activity;serine-type peptidase activity		Neutrophil degranulation;Innate Immune System	3.06942109274839e-06;3.64552701941789e-06	1.63956597961591e-06;4.12411024769692e-06		6.50509519671376e-28;4.09036217456084e-17
module35:12:33116019	35	12:33116019	1.10064e-07	0.0635828	RP11-267D19.1	25678	RP11-267D19.1;PKP2;YARS2;DNM1L;SYT10;RP11-438D14.2	25678;172340;235595;283885;411154;441791	antimicrobial humoral response;defense response to bacterium	serine-type endopeptidase activity;serine-type peptidase activity		Neutrophil degranulation;Innate Immune System	3.06942109274839e-06;3.64552701941789e-06	1.63956597961591e-06;4.12411024769692e-06		6.50509519671376e-28;4.09036217456084e-17
module35:12:33116181	35	12:33116181	3.69801e-08	0.0313455	RP11-267D19.1	25516	RP11-267D19.1;PKP2;YARS2;DNM1L;SYT10;RP11-438D14.2	25516;172502;235757;284047;410992;441629	antimicrobial humoral response;defense response to bacterium	serine-type endopeptidase activity;serine-type peptidase activity		Neutrophil degranulation;Innate Immune System	3.06942109274839e-06;3.64552701941789e-06	1.63956597961591e-06;4.12411024769692e-06		6.50509519671376e-28;4.09036217456084e-17
module35:12:33116597	35	12:33116597	1.31126e-07	0.0751738	RP11-267D19.1	25100	RP11-267D19.1;PKP2;YARS2;DNM1L;SYT10;RP11-438D14.2	25100;172918;236173;284463;410576;441213	antimicrobial humoral response;defense response to bacterium	serine-type endopeptidase activity;serine-type peptidase activity		Neutrophil degranulation;Innate Immune System	3.06942109274839e-06;3.64552701941789e-06	1.63956597961591e-06;4.12411024769692e-06		6.50509519671376e-28;4.09036217456084e-17
module35:12:33116603	35	12:33116603	1.38714e-07	0.0791632	RP11-267D19.1	25094	RP11-267D19.1;PKP2;YARS2;DNM1L;SYT10;RP11-438D14.2	25094;172924;236179;284469;410570;441207	antimicrobial humoral response;defense response to bacterium	serine-type endopeptidase activity;serine-type peptidase activity		Neutrophil degranulation;Innate Immune System	3.06942109274839e-06;3.64552701941789e-06	1.63956597961591e-06;4.12411024769692e-06		6.50509519671376e-28;4.09036217456084e-17
module35:12:33116638	35	12:33116638	3.48422e-08	0.0296645	RP11-267D19.1	25059	RP11-267D19.1;PKP2;YARS2;DNM1L;SYT10;RP11-438D14.2	25059;172959;236214;284504;410535;441172	antimicrobial humoral response;defense response to bacterium	serine-type endopeptidase activity;serine-type peptidase activity		Neutrophil degranulation;Innate Immune System	3.06942109274839e-06;3.64552701941789e-06	1.63956597961591e-06;4.12411024769692e-06		6.50509519671376e-28;4.09036217456084e-17
module35:12:33116709	35	12:33116709	1.30944e-07	0.0749444	RP11-267D19.1	24988	RP11-267D19.1;PKP2;YARS2;DNM1L;SYT10;RP11-438D14.2	24988;173030;236285;284575;410464;441101	antimicrobial humoral response;defense response to bacterium	serine-type endopeptidase activity;serine-type peptidase activity		Neutrophil degranulation;Innate Immune System	3.06942109274839e-06;3.64552701941789e-06	1.63956597961591e-06;4.12411024769692e-06		6.50509519671376e-28;4.09036217456084e-17
module35:12:33117079	35	12:33117079	1.32236e-07	0.0755057	RP11-267D19.1	24618	RP11-267D19.1;PKP2;YARS2;DNM1L;SYT10;RP11-438D14.2	24618;173400;236655;284945;410094;440731	antimicrobial humoral response;defense response to bacterium	serine-type endopeptidase activity;serine-type peptidase activity		Neutrophil degranulation;Innate Immune System	3.06942109274839e-06;3.64552701941789e-06	1.63956597961591e-06;4.12411024769692e-06		6.50509519671376e-28;4.09036217456084e-17
module35:12:33117184	35	12:33117184	1.33113e-07	0.076093	RP11-267D19.1	24513	RP11-267D19.1;PKP2;YARS2;DNM1L;SYT10;RP11-438D14.2	24513;173505;236760;285050;409989;440626	antimicrobial humoral response;defense response to bacterium	serine-type endopeptidase activity;serine-type peptidase activity		Neutrophil degranulation;Innate Immune System	3.06942109274839e-06;3.64552701941789e-06	1.63956597961591e-06;4.12411024769692e-06		6.50509519671376e-28;4.09036217456084e-17
module35:12:33117235	35	12:33117235	1.31741e-07	0.075479	RP11-267D19.1	24462	RP11-267D19.1;PKP2;YARS2;DNM1L;SYT10;RP11-438D14.2	24462;173556;236811;285101;409938;440575	antimicrobial humoral response;defense response to bacterium	serine-type endopeptidase activity;serine-type peptidase activity		Neutrophil degranulation;Innate Immune System	3.06942109274839e-06;3.64552701941789e-06	1.63956597961591e-06;4.12411024769692e-06		6.50509519671376e-28;4.09036217456084e-17
module35:12:33117443	35	12:33117443	1.76206e-07	0.0963759	RP11-267D19.1	24254	RP11-267D19.1;PKP2;YARS2;DNM1L;SYT10;RP11-438D14.2	24254;173764;237019;285309;409730;440367	antimicrobial humoral response;defense response to bacterium	serine-type endopeptidase activity;serine-type peptidase activity		Neutrophil degranulation;Innate Immune System	3.06942109274839e-06;3.64552701941789e-06	1.63956597961591e-06;4.12411024769692e-06		6.50509519671376e-28;4.09036217456084e-17
module35:12:33117593	35	12:33117593	1.32124e-07	0.0755198	RP11-267D19.1	24104	RP11-267D19.1;PKP2;YARS2;DNM1L;SYT10;RP11-438D14.2	24104;173914;237169;285459;409580;440217	antimicrobial humoral response;defense response to bacterium	serine-type endopeptidase activity;serine-type peptidase activity		Neutrophil degranulation;Innate Immune System	3.06942109274839e-06;3.64552701941789e-06	1.63956597961591e-06;4.12411024769692e-06		6.50509519671376e-28;4.09036217456084e-17
module35:12:33118043	35	12:33118043	1.25533e-07	0.0726124	RP11-267D19.1	23654	RP11-267D19.1;PKP2;YARS2;DNM1L;SYT10;RP11-438D14.2	23654;174364;237619;285909;409130;439767	antimicrobial humoral response;defense response to bacterium	serine-type endopeptidase activity;serine-type peptidase activity		Neutrophil degranulation;Innate Immune System	3.06942109274839e-06;3.64552701941789e-06	1.63956597961591e-06;4.12411024769692e-06		6.50509519671376e-28;4.09036217456084e-17
module35:12:33118155	35	12:33118155	6.25256e-08	0.0432451	RP11-267D19.1	23542	RP11-267D19.1;PKP2;YARS2;DNM1L;SYT10;RP11-438D14.2	23542;174476;237731;286021;409018;439655	antimicrobial humoral response;defense response to bacterium	serine-type endopeptidase activity;serine-type peptidase activity		Neutrophil degranulation;Innate Immune System	3.06942109274839e-06;3.64552701941789e-06	1.63956597961591e-06;4.12411024769692e-06		6.50509519671376e-28;4.09036217456084e-17
module35:12:33118243	35	12:33118243	7.4804e-08	0.0485333	RP11-267D19.1	23454	RP11-267D19.1;PKP2;YARS2;DNM1L;SYT10;RP11-438D14.2	23454;174564;237819;286109;408930;439567	antimicrobial humoral response;defense response to bacterium	serine-type endopeptidase activity;serine-type peptidase activity		Neutrophil degranulation;Innate Immune System	3.06942109274839e-06;3.64552701941789e-06	1.63956597961591e-06;4.12411024769692e-06		6.50509519671376e-28;4.09036217456084e-17
module35:12:33118244	35	12:33118244	9.98934e-08	0.0586049	RP11-267D19.1	23453	RP11-267D19.1;PKP2;YARS2;DNM1L;SYT10;RP11-438D14.2	23453;174565;237820;286110;408929;439566	antimicrobial humoral response;defense response to bacterium	serine-type endopeptidase activity;serine-type peptidase activity		Neutrophil degranulation;Innate Immune System	3.06942109274839e-06;3.64552701941789e-06	1.63956597961591e-06;4.12411024769692e-06		6.50509519671376e-28;4.09036217456084e-17
module35:12:33118480	35	12:33118480	7.50421e-08	0.0486684	RP11-267D19.1	23217	RP11-267D19.1;PKP2;YARS2;DNM1L;SYT10;RP11-438D14.2	23217;174801;238056;286346;408693;439330	antimicrobial humoral response;defense response to bacterium	serine-type endopeptidase activity;serine-type peptidase activity		Neutrophil degranulation;Innate Immune System	3.06942109274839e-06;3.64552701941789e-06	1.63956597961591e-06;4.12411024769692e-06		6.50509519671376e-28;4.09036217456084e-17
module35:12:33118487	35	12:33118487	1.20762e-07	0.0701904	RP11-267D19.1	23210	RP11-267D19.1;PKP2;YARS2;DNM1L;SYT10;RP11-438D14.2	23210;174808;238063;286353;408686;439323	antimicrobial humoral response;defense response to bacterium	serine-type endopeptidase activity;serine-type peptidase activity		Neutrophil degranulation;Innate Immune System	3.06942109274839e-06;3.64552701941789e-06	1.63956597961591e-06;4.12411024769692e-06		6.50509519671376e-28;4.09036217456084e-17
module35:12:33124965	35	12:33124965	3.03827e-08	0.0273647	RP11-267D19.1	16732	RP11-267D19.1;PKP2;YARS2;DNM1L;SYT10;RP11-438D14.2	16732;181286;244541;292831;402208;432845	antimicrobial humoral response;defense response to bacterium	serine-type endopeptidase activity;serine-type peptidase activity		Neutrophil degranulation;Innate Immune System	3.06942109274839e-06;3.64552701941789e-06	1.63956597961591e-06;4.12411024769692e-06		6.50509519671376e-28;4.09036217456084e-17
module35:12:33126965	35	12:33126965	1.86742e-08	0.0211957	RP11-267D19.1	14732	RP11-267D19.1;PKP2;YARS2;DNM1L;SYT10;RP11-438D14.2	14732;183286;246541;294831;400208;430845	antimicrobial humoral response;defense response to bacterium	serine-type endopeptidase activity;serine-type peptidase activity		Neutrophil degranulation;Innate Immune System	3.06942109274839e-06;3.64552701941789e-06	1.63956597961591e-06;4.12411024769692e-06		6.50509519671376e-28;4.09036217456084e-17
module35:12:33130092	35	12:33130092	2.09462e-08	0.0225166	RP11-267D19.1	11605	RP11-267D19.1;PKP2;YARS2;DNM1L;SYT10;RP11-438D14.2	11605;186413;249668;297958;397081;427718	antimicrobial humoral response;defense response to bacterium	serine-type endopeptidase activity;serine-type peptidase activity		Neutrophil degranulation;Innate Immune System	3.06942109274839e-06;3.64552701941789e-06	1.63956597961591e-06;4.12411024769692e-06		6.50509519671376e-28;4.09036217456084e-17
[truncated: 3,140 more rows]
