# Supplementary material for: Trans-eQTL mapping in gene sets identifies network effects of genetic variants
Source: Cell Genom. 2024 Apr 1;4(4):100538. doi: 10.1016/j.xgen.2024.100538 (PMC11019359; doi:10.1016/j.xgen.2024.100538)
Supplement: Table S5. Colocalization of trans-eQTLs with cis-eQTLs and cis-sQTLs in DGN, related to Figure 3 [file mmc4.xlsx]

## Sheet: Table S5
Table S5. Colocalization of trans-eQTLs with cis-eQTLs and cis-sQTLs in DGN. Related to Figure 3.
cis_type	gene_module	trans_region	merged_trans_region	gene	trans_P	nsnps	PP.H4.abf	PP.H3.abf	PP.H2.abf	PP.H1.abf	PP.H0.abf
cis_e	1	module1:4:6697673	module1:4:6697673	MRFAP1	1.31339e-13	275	0.992865	0.00713343	2.1686e-09	1.33057e-06	3.55079e-13
cis_e	1	module1:4:6697673	module1:4:6697673	S100P	1.31339e-13	275	0.992633	0.00736745	2.23099e-09	2.28932e-195	6.10934e-202
cis_e	1	module1:4:6697673	module1:4:6697673	RP11-539L10.2	1.31339e-13	275	0.989622	0.0103785	3.03371e-09	8.72179e-45	2.32752e-51
cis_s	1	module1:4:6697673	module1:4:6697673	RP11-539L10.2	1.31339e-13	275	0.987963	0.00973383	2.86124e-09	0.00230305	6.14596e-10
cis_s	4	module4:1:248039451	module4:1:248039451	TRIM58;OR2W3	5.69182e-11	369	0.775382	0.199721	2.46541e-05	0.0248688	3.058e-06
cis_e	4	module4:12:8142264	module4:12:8142264	SLC2A3	9.76553e-08	155	0.754723	0.239086	0.00143336	0.00472951	2.82649e-05
cis_s	8	module8:19:47266635	module8:19:47266635	SLC1A5	2.27677e-08	195	0.959503	0.0156173	0.000380633	0.023949	0.000549913
cis_s	11	module11:13:115041854	module11:13:115041854	UPF3A	8.99869e-08	177	0.829757	0.157731	0.00366243	0.00865066	0.000199813
cis_s	11	module11:13:115041854	module11:13:115041854	UPF3A	8.99869e-08	177	0.786013	0.166638	0.00386717	0.0425001	0.000981668
cis_s	11	module11:13:115041854	module11:13:115041854	UPF3A	8.99869e-08	177	0.77851	0.196703	0.00456144	0.0197687	0.000456618
cis_s	11	module11:13:115041854	module11:13:115041854	UPF3A	8.99869e-08	177	0.758965	0.207487	0.00481006	0.0280898	0.00064882
cis_s	11	module11:13:115041854	module11:13:115041854	UPF3A	8.99869e-08	177	0.756318	0.205495	0.00476399	0.0326686	0.000754579
cis_s	11	module11:13:115041854	module11:13:115041854	UPF3A	8.99869e-08	177	0.756318	0.205495	0.00476399	0.0326686	0.000754579
cis_s	11	module11:13:115041854	module11:13:115041854	UPF3A	8.99869e-08	177	0.756318	0.205495	0.00476399	0.0326686	0.000754579
cis_s	11	module11:13:115041854	module11:13:115041854	UPF3A	8.99869e-08	177	0.756318	0.205495	0.00476399	0.0326686	0.000754579
cis_s	11	module11:13:115041854	module11:13:115041854	UPF3A	8.99869e-08	177	0.756318	0.205495	0.00476399	0.0326686	0.000754579
cis_s	11	module11:13:115041854	module11:13:115041854	UPF3A	8.99869e-08	177	0.756318	0.205495	0.00476399	0.0326686	0.000754579
cis_e	13	module13:2:85737304	module13:2:85737304	VAMP8	1.64633e-07	134	0.984174	0.0155566	0.000269052	6.77211e-46	1.10155e-47
cis_e	13	module13:2:85737304	module13:2:85737304	RNF181	1.64633e-07	134	0.975663	0.0168752	0.000290362	0.00705658	0.000114782
cis_e	13	module13:2:85737304	module13:2:85737304	C2orf68	1.64633e-07	134	0.971555	0.0218851	0.000371787	0.00608922	9.90472e-05
cis_e	13	module13:2:85737304	module13:2:85737304	TMEM150A	1.64633e-07	134	0.955097	0.0370967	0.000618951	0.0070722	0.000115036
cis_e	13	module13:2:85737304	module13:2:85737304	MAT2A	1.64633e-07	134	0.953463	0.0457773	0.000760122	4.97316e-10	8.08934e-12
cis_s	13	module13:2:85737304	module13:2:85737304	VAMP8	1.64633e-07	134	0.981206	0.0184771	0.000316508	3.08543e-11	5.01876e-13
cis_s	13	module13:2:85737304	module13:2:85737304	RNF181	1.64633e-07	134	0.979137	0.0205063	0.000349482	7.46415e-06	1.21412e-07
cis_s	13	module13:2:85737304	module13:2:85737304	RNF181	1.64633e-07	134	0.974358	0.0244132	0.000412954	0.000802941	1.30607e-05
cis_s	13	module13:2:85737304	module13:2:85737304	VAMP8	1.64633e-07	134	0.967237	0.0322055	0.000539588	1.74372e-05	2.83634e-07
cis_s	13	module13:2:85737304	module13:2:85737304	VAMP8;VAMP5	1.64633e-07	134	0.922311	0.0764309	0.00125823	1.17603e-19	1.91294e-21
cis_s	13	module13:2:85737304	module13:2:85737304	RETSAT	1.64633e-07	134	0.801292	0.04102	0.000680266	0.154494	0.002513
cis_s	13	module13:2:85737304	module13:2:85737304	RNF181	1.64633e-07	134	0.787808	0.094421	0.00154867	0.114362	0.00186021
cis_e	13	module13:2:160430846	module13:2:160430846;module13:2:160483685;module13:2:160567589;module13:2:160621717	BAZ2B	1.0717e-08	93	0.996133	0.00385376	1.35398e-05	3.19166e-38	8.91039e-41
cis_s	13	module13:2:160430846	module13:2:160430846;module13:2:160483685;module13:2:160567589;module13:2:160621717	BAZ2B	1.0717e-08	93	0.996113	0.00387361	1.35952e-05	2.72556e-07	7.60914e-10
cis_s	13	module13:2:160430846	module13:2:160430846;module13:2:160483685;module13:2:160567589;module13:2:160621717	BAZ2B	1.0717e-08	93	0.996107	0.00387834	1.36083e-05	6.05655e-07	1.69085e-09
cis_s	13	module13:2:160430846	module13:2:160430846;module13:2:160483685;module13:2:160567589;module13:2:160621717	BAZ2B	1.0717e-08	93	0.996085	0.00390159	1.36732e-05	2.3377e-10	6.52633e-13
cis_s	13	module13:2:160430846	module13:2:160430846;module13:2:160483685;module13:2:160567589;module13:2:160621717	BAZ2B	1.0717e-08	93	0.995947	0.00403826	1.40544e-05	2.706e-07	7.55453e-10
cis_s	13	module13:2:160430846	module13:2:160430846;module13:2:160483685;module13:2:160567589;module13:2:160621717	BAZ2B	1.0717e-08	93	0.924365	0.0169237	4.98278e-05	0.0584982	0.000163314
cis_s	13	module13:2:160430846	module13:2:160430846;module13:2:160483685;module13:2:160567589;module13:2:160621717	CD302;LY75;LY75-CD302	1.0717e-08	93	0.786733	0.0936287	0.000263586	0.119043	0.000332341
cis_e	13	module13:2:160483685	module13:2:160430846;module13:2:160483685;module13:2:160567589;module13:2:160621717	BAZ2B	1.06039e-08	274	0.958925	0.0410534	2.1479e-05	3.92297e-38	2.00563e-41
cis_s	13	module13:2:160483685	module13:2:160430846;module13:2:160483685;module13:2:160567589;module13:2:160621717	BAZ2B	1.06039e-08	274	0.963855	0.0361257	1.89622e-05	3.72428e-07	1.90405e-10
cis_s	13	module13:2:160483685	module13:2:160430846;module13:2:160483685;module13:2:160567589;module13:2:160621717	BAZ2B	1.06039e-08	274	0.963467	0.0365133	1.91601e-05	8.03931e-07	4.11013e-10
cis_s	13	module13:2:160483685	module13:2:160430846;module13:2:160483685;module13:2:160567589;module13:2:160621717	BAZ2B	1.06039e-08	274	0.961499	0.0384804	2.01648e-05	3.2026e-10	1.63734e-13
cis_s	13	module13:2:160483685	module13:2:160430846;module13:2:160483685;module13:2:160567589;module13:2:160621717	BAZ2B	1.06039e-08	274	0.959452	0.0405266	2.12099e-05	3.00587e-07	1.53676e-10
cis_s	13	module13:2:160483685	module13:2:160430846;module13:2:160483685;module13:2:160567589;module13:2:160621717	BAZ2B	1.06039e-08	274	0.818559	0.11901	6.1263e-05	0.062338	3.18705e-05
cis_e	13	module13:2:160567589	module13:2:160430846;module13:2:160483685;module13:2:160567589;module13:2:160621717	BAZ2B	1.76624e-08	109	0.980465	0.0195041	3.09288e-05	1.02584e-37	1.54888e-40
cis_s	13	module13:2:160567589	module13:2:160430846;module13:2:160483685;module13:2:160567589;module13:2:160621717	BAZ2B	1.76624e-08	109	0.982244	0.0177266	2.82476e-05	7.21576e-07	1.08948e-09
cis_s	13	module13:2:160567589	module13:2:160430846;module13:2:160483685;module13:2:160567589;module13:2:160621717	BAZ2B	1.76624e-08	109	0.982083	0.017887	2.84897e-05	1.4902e-06	2.24998e-09
cis_s	13	module13:2:160567589	module13:2:160430846;module13:2:160483685;module13:2:160567589;module13:2:160621717	BAZ2B	1.76624e-08	109	0.981414	0.0185567	2.94998e-05	6.32471e-10	9.54941e-13
cis_s	13	module13:2:160567589	module13:2:160430846;module13:2:160483685;module13:2:160567589;module13:2:160621717	BAZ2B	1.76624e-08	109	0.980261	0.0197074	3.12353e-05	4.65181e-07	7.02356e-10
cis_s	13	module13:2:160567589	module13:2:160430846;module13:2:160483685;module13:2:160567589;module13:2:160621717	BAZ2B	1.76624e-08	109	0.839371	0.0659478	0.000100839	0.0944376	0.000142587
cis_e	13	module13:2:160621717	module13:2:160430846;module13:2:160483685;module13:2:160567589;module13:2:160621717	BAZ2B	1.11641e-08	302	0.908588	0.0913861	2.5711e-05	3.29266e-34	9.17254e-38
cis_s	13	module13:2:160621717	module13:2:160430846;module13:2:160483685;module13:2:160567589;module13:2:160621717	BAZ2B	1.11641e-08	302	0.895097	0.104873	2.94643e-05	1.20905e-06	3.3681e-10
cis_s	13	module13:2:160621717	module13:2:160430846;module13:2:160483685;module13:2:160567589;module13:2:160621717	BAZ2B	1.11641e-08	302	0.895061	0.104909	2.94744e-05	9.34242e-07	2.60257e-10
cis_s	13	module13:2:160621717	module13:2:160430846;module13:2:160483685;module13:2:160567589;module13:2:160621717	BAZ2B	1.11641e-08	302	0.891922	0.108047	3.03478e-05	2.27703e-07	6.34324e-11
cis_s	13	module13:2:160621717	module13:2:160430846;module13:2:160483685;module13:2:160567589;module13:2:160621717	BAZ2B	1.11641e-08	302	0.891808	0.108161	3.03796e-05	2.24783e-09	6.2619e-13
cis_e	13	module13:5:173205318	module13:5:173205318	CPEB4	6.80943e-10	303	0.997876	0.002123	1.43409e-06	3.50466e-11	1.61045e-14
cis_e	13	module13:5:173205318	module13:5:173205318	C5orf47	6.80943e-10	303	0.997161	0.00269893	1.69841e-06	0.000138238	6.35227e-08
cis_e	14	module14:1:156268038	module14:1:156268038	PAQR6	6.9418e-08	200	0.983752	0.0157839	0.000464048	1.77789e-237	4.92032e-239
cis_e	14	module14:1:156268038	module14:1:156268038	TMEM79	6.9418e-08	200	0.982791	0.0167195	0.000489914	6.17452e-124	1.70881e-125
cis_e	14	module14:1:156268038	module14:1:156268038	SMG5	6.9418e-08	200	0.977747	0.0216272	0.000625596	3.48645e-213	9.64878e-215
cis_s	14	module14:1:156268038	module14:1:156268038	PAQR6	6.9418e-08	200	0.983295	0.0162289	0.000476351	1.80981e-105	5.00866e-107
cis_s	14	module14:1:156268038	module14:1:156268038	SMG5	6.9418e-08	200	0.983062	0.016455	0.000482599	3.61827e-25	1.00136e-26
cis_s	14	module14:1:156268038	module14:1:156268038	SMG5;TMEM79	6.9418e-08	200	0.983055	0.0164619	0.000482791	3.22581e-27	8.92745e-29
cis_s	14	module14:1:156268038	module14:1:156268038	PAQR6	6.9418e-08	200	0.983027	0.0164894	0.000483552	1.2607e-66	3.48899e-68
cis_s	14	module14:1:156268038	module14:1:156268038	SMG5	6.9418e-08	200	0.982999	0.0165165	0.0004843	5.8758e-20	1.62613e-21
cis_s	14	module14:1:156268038	module14:1:156268038	SMG5	6.9418e-08	200	0.982881	0.0166313	0.000487476	5.84067e-31	1.61641e-32
cis_s	14	module14:1:156268038	module14:1:156268038	SMG5	6.9418e-08	200	0.982828	0.0166834	0.000488915	2.14675e-26	5.94116e-28
cis_s	14	module14:1:156268038	module14:1:156268038	SMG5	6.9418e-08	200	0.982815	0.0166961	0.000489266	1.25106e-23	3.46231e-25
cis_s	14	module14:1:156268038	module14:1:156268038	SMG5	6.9418e-08	200	0.982782	0.0167279	0.000490144	3.05629e-20	8.4583e-22
cis_s	14	module14:1:156268038	module14:1:156268038	SMG5	6.9418e-08	200	0.982749	0.01676	0.000491033	1.19272e-12	3.30086e-14
cis_s	14	module14:1:156268038	module14:1:156268038	SMG5	6.9418e-08	200	0.982744	0.0167649	0.000491169	6.77485e-34	1.87495e-35
cis_s	14	module14:1:156268038	module14:1:156268038	SMG5	6.9418e-08	200	0.982687	0.0168207	0.00049271	1.63969e-45	4.53786e-47
cis_s	14	module14:1:156268038	module14:1:156268038	PAQR6	6.9418e-08	200	0.982612	0.0168936	0.000494727	8.56833e-50	2.3713e-51
cis_s	14	module14:1:156268038	module14:1:156268038	SMG5	6.9418e-08	200	0.982595	0.0169095	0.000495167	1.51075e-13	4.18102e-15
cis_s	14	module14:1:156268038	module14:1:156268038	SMG5	6.9418e-08	200	0.982572	0.0169324	0.000495799	2.96262e-13	8.19909e-15
cis_s	14	module14:1:156268038	module14:1:156268038	SMG5	6.9418e-08	200	0.982503	0.0169997	0.000497658	1.14737e-11	3.17537e-13
cis_s	14	module14:1:156268038	module14:1:156268038	SMG5	6.9418e-08	200	0.98249	0.0170118	0.000497994	1.55973e-56	4.31656e-58
cis_s	14	module14:1:156268038	module14:1:156268038	SMG5	6.9418e-08	200	0.982442	0.0170591	0.000499303	3.98884e-60	1.10392e-61
cis_s	14	module14:1:156268038	module14:1:156268038	PAQR6	6.9418e-08	200	0.982348	0.0171504	0.000501826	7.54112e-63	2.08701e-64
cis_s	14	module14:1:156268038	module14:1:156268038	PAQR6	6.9418e-08	200	0.982239	0.0172559	0.000504744	1.94224e-63	5.37517e-65
cis_s	14	module14:1:156268038	module14:1:156268038	SMG5	6.9418e-08	200	0.982171	0.0173222	0.000506575	1.92503e-18	5.32755e-20
cis_s	14	module14:1:156268038	module14:1:156268038	SMG5	6.9418e-08	200	0.981713	0.0177677	0.000518892	1.29296e-14	3.57828e-16
cis_s	14	module14:1:156268038	module14:1:156268038	SMG5	6.9418e-08	200	0.980503	0.0189459	0.000551465	2.61113e-20	7.22633e-22
cis_s	14	module14:1:156268038	module14:1:156268038	PAQR6	6.9418e-08	200	0.980095	0.0190091	0.000553203	0.000333058	9.21741e-06
cis_s	14	module14:1:156268038	module14:1:156268038	TMEM79	6.9418e-08	200	0.965813	0.0306763	0.000875698	0.00256409	7.09614e-05
cis_s	14	module14:1:156268038	module14:1:156268038	SEMA4A	6.9418e-08	200	0.838061	0.156151	0.00434468	0.00140514	3.88874e-05
cis_s	14	module14:1:156268038	module14:1:156268038	SEMA4A	6.9418e-08	200	0.811862	0.181488	0.00504518	0.00156165	4.32189e-05
cis_s	14	module14:1:156268038	module14:1:156268038	LMNA	6.9418e-08	200	0.772194	0.0228043	0.000652481	0.198846	0.00550308
cis_e	15	module15:17:27077331	module15:17:27077331	DHRS13	1.40004e-07	93	0.947235	0.0519087	0.000855656	6.58086e-07	1.06534e-08
cis_e	15	module15:17:27077331	module15:17:27077331	RPL23A	1.40004e-07	93	0.889471	0.0988737	0.00161501	0.00988047	0.000159949
cis_s	15	module15:17:27077331	module15:17:27077331	DHRS13	1.40004e-07	93	0.946938	0.0516049	0.000850732	0.000596974	9.66408e-06
cis_s	15	module15:17:27077331	module15:17:27077331	DHRS13	1.40004e-07	93	0.94616	0.0529644	0.000872728	2.4596e-06	3.98172e-08
cis_s	15	module15:17:27077331	module15:17:27077331	RP11-20B24.4;DHRS13	1.40004e-07	93	0.942693	0.0508176	0.000837919	0.00556182	9.00372e-05
cis_s	15	module15:17:27077331	module15:17:27077331	RP11-20B24.4;DHRS13	1.40004e-07	93	0.939413	0.0523851	0.00086324	0.00722226	0.000116917
cis_s	15	module15:17:27077331	module15:17:27077331	DHRS13	1.40004e-07	93	0.840147	0.0450308	0.00074258	0.112262	0.00181735
cis_s	15	module15:17:27077331	module15:17:27077331	RP11-20B24.4;DHRS13	1.40004e-07	93	0.773634	0.0398911	0.000658299	0.182857	0.00296017
cis_e	15	module15:17:33867678	module15:17:33867678	RP11-1094M14.10	4.04616e-09	107	0.996472	0.00346984	5.76968e-05	2.19158e-09	2.83113e-11
cis_e	15	module15:17:33867678	module15:17:33867678	SLFN11	4.04616e-09	107	0.960378	0.0087408	0.000125322	0.0303639	0.000392248
cis_s	15	module15:17:33867678	module15:17:33867678	RP11-47L3.1	4.04616e-09	107	0.989829	0.00715557	0.000105224	0.00287346	3.712e-05
cis_s	15	module15:17:33867678	module15:17:33867678	RP11-47L3.1	4.04616e-09	107	0.989829	0.00715557	0.000105224	0.00287346	3.712e-05
cis_s	15	module15:17:33867678	module15:17:33867678	RP11-47L3.1	4.04616e-09	107	0.986536	0.00751387	0.00010981	0.00576572	7.44829e-05
cis_s	15	module15:17:33867678	module15:17:33867678	RP11-47L3.1	4.04616e-09	107	0.984823	0.00772037	0.000112456	0.0072503	9.3661e-05
cis_e	23	module23:19:58868480	module23:19:58868480;module23:19:58925352;module23:19:58994650	RPS5	0	89	0.997696	0.0023041	1.3611e-11	1.97842e-22	8.15567e-31
cis_e	23	module23:19:58868480	module23:19:58868480;module23:19:58925352;module23:19:58994650	ZSCAN22	0	89	0.995731	0.00246198	1.42537e-11	0.0018067	7.44778e-12
cis_e	23	module23:19:58868480	module23:19:58868480;module23:19:58925352;module23:19:58994650	ZNF837	0	89	0.994466	0.00486169	2.41409e-11	0.000671998	2.77018e-12
cis_e	23	module23:19:58925352	module23:19:58868480;module23:19:58925352;module23:19:58994650	MZF1	3.07088e-13	71	0.999793	4.52526e-05	0.000161637	1.813e-11	2.80416e-12
cis_e	23	module23:19:58925352	module23:19:58868480;module23:19:58925352;module23:19:58994650	RPS5	3.07088e-13	71	0.999788	4.93985e-05	0.000162277	5.87721e-15	9.09025e-16
cis_e	23	module23:19:58925352	module23:19:58868480;module23:19:58925352;module23:19:58994650	ZNF497	3.07088e-13	71	0.999784	5.04025e-05	0.000162432	2.44575e-06	3.78282e-07
cis_e	23	module23:19:58925352	module23:19:58868480;module23:19:58925352;module23:19:58994650	ZNF837	3.07088e-13	71	0.998732	0.000344069	0.00020769	0.000619992	9.58939e-05
cis_e	23	module23:19:58925352	module23:19:58868480;module23:19:58925352;module23:19:58994650	ZSCAN22	3.07088e-13	71	0.956558	0.00810088	0.00140091	0.0293935	0.00454627
cis_e	23	module23:19:58925352	module23:19:58868480;module23:19:58925352;module23:19:58994650	CTD-2619J13.17	3.07088e-13	71	0.828732	0.148216	0.0230526	1.34586e-72	2.08163e-73
cis_e	23	module23:19:58925352	module23:19:58868480;module23:19:58925352;module23:19:58994650	ZNF132	3.07088e-13	71	0.813226	0.161647	0.0251276	2.46739e-156	3.81631e-157
cis_e	23	module23:19:58925352	module23:19:58868480;module23:19:58925352;module23:19:58994650	CTD-2619J13.14	3.07088e-13	71	0.80905	0.165264	0.0256864	4.63784e-12	7.17332e-13
cis_s	23	module23:19:58925352	module23:19:58868480;module23:19:58925352;module23:19:58994650	ZNF584	3.07088e-13	71	0.917326	0.0615649	0.0096641	0.00991185	0.00153306
cis_e	23	module23:19:58994650	module23:19:58868480;module23:19:58925352;module23:19:58994650	RPS5	2.31031e-08	71	0.9989	0.00105348	4.67578e-05	1.54529e-12	3.5205e-14
cis_e	23	module23:19:58994650	module23:19:58868480;module23:19:58925352;module23:19:58994650	ZNF497	2.31031e-08	71	0.998105	0.00182574	6.43335e-05	4.8238e-06	1.09897e-07
cis_e	23	module23:19:58994650	module23:19:58868480;module23:19:58925352;module23:19:58994650	ZSCAN22	2.31031e-08	71	0.926181	0.0110346	0.000272494	0.0611198	0.00139244
cis_s	23	module23:19:58994650	module23:19:58868480;module23:19:58925352;module23:19:58994650	CHMP2A	2.31031e-08	71	0.900432	0.0255574	0.000602769	0.071773	0.00163515
cis_e	24	module24:11:128112665	module24:11:128059202;module24:11:128112665	RP11-702B10.2	8.8074e-12	61	0.969594	0.00606047	1.35962e-07	0.0243446	4.70829e-07
cis_e	25	module25:3:101011537	module25:3:101011537;module25:3:101084604;module25:3:101136402;module25:3:101189490;module25:3:101267385	SENP7	1.44216e-11	119	0.999999	5.64331e-07	3.50321e-08	1.64779e-24	5.76931e-29
cis_e	25	module25:3:101084604	module25:3:101011537;module25:3:101084604;module25:3:101136402;module25:3:101189490;module25:3:101267385	SENP7	1.18425e-11	233	0.969238	0.0307617	6.79519e-08	1.92065e-25	4.11308e-31
cis_e	25	module25:3:101136402	module25:3:101011537;module25:3:101084604;module25:3:101136402;module25:3:101189490;module25:3:101267385	SENP7	2.54501e-11	102	0.998005	0.00199442	1.42129e-07	6.88554e-26	3.27036e-30
cis_e	25	module25:3:101267385	module25:3:101011537;module25:3:101084604;module25:3:101136402;module25:3:101189490;module25:3:101267385	SENP7	6.95e-13	155	0.981922	0.0180782	1.05162e-07	1.30147e-25	7.18075e-31
cis_e	30	module30:4:6697673	module30:4:6697673	S100P	5.82787e-10	275	0.993336	0.00666133	2.46285e-06	2.09615e-195	6.74426e-199
cis_e	30	module30:4:6697673	module30:4:6697673	MRFAP1	5.82787e-10	275	0.992802	0.00719442	2.6342e-06	1.34055e-06	4.31314e-10
cis_e	30	module30:4:6697673	module30:4:6697673	RP11-539L10.2	5.82787e-10	275	0.990308	0.00968899	3.43601e-06	8.19333e-45	2.63616e-48
cis_s	30	module30:4:6697673	module30:4:6697673	RP11-539L10.2	5.82787e-10	275	0.988044	0.00966402	3.42725e-06	0.00228807	7.36175e-07
cis_s	32	module32:15:80263345	module32:15:80263345	BCL2A1	9.59055e-12	171	0.989914	0.0100861	5.34754e-08	7.17315e-143	3.46321e-148
cis_s	32	module32:15:80263345	module32:15:80263345	BCL2A1	9.59055e-12	171	0.989628	0.0103723	5.48557e-08	4.36614e-98	2.10798e-103
cis_s	32	module32:15:80263345	module32:15:80263345	BCL2A1	9.59055e-12	171	0.985678	0.0143218	7.39048e-08	1.2835e-92	6.19677e-98
cis_e	34	module34:2:85723859	module34:2:85723859	MAT2A	9.42287e-08	168	0.971219	0.0283081	0.00047303	3.12794e-10	5.05343e-12
cis_e	34	module34:2:85723859	module34:2:85723859	VAMP8	9.42287e-08	168	0.932995	0.0659251	0.00108014	1.91048e-44	3.08653e-46
cis_e	34	module34:2:85723859	module34:2:85723859	RNF181	9.42287e-08	168	0.806552	0.0710051	0.00116017	0.119355	0.00192827
cis_s	34	module34:2:85723859	module34:2:85723859	RNF181	9.42287e-08	168	0.91245	0.0791753	0.00129388	0.00696781	0.00011257
cis_s	34	module34:2:85723859	module34:2:85723859	RNF181	9.42287e-08	168	0.906453	0.0919334	0.0014999	0.000112294	1.8142e-06
cis_s	34	module34:2:85723859	module34:2:85723859	VAMP8	9.42287e-08	168	0.822388	0.174775	0.00283691	2.85572e-10	4.61363e-12
cis_e	35	module35:9:131465481	module35:9:131465481	PKN3	3.35499e-09	5	0.998992	0.000999126	9.10933e-06	1.91556e-74	8.73295e-77
cis_e	35	module35:9:131465481	module35:9:131465481	C9orf114	3.35499e-09	5	0.997853	0.00102087	9.20326e-06	0.00111139	5.06679e-06
cis_s	35	module35:9:131465481	module35:9:131465481	PKN3	3.35499e-09	5	0.998992	0.000998461	9.1063e-06	2.36089e-34	1.07632e-36
cis_s	35	module35:9:131465481	module35:9:131465481	PKN3	3.35499e-09	5	0.998992	0.000998615	9.107e-06	4.37575e-37	1.99488e-39
cis_s	35	module35:9:131465481	module35:9:131465481	PKN3	3.35499e-09	5	0.998992	0.000998946	9.10851e-06	7.05885e-10	3.2181e-12
cis_s	35	module35:9:131465481	module35:9:131465481	PKN3	3.35499e-09	5	0.998987	0.000998838	9.10799e-06	5.36718e-06	2.44687e-08
cis_s	35	module35:9:131465481	module35:9:131465481	PKN3	3.35499e-09	5	0.998973	0.000998707	9.10733e-06	1.933e-05	8.81248e-08
cis_e	36	module36:16:89928854	module36:16:89928854	TUBB3	1.84043e-07	219	0.951185	0.0240141	0.00321078	0.0191295	0.00246024
cis_e	37	module37:2:85755139	module37:2:85755139;module37:2:85806266	RNF181	4.42369e-09	144	0.9793	0.017081	2.2394e-05	0.00359214	4.45412e-06
cis_e	37	module37:2:85755139	module37:2:85755139;module37:2:85806266	TMEM150A	4.42369e-09	144	0.957698	0.0375926	4.78009e-05	0.00465554	5.77269e-06
cis_s	37	module37:2:85755139	module37:2:85755139;module37:2:85806266	RNF181	4.42369e-09	144	0.978787	0.0208511	2.70682e-05	0.000334301	4.1452e-07
cis_s	37	module37:2:85755139	module37:2:85755139;module37:2:85806266	RNF181	4.42369e-09	144	0.978624	0.0213452	2.76806e-05	3.16228e-06	3.9211e-09
cis_s	37	module37:2:85755139	module37:2:85755139;module37:2:85806266	VAMP8	4.42369e-09	144	0.953587	0.0463546	5.86603e-05	4.0439e-11	5.01427e-14
cis_s	37	module37:2:85755139	module37:2:85755139;module37:2:85806266	VAMP8	4.42369e-09	144	0.938539	0.0613628	7.72512e-05	2.07413e-05	2.57184e-08
cis_s	37	module37:2:85755139	module37:2:85755139;module37:2:85806266	RNF181	4.42369e-09	144	0.841143	0.0796455	9.98003e-05	0.0790134	9.79735e-05
cis_e	37	module37:2:85806266	module37:2:85755139;module37:2:85806266	MAT2A	2.91796e-08	51	0.996688	0.00326489	4.67324e-05	2.76414e-08	3.03115e-10
cis_e	37	module37:2:85806266	module37:2:85755139;module37:2:85806266	VAMP8	2.91796e-08	51	0.995032	0.00490304	6.46781e-05	1.10958e-46	1.21676e-48
cis_e	37	module37:2:85806266	module37:2:85755139;module37:2:85806266	RNF181	2.91796e-08	51	0.99436	0.00365459	5.09803e-05	0.00191385	2.09873e-05
cis_e	37	module37:2:85806266	module37:2:85755139;module37:2:85806266	C2orf68	2.91796e-08	51	0.867047	0.00457366	5.96627e-05	0.126928	0.00139189
cis_e	37	module37:2:85806266	module37:2:85755139;module37:2:85806266	TMEM150A	2.91796e-08	51	0.859602	0.133048	0.00146842	0.00581803	6.38004e-05
cis_s	37	module37:2:85806266	module37:2:85755139;module37:2:85806266	RNF181	2.91796e-08	51	0.996292	0.00365654	5.10229e-05	7.46816e-07	8.18958e-09
cis_s	37	module37:2:85806266	module37:2:85755139;module37:2:85806266	RNF181	2.91796e-08	51	0.996026	0.0037622	5.21786e-05	0.000158344	1.7364e-06
cis_s	37	module37:2:85806266	module37:2:85755139;module37:2:85806266	RNF181	2.91796e-08	51	0.862802	0.0749714	0.000831597	0.0607286	0.000665949
cis_e	37	module37:8:142355494	module37:8:142355494	SLC45A4	1.03476e-10	187	0.990197	0.00980249	5.2822e-07	2.15427e-63	1.05435e-67
cis_e	37	module37:8:142355494	module37:8:142355494	RP11-10J21.3	1.03476e-10	187	0.87657	0.035721	1.79117e-06	0.087703	4.29239e-06
cis_s	37	module37:8:142355494	module37:8:142355494	SLC45A4	1.03476e-10	187	0.992099	0.00789993	4.35197e-07	4.65105e-07	2.27633e-11
cis_s	37	module37:8:142355494	module37:8:142355494	SLC45A4	1.03476e-10	187	0.991659	0.00834059	4.56742e-07	3.49589e-10	1.71097e-14
cis_s	37	module37:8:142355494	module37:8:142355494	SLC45A4	1.03476e-10	187	0.991486	0.00851378	4.6521e-07	2.89448e-12	1.41663e-16
cis_s	37	module37:8:142355494	module37:8:142355494	SLC45A4	1.03476e-10	187	0.987501	0.010036	5.39516e-07	0.00246259	1.20525e-07
cis_s	37	module37:8:142355494	module37:8:142355494	SLC45A4	1.03476e-10	187	0.9874	0.0105742	5.6585e-07	0.0020247	9.90934e-08
cis_s	37	module37:8:142355494	module37:8:142355494	SLC45A4	1.03476e-10	187	0.985471	0.0105017	5.6221e-07	0.00402698	1.9709e-07
cis_s	37	module37:8:142355494	module37:8:142355494	SLC45A4;RP11-10J21.3	1.03476e-10	187	0.984725	0.0107894	5.76252e-07	0.00448491	2.19502e-07
cis_s	37	module37:8:142355494	module37:8:142355494	PTP4A3	1.03476e-10	187	0.947893	0.0399404	2.00117e-06	0.0121636	5.95315e-07
cis_e	41	module41:2:160458090	module41:2:160458090;module41:2:160521154	BAZ2B	5.51873e-08	146	0.984663	0.0152455	9.15013e-05	2.75703e-38	1.55434e-40
cis_e	41	module41:2:160458090	module41:2:160458090;module41:2:160521154	2022-03-07	5.51873e-08	146	0.750178	0.0163104	9.61832e-05	0.232107	0.00130856
cis_s	41	module41:2:160458090	module41:2:160458090;module41:2:160521154	BAZ2B	5.51873e-08	146	0.987625	0.0122997	7.49104e-05	3.1884e-07	1.79754e-09
cis_s	41	module41:2:160458090	module41:2:160458090;module41:2:160521154	BAZ2B	5.51873e-08	146	0.987543	0.0123811	7.53691e-05	6.92053e-07	3.90161e-09
cis_s	41	module41:2:160458090	module41:2:160458090;module41:2:160521154	BAZ2B	5.51873e-08	146	0.986734	0.0131865	7.99051e-05	2.83489e-10	1.59823e-12
cis_s	41	module41:2:160458090	module41:2:160458090;module41:2:160521154	BAZ2B	5.51873e-08	146	0.986213	0.0137036	8.2817e-05	2.89832e-07	1.63399e-09
cis_s	41	module41:2:160458090	module41:2:160458090;module41:2:160521154	BAZ2B	5.51873e-08	146	0.890633	0.0522501	0.000299594	0.0564989	0.000318526
cis_e	41	module41:2:160521154	module41:2:160458090;module41:2:160521154	BAZ2B	2.02785e-08	294	0.944916	0.0550177	6.66696e-05	6.71103e-38	7.995e-41
cis_s	41	module41:2:160521154	module41:2:160458090;module41:2:160521154	BAZ2B	2.02785e-08	294	0.954558	0.045386	5.52066e-05	4.55728e-07	5.42919e-10
cis_s	41	module41:2:160521154	module41:2:160458090;module41:2:160521154	BAZ2B	2.02785e-08	294	0.953946	0.0459971	5.59338e-05	9.78229e-07	1.16539e-09
cis_s	41	module41:2:160521154	module41:2:160458090;module41:2:160521154	BAZ2B	2.02785e-08	294	0.950295	0.049645	6.02753e-05	4.04763e-10	4.82204e-13
cis_s	41	module41:2:160521154	module41:2:160458090;module41:2:160521154	BAZ2B	2.02785e-08	294	0.949719	0.0502201	6.09597e-05	3.40663e-07	4.05839e-10
cis_s	41	module41:2:160521154	module41:2:160458090;module41:2:160521154	BAZ2B	2.02785e-08	294	0.771699	0.151394	0.000181279	0.0766342	9.12961e-05
cis_s	44	module44:3:67552542	module44:3:67552542	SUCLG2	7.85277e-09	163	0.980081	0.0142092	0.00543228	0.00020471	7.32126e-05
cis_s	44	module44:3:67552542	module44:3:67552542	SUCLG2	7.85277e-09	163	0.978119	0.0158551	0.00602022	4.14264e-06	1.48157e-06
cis_e	48	module48:4:6697673	module48:4:6697673	S100P	6.81699e-08	275	0.994378	0.00548205	0.000140035	1.7735e-195	3.83472e-197
cis_e	48	module48:4:6697673	module48:4:6697673	MRFAP1	6.81699e-08	275	0.992495	0.00732357	0.000179812	1.36164e-06	2.94419e-08
cis_e	48	module48:4:6697673	module48:4:6697673	RP11-539L10.2	6.81699e-08	275	0.990541	0.00923744	0.000221153	7.84708e-45	1.69672e-46
cis_s	48	module48:4:6697673	module48:4:6697673	RP11-539L10.2	6.81699e-08	275	0.987874	0.00957846	0.000228468	0.00226966	4.90752e-05
cis_e	48	module48:5:173205225	module48:5:173205225	CPEB4	7.68374e-08	302	0.997031	0.00278877	0.000180591	4.25135e-11	2.02798e-12
cis_e	48	module48:5:173205225	module48:5:173205225	C5orf47	7.68374e-08	302	0.996563	0.00308291	0.0001946	0.000152577	7.27826e-06
cis_e	48	module48:16:3336561	module48:16:3336561	ZNF75A	8.40881e-09	75	0.991158	0.00881523	2.63803e-05	2.00553e-22	5.3951e-25
cis_e	48	module48:16:3336561	module48:16:3336561	OR1F1	8.40881e-09	75	0.986522	0.0134391	3.88066e-05	4.815e-10	1.29529e-12
cis_e	48	module48:16:3336561	module48:16:3336561	ZNF263	8.40881e-09	75	0.96837	0.0252444	7.05153e-05	0.00629774	1.69416e-05
cis_s	48	module48:16:3336561	module48:16:3336561	ZNF75A	8.40881e-09	75	0.986419	0.0135311	3.90537e-05	1.0763e-05	2.89537e-08
cis_s	48	module48:16:3336561	module48:16:3336561	ZNF75A	8.40881e-09	75	0.985667	0.0142237	4.0915e-05	6.8603e-05	1.8455e-07
cis_s	48	module48:16:3336561	module48:16:3336561	ZNF75A	8.40881e-09	75	0.984852	0.0149429	4.28474e-05	0.000162129	4.36146e-07
cis_s	48	module48:16:3336561	module48:16:3336561	ZNF75A	8.40881e-09	75	0.984198	0.0155056	4.43594e-05	0.000251493	6.76544e-07
cis_s	48	module48:16:3336561	module48:16:3336561	ZNF263	8.40881e-09	75	0.979027	0.0179557	5.09366e-05	0.00295852	7.95876e-06
cis_s	48	module48:16:3336561	module48:16:3336561	ZNF75A	8.40881e-09	75	0.977237	0.0224228	6.29487e-05	0.000276626	7.44156e-07
cis_s	48	module48:16:3336561	module48:16:3336561	ZNF75A	8.40881e-09	75	0.974978	0.0243504	6.8128e-05	0.000602359	1.62041e-06
cis_s	48	module48:16:3336561	module48:16:3336561	ZNF75A	8.40881e-09	75	0.973634	0.023368	6.54817e-05	0.0029242	7.86641e-06
cis_e	51	module51:1:64123897	module51:1:64123897	PGM1	6.71578e-08	264	0.967108	0.0320688	0.000312936	0.000505108	4.78468e-06
cis_e	51	module51:3:101231871	module51:3:100845870;module51:3:100908032;module51:3:100963761;module51:3:101023748;module51:3:101074782;module51:3:101124982;module51:3:101175008;module51:3:101231871;module51:3:101288157;module51:3:101356219;module51:3:101423139;module51:3:101483208;module51:3:101550022	SENP7	0	45	0.986606	0.0133943	4.13304e-08	1.06215e-09	3.05258e-15
cis_e	51	module51:3:101231871	module51:3:100845870;module51:3:100908032;module51:3:100963761;module51:3:101023748;module51:3:101074782;module51:3:101124982;module51:3:101175008;module51:3:101231871;module51:3:101288157;module51:3:101356219;module51:3:101423139;module51:3:101483208;module51:3:101550022	CEP97	0	45	0.966238	0.0331139	9.79455e-08	0.000648124	1.8627e-09
cis_e	51	module51:3:101288157	module51:3:100845870;module51:3:100908032;module51:3:100963761;module51:3:101023748;module51:3:101074782;module51:3:101124982;module51:3:101175008;module51:3:101231871;module51:3:101288157;module51:3:101356219;module51:3:101423139;module51:3:101483208;module51:3:101550022	SENP7	0	60	0.998975	0.00102478	8.43447e-13	1.37481e-10	5.72986e-20
cis_e	51	module51:3:101288157	module51:3:100845870;module51:3:100908032;module51:3:100963761;module51:3:101023748;module51:3:101074782;module51:3:101124982;module51:3:101175008;module51:3:101231871;module51:3:101288157;module51:3:101356219;module51:3:101423139;module51:3:101483208;module51:3:101550022	CEP97	0	60	0.998873	0.00112748	8.86208e-13	1.63629e-09	6.81962e-19
cis_e	51	module51:3:101356219	module51:3:100845870;module51:3:100908032;module51:3:100963761;module51:3:101023748;module51:3:101074782;module51:3:101124982;module51:3:101175008;module51:3:101231871;module51:3:101288157;module51:3:101356219;module51:3:101423139;module51:3:101483208;module51:3:101550022	CEP97	2.61279e-10	104	0.987912	0.0120874	9.48547e-07	6.20456e-16	4.5011e-20
cis_e	51	module51:3:101356219	module51:3:100845870;module51:3:100908032;module51:3:100963761;module51:3:101023748;module51:3:101074782;module51:3:101124982;module51:3:101175008;module51:3:101231871;module51:3:101288157;module51:3:101356219;module51:3:101423139;module51:3:101483208;module51:3:101550022	SENP7	2.61279e-10	104	0.987602	0.0121138	9.50441e-07	0.00028339	2.05586e-08
cis_e	51	module51:3:101423139	module51:3:100845870;module51:3:100908032;module51:3:100963761;module51:3:101023748;module51:3:101074782;module51:3:101124982;module51:3:101175008;module51:3:101231871;module51:3:101288157;module51:3:101356219;module51:3:101423139;module51:3:101483208;module51:3:101550022	CEP97	3.04774e-10	31	0.997808	0.00219155	7.48671e-07	4.6179e-17	1.08401e-20
cis_e	51	module51:3:101423139	module51:3:100845870;module51:3:100908032;module51:3:100963761;module51:3:101023748;module51:3:101074782;module51:3:101124982;module51:3:101175008;module51:3:101231871;module51:3:101288157;module51:3:101356219;module51:3:101423139;module51:3:101483208;module51:3:101550022	SENP7	3.04774e-10	31	0.99411	0.00403073	1.17953e-06	0.00185764	4.36062e-07
cis_e	51	module51:3:101483208	module51:3:100845870;module51:3:100908032;module51:3:100963761;module51:3:101023748;module51:3:101074782;module51:3:101124982;module51:3:101175008;module51:3:101231871;module51:3:101288157;module51:3:101356219;module51:3:101423139;module51:3:101483208;module51:3:101550022	CEP97	1.78449e-10	100	0.990142	0.00985697	7.29454e-07	7.06647e-17	4.7521e-21
cis_e	51	module51:3:101550022	module51:3:100845870;module51:3:100908032;module51:3:100963761;module51:3:101023748;module51:3:101074782;module51:3:101124982;module51:3:101175008;module51:3:101231871;module51:3:101288157;module51:3:101356219;module51:3:101423139;module51:3:101483208;module51:3:101550022	CEP97	1.11022e-16	122	0.995739	0.00421605	4.51381e-05	8.25305e-15	7.14778e-17
cis_e	51	module51:16:3336561	module51:16:3336561	ZNF75A	2.63982e-09	75	0.991844	0.008148	7.74838e-06	1.86922e-22	1.58464e-25
cis_e	51	module51:16:3336561	module51:16:3336561	OR1F1	2.63982e-09	75	0.988327	0.0116619	1.07243e-05	4.22239e-10	3.57957e-13
cis_e	51	module51:16:3336561	module51:16:3336561	ZNF263	2.63982e-09	75	0.967171	0.0262588	2.30811e-05	0.00654117	5.54533e-06
cis_s	51	module51:16:3336561	module51:16:3336561	ZNF75A	2.63982e-09	75	0.989224	0.0107576	9.95843e-06	8.70883e-06	7.38298e-09
cis_s	51	module51:16:3336561	module51:16:3336561	ZNF75A	2.63982e-09	75	0.988731	0.0112033	1.03359e-05	5.49928e-05	4.66206e-08
cis_s	51	module51:16:3336561	module51:16:3336561	ZNF75A	2.63982e-09	75	0.98785	0.0119416	1.09611e-05	0.000197193	1.67172e-07
cis_s	51	module51:16:3336561	module51:16:3336561	ZNF75A	2.63982e-09	75	0.987498	0.0123546	1.13109e-05	0.00013581	1.15134e-07
cis_s	51	module51:16:3336561	module51:16:3336561	ZNF75A	2.63982e-09	75	0.982473	0.0172955	1.54953e-05	0.000216075	1.8318e-07
cis_s	51	module51:16:3336561	module51:16:3336561	ZNF75A	2.63982e-09	75	0.978633	0.0208297	1.84882e-05	0.000518708	4.39739e-07
cis_s	51	module51:16:3336561	module51:16:3336561	ZNF75A	2.63982e-09	75	0.978056	0.0194679	1.73333e-05	0.00245621	2.08227e-06
cis_s	51	module51:16:3336561	module51:16:3336561	ZNF263	2.63982e-09	75	0.974917	0.0215423	1.90891e-05	0.00351828	2.98265e-06
cis_e	58	module58:2:160462749	module58:2:160462749;module58:2:160513826;module58:2:160565648	BAZ2B	3.46868e-08	258	0.97057	0.0293762	5.339e-05	3.12667e-38	5.50085e-41
cis_s	58	module58:2:160462749	module58:2:160462749;module58:2:160513826;module58:2:160565648	BAZ2B	3.46868e-08	258	0.973163	0.0267878	4.88407e-05	3.38122e-07	5.9487e-10
cis_s	58	module58:2:160462749	module58:2:160462749;module58:2:160513826;module58:2:160565648	BAZ2B	3.46868e-08	258	0.973064	0.0268867	4.90145e-05	7.31047e-07	1.28615e-09
cis_s	58	module58:2:160462749	module58:2:160462749;module58:2:160513826;module58:2:160565648	BAZ2B	3.46868e-08	258	0.971904	0.028045	5.10503e-05	2.90754e-10	5.11533e-13
cis_s	58	module58:2:160462749	module58:2:160462749;module58:2:160513826;module58:2:160565648	BAZ2B	3.46868e-08	258	0.970991	0.0289559	5.26514e-05	2.89947e-07	5.10113e-10
cis_s	58	module58:2:160462749	module58:2:160462749;module58:2:160513826;module58:2:160565648	BAZ2B	3.46868e-08	258	0.835765	0.106357	0.000188588	0.0575884	0.000101317
cis_e	58	module58:2:160513826	module58:2:160462749;module58:2:160513826;module58:2:160565648	BAZ2B	1.40056e-07	9	0.998879	0.000996084	0.000124864	5.2257e-38	3.27075e-39
cis_s	58	module58:2:160513826	module58:2:160462749;module58:2:160513826;module58:2:160565648	BAZ2B	1.40056e-07	9	0.998876	0.000998761	0.000125031	4.75115e-10	2.97373e-11
cis_s	58	module58:2:160513826	module58:2:160462749;module58:2:160513826;module58:2:160565648	BAZ2B	1.40056e-07	9	0.998875	0.000999272	0.000125063	3.43626e-07	2.15075e-08
cis_s	58	module58:2:160513826	module58:2:160462749;module58:2:160513826;module58:2:160565648	BAZ2B	1.40056e-07	9	0.998868	0.00100477	0.000125407	1.36999e-06	8.57472e-08
cis_s	58	module58:2:160513826	module58:2:160462749;module58:2:160513826;module58:2:160565648	BAZ2B	1.40056e-07	9	0.998868	0.00100567	0.000125463	6.781e-07	4.2442e-08
cis_s	58	module58:2:160513826	module58:2:160462749;module58:2:160513826;module58:2:160565648	BAZ2B	1.40056e-07	9	0.890463	0.00340602	0.000268916	0.0996269	0.00623562
cis_s	58	module58:2:160513826	module58:2:160462749;module58:2:160513826;module58:2:160565648	CD302;LY75;LY75-CD302	1.40056e-07	9	0.862623	0.0509279	0.00324155	0.0783064	0.00490117
cis_e	58	module58:2:160565648	module58:2:160462749;module58:2:160513826;module58:2:160565648	BAZ2B	3.56282e-08	318	0.956171	0.043764	6.45585e-05	1.08008e-37	1.55921e-40
cis_s	58	module58:2:160565648	module58:2:160462749;module58:2:160513826;module58:2:160565648	BAZ2B	3.56282e-08	318	0.939392	0.0605196	8.87229e-05	5.92232e-10	8.54954e-13
cis_s	58	module58:2:160565648	module58:2:160462749;module58:2:160513826;module58:2:160565648	BAZ2B	3.56282e-08	318	0.918882	0.0809994	0.000118258	6.21367e-07	8.97012e-10
cis_s	58	module58:2:160565648	module58:2:160462749;module58:2:160513826;module58:2:160565648	BAZ2B	3.56282e-08	318	0.900265	0.0995891	0.000145068	1.18861e-06	1.71589e-09
cis_s	58	module58:2:160565648	module58:2:160462749;module58:2:160513826;module58:2:160565648	BAZ2B	3.56282e-08	318	0.867395	0.132413	0.000192405	3.08705e-07	4.4565e-10
cis_s	58	module58:2:160565648	module58:2:160462749;module58:2:160513826;module58:2:160565648	BAZ2B	3.56282e-08	318	0.770312	0.133633	0.000194026	0.0957227	0.000138186
cis_e	66	module66:12:54685880	module66:12:54685880	NFE2	6.24568e-09	77	0.999934	2.15362e-07	6.56877e-05	1.20154e-93	7.89148e-95
cis_e	66	module66:14:35420739	module66:14:35420739;module66:14:35509786;module66:14:35561440;module66:14:35616067;module66:14:35673470;module66:14:35727973;module66:14:35786223;module66:14:35838642	KIAA0391	1.16277e-08	248	0.954294	0.0456564	4.97457e-05	5.43588e-38	5.8015e-41
cis_s	66	module66:14:35420739	module66:14:35420739;module66:14:35509786;module66:14:35561440;module66:14:35616067;module66:14:35673470;module66:14:35727973;module66:14:35786223;module66:14:35838642	KIAA0391	1.16277e-08	248	0.953591	0.0463581	5.04939e-05	3.53459e-12	3.77233e-15
cis_s	66	module66:14:35420739	module66:14:35420739;module66:14:35509786;module66:14:35561440;module66:14:35616067;module66:14:35673470;module66:14:35727973;module66:14:35786223;module66:14:35838642	KIAA0391	1.16277e-08	248	0.95281	0.0471384	5.13258e-05	1.24114e-09	1.32461e-12
cis_s	66	module66:14:35420739	module66:14:35420739;module66:14:35509786;module66:14:35561440;module66:14:35616067;module66:14:35673470;module66:14:35727973;module66:14:35786223;module66:14:35838642	PPP2R3C;KIAA0391	1.16277e-08	248	0.945101	0.0538818	5.85145e-05	0.000957574	1.02198e-06
cis_s	66	module66:14:35420739	module66:14:35420739;module66:14:35509786;module66:14:35561440;module66:14:35616067;module66:14:35673470;module66:14:35727973;module66:14:35786223;module66:14:35838642	KIAA0391;RPL7AP3	1.16277e-08	248	0.944307	0.0556328	6.03824e-05	9.02315e-19	9.63005e-22
cis_s	66	module66:14:35420739	module66:14:35420739;module66:14:35509786;module66:14:35561440;module66:14:35616067;module66:14:35673470;module66:14:35727973;module66:14:35786223;module66:14:35838642	KIAA0391	1.16277e-08	248	0.941458	0.058479	6.3417e-05	1.82583e-17	1.94864e-20
cis_s	66	module66:14:35420739	module66:14:35420739;module66:14:35509786;module66:14:35561440;module66:14:35616067;module66:14:35673470;module66:14:35727973;module66:14:35786223;module66:14:35838642	KIAA0391;RPL7AP3	1.16277e-08	248	0.940339	0.0595963	6.46083e-05	3.50537e-19	3.74114e-22
cis_s	66	module66:14:35420739	module66:14:35420739;module66:14:35509786;module66:14:35561440;module66:14:35616067;module66:14:35673470;module66:14:35727973;module66:14:35786223;module66:14:35838642	KIAA0391	1.16277e-08	248	0.935955	0.0483082	5.25563e-05	0.0156677	1.67215e-05
cis_s	66	module66:14:35420739	module66:14:35420739;module66:14:35509786;module66:14:35561440;module66:14:35616067;module66:14:35673470;module66:14:35727973;module66:14:35786223;module66:14:35838642	KIAA0391	1.16277e-08	248	0.934174	0.050091	5.44571e-05	0.0156638	1.67173e-05
cis_s	66	module66:14:35420739	module66:14:35420739;module66:14:35509786;module66:14:35561440;module66:14:35616067;module66:14:35673470;module66:14:35727973;module66:14:35786223;module66:14:35838642	KIAA0391	1.16277e-08	248	0.901599	0.0982956	0.000105869	3.58999e-16	3.83146e-19
cis_s	66	module66:14:35420739	module66:14:35420739;module66:14:35509786;module66:14:35561440;module66:14:35616067;module66:14:35673470;module66:14:35727973;module66:14:35786223;module66:14:35838642	KIAA0391;RP11-173D9.1;RP11-173D9.5;RPL7AP3;RPL9P3	1.16277e-08	248	0.798107	0.201677	0.000216093	1.02966e-14	1.09892e-17
cis_s	66	module66:14:35420739	module66:14:35420739;module66:14:35509786;module66:14:35561440;module66:14:35616067;module66:14:35673470;module66:14:35727973;module66:14:35786223;module66:14:35838642	FAM177A1	1.16277e-08	248	0.788915	0.210859	0.000225883	5.77886e-16	6.16754e-19
cis_s	66	module66:14:35420739	module66:14:35420739;module66:14:35509786;module66:14:35561440;module66:14:35616067;module66:14:35673470;module66:14:35727973;module66:14:35786223;module66:14:35838642	FAM177A1	1.16277e-08	248	0.787996	0.211777	0.000226862	1.06608e-17	1.13779e-20
cis_s	66	module66:14:35420739	module66:14:35420739;module66:14:35509786;module66:14:35561440;module66:14:35616067;module66:14:35673470;module66:14:35727973;module66:14:35786223;module66:14:35838642	FAM177A1	1.16277e-08	248	0.787996	0.211777	0.000226862	1.06608e-17	1.13779e-20
cis_s	66	module66:14:35420739	module66:14:35420739;module66:14:35509786;module66:14:35561440;module66:14:35616067;module66:14:35673470;module66:14:35727973;module66:14:35786223;module66:14:35838642	FAM177A1	1.16277e-08	248	0.787996	0.211777	0.000226862	1.06608e-17	1.13779e-20
cis_s	66	module66:14:35420739	module66:14:35420739;module66:14:35509786;module66:14:35561440;module66:14:35616067;module66:14:35673470;module66:14:35727973;module66:14:35786223;module66:14:35838642	FAM177A1	1.16277e-08	248	0.787996	0.211777	0.000226862	1.06608e-17	1.13779e-20
cis_s	66	module66:14:35420739	module66:14:35420739;module66:14:35509786;module66:14:35561440;module66:14:35616067;module66:14:35673470;module66:14:35727973;module66:14:35786223;module66:14:35838642	FAM177A1	1.16277e-08	248	0.787996	0.211777	0.000226862	1.06608e-17	1.13779e-20
cis_s	66	module66:14:35420739	module66:14:35420739;module66:14:35509786;module66:14:35561440;module66:14:35616067;module66:14:35673470;module66:14:35727973;module66:14:35786223;module66:14:35838642	FAM177A1	1.16277e-08	248	0.787996	0.211777	0.000226862	1.06608e-17	1.13779e-20
cis_s	66	module66:14:35420739	module66:14:35420739;module66:14:35509786;module66:14:35561440;module66:14:35616067;module66:14:35673470;module66:14:35727973;module66:14:35786223;module66:14:35838642	FAM177A1	1.16277e-08	248	0.787996	0.211777	0.000226862	1.06608e-17	1.13779e-20
cis_e	66	module66:14:35509786	module66:14:35420739;module66:14:35509786;module66:14:35561440;module66:14:35616067;module66:14:35673470;module66:14:35727973;module66:14:35786223;module66:14:35838642	KIAA0391	4.26769e-10	160	0.984885	0.0150305	8.45942e-05	2.43529e-38	1.28634e-40
cis_s	66	module66:14:35509786	module66:14:35420739;module66:14:35509786;module66:14:35561440;module66:14:35616067;module66:14:35673470;module66:14:35727973;module66:14:35786223;module66:14:35838642	KIAA0391	4.26769e-10	160	0.98486	0.0150552	8.47249e-05	1.72109e-09	9.0909e-12
cis_s	66	module66:14:35509786	module66:14:35420739;module66:14:35509786;module66:14:35561440;module66:14:35616067;module66:14:35673470;module66:14:35727973;module66:14:35786223;module66:14:35838642	KIAA0391	4.26769e-10	160	0.98483	0.0150851	8.48824e-05	6.37543e-12	3.36755e-14
cis_s	66	module66:14:35509786	module66:14:35420739;module66:14:35509786;module66:14:35561440;module66:14:35616067;module66:14:35673470;module66:14:35727973;module66:14:35786223;module66:14:35838642	KIAA0391;RPL7AP3	4.26769e-10	160	0.984676	0.0152378	8.56883e-05	2.28811e-18	1.2086e-20
cis_s	66	module66:14:35509786	module66:14:35420739;module66:14:35509786;module66:14:35561440;module66:14:35616067;module66:14:35673470;module66:14:35727973;module66:14:35786223;module66:14:35838642	KIAA0391;RPL7AP3	4.26769e-10	160	0.984327	0.0155857	8.7524e-05	8.94141e-19	4.72291e-21
cis_s	66	module66:14:35509786	module66:14:35420739;module66:14:35509786;module66:14:35561440;module66:14:35616067;module66:14:35673470;module66:14:35727973;module66:14:35786223;module66:14:35838642	KIAA0391	4.26769e-10	160	0.981466	0.0184314	0.00010254	4.28476e-17	2.26324e-19
cis_s	66	module66:14:35509786	module66:14:35420739;module66:14:35509786;module66:14:35561440;module66:14:35616067;module66:14:35673470;module66:14:35727973;module66:14:35786223;module66:14:35838642	PPP2R3C;KIAA0391	4.26769e-10	160	0.980492	0.0180337	0.000100434	0.0013667	7.21899e-06
cis_s	66	module66:14:35509786	module66:14:35420739;module66:14:35509786;module66:14:35561440;module66:14:35616067;module66:14:35673470;module66:14:35727973;module66:14:35786223;module66:14:35838642	KIAA0391	4.26769e-10	160	0.978987	0.0208977	0.000115554	1.17181e-15	6.18958e-18
cis_s	66	module66:14:35509786	module66:14:35420739;module66:14:35509786;module66:14:35561440;module66:14:35616067;module66:14:35673470;module66:14:35727973;module66:14:35786223;module66:14:35838642	KIAA0391	4.26769e-10	160	0.967057	0.0165936	9.27566e-05	0.0161708	8.54152e-05
cis_s	66	module66:14:35509786	module66:14:35420739;module66:14:35509786;module66:14:35561440;module66:14:35616067;module66:14:35673470;module66:14:35727973;module66:14:35786223;module66:14:35838642	KIAA0391	4.26769e-10	160	0.964012	0.0157162	8.81059e-05	0.020078	0.000106053
cis_s	66	module66:14:35509786	module66:14:35420739;module66:14:35509786;module66:14:35561440;module66:14:35616067;module66:14:35673470;module66:14:35727973;module66:14:35786223;module66:14:35838642	KIAA0391;RP11-173D9.1;RP11-173D9.5;RPL7AP3;RPL9P3	4.26769e-10	160	0.910572	0.0889533	0.000474667	2.36405e-14	1.2487e-16
cis_s	66	module66:14:35509786	module66:14:35420739;module66:14:35509786;module66:14:35561440;module66:14:35616067;module66:14:35673470;module66:14:35727973;module66:14:35786223;module66:14:35838642	FAM177A1	4.26769e-10	160	0.900342	0.0991299	0.000528367	8.85538e-18	4.67747e-20
cis_s	66	module66:14:35509786	module66:14:35420739;module66:14:35509786;module66:14:35561440;module66:14:35616067;module66:14:35673470;module66:14:35727973;module66:14:35786223;module66:14:35838642	FAM177A1	4.26769e-10	160	0.893634	0.105802	0.000563574	8.67316e-12	4.58122e-14
cis_s	66	module66:14:35509786	module66:14:35420739;module66:14:35509786;module66:14:35561440;module66:14:35616067;module66:14:35673470;module66:14:35727973;module66:14:35786223;module66:14:35838642	FAM177A1	4.26769e-10	160	0.889777	0.109639	0.000583823	2.59138e-19	1.36878e-21
cis_s	66	module66:14:35509786	module66:14:35420739;module66:14:35509786;module66:14:35561440;module66:14:35616067;module66:14:35673470;module66:14:35727973;module66:14:35786223;module66:14:35838642	FAM177A1	4.26769e-10	160	0.889777	0.109639	0.000583823	2.59138e-19	1.36878e-21
cis_s	66	module66:14:35509786	module66:14:35420739;module66:14:35509786;module66:14:35561440;module66:14:35616067;module66:14:35673470;module66:14:35727973;module66:14:35786223;module66:14:35838642	FAM177A1	4.26769e-10	160	0.889777	0.109639	0.000583823	2.59138e-19	1.36878e-21
cis_s	66	module66:14:35509786	module66:14:35420739;module66:14:35509786;module66:14:35561440;module66:14:35616067;module66:14:35673470;module66:14:35727973;module66:14:35786223;module66:14:35838642	FAM177A1	4.26769e-10	160	0.889777	0.109639	0.000583823	2.59138e-19	1.36878e-21
cis_s	66	module66:14:35509786	module66:14:35420739;module66:14:35509786;module66:14:35561440;module66:14:35616067;module66:14:35673470;module66:14:35727973;module66:14:35786223;module66:14:35838642	FAM177A1	4.26769e-10	160	0.889777	0.109639	0.000583823	2.59138e-19	1.36878e-21
cis_s	66	module66:14:35509786	module66:14:35420739;module66:14:35509786;module66:14:35561440;module66:14:35616067;module66:14:35673470;module66:14:35727973;module66:14:35786223;module66:14:35838642	FAM177A1	4.26769e-10	160	0.889777	0.109639	0.000583823	2.59138e-19	1.36878e-21
cis_s	66	module66:14:35509786	module66:14:35420739;module66:14:35509786;module66:14:35561440;module66:14:35616067;module66:14:35673470;module66:14:35727973;module66:14:35786223;module66:14:35838642	FAM177A1	4.26769e-10	160	0.889777	0.109639	0.000583823	2.59138e-19	1.36878e-21
cis_s	66	module66:14:35509786	module66:14:35420739;module66:14:35509786;module66:14:35561440;module66:14:35616067;module66:14:35673470;module66:14:35727973;module66:14:35786223;module66:14:35838642	FAM177A1	4.26769e-10	160	0.823793	0.175267	0.000930123	9.91025e-06	5.23466e-08
cis_e	66	module66:14:35561440	module66:14:35420739;module66:14:35509786;module66:14:35561440;module66:14:35616067;module66:14:35673470;module66:14:35727973;module66:14:35786223;module66:14:35838642	KIAA0391	0	241	0.99115	0.0088498	6.79107e-12	6.86474e-96	4.73723e-105
cis_s	66	module66:14:35561440	module66:14:35420739;module66:14:35509786;module66:14:35561440;module66:14:35616067;module66:14:35673470;module66:14:35727973;module66:14:35786223;module66:14:35838642	KIAA0391	0	241	0.991925	0.00807523	6.25708e-12	2.97738e-23	2.05464e-32
cis_s	66	module66:14:35561440	module66:14:35420739;module66:14:35509786;module66:14:35561440;module66:14:35616067;module66:14:35673470;module66:14:35727973;module66:14:35786223;module66:14:35838642	KIAA0391	0	241	0.991728	0.00827244	6.39304e-12	4.83015e-37	3.3332e-46
cis_s	66	module66:14:35561440	module66:14:35420739;module66:14:35509786;module66:14:35561440;module66:14:35616067;module66:14:35673470;module66:14:35727973;module66:14:35786223;module66:14:35838642	KIAA0391;RP11-173D9.1;RP11-173D9.5;RPL7AP3;RPL9P3	0	241	0.991649	0.00835124	6.44736e-12	9.37641e-30	6.4705e-39
cis_s	66	module66:14:35561440	module66:14:35420739;module66:14:35509786;module66:14:35561440;module66:14:35616067;module66:14:35673470;module66:14:35727973;module66:14:35786223;module66:14:35838642	KIAA0391	0	241	0.991638	0.00836227	6.45497e-12	2.35608e-39	1.62589e-48
cis_s	66	module66:14:35561440	module66:14:35420739;module66:14:35509786;module66:14:35561440;module66:14:35616067;module66:14:35673470;module66:14:35727973;module66:14:35786223;module66:14:35838642	KIAA0391;RPL7AP3	0	241	0.991634	0.008366	6.45754e-12	5.65905e-42	3.90521e-51
cis_s	66	module66:14:35561440	module66:14:35420739;module66:14:35509786;module66:14:35561440;module66:14:35616067;module66:14:35673470;module66:14:35727973;module66:14:35786223;module66:14:35838642	KIAA0391;RPL7AP3	0	241	0.991624	0.00837605	6.46447e-12	6.12864e-40	4.22927e-49
cis_s	66	module66:14:35561440	module66:14:35420739;module66:14:35509786;module66:14:35561440;module66:14:35616067;module66:14:35673470;module66:14:35727973;module66:14:35786223;module66:14:35838642	KIAA0391	0	241	0.991619	0.00838063	6.46763e-12	3.01668e-18	2.08176e-27
cis_s	66	module66:14:35561440	module66:14:35420739;module66:14:35509786;module66:14:35561440;module66:14:35616067;module66:14:35673470;module66:14:35727973;module66:14:35786223;module66:14:35838642	KIAA0391	0	241	0.98756	0.0120571	9.0019e-12	0.000383015	2.64312e-13
cis_s	66	module66:14:35561440	module66:14:35420739;module66:14:35509786;module66:14:35561440;module66:14:35616067;module66:14:35673470;module66:14:35727973;module66:14:35786223;module66:14:35838642	KIAA0391	0	241	0.981892	0.0181018	1.31694e-11	6.49005e-06	4.47867e-15
cis_s	66	module66:14:35561440	module66:14:35420739;module66:14:35509786;module66:14:35561440;module66:14:35616067;module66:14:35673470;module66:14:35727973;module66:14:35786223;module66:14:35838642	PPP2R3C;KIAA0391	0	241	0.979973	0.0198721	1.43896e-11	0.00015518	1.07087e-13
cis_e	66	module66:14:35616067	module66:14:35420739;module66:14:35509786;module66:14:35561440;module66:14:35616067;module66:14:35673470;module66:14:35727973;module66:14:35786223;module66:14:35838642	KIAA0391	3.88578e-15	183	0.99598	0.00401954	5.92864e-11	1.58386e-84	1.87221e-92
cis_s	66	module66:14:35616067	module66:14:35420739;module66:14:35509786;module66:14:35561440;module66:14:35616067;module66:14:35673470;module66:14:35727973;module66:14:35786223;module66:14:35838642	KIAA0391;RPL7AP3	3.88578e-15	183	0.995969	0.00403123	5.94245e-11	2.48039e-34	2.93197e-42
cis_s	66	module66:14:35616067	module66:14:35420739;module66:14:35509786;module66:14:35561440;module66:14:35616067;module66:14:35673470;module66:14:35727973;module66:14:35786223;module66:14:35838642	KIAA0391;RPL7AP3	3.88578e-15	183	0.995969	0.00403149	5.94276e-11	5.54196e-36	6.55093e-44
cis_s	66	module66:14:35616067	module66:14:35420739;module66:14:35509786;module66:14:35561440;module66:14:35616067;module66:14:35673470;module66:14:35727973;module66:14:35786223;module66:14:35838642	KIAA0391	3.88578e-15	183	0.995968	0.00403209	5.94346e-11	7.55101e-34	8.92575e-42
cis_s	66	module66:14:35616067	module66:14:35420739;module66:14:35509786;module66:14:35561440;module66:14:35616067;module66:14:35673470;module66:14:35727973;module66:14:35786223;module66:14:35838642	KIAA0391	3.88578e-15	183	0.995967	0.00403259	5.94405e-11	5.19207e-32	6.13734e-40
cis_s	66	module66:14:35616067	module66:14:35420739;module66:14:35509786;module66:14:35561440;module66:14:35616067;module66:14:35673470;module66:14:35727973;module66:14:35786223;module66:14:35838642	KIAA0391;RP11-173D9.1;RP11-173D9.5;RPL7AP3;RPL9P3	3.88578e-15	183	0.995967	0.00403285	5.94436e-11	7.30536e-25	8.63538e-33
cis_s	66	module66:14:35616067	module66:14:35420739;module66:14:35509786;module66:14:35561440;module66:14:35616067;module66:14:35673470;module66:14:35727973;module66:14:35786223;module66:14:35838642	KIAA0391	3.88578e-15	183	0.995963	0.00403667	5.94888e-11	8.77203e-22	1.03691e-29
cis_s	66	module66:14:35616067	module66:14:35420739;module66:14:35509786;module66:14:35561440;module66:14:35616067;module66:14:35673470;module66:14:35727973;module66:14:35786223;module66:14:35838642	KIAA0391	3.88578e-15	183	0.995961	0.00403931	5.952e-11	1.87222e-17	2.21308e-25
cis_s	66	module66:14:35616067	module66:14:35420739;module66:14:35509786;module66:14:35561440;module66:14:35616067;module66:14:35673470;module66:14:35727973;module66:14:35786223;module66:14:35838642	KIAA0391	3.88578e-15	183	0.995949	0.00405008	5.96471e-11	5.99971e-07	7.09202e-15
cis_s	66	module66:14:35616067	module66:14:35420739;module66:14:35509786;module66:14:35561440;module66:14:35616067;module66:14:35673470;module66:14:35727973;module66:14:35786223;module66:14:35838642	FAM177A1	3.88578e-15	183	0.991689	0.00831118	1.09966e-10	3.23755e-12	3.82698e-20
cis_s	66	module66:14:35616067	module66:14:35420739;module66:14:35509786;module66:14:35561440;module66:14:35616067;module66:14:35673470;module66:14:35727973;module66:14:35786223;module66:14:35838642	KIAA0391	3.88578e-15	183	0.991282	0.00790182	1.05122e-10	0.000816006	9.64568e-12
cis_s	66	module66:14:35616067	module66:14:35420739;module66:14:35509786;module66:14:35561440;module66:14:35616067;module66:14:35673470;module66:14:35727973;module66:14:35786223;module66:14:35838642	FAM177A1	3.88578e-15	183	0.990828	0.0091709	1.20118e-10	9.93579e-07	1.17447e-14
cis_s	66	module66:14:35616067	module66:14:35420739;module66:14:35509786;module66:14:35561440;module66:14:35616067;module66:14:35673470;module66:14:35727973;module66:14:35786223;module66:14:35838642	FAM177A1	3.88578e-15	183	0.988865	0.0111351	1.43313e-10	6.2347e-13	7.36979e-21
cis_s	66	module66:14:35616067	module66:14:35420739;module66:14:35509786;module66:14:35561440;module66:14:35616067;module66:14:35673470;module66:14:35727973;module66:14:35786223;module66:14:35838642	FAM177A1	3.88578e-15	183	0.988865	0.0111351	1.43313e-10	6.2347e-13	7.36979e-21
cis_s	66	module66:14:35616067	module66:14:35420739;module66:14:35509786;module66:14:35561440;module66:14:35616067;module66:14:35673470;module66:14:35727973;module66:14:35786223;module66:14:35838642	FAM177A1	3.88578e-15	183	0.988865	0.0111351	1.43313e-10	6.2347e-13	7.36979e-21
cis_s	66	module66:14:35616067	module66:14:35420739;module66:14:35509786;module66:14:35561440;module66:14:35616067;module66:14:35673470;module66:14:35727973;module66:14:35786223;module66:14:35838642	FAM177A1	3.88578e-15	183	0.988865	0.0111351	1.43313e-10	6.2347e-13	7.36979e-21
cis_s	66	module66:14:35616067	module66:14:35420739;module66:14:35509786;module66:14:35561440;module66:14:35616067;module66:14:35673470;module66:14:35727973;module66:14:35786223;module66:14:35838642	FAM177A1	3.88578e-15	183	0.988865	0.0111351	1.43313e-10	6.2347e-13	7.36979e-21
cis_s	66	module66:14:35616067	module66:14:35420739;module66:14:35509786;module66:14:35561440;module66:14:35616067;module66:14:35673470;module66:14:35727973;module66:14:35786223;module66:14:35838642	FAM177A1	3.88578e-15	183	0.988865	0.0111351	1.43313e-10	6.2347e-13	7.36979e-21
cis_s	66	module66:14:35616067	module66:14:35420739;module66:14:35509786;module66:14:35561440;module66:14:35616067;module66:14:35673470;module66:14:35727973;module66:14:35786223;module66:14:35838642	FAM177A1	3.88578e-15	183	0.988865	0.0111351	1.43313e-10	6.2347e-13	7.36979e-21
cis_s	66	module66:14:35616067	module66:14:35420739;module66:14:35509786;module66:14:35561440;module66:14:35616067;module66:14:35673470;module66:14:35727973;module66:14:35786223;module66:14:35838642	PPP2R3C;KIAA0391	3.88578e-15	183	0.965567	0.0336091	4.08693e-10	0.000823481	9.73405e-12
cis_s	66	module66:14:35616067	module66:14:35420739;module66:14:35509786;module66:14:35561440;module66:14:35616067;module66:14:35673470;module66:14:35727973;module66:14:35786223;module66:14:35838642	FAM177A1	3.88578e-15	183	0.962571	0.0373683	4.53094e-10	6.04033e-05	7.14003e-13
cis_s	66	module66:14:35616067	module66:14:35420739;module66:14:35509786;module66:14:35561440;module66:14:35616067;module66:14:35673470;module66:14:35727973;module66:14:35786223;module66:14:35838642	FAM177A1	3.88578e-15	183	0.851437	0.148561	1.76615e-09	1.23643e-06	1.46154e-14
cis_e	66	module66:14:35673470	module66:14:35420739;module66:14:35509786;module66:14:35561440;module66:14:35616067;module66:14:35673470;module66:14:35727973;module66:14:35786223;module66:14:35838642	KIAA0391	2.27596e-13	109	0.997158	0.0028419	1.13764e-08	1.82505e-53	5.40822e-59
cis_e	66	module66:14:35673470	module66:14:35420739;module66:14:35509786;module66:14:35561440;module66:14:35616067;module66:14:35673470;module66:14:35727973;module66:14:35786223;module66:14:35838642	NFKBIA	2.27596e-13	109	0.993504	0.00648589	2.21639e-08	1.04072e-05	3.08401e-11
cis_s	66	module66:14:35673470	module66:14:35420739;module66:14:35509786;module66:14:35561440;module66:14:35616067;module66:14:35673470;module66:14:35727973;module66:14:35786223;module66:14:35838642	KIAA0391;RP11-173D9.1;RP11-173D9.5;RPL7AP3;RPL9P3	2.27596e-13	109	0.997876	0.00212383	9.25065e-09	1.06085e-20	3.14365e-26
cis_s	66	module66:14:35673470	module66:14:35420739;module66:14:35509786;module66:14:35561440;module66:14:35616067;module66:14:35673470;module66:14:35727973;module66:14:35786223;module66:14:35838642	KIAA0391	2.27596e-13	109	0.997799	0.00220107	9.47932e-09	1.91022e-25	5.66062e-31
cis_s	66	module66:14:35673470	module66:14:35420739;module66:14:35509786;module66:14:35561440;module66:14:35616067;module66:14:35673470;module66:14:35727973;module66:14:35786223;module66:14:35838642	KIAA0391	2.27596e-13	109	0.997779	0.00222067	9.53733e-09	1.4731e-12	4.36528e-18
cis_s	66	module66:14:35673470	module66:14:35420739;module66:14:35509786;module66:14:35561440;module66:14:35616067;module66:14:35673470;module66:14:35727973;module66:14:35786223;module66:14:35838642	KIAA0391	2.27596e-13	109	0.997696	0.00230412	9.78438e-09	3.47112e-14	1.02861e-19
cis_s	66	module66:14:35673470	module66:14:35420739;module66:14:35509786;module66:14:35561440;module66:14:35616067;module66:14:35673470;module66:14:35727973;module66:14:35786223;module66:14:35838642	KIAA0391	2.27596e-13	109	0.997593	0.00240716	1.00894e-08	1.89567e-22	5.61749e-28
cis_s	66	module66:14:35673470	module66:14:35420739;module66:14:35509786;module66:14:35561440;module66:14:35616067;module66:14:35673470;module66:14:35727973;module66:14:35786223;module66:14:35838642	KIAA0391;RPL7AP3	2.27596e-13	109	0.997592	0.00240789	1.00916e-08	2.1207e-26	6.28435e-32
cis_s	66	module66:14:35673470	module66:14:35420739;module66:14:35509786;module66:14:35561440;module66:14:35616067;module66:14:35673470;module66:14:35727973;module66:14:35786223;module66:14:35838642	KIAA0391;RPL7AP3	2.27596e-13	109	0.997575	0.00242477	1.01415e-08	2.35881e-26	6.98994e-32
cis_s	66	module66:14:35673470	module66:14:35420739;module66:14:35509786;module66:14:35561440;module66:14:35616067;module66:14:35673470;module66:14:35727973;module66:14:35786223;module66:14:35838642	PPP2R3C;KIAA0391	2.27596e-13	109	0.994083	0.00529703	1.86427e-08	0.000620405	1.83847e-09
cis_s	66	module66:14:35673470	module66:14:35420739;module66:14:35509786;module66:14:35561440;module66:14:35616067;module66:14:35673470;module66:14:35727973;module66:14:35786223;module66:14:35838642	KIAA0391	2.27596e-13	109	0.987161	0.00775935	2.59188e-08	0.00507916	1.50512e-08
cis_s	66	module66:14:35673470	module66:14:35420739;module66:14:35509786;module66:14:35561440;module66:14:35616067;module66:14:35673470;module66:14:35727973;module66:14:35786223;module66:14:35838642	KIAA0391	2.27596e-13	109	0.967023	0.00417329	1.52325e-08	0.0288036	8.53547e-08
cis_s	66	module66:14:35673470	module66:14:35420739;module66:14:35509786;module66:14:35561440;module66:14:35616067;module66:14:35673470;module66:14:35727973;module66:14:35786223;module66:14:35838642	FAM177A1	2.27596e-13	109	0.914805	0.0851887	2.55153e-07	6.26852e-06	1.85757e-11
cis_s	66	module66:14:35673470	module66:14:35420739;module66:14:35509786;module66:14:35561440;module66:14:35616067;module66:14:35673470;module66:14:35727973;module66:14:35786223;module66:14:35838642	FAM177A1	2.27596e-13	109	0.844809	0.155183	4.62363e-07	7.66291e-06	2.27077e-11
cis_s	66	module66:14:35673470	module66:14:35420739;module66:14:35509786;module66:14:35561440;module66:14:35616067;module66:14:35673470;module66:14:35727973;module66:14:35786223;module66:14:35838642	FAM177A1	2.27596e-13	109	0.844809	0.155183	4.62363e-07	7.66291e-06	2.27077e-11
cis_s	66	module66:14:35673470	module66:14:35420739;module66:14:35509786;module66:14:35561440;module66:14:35616067;module66:14:35673470;module66:14:35727973;module66:14:35786223;module66:14:35838642	FAM177A1	2.27596e-13	109	0.844809	0.155183	4.62363e-07	7.66291e-06	2.27077e-11
cis_s	66	module66:14:35673470	module66:14:35420739;module66:14:35509786;module66:14:35561440;module66:14:35616067;module66:14:35673470;module66:14:35727973;module66:14:35786223;module66:14:35838642	FAM177A1	2.27596e-13	109	0.844809	0.155183	4.62363e-07	7.66291e-06	2.27077e-11
cis_s	66	module66:14:35673470	module66:14:35420739;module66:14:35509786;module66:14:35561440;module66:14:35616067;module66:14:35673470;module66:14:35727973;module66:14:35786223;module66:14:35838642	FAM177A1	2.27596e-13	109	0.844809	0.155183	4.62363e-07	7.66291e-06	2.27077e-11
cis_s	66	module66:14:35673470	module66:14:35420739;module66:14:35509786;module66:14:35561440;module66:14:35616067;module66:14:35673470;module66:14:35727973;module66:14:35786223;module66:14:35838642	FAM177A1	2.27596e-13	109	0.844809	0.155183	4.62363e-07	7.66291e-06	2.27077e-11
cis_s	66	module66:14:35673470	module66:14:35420739;module66:14:35509786;module66:14:35561440;module66:14:35616067;module66:14:35673470;module66:14:35727973;module66:14:35786223;module66:14:35838642	FAM177A1	2.27596e-13	109	0.844809	0.155183	4.62363e-07	7.66291e-06	2.27077e-11
cis_s	66	module66:14:35673470	module66:14:35420739;module66:14:35509786;module66:14:35561440;module66:14:35616067;module66:14:35673470;module66:14:35727973;module66:14:35786223;module66:14:35838642	FAM177A1	2.27596e-13	109	0.836804	0.140865	4.19909e-07	0.0223304	6.61724e-08
cis_e	66	module66:14:35727973	module66:14:35420739;module66:14:35509786;module66:14:35561440;module66:14:35616067;module66:14:35673470;module66:14:35727973;module66:14:35786223;module66:14:35838642	KIAA0391	6.27942e-13	27	0.996018	0.00398225	1.78752e-08	1.05473e-49	3.78716e-55
cis_e	66	module66:14:35727973	module66:14:35420739;module66:14:35509786;module66:14:35561440;module66:14:35616067;module66:14:35673470;module66:14:35727973;module66:14:35786223;module66:14:35838642	NFKBIA	6.27942e-13	27	0.994727	0.00524163	2.23926e-08	3.14765e-05	1.13021e-10
cis_s	66	module66:14:35727973	module66:14:35420739;module66:14:35509786;module66:14:35561440;module66:14:35616067;module66:14:35673470;module66:14:35727973;module66:14:35786223;module66:14:35838642	KIAA0391	6.27942e-13	27	0.995907	0.0040931	1.82728e-08	1.5696e-11	5.63588e-17
cis_s	66	module66:14:35727973	module66:14:35420739;module66:14:35509786;module66:14:35561440;module66:14:35616067;module66:14:35673470;module66:14:35727973;module66:14:35786223;module66:14:35838642	KIAA0391	6.27942e-13	27	0.995891	0.00410913	1.83303e-08	2.33302e-13	8.37707e-19
cis_s	66	module66:14:35727973	module66:14:35420739;module66:14:35509786;module66:14:35561440;module66:14:35616067;module66:14:35673470;module66:14:35727973;module66:14:35786223;module66:14:35838642	KIAA0391;RPL7AP3	6.27942e-13	27	0.99588	0.00411969	1.83682e-08	5.35715e-26	1.92356e-31
cis_s	66	module66:14:35727973	module66:14:35420739;module66:14:35509786;module66:14:35561440;module66:14:35616067;module66:14:35673470;module66:14:35727973;module66:14:35786223;module66:14:35838642	KIAA0391;RPL7AP3	6.27942e-13	27	0.99588	0.00412021	1.83701e-08	4.92081e-26	1.76689e-31
cis_s	66	module66:14:35727973	module66:14:35420739;module66:14:35509786;module66:14:35561440;module66:14:35616067;module66:14:35673470;module66:14:35727973;module66:14:35786223;module66:14:35838642	KIAA0391	6.27942e-13	27	0.99588	0.0041203	1.83704e-08	2.30576e-25	8.27917e-31
cis_s	66	module66:14:35727973	module66:14:35420739;module66:14:35509786;module66:14:35561440;module66:14:35616067;module66:14:35673470;module66:14:35727973;module66:14:35786223;module66:14:35838642	KIAA0391	6.27942e-13	27	0.995875	0.00412458	1.83858e-08	4.29816e-22	1.54332e-27
cis_s	66	module66:14:35727973	module66:14:35420739;module66:14:35509786;module66:14:35561440;module66:14:35616067;module66:14:35673470;module66:14:35727973;module66:14:35786223;module66:14:35838642	KIAA0391;RP11-173D9.1;RP11-173D9.5;RPL7AP3;RPL9P3	6.27942e-13	27	0.995869	0.00413066	1.84076e-08	2.91461e-20	1.04654e-25
cis_s	66	module66:14:35727973	module66:14:35420739;module66:14:35509786;module66:14:35561440;module66:14:35616067;module66:14:35673470;module66:14:35727973;module66:14:35786223;module66:14:35838642	PPP2R3C;KIAA0391	6.27942e-13	27	0.994829	0.00507853	2.18073e-08	9.2537e-05	3.32268e-10
cis_s	66	module66:14:35727973	module66:14:35420739;module66:14:35509786;module66:14:35561440;module66:14:35616067;module66:14:35673470;module66:14:35727973;module66:14:35786223;module66:14:35838642	KIAA0391	6.27942e-13	27	0.984572	0.0067177	2.76562e-08	0.00871063	3.12768e-08
cis_s	66	module66:14:35727973	module66:14:35420739;module66:14:35509786;module66:14:35561440;module66:14:35616067;module66:14:35673470;module66:14:35727973;module66:14:35786223;module66:14:35838642	FAM177A1	6.27942e-13	27	0.971315	0.0286834	1.0648e-07	1.27184e-06	4.56673e-12
cis_s	66	module66:14:35727973	module66:14:35420739;module66:14:35509786;module66:14:35561440;module66:14:35616067;module66:14:35673470;module66:14:35727973;module66:14:35786223;module66:14:35838642	FAM177A1	6.27942e-13	27	0.954322	0.0456761	1.67433e-07	2.05074e-06	7.36349e-12
cis_s	66	module66:14:35727973	module66:14:35420739;module66:14:35509786;module66:14:35561440;module66:14:35616067;module66:14:35673470;module66:14:35727973;module66:14:35786223;module66:14:35838642	FAM177A1	6.27942e-13	27	0.954322	0.0456761	1.67433e-07	2.05074e-06	7.36349e-12
cis_s	66	module66:14:35727973	module66:14:35420739;module66:14:35509786;module66:14:35561440;module66:14:35616067;module66:14:35673470;module66:14:35727973;module66:14:35786223;module66:14:35838642	FAM177A1	6.27942e-13	27	0.954322	0.0456761	1.67433e-07	2.05074e-06	7.36349e-12
cis_s	66	module66:14:35727973	module66:14:35420739;module66:14:35509786;module66:14:35561440;module66:14:35616067;module66:14:35673470;module66:14:35727973;module66:14:35786223;module66:14:35838642	FAM177A1	6.27942e-13	27	0.954322	0.0456761	1.67433e-07	2.05074e-06	7.36349e-12
cis_s	66	module66:14:35727973	module66:14:35420739;module66:14:35509786;module66:14:35561440;module66:14:35616067;module66:14:35673470;module66:14:35727973;module66:14:35786223;module66:14:35838642	FAM177A1	6.27942e-13	27	0.954322	0.0456761	1.67433e-07	2.05074e-06	7.36349e-12
cis_s	66	module66:14:35727973	module66:14:35420739;module66:14:35509786;module66:14:35561440;module66:14:35616067;module66:14:35673470;module66:14:35727973;module66:14:35786223;module66:14:35838642	FAM177A1	6.27942e-13	27	0.954322	0.0456761	1.67433e-07	2.05074e-06	7.36349e-12
cis_s	66	module66:14:35727973	module66:14:35420739;module66:14:35509786;module66:14:35561440;module66:14:35616067;module66:14:35673470;module66:14:35727973;module66:14:35786223;module66:14:35838642	FAM177A1	6.27942e-13	27	0.954322	0.0456761	1.67433e-07	2.05074e-06	7.36349e-12
cis_s	66	module66:14:35727973	module66:14:35420739;module66:14:35509786;module66:14:35561440;module66:14:35616067;module66:14:35673470;module66:14:35727973;module66:14:35786223;module66:14:35838642	KIAA0391	6.27942e-13	27	0.952547	0.00509188	2.17034e-08	0.0423609	1.52103e-07
cis_s	66	module66:14:35727973	module66:14:35420739;module66:14:35509786;module66:14:35561440;module66:14:35616067;module66:14:35673470;module66:14:35727973;module66:14:35786223;module66:14:35838642	FAM177A1	6.27942e-13	27	0.945195	0.035847	1.32108e-07	0.0189575	6.80697e-08
cis_s	66	module66:14:35727973	module66:14:35420739;module66:14:35509786;module66:14:35561440;module66:14:35616067;module66:14:35673470;module66:14:35727973;module66:14:35786223;module66:14:35838642	FAM177A1	6.27942e-13	27	0.886928	0.112253	4.06246e-07	0.000819042	2.94089e-09
cis_s	66	module66:14:35727973	module66:14:35420739;module66:14:35509786;module66:14:35561440;module66:14:35616067;module66:14:35673470;module66:14:35727973;module66:14:35786223;module66:14:35838642	FAM177A1;PPP2R3C	6.27942e-13	27	0.835807	0.00943345	3.68733e-08	0.154759	5.55685e-07
cis_s	66	module66:14:35727973	module66:14:35420739;module66:14:35509786;module66:14:35561440;module66:14:35616067;module66:14:35673470;module66:14:35727973;module66:14:35786223;module66:14:35838642	FAM177A1	6.27942e-13	27	0.826602	0.165448	5.97033e-07	0.00794968	2.85445e-08
cis_e	66	module66:14:35786223	module66:14:35420739;module66:14:35509786;module66:14:35561440;module66:14:35616067;module66:14:35673470;module66:14:35727973;module66:14:35786223;module66:14:35838642	KIAA0391	2.53908e-13	222	0.980059	0.019941	1.64767e-08	1.69501e-48	1.33493e-54
cis_e	66	module66:14:35786223	module66:14:35420739;module66:14:35509786;module66:14:35561440;module66:14:35616067;module66:14:35673470;module66:14:35727973;module66:14:35786223;module66:14:35838642	NFKBIA	2.53908e-13	222	0.966056	0.0338961	2.74562e-08	4.81783e-05	3.79435e-11
cis_s	66	module66:14:35786223	module66:14:35420739;module66:14:35509786;module66:14:35561440;module66:14:35616067;module66:14:35673470;module66:14:35727973;module66:14:35786223;module66:14:35838642	KIAA0391;RP11-173D9.1;RP11-173D9.5;RPL7AP3;RPL9P3	2.53908e-13	222	0.982246	0.0177545	1.47564e-08	3.60239e-20	2.83712e-26
cis_s	66	module66:14:35786223	module66:14:35420739;module66:14:35509786;module66:14:35561440;module66:14:35616067;module66:14:35673470;module66:14:35727973;module66:14:35786223;module66:14:35838642	KIAA0391;RPL7AP3	2.53908e-13	222	0.982106	0.0178943	1.48663e-08	8.49512e-26	6.69045e-32
cis_s	66	module66:14:35786223	module66:14:35420739;module66:14:35509786;module66:14:35561440;module66:14:35616067;module66:14:35673470;module66:14:35727973;module66:14:35786223;module66:14:35838642	KIAA0391	2.53908e-13	222	0.982051	0.0179487	1.49092e-08	3.55584e-25	2.80045e-31
cis_s	66	module66:14:35786223	module66:14:35420739;module66:14:35509786;module66:14:35561440;module66:14:35616067;module66:14:35673470;module66:14:35727973;module66:14:35786223;module66:14:35838642	KIAA0391;RPL7AP3	2.53908e-13	222	0.98205	0.0179496	1.49099e-08	7.79155e-26	6.13635e-32
cis_s	66	module66:14:35786223	module66:14:35420739;module66:14:35509786;module66:14:35561440;module66:14:35616067;module66:14:35673470;module66:14:35727973;module66:14:35786223;module66:14:35838642	KIAA0391	2.53908e-13	222	0.981919	0.018081	1.50132e-08	6.15064e-22	4.84403e-28
cis_s	66	module66:14:35786223	module66:14:35420739;module66:14:35509786;module66:14:35561440;module66:14:35616067;module66:14:35673470;module66:14:35727973;module66:14:35786223;module66:14:35838642	KIAA0391	2.53908e-13	222	0.975871	0.0241291	1.97718e-08	6.67464e-13	5.2567e-19
cis_s	66	module66:14:35786223	module66:14:35420739;module66:14:35509786;module66:14:35561440;module66:14:35616067;module66:14:35673470;module66:14:35727973;module66:14:35786223;module66:14:35838642	KIAA0391	2.53908e-13	222	0.973002	0.0269976	2.20286e-08	4.55467e-11	3.5871e-17
cis_s	66	module66:14:35786223	module66:14:35420739;module66:14:35509786;module66:14:35561440;module66:14:35616067;module66:14:35673470;module66:14:35727973;module66:14:35786223;module66:14:35838642	PPP2R3C;KIAA0391	2.53908e-13	222	0.969667	0.0302688	2.46023e-08	6.37618e-05	5.02165e-11
cis_s	66	module66:14:35786223	module66:14:35420739;module66:14:35509786;module66:14:35561440;module66:14:35616067;module66:14:35673470;module66:14:35727973;module66:14:35786223;module66:14:35838642	KIAA0391	2.53908e-13	222	0.948856	0.0375429	3.03147e-08	0.0136015	1.0712e-08
cis_s	66	module66:14:35786223	module66:14:35420739;module66:14:35509786;module66:14:35561440;module66:14:35616067;module66:14:35673470;module66:14:35727973;module66:14:35786223;module66:14:35838642	KIAA0391	2.53908e-13	222	0.912459	0.0292818	2.378e-08	0.0582595	4.58831e-08
cis_e	66	module66:14:35838642	module66:14:35420739;module66:14:35509786;module66:14:35561440;module66:14:35616067;module66:14:35673470;module66:14:35727973;module66:14:35786223;module66:14:35838642	KIAA0391	2.19031e-08	208	0.982638	0.0172131	0.000148544	1.77459e-22	1.44872e-24
cis_e	66	module66:14:35838642	module66:14:35420739;module66:14:35509786;module66:14:35561440;module66:14:35616067;module66:14:35673470;module66:14:35727973;module66:14:35786223;module66:14:35838642	NFKBIA	2.19031e-08	208	0.952688	0.0334465	0.000280824	0.0134749	0.000110005
cis_s	66	module66:14:35838642	module66:14:35420739;module66:14:35509786;module66:14:35561440;module66:14:35616067;module66:14:35673470;module66:14:35727973;module66:14:35786223;module66:14:35838642	KIAA0391;RP11-173D9.1;RP11-173D9.5;RPL7AP3;RPL9P3	2.19031e-08	208	0.977273	0.022535	0.000191946	1.97032e-12	1.6085e-14
cis_s	66	module66:14:35838642	module66:14:35420739;module66:14:35509786;module66:14:35561440;module66:14:35616067;module66:14:35673470;module66:14:35727973;module66:14:35786223;module66:14:35838642	KIAA0391;RPL7AP3	2.19031e-08	208	0.976498	0.0233043	0.00019822	4.44925e-15	3.63222e-17
cis_s	66	module66:14:35838642	module66:14:35420739;module66:14:35509786;module66:14:35561440;module66:14:35616067;module66:14:35673470;module66:14:35727973;module66:14:35786223;module66:14:35838642	KIAA0391;RPL7AP3	2.19031e-08	208	0.976383	0.0234182	0.00019915	3.3599e-15	2.74291e-17
cis_s	66	module66:14:35838642	module66:14:35420739;module66:14:35509786;module66:14:35561440;module66:14:35616067;module66:14:35673470;module66:14:35727973;module66:14:35786223;module66:14:35838642	KIAA0391	2.19031e-08	208	0.976188	0.0236113	0.000200724	8.86094e-15	7.23378e-17
cis_s	66	module66:14:35838642	module66:14:35420739;module66:14:35509786;module66:14:35561440;module66:14:35616067;module66:14:35673470;module66:14:35727973;module66:14:35786223;module66:14:35838642	KIAA0391	2.19031e-08	208	0.976159	0.0236399	0.000200958	3.39626e-12	2.77259e-14
cis_s	66	module66:14:35838642	module66:14:35420739;module66:14:35509786;module66:14:35561440;module66:14:35616067;module66:14:35673470;module66:14:35727973;module66:14:35786223;module66:14:35838642	KIAA0391	2.19031e-08	208	0.973509	0.0260863	0.000220908	0.000182379	1.48888e-06
cis_s	66	module66:14:35838642	module66:14:35420739;module66:14:35509786;module66:14:35561440;module66:14:35616067;module66:14:35673470;module66:14:35727973;module66:14:35786223;module66:14:35838642	KIAA0391	2.19031e-08	208	0.971441	0.0276037	0.000233278	0.000716291	5.84756e-06
cis_s	66	module66:14:35838642	module66:14:35420739;module66:14:35509786;module66:14:35561440;module66:14:35616067;module66:14:35673470;module66:14:35727973;module66:14:35786223;module66:14:35838642	PPP2R3C;KIAA0391	2.19031e-08	208	0.921207	0.0721492	0.000596523	0.00599825	4.89677e-05
cis_s	66	module66:14:35838642	module66:14:35420739;module66:14:35509786;module66:14:35561440;module66:14:35616067;module66:14:35673470;module66:14:35727973;module66:14:35786223;module66:14:35838642	KIAA0391	2.19031e-08	208	0.857571	0.0310128	0.000260179	0.110256	0.000900095
cis_e	68	module68:17:15882984	module68:17:15882984	TTC19	9.29119e-08	105	0.980841	0.0190371	0.000121654	1.30481e-117	7.92965e-120
cis_e	68	module68:17:15882984	module68:17:15882984	PIGL	9.29119e-08	105	0.942505	0.0571418	0.000352992	3.10925e-08	1.88956e-10
cis_e	68	module68:17:15882984	module68:17:15882984	NCOR1	9.29119e-08	105	0.920357	0.079103	0.000486321	5.30674e-05	3.22503e-07
cis_s	68	module68:17:15882984	module68:17:15882984	TTC19	9.29119e-08	105	0.970431	0.0293841	0.000184471	1.29886e-08	7.89349e-11
cis_s	68	module68:17:15882984	module68:17:15882984	TTC19	9.29119e-08	105	0.966633	0.0331598	0.000207394	1.62352e-07	9.86653e-10
cis_s	68	module68:17:15882984	module68:17:15882984	TTC19	9.29119e-08	105	0.964526	0.0352231	0.000219921	3.04813e-05	1.85242e-07
cis_s	68	module68:17:15882984	module68:17:15882984	TTC19;NCOR1;AC002553.1	9.29119e-08	105	0.964106	0.0356713	0.000222642	8.82683e-08	5.36427e-10
cis_s	68	module68:17:15882984	module68:17:15882984	TTC19	9.29119e-08	105	0.963336	0.0364365	0.000227287	1.74261e-07	1.05903e-09
cis_s	68	module68:17:15882984	module68:17:15882984	TTC19	9.29119e-08	105	0.960842	0.0389161	0.000242342	7.50866e-11	4.56319e-13
cis_s	68	module68:17:15882984	module68:17:15882984	TTC19	9.29119e-08	105	0.958312	0.04143	0.000257604	3.11641e-08	1.89392e-10
cis_s	68	module68:17:15882984	module68:17:15882984	TTC19	9.29119e-08	105	0.955587	0.0441389	0.00027405	1.06273e-08	6.45848e-11
cis_s	68	module68:17:15882984	module68:17:15882984	TTC19	9.29119e-08	105	0.954995	0.0447274	0.000277623	3.87739e-08	2.35638e-10
cis_s	68	module68:17:15882984	module68:17:15882984	TTC19;NCOR1;AC002553.1	9.29119e-08	105	0.951509	0.0481805	0.000298587	1.21761e-05	7.39969e-08
cis_s	68	module68:17:15882984	module68:17:15882984	TTC19	9.29119e-08	105	0.949544	0.0501453	0.000310515	1.19147e-07	7.24082e-10
cis_s	68	module68:17:15882984	module68:17:15882984	TTC19	9.29119e-08	105	0.949191	0.0504961	0.000312645	3.08477e-08	1.87469e-10
cis_s	68	module68:17:15882984	module68:17:15882984	TTC19;NCOR1;AC002553.1	9.29119e-08	105	0.94897	0.0506382	0.000313508	7.82357e-05	4.75457e-07
cis_s	68	module68:17:15882984	module68:17:15882984	TTC19	9.29119e-08	105	0.948403	0.0512799	0.000317404	8.77845e-09	5.33487e-11
cis_s	68	module68:17:15882984	module68:17:15882984	TTC19	9.29119e-08	105	0.943465	0.056187	0.000347195	6.63759e-07	4.03382e-09
cis_s	68	module68:17:15882984	module68:17:15882984	NCOR1	9.29119e-08	105	0.941495	0.0470748	0.000291806	0.0110715	6.7284e-05
cis_s	68	module68:17:15882984	module68:17:15882984	NCOR1	9.29119e-08	105	0.937926	0.0484006	0.000299842	0.0132926	8.07822e-05
cis_s	68	module68:17:15882984	module68:17:15882984	PIGL;CENPV	9.29119e-08	105	0.863866	0.0596072	0.000367497	0.0756995	0.000460044
cis_s	68	module68:17:15882984	module68:17:15882984	ZSWIM7	9.29119e-08	105	0.774714	0.192792	0.00117635	0.0311286	0.000189176
cis_e	68	module68:17:16168784	module68:17:16168784;module68:17:16219049	NCOR1	7.05325e-13	101	0.961436	0.0385623	1.45979e-08	1.23676e-06	4.56791e-13
cis_e	68	module68:17:16168784	module68:17:16168784;module68:17:16219049	PIGL	7.05325e-13	101	0.868283	0.131717	4.89698e-08	7.44296e-22	2.74902e-28
cis_s	68	module68:17:16168784	module68:17:16168784;module68:17:16219049	NCOR1	7.05325e-13	101	0.959503	0.0399063	1.50936e-08	0.000590801	2.18209e-10
cis_s	68	module68:17:16168784	module68:17:16168784;module68:17:16219049	NCOR1	7.05325e-13	101	0.953516	0.0462661	1.74403e-08	0.000218288	8.06234e-11
cis_s	68	module68:17:16168784	module68:17:16168784;module68:17:16219049	PIGL;CENPV	7.05325e-13	101	0.947283	0.0527071	1.98169e-08	9.77594e-06	3.61069e-12
cis_s	68	module68:17:16168784	module68:17:16168784;module68:17:16219049	PIGL;CENPV	7.05325e-13	101	0.925123	0.0632955	2.37195e-08	0.0115814	4.27754e-09
cis_e	68	module68:17:16219049	module68:17:16168784;module68:17:16219049	NCOR1	2.61671e-11	59	0.996357	0.00363675	9.78852e-08	5.99486e-06	1.26655e-10
cis_e	68	module68:17:16219049	module68:17:16168784;module68:17:16219049	PIGL	2.61671e-11	59	0.974089	0.0259107	5.68004e-07	7.49018e-30	1.58248e-34
cis_s	68	module68:17:16219049	module68:17:16168784;module68:17:16219049	NCOR1	2.61671e-11	59	0.994227	0.00519722	1.30809e-07	0.000575711	1.21632e-08
cis_s	68	module68:17:16219049	module68:17:16168784;module68:17:16219049	NCOR1	2.61671e-11	59	0.992376	0.00564934	1.40322e-07	0.00197469	4.17198e-08
cis_s	68	module68:17:16219049	module68:17:16168784;module68:17:16219049	PIGL;CENPV	2.61671e-11	59	0.992258	0.00772913	1.8426e-07	1.3167e-05	2.78185e-10
cis_s	68	module68:17:16219049	module68:17:16168784;module68:17:16219049	TTC19;NCOR1;AC002553.1	2.61671e-11	59	0.989766	0.00777862	1.85253e-07	0.00245532	5.18744e-08
cis_s	68	module68:17:16219049	module68:17:16168784;module68:17:16219049	TTC19;NCOR1;AC002553.1	2.61671e-11	59	0.963379	0.0167503	3.74243e-07	0.01987	4.19799e-07
cis_s	68	module68:17:16219049	module68:17:16168784;module68:17:16219049	PIGL;CENPV	2.61671e-11	59	0.961482	0.0165792	3.70588e-07	0.0219383	4.63498e-07
cis_s	68	module68:17:16219049	module68:17:16168784;module68:17:16219049	TTC19;NCOR1;AC002553.1	2.61671e-11	59	0.906086	0.0142606	3.20431e-07	0.0796519	1.68283e-06
cis_s	71	module71:6:144304358	module71:6:144304358	PLAGL1	9.50529e-08	209	0.985841	0.00598375	0.00205502	0.00472645	0.00139362
cis_s	71	module71:6:144304358	module71:6:144304358	PLAGL1	9.50529e-08	209	0.965649	0.0247697	0.00758821	0.00153923	0.000453849
cis_s	71	module71:6:144304358	module71:6:144304358	PLAGL1	9.50529e-08	209	0.95317	0.0346157	0.0104877	0.00133378	0.000393273
cis_s	71	module71:6:144304358	module71:6:144304358	PLAGL1	9.50529e-08	209	0.948988	0.0382201	0.0115492	0.000959798	0.000283002
cis_s	71	module71:6:144304358	module71:6:144304358	PLAGL1	9.50529e-08	209	0.938046	0.0344991	0.0104488	0.0131338	0.00387257
cis_s	71	module71:6:144304358	module71:6:144304358	PLAGL1	9.50529e-08	209	0.934187	0.0450717	0.0135651	0.00554226	0.00163416
cis_s	71	module71:6:144304358	module71:6:144304358	PLAGL1	9.50529e-08	209	0.930463	0.0357464	0.0108144	0.0177439	0.00523187
cis_s	71	module71:6:144304358	module71:6:144304358	PLAGL1	9.50529e-08	209	0.906303	0.0368307	0.011127	0.035324	0.0104155
cis_e	74	module74:2:85720803	module74:2:85720803	MAT2A	2.27882e-09	174	0.985266	0.014719	1.48712e-05	1.6777e-10	1.58871e-13
cis_s	74	module74:6:144304358	module74:6:144304358	PLAGL1	1.76525e-14	209	0.972838	0.0157919	4.54833e-07	0.0113691	3.08447e-07
cis_s	74	module74:6:144304358	module74:6:144304358	PLAGL1	1.76525e-14	209	0.890985	0.10281	2.81343e-06	0.0062023	1.68271e-07
cis_s	74	module74:6:144304358	module74:6:144304358	PLAGL1	1.76525e-14	209	0.817283	0.176079	4.79925e-06	0.00663334	1.79965e-07
cis_s	74	module74:6:144304358	module74:6:144304358	PLAGL1	1.76525e-14	209	0.793442	0.201593	5.49081e-06	0.00495926	1.34547e-07
cis_s	74	module74:6:144304358	module74:6:144304358	PLAGL1	1.76525e-14	209	0.772923	0.202574	5.51687e-06	0.0244969	6.64609e-07
cis_s	74	module74:6:144304358	module74:6:144304358	PLAGL1	1.76525e-14	209	0.755831	0.177935	4.84796e-06	0.066227	1.79676e-06
cis_s	76	module76:4:103486216	module76:4:103486216;module76:4:103559876	MANBA	2.21788e-08	105	0.944937	0.0521817	9.10793e-05	0.00278509	4.7747e-06
cis_s	76	module76:4:103559876	module76:4:103486216;module76:4:103559876	MANBA	1.21461e-09	200	0.924209	0.0736126	2.43145e-06	0.00217562	7.09705e-08
cis_e	85	module85:6:27658907	module85:6:27658907	ZNF184	8.21389e-08	140	0.760116	0.0497959	0.000624821	0.187151	0.002313
cis_e	89	module89:7:106946195	module89:7:106809056;module89:7:106946195;module89:7:107056795	HBP1	8.4175e-08	184	0.995345	0.00432087	0.000332745	9.22929e-07	5.77666e-08
cis_s	89	module89:7:106946195	module89:7:106809056;module89:7:106946195;module89:7:107056795	COG5;GPR22	8.4175e-08	184	0.969067	0.0290524	0.00187906	1.30256e-06	8.15279e-08
cis_s	89	module89:7:106946195	module89:7:106809056;module89:7:106946195;module89:7:107056795	HBP1	8.4175e-08	184	0.867715	0.105811	0.00667709	0.01863	0.00116606
cis_e	89	module89:7:107056795	module89:7:106809056;module89:7:106946195;module89:7:107056795	HBP1	1.51475e-07	107	0.975347	0.0234474	0.00120548	6.94517e-08	3.42805e-09
cis_e	89	module89:7:107056795	module89:7:106809056;module89:7:106946195;module89:7:107056795	COG5	1.51475e-07	107	0.870721	0.123157	0.00612185	2.26842e-117	1.11966e-118
cis_s	89	module89:7:107056795	module89:7:106809056;module89:7:106946195;module89:7:107056795	COG5	1.51475e-07	107	0.975558	0.023246	0.00119555	1.0726e-10	5.29424e-12
cis_s	89	module89:7:107056795	module89:7:106809056;module89:7:106946195;module89:7:107056795	COG5;GPR22	1.51475e-07	107	0.975556	0.0232461	0.00119556	2.65661e-06	1.31127e-07
cis_s	89	module89:7:107056795	module89:7:106809056;module89:7:106946195;module89:7:107056795	COG5;AC004492.1	1.51475e-07	107	0.9754	0.0233972	0.001203	1.59142e-10	7.85504e-12
cis_s	89	module89:7:107056795	module89:7:106809056;module89:7:106946195;module89:7:107056795	COG5	1.51475e-07	107	0.97281	0.0258655	0.00132471	6.82404e-13	3.36827e-14
cis_s	89	module89:7:107056795	module89:7:106809056;module89:7:106946195;module89:7:107056795	COG5	1.51475e-07	107	0.969206	0.0292998	0.00149404	8.81915e-13	4.35303e-14
cis_s	89	module89:7:107056795	module89:7:106809056;module89:7:106946195;module89:7:107056795	COG5;CTB-20D2.1	1.51475e-07	107	0.958095	0.0398886	0.00201614	7.35811e-07	3.63188e-08
cis_s	89	module89:7:107056795	module89:7:106809056;module89:7:106946195;module89:7:107056795	COG5	1.51475e-07	107	0.922972	0.0733618	0.00366661	3.35416e-17	1.65558e-18
cis_s	89	module89:7:107056795	module89:7:106809056;module89:7:106946195;module89:7:107056795	COG5	1.51475e-07	107	0.920893	0.0753426	0.00376428	1.73337e-17	8.55569e-19
cis_s	89	module89:7:107056795	module89:7:106809056;module89:7:106946195;module89:7:107056795	COG5	1.51475e-07	107	0.92033	0.0758791	0.00379073	4.16577e-15	2.05617e-16
cis_s	89	module89:7:107056795	module89:7:106809056;module89:7:106946195;module89:7:107056795	COG5	1.51475e-07	107	0.90614	0.0894022	0.00445751	8.60266e-14	4.24617e-15
cis_s	89	module89:7:107056795	module89:7:106809056;module89:7:106946195;module89:7:107056795	COG5	1.51475e-07	107	0.879819	0.114487	0.00569437	3.49011e-09	1.72268e-10
cis_s	89	module89:7:107056795	module89:7:106809056;module89:7:106946195;module89:7:107056795	COG5	1.51475e-07	107	0.87773	0.116478	0.00579252	2.85176e-09	1.40759e-10
cis_s	89	module89:7:107056795	module89:7:106809056;module89:7:106946195;module89:7:107056795	COG5	1.51475e-07	107	0.877163	0.117018	0.00581917	1.44797e-17	7.147e-19
cis_s	89	module89:7:107056795	module89:7:106809056;module89:7:106946195;module89:7:107056795	COG5	1.51475e-07	107	0.876847	0.117319	0.00583401	8.52804e-18	4.20934e-19
cis_s	89	module89:7:107056795	module89:7:106809056;module89:7:106946195;module89:7:107056795	COG5	1.51475e-07	107	0.872025	0.121914	0.00606058	2.51975e-11	1.24372e-12
cis_s	89	module89:7:107056795	module89:7:106809056;module89:7:106946195;module89:7:107056795	COG5	1.51475e-07	107	0.870625	0.123249	0.00612639	2.04936e-44	1.01154e-45
cis_s	89	module89:7:107056795	module89:7:106809056;module89:7:106946195;module89:7:107056795	COG5	1.51475e-07	107	0.870573	0.123298	0.00612883	3.38369e-27	1.67015e-28
cis_e	89	module89:12:108081179	module89:12:108081179;module89:12:108151811	PWP1	4.52527e-13	198	0.991161	0.00883915	3.91648e-09	7.34226e-40	2.92522e-46
cis_s	89	module89:12:108081179	module89:12:108081179;module89:12:108151811	PWP1	4.52527e-13	198	0.988755	0.0107854	4.69093e-09	0.000459894	1.83226e-10
cis_s	89	module89:12:108081179	module89:12:108081179;module89:12:108151811	PWP1	4.52527e-13	198	0.987489	0.0122455	5.27212e-09	0.000265872	1.05926e-10
cis_s	89	module89:12:108081179	module89:12:108081179;module89:12:108151811	PWP1	4.52527e-13	198	0.896051	0.103949	4.17713e-08	5.49737e-12	2.1902e-18
cis_s	89	module89:12:108081179	module89:12:108081179;module89:12:108151811	PWP1	4.52527e-13	198	0.764905	0.235095	9.39687e-08	5.03806e-12	2.00721e-18
cis_e	89	module89:12:108151811	module89:12:108081179;module89:12:108151811	PWP1	6.37268e-14	244	0.965057	0.0349426	2.09429e-09	8.5225e-40	4.97068e-47
cis_s	89	module89:12:108151811	module89:12:108081179;module89:12:108151811	PWP1	6.37268e-14	244	0.971948	0.0278128	1.67885e-09	0.00023899	1.39389e-11
cis_s	89	module89:12:108151811	module89:12:108081179;module89:12:108151811	PWP1	6.37268e-14	244	0.97054	0.0294596	1.77482e-09	6.78026e-12	3.95454e-19
cis_s	89	module89:12:108151811	module89:12:108081179;module89:12:108151811	PWP1	6.37268e-14	244	0.969777	0.0302231	1.8193e-09	7.26338e-12	4.23632e-19
cis_s	89	module89:12:108151811	module89:12:108081179;module89:12:108151811	PWP1	6.37268e-14	244	0.969708	0.0302917	1.8233e-09	8.63568e-12	5.0367e-19
cis_s	89	module89:12:108151811	module89:12:108081179;module89:12:108151811	PWP1	6.37268e-14	244	0.968488	0.030949	1.86157e-09	0.000562691	3.28186e-11
cis_e	105	module105:21:44296324	module105:21:44296324;module105:21:44346735;module105:21:44406130;module105:21:44471469	PKNOX1	1.58837e-08	395	0.908205	0.091226	0.000568767	4.00626e-17	2.47316e-19
cis_e	105	module105:21:44296324	module105:21:44296324;module105:21:44346735;module105:21:44406130;module105:21:44471469	U2AF1	1.58837e-08	395	0.900747	0.0986222	0.000614379	1.64267e-05	1.01406e-07
cis_s	105	module105:21:44296324	module105:21:44296324;module105:21:44346735;module105:21:44406130;module105:21:44471469	CBS	1.58837e-08	395	0.971011	0.0255029	0.00016343	0.00330273	2.03885e-05
cis_s	105	module105:21:44296324	module105:21:44296324;module105:21:44346735;module105:21:44406130;module105:21:44471469	CBS	1.58837e-08	395	0.94609	0.0369869	0.00023417	0.0165867	0.000102393
cis_s	105	module105:21:44296324	module105:21:44296324;module105:21:44346735;module105:21:44406130;module105:21:44471469	PKNOX1	1.58837e-08	395	0.906255	0.0931076	0.000580371	5.6414e-05	3.48258e-07
cis_s	105	module105:21:44296324	module105:21:44296324;module105:21:44346735;module105:21:44406130;module105:21:44471469	CBS	1.58837e-08	395	0.900715	0.0844391	0.000526824	0.0142313	8.78532e-05
cis_s	105	module105:21:44296324	module105:21:44296324;module105:21:44346735;module105:21:44406130;module105:21:44471469	WDR4	1.58837e-08	395	0.900104	0.0808078	0.000504403	0.0184694	0.000114016
cis_s	105	module105:21:44296324	module105:21:44296324;module105:21:44346735;module105:21:44406130;module105:21:44471469	PKNOX1	1.58837e-08	395	0.899957	0.0993498	0.000618866	7.43366e-05	4.58898e-07
cis_s	105	module105:21:44296324	module105:21:44296324;module105:21:44346735;module105:21:44406130;module105:21:44471469	PKNOX1	1.58837e-08	395	0.898424	0.100924	0.000628572	2.38447e-05	1.47199e-07
cis_s	105	module105:21:44296324	module105:21:44296324;module105:21:44346735;module105:21:44406130;module105:21:44471469	PKNOX1	1.58837e-08	395	0.892635	0.104465	0.000650396	0.00223625	1.38049e-05
cis_s	105	module105:21:44296324	module105:21:44296324;module105:21:44346735;module105:21:44406130;module105:21:44471469	U2AF1	1.58837e-08	395	0.887624	0.0255551	0.000163237	0.0861262	0.000531678
cis_s	105	module105:21:44296324	module105:21:44296324;module105:21:44346735;module105:21:44406130;module105:21:44471469	U2AF1	1.58837e-08	395	0.860335	0.0320538	0.000203187	0.106749	0.000658988
cis_s	105	module105:21:44296324	module105:21:44296324;module105:21:44346735;module105:21:44406130;module105:21:44471469	U2AF1	1.58837e-08	395	0.832707	0.0260246	0.000165797	0.140237	0.000865716
cis_s	105	module105:21:44296324	module105:21:44296324;module105:21:44346735;module105:21:44406130;module105:21:44471469	PKNOX1	1.58837e-08	395	0.806134	0.107056	0.000665862	0.0856156	0.000528526
cis_e	105	module105:21:44406130	module105:21:44296324;module105:21:44346735;module105:21:44406130;module105:21:44471469	U2AF1	1.0793e-11	272	0.994915	0.00508527	2.28856e-07	6.65258e-10	2.50401e-14
cis_e	105	module105:21:44406130	module105:21:44296324;module105:21:44346735;module105:21:44406130;module105:21:44471469	PKNOX1	1.0793e-11	272	0.917811	0.0821859	3.12799e-06	4.68278e-37	1.76258e-41
cis_s	105	module105:21:44406130	module105:21:44296324;module105:21:44346735;module105:21:44406130;module105:21:44471469	U2AF1	1.0793e-11	272	0.978426	0.0210979	8.30945e-07	0.000475448	1.78957e-08
cis_s	105	module105:21:44406130	module105:21:44296324;module105:21:44346735;module105:21:44406130;module105:21:44471469	U2AF1	1.0793e-11	272	0.957831	0.0411298	1.58416e-06	0.00103755	3.90528e-08
cis_s	105	module105:21:44406130	module105:21:44296324;module105:21:44346735;module105:21:44406130;module105:21:44471469	WDR4	1.0793e-11	272	0.931518	0.068452	2.61157e-06	2.72534e-05	1.02581e-09
cis_s	105	module105:21:44406130	module105:21:44296324;module105:21:44346735;module105:21:44406130;module105:21:44471469	WDR4	1.0793e-11	272	0.918486	0.0815066	3.10245e-06	4.19928e-06	1.58059e-10
cis_s	105	module105:21:44406130	module105:21:44296324;module105:21:44346735;module105:21:44406130;module105:21:44471469	U2AF1	1.0793e-11	272	0.907345	0.090536	3.44189e-06	0.00211516	7.96139e-08
cis_s	105	module105:21:44406130	module105:21:44296324;module105:21:44346735;module105:21:44406130;module105:21:44471469	PKNOX1	1.0793e-11	272	0.906298	0.0936252	3.55813e-06	7.35069e-05	2.76677e-09
cis_s	105	module105:21:44406130	module105:21:44296324;module105:21:44346735;module105:21:44406130;module105:21:44471469	PKNOX1	1.0793e-11	272	0.901451	0.0985278	3.74248e-06	1.74691e-05	6.57531e-10
cis_s	105	module105:21:44406130	module105:21:44296324;module105:21:44346735;module105:21:44406130;module105:21:44471469	PKNOX1	1.0793e-11	272	0.898514	0.101176	3.84204e-06	0.000306685	1.15435e-08
cis_s	105	module105:21:44406130	module105:21:44296324;module105:21:44346735;module105:21:44406130;module105:21:44471469	PKNOX1	1.0793e-11	272	0.895559	0.104437	3.96467e-06	1.72615e-09	6.49718e-14
cis_s	105	module105:21:44406130	module105:21:44296324;module105:21:44346735;module105:21:44406130;module105:21:44471469	WDR4	1.0793e-11	272	0.895284	0.0964818	3.66524e-06	0.00823024	3.09783e-07
cis_s	105	module105:21:44406130	module105:21:44296324;module105:21:44346735;module105:21:44406130;module105:21:44471469	PKNOX1	1.0793e-11	272	0.890597	0.109399	4.15126e-06	1.13083e-08	4.25641e-13
cis_s	105	module105:21:44406130	module105:21:44296324;module105:21:44346735;module105:21:44406130;module105:21:44471469	CBS	1.0793e-11	272	0.888057	0.111686	4.23724e-06	0.000253214	9.53086e-09
cis_s	105	module105:21:44406130	module105:21:44296324;module105:21:44346735;module105:21:44406130;module105:21:44471469	CBS	1.0793e-11	272	0.829041	0.170952	6.46578e-06	4.06175e-11	1.52883e-15
cis_s	105	module105:21:44406130	module105:21:44296324;module105:21:44346735;module105:21:44406130;module105:21:44471469	PKNOX1	1.0793e-11	272	0.825818	0.174175	6.58696e-06	5.3812e-07	2.02546e-11
cis_s	105	module105:21:44406130	module105:21:44296324;module105:21:44346735;module105:21:44406130;module105:21:44471469	CBS	1.0793e-11	272	0.795913	0.204079	7.71143e-06	2.74742e-15	1.03412e-19
cis_s	105	module105:21:44406130	module105:21:44296324;module105:21:44346735;module105:21:44406130;module105:21:44471469	WDR4	1.0793e-11	272	0.790435	0.0216979	8.46454e-07	0.18786	7.07096e-06
cis_s	105	module105:21:44406130	module105:21:44296324;module105:21:44346735;module105:21:44406130;module105:21:44471469	CBS	1.0793e-11	272	0.790161	0.209831	7.92772e-06	6.35595e-15	2.39236e-19
cis_e	105	module105:21:44471469	module105:21:44296324;module105:21:44346735;module105:21:44406130;module105:21:44471469	PKNOX1	0	384	0.998295	0.00170457	1.04725e-09	7.90573e-55	3.06316e-61
cis_s	105	module105:21:44471469	module105:21:44296324;module105:21:44346735;module105:21:44406130;module105:21:44471469	CBS	0	384	0.99923	0.000756778	6.80383e-10	1.28645e-05	4.98448e-12
cis_s	105	module105:21:44471469	module105:21:44296324;module105:21:44346735;module105:21:44406130;module105:21:44471469	CBS	0	384	0.998538	0.00146194	9.53338e-10	4.7599e-08	1.84427e-14
cis_s	105	module105:21:44471469	module105:21:44296324;module105:21:44346735;module105:21:44406130;module105:21:44471469	PKNOX1	0	384	0.998077	0.00192277	1.13171e-09	4.26974e-13	1.65436e-19
cis_s	105	module105:21:44471469	module105:21:44296324;module105:21:44346735;module105:21:44406130;module105:21:44471469	CBS	0	384	0.997607	0.00239309	1.31376e-09	1.35462e-26	5.24861e-33
cis_s	105	module105:21:44471469	module105:21:44296324;module105:21:44346735;module105:21:44406130;module105:21:44471469	PKNOX1	0	384	0.994816	0.00518445	2.39422e-09	4.08803e-08	1.58395e-14
cis_s	105	module105:21:44471469	module105:21:44296324;module105:21:44346735;module105:21:44406130;module105:21:44471469	PKNOX1	0	384	0.994021	0.00597884	2.70171e-09	1.07891e-14	4.18033e-21
cis_s	105	module105:21:44471469	module105:21:44296324;module105:21:44346735;module105:21:44406130;module105:21:44471469	PKNOX1	0	384	0.989696	0.0103031	4.37553e-09	1.24333e-06	4.81743e-13
cis_s	105	module105:21:44471469	module105:21:44296324;module105:21:44346735;module105:21:44406130;module105:21:44471469	CBS	0	384	0.975932	0.0240676	9.70339e-09	5.15342e-21	1.99674e-27
cis_s	105	module105:21:44471469	module105:21:44296324;module105:21:44346735;module105:21:44406130;module105:21:44471469	PKNOX1	0	384	0.951461	0.0485385	1.91754e-08	9.86952e-09	3.82405e-15
cis_s	105	module105:21:44471469	module105:21:44296324;module105:21:44346735;module105:21:44406130;module105:21:44471469	PKNOX1	0	384	0.892231	0.0760118	2.97972e-08	0.0317572	1.23046e-08
cis_s	105	module105:21:44471469	module105:21:44296324;module105:21:44346735;module105:21:44406130;module105:21:44471469	CBS	0	384	0.881792	0.118208	4.61425e-08	6.00723e-24	2.32756e-30
cis_s	105	module105:21:44471469	module105:21:44296324;module105:21:44346735;module105:21:44406130;module105:21:44471469	U2AF1	0	384	0.869971	0.129005	5.03212e-08	0.00102417	3.96824e-10
cis_s	105	module105:21:44471469	module105:21:44296324;module105:21:44346735;module105:21:44406130;module105:21:44471469	PKNOX1	0	384	0.852391	0.147606	5.75217e-08	2.57406e-06	9.97347e-13
cis_e	111	module111:5:173205225	module111:5:173205225	CPEB4	1.78845e-08	302	0.997844	0.00212549	3.09979e-05	3.50742e-11	3.48097e-13
cis_e	111	module111:5:173205225	module111:5:173205225	C5orf47	1.78845e-08	302	0.997222	0.00260653	3.57658e-05	0.000134785	1.33769e-06
cis_s	113	module113:6:31249593	module113:6:31249593	HLA-C;USP8P1;RPL3P2;WASF5P;XXbac-BPG248L24.13;XXbac-BPG248L24.10;HLA-B	6.63446e-10	1313	0.925384	0.0704073	0.00420897	2.6809e-19	1.58186e-20
cis_s	113	module113:6:31249593	module113:6:31249593	HLA-C;USP8P1;RPL3P2;WASF5P;XXbac-BPG248L24.13;XXbac-BPG248L24.10;HLA-B	6.63446e-10	1313	0.904817	0.0898296	0.00535376	3.50532e-37	2.06831e-38
cis_s	113	module113:6:31249593	module113:6:31249593	HLA-C;USP8P1;RPL3P2;WASF5P;XXbac-BPG248L24.13;XXbac-BPG248L24.10;HLA-B	6.63446e-10	1313	0.880151	0.113122	0.00672667	3.02636e-25	1.78569e-26
cis_s	113	module113:6:31249593	module113:6:31249593	HLA-C	6.63446e-10	1313	0.869478	0.123201	0.00732076	5.3048e-163	3.13009e-164
cis_s	113	module113:6:31249593	module113:6:31249593	HLA-C;USP8P1;RPL3P2;WASF5P;XXbac-BPG248L24.13;XXbac-BPG248L24.10;HLA-B	6.63446e-10	1313	0.859228	0.132881	0.00789131	1.46048e-35	8.61754e-37
cis_s	113	module113:6:31249593	module113:6:31249593	HLA-C;USP8P1;RPL3P2;WASF5P;XXbac-BPG248L24.13;XXbac-BPG248L24.10;HLA-B	6.63446e-10	1313	0.825784	0.164463	0.00975282	1.92919e-32	1.13832e-33
cis_e	116	module116:15:52696406	module116:15:52696406;module116:15:52746948	MYO5A	7.67297e-08	79	0.959087	0.0136232	0.000661738	0.0254718	0.0011559
cis_e	120	module120:2:160630368	module120:2:160630368	BAZ2B	1.19281e-07	313	0.86614	0.129645	0.00421479	5.28832e-34	1.70783e-35
cis_s	120	module120:2:160630368	module120:2:160630368	BAZ2B	1.19281e-07	313	0.88785	0.108613	0.00353625	1.38321e-06	4.46698e-08
cis_s	120	module120:2:160630368	module120:2:160630368	BAZ2B	1.19281e-07	313	0.887367	0.109081	0.00355135	1.07188e-06	3.46155e-08
cis_s	120	module120:2:160630368	module120:2:160630368	BAZ2B	1.19281e-07	313	0.884942	0.111431	0.00362716	2.56573e-09	8.28587e-11
cis_s	120	module120:2:160630368	module120:2:160630368	BAZ2B	1.19281e-07	313	0.881401	0.114861	0.00373782	2.69007e-07	8.68742e-09
cis_e	120	module120:4:6696524	module120:4:6696524	S100P	1.43814e-07	276	0.994413	0.00538932	0.000197204	1.74812e-195	5.40023e-197
cis_e	120	module120:4:6696524	module120:4:6696524	MRFAP1	1.43814e-07	276	0.991959	0.00776878	0.000270634	1.43444e-06	4.43123e-08
cis_e	120	module120:4:6696524	module120:4:6696524	RP11-539L10.2	1.43814e-07	276	0.991151	0.00855442	0.000294878	7.32352e-45	2.26236e-46
cis_s	120	module120:4:6696524	module120:4:6696524	RP11-539L10.2	1.43814e-07	276	0.988361	0.00909445	0.000311475	0.00216576	6.6904e-05
cis_e	120	module120:8:142337734	module120:8:142337734	SLC45A4	1.80713e-09	234	0.990142	0.0098539	4.28759e-06	2.16452e-63	8.55822e-67
cis_e	120	module120:8:142337734	module120:8:142337734	RP11-10J21.3	1.80713e-09	234	0.878339	0.0358898	1.45376e-05	0.0857224	3.38935e-05
cis_s	120	module120:8:142337734	module120:8:142337734	SLC45A4	1.80713e-09	234	0.99167	0.00693891	3.13564e-06	0.00138761	5.48643e-07
cis_s	120	module120:8:142337734	module120:8:142337734	SLC45A4	1.80713e-09	234	0.991654	0.00834201	3.69041e-06	3.49642e-10	1.38244e-13
cis_s	120	module120:8:142337734	module120:8:142337734	SLC45A4	1.80713e-09	234	0.991483	0.00851312	3.75799e-06	2.89428e-12	1.14436e-15
cis_s	120	module120:8:142337734	module120:8:142337734	SLC45A4	1.80713e-09	234	0.991305	0.00869029	3.82797e-06	5.06404e-07	2.00225e-10
cis_s	120	module120:8:142337734	module120:8:142337734	SLC45A4	1.80713e-09	234	0.988636	0.00910806	3.9921e-06	0.00225059	8.89851e-07
cis_s	120	module120:8:142337734	module120:8:142337734	SLC45A4;RP11-10J21.3	1.80713e-09	234	0.986834	0.00926931	4.05514e-06	0.0038906	1.53829e-06
cis_s	120	module120:8:142337734	module120:8:142337734	SLC45A4	1.80713e-09	234	0.986283	0.00990527	4.30637e-06	0.00380584	1.50478e-06
cis_s	120	module120:8:142337734	module120:8:142337734	PTP4A3	1.80713e-09	234	0.954697	0.034714	1.41029e-05	0.0105708	4.17955e-06
cis_e	127	module127:12:54685880	module127:12:54685880	NFE2	7.1235e-09	77	0.999927	6.76481e-07	7.22805e-05	1.20209e-93	8.68351e-95
cis_e	128	module128:21:44473425	module128:21:44473425	PKNOX1	1.52601e-07	378	0.996271	0.00359089	0.000137687	2.87398e-63	8.62645e-65
cis_s	128	module128:21:44473425	module128:21:44473425	PKNOX1	1.52601e-07	378	0.996214	0.00364673	0.000139361	3.14706e-11	9.44613e-13
cis_s	128	module128:21:44473425	module128:21:44473425	CBS	1.52601e-07	378	0.996192	0.00366795	0.000139998	3.88549e-34	1.16626e-35
cis_s	128	module128:21:44473425	module128:21:44473425	CBS	1.52601e-07	378	0.996038	0.0038179	0.000144494	5.31134e-29	1.59424e-30
cis_s	128	module128:21:44473425	module128:21:44473425	CBS	1.52601e-07	378	0.995972	0.00388123	0.000146393	5.22357e-26	1.56789e-27
cis_s	128	module128:21:44473425	module128:21:44473425	CBS	1.52601e-07	378	0.995382	0.00445077	0.00016347	3.84533e-06	1.1542e-07
cis_s	128	module128:21:44473425	module128:21:44473425	CBS	1.52601e-07	378	0.995374	0.00446202	0.000163807	3.61221e-09	1.08423e-10
cis_s	128	module128:21:44473425	module128:21:44473425	PKNOX1	1.52601e-07	378	0.995094	0.00473413	0.000171967	1.83768e-11	5.51593e-13
cis_s	128	module128:21:44473425	module128:21:44473425	PKNOX1	1.52601e-07	378	0.994938	0.00488534	0.000176501	5.07792e-16	1.52417e-17
cis_s	128	module128:21:44473425	module128:21:44473425	PKNOX1	1.52601e-07	378	0.994851	0.00497004	0.00017904	8.68566e-08	2.60706e-09
cis_s	128	module128:21:44473425	module128:21:44473425	PKNOX1	1.52601e-07	378	0.994792	0.00502739	0.00018076	7.1416e-14	2.1436e-15
cis_s	128	module128:21:44473425	module128:21:44473425	PKNOX1	1.52601e-07	378	0.948895	0.049587	0.00151687	7.9932e-07	2.39922e-08
cis_s	128	module128:21:44473425	module128:21:44473425	PKNOX1	1.52601e-07	378	0.782486	0.150244	0.00453318	0.0609082	0.0018282
cis_e	133	module133:2:85714745	module133:2:85714745	MAT2A	1.51446e-07	195	0.967553	0.0303399	0.00210759	3.34858e-10	2.25423e-11
cis_e	133	module133:2:85714745	module133:2:85714745	C2orf68	1.51446e-07	195	0.893541	0.0784037	0.00533821	0.0212845	0.00143285
cis_e	133	module133:2:160468234	module133:2:160468234;module133:2:160604812	BAZ2B	2.86632e-08	264	0.966588	0.032917	0.000495008	3.23674e-38	4.72858e-40
cis_s	133	module133:2:160468234	module133:2:160468234;module133:2:160604812	BAZ2B	2.86632e-08	264	0.966036	0.0334598	0.00050293	8.14376e-07	1.18973e-08
cis_s	133	module133:2:160468234	module133:2:160468234;module133:2:160604812	BAZ2B	2.86632e-08	264	0.965945	0.03355	0.000504247	2.98061e-07	4.35441e-09
cis_s	133	module133:2:160468234	module133:2:160468234;module133:2:160604812	BAZ2B	2.86632e-08	264	0.965794	0.0336991	0.000506422	3.80662e-07	5.56113e-09
cis_s	133	module133:2:160468234	module133:2:160468234;module133:2:160604812	BAZ2B	2.86632e-08	264	0.965313	0.0341738	0.00051335	3.17399e-10	4.63691e-12
cis_s	133	module133:2:160468234	module133:2:160468234;module133:2:160604812	BAZ2B	2.86632e-08	264	0.824439	0.114033	0.00167797	0.0589876	0.000861756
cis_s	133	module133:2:160604812	module133:2:160468234;module133:2:160604812	BAZ2B	1.34166e-08	304	0.89413	0.105767	0.000103128	2.18447e-07	2.11211e-10
cis_s	133	module133:2:160604812	module133:2:160468234;module133:2:160604812	BAZ2B	1.34166e-08	304	0.892849	0.107046	0.000104363	1.19851e-06	1.15881e-09
cis_s	133	module133:2:160604812	module133:2:160468234;module133:2:160604812	BAZ2B	1.34166e-08	304	0.889175	0.110716	0.000107909	9.19856e-07	8.89387e-10
cis_s	133	module133:2:160604812	module133:2:160468234;module133:2:160604812	BAZ2B	1.34166e-08	304	0.87682	0.12306	0.000119831	2.00404e-09	1.93766e-12
cis_e	143	module143:17:73819137	module143:17:73819137	H3F3B	1.61199e-07	168	0.893525	0.10198	0.00440455	8.64544e-05	3.70155e-06
cis_e	145	module145:2:85725354	module145:2:85725354;module145:2:85787123	VAMP8	4.75357e-08	164	0.990718	0.00921976	6.21518e-05	2.91766e-45	1.776e-47
cis_e	145	module145:2:85725354	module145:2:85725354;module145:2:85787123	MAT2A	4.75357e-08	164	0.974885	0.0249575	0.000157852	2.77038e-10	1.68635e-12
cis_e	145	module145:2:85725354	module145:2:85725354;module145:2:85787123	RNF181	4.75357e-08	164	0.967127	0.0116637	7.68844e-05	0.0210044	0.000127855
cis_e	145	module145:2:85725354	module145:2:85725354;module145:2:85787123	TMEM150A	4.75357e-08	164	0.918887	0.0667652	0.000411997	0.0138519	8.4317e-05
cis_e	145	module145:2:85725354	module145:2:85725354;module145:2:85787123	C2orf68	4.75357e-08	164	0.841425	0.124113	0.000760607	0.0334973	0.0002039
cis_s	145	module145:2:85725354	module145:2:85725354;module145:2:85787123	RNF181	4.75357e-08	164	0.986552	0.0122119	8.03394e-05	0.00114844	6.99064e-06
cis_s	145	module145:2:85725354	module145:2:85725354;module145:2:85787123	RNF181	4.75357e-08	164	0.984391	0.0154887	0.000100273	1.99249e-05	1.21284e-07
cis_s	145	module145:2:85725354	module145:2:85725354;module145:2:85787123	VAMP8	4.75357e-08	164	0.950933	0.0487645	0.000302621	8.07756e-11	4.91686e-13
cis_s	145	module145:2:85725354	module145:2:85725354;module145:2:85787123	VAMP8	4.75357e-08	164	0.922178	0.0773034	0.000476164	4.25989e-05	2.59302e-07
cis_s	145	module145:2:85725354	module145:2:85725354;module145:2:85787123	VAMP8;VAMP5	4.75357e-08	164	0.920135	0.0793761	0.000488768	1.43947e-19	8.76215e-22
cis_e	145	module145:2:85787123	module145:2:85725354;module145:2:85787123	RNF181	8.59317e-08	96	0.985051	0.0127927	0.000128611	0.00200906	1.87539e-05
cis_e	145	module145:2:85787123	module145:2:85725354;module145:2:85787123	MAT2A	8.59317e-08	96	0.983413	0.0164244	0.000162496	1.48379e-08	1.38507e-10
cis_e	145	module145:2:85787123	module145:2:85725354;module145:2:85787123	C2orf68	8.59317e-08	96	0.856956	0.0176638	0.000172886	0.124049	0.00115796
cis_e	145	module145:2:85787123	module145:2:85725354;module145:2:85787123	TMEM150A	8.59317e-08	96	0.832194	0.159331	0.00149507	0.00691578	6.45567e-05
cis_e	145	module145:2:85787123	module145:2:85725354;module145:2:85787123	RETSAT	8.59317e-08	96	0.784568	0.0457803	0.000434669	0.167652	0.00156498
cis_s	145	module145:2:85787123	module145:2:85725354;module145:2:85787123	RNF181	8.59317e-08	96	0.985951	0.0137345	0.000137411	0.000175716	1.64026e-06
cis_s	145	module145:2:85787123	module145:2:85725354;module145:2:85787123	RNF181	8.59317e-08	96	0.985638	0.0142189	0.00014193	1.21998e-06	1.13882e-08
cis_s	145	module145:2:85787123	module145:2:85725354;module145:2:85787123	RNF181	8.59317e-08	96	0.811795	0.109889	0.00103336	0.0765677	0.000714736
cis_s	145	module145:2:85787123	module145:2:85725354;module145:2:85787123	VAMP8	8.59317e-08	96	0.7652	0.232526	0.00217771	9.46782e-05	8.83792e-07
cis_e	146	module146:5:173205058	module146:5:173205058	CPEB4	9.92688e-09	303	0.988305	0.0116483	4.7116e-05	1.41905e-10	5.29099e-13
cis_e	146	module146:5:173205058	module146:5:173205058	C5orf47	9.92688e-09	303	0.987141	0.0123098	4.95781e-05	0.000497316	1.85426e-06
cis_e	153	module153:3:100987978	module153:3:100930681;module153:3:100987978;module153:3:101044144;module153:3:101095727;module153:3:101167346;module153:3:101233856	SENP7	6.55487e-12	74	0.995123	0.00487738	3.50955e-08	2.48512e-10	1.48517e-15
cis_e	153	module153:3:101044144	module153:3:100930681;module153:3:100987978;module153:3:101044144;module153:3:101095727;module153:3:101167346;module153:3:101233856	SENP7	2.22045e-16	207	0.989569	0.0104311	2.85074e-12	2.87072e-25	7.16565e-35
cis_e	153	module153:3:101095727	module153:3:100930681;module153:3:100987978;module153:3:101044144;module153:3:101095727;module153:3:101167346;module153:3:101233856	SENP7	3.33067e-16	64	0.989202	0.010798	3.91025e-12	2.35853e-25	7.8241e-35
cis_e	153	module153:3:101167346	module153:3:100930681;module153:3:100987978;module153:3:101044144;module153:3:101095727;module153:3:101167346;module153:3:101233856	SENP7	0	175	0.98941	0.0105903	4.63402e-12	9.68891e-26	3.87733e-35
cis_e	153	module153:3:101233856	module153:3:100930681;module153:3:100987978;module153:3:101044144;module153:3:101095727;module153:3:101167346;module153:3:101233856	SENP7	2.22045e-16	124	0.989115	0.0108851	4.25893e-12	8.10804e-26	2.9081e-35
cis_e	154	module154:6:144291150	module154:6:144291150;module154:6:144342222;module154:6:144394152;module154:6:144446497;module154:6:144610372	PLAGL1	0	206	0.924312	0.0756876	7.55979e-11	6.90868e-12	6.81724e-21
cis_s	154	module154:6:144291150	module154:6:144291150;module154:6:144342222;module154:6:144394152;module154:6:144446497;module154:6:144610372	PLAGL1	0	206	0.992	0.00183186	2.78649e-12	0.00616784	6.0862e-12
cis_s	154	module154:6:144291150	module154:6:144291150;module154:6:144342222;module154:6:144394152;module154:6:144446497;module154:6:144610372	PLAGL1	0	206	0.982862	0.00412549	5.04074e-12	0.0130128	1.28406e-11
cis_s	154	module154:6:144291150	module154:6:144291150;module154:6:144342222;module154:6:144394152;module154:6:144446497;module154:6:144610372	PLAGL1	0	206	0.979016	0.00730662	8.17598e-12	0.0136769	1.34959e-11
cis_s	154	module154:6:144291150	module154:6:144291150;module154:6:144342222;module154:6:144394152;module154:6:144446497;module154:6:144610372	PLAGL1	0	206	0.978533	0.00579677	6.68563e-12	0.0156697	1.54623e-11
cis_s	154	module154:6:144291150	module154:6:144291150;module154:6:144342222;module154:6:144394152;module154:6:144446497;module154:6:144610372	PLAGL1	0	206	0.906241	0.0476667	4.79301e-11	0.0460925	4.54824e-11
cis_s	154	module154:6:144291150	module154:6:144291150;module154:6:144342222;module154:6:144394152;module154:6:144446497;module154:6:144610372	PLAGL1	0	206	0.87913	0.0157163	1.63758e-11	0.105153	1.03761e-10
cis_e	154	module154:6:144342222	module154:6:144291150;module154:6:144342222;module154:6:144394152;module154:6:144446497;module154:6:144610372	PLAGL1	0	66	0.99655	0.00345017	4.7381e-12	1.50335e-11	1.60186e-20
cis_s	154	module154:6:144342222	module154:6:144291150;module154:6:144342222;module154:6:144394152;module154:6:144446497;module154:6:144610372	PLAGL1	0	66	0.99461	0.00490835	6.28977e-12	0.000481222	5.12756e-13
cis_s	154	module154:6:144342222	module154:6:144291150;module154:6:144342222;module154:6:144394152;module154:6:144446497;module154:6:144610372	PLAGL1	0	66	0.98803	0.0107716	1.25302e-11	0.00119846	1.277e-12
cis_s	154	module154:6:144342222	module154:6:144291150;module154:6:144342222;module154:6:144394152;module154:6:144446497;module154:6:144610372	PLAGL1	0	66	0.987832	0.0117835	1.36082e-11	0.000384527	4.09724e-13
cis_s	154	module154:6:144342222	module154:6:144291150;module154:6:144342222;module154:6:144394152;module154:6:144446497;module154:6:144610372	PLAGL1	0	66	0.984639	0.0146591	1.66688e-11	0.000701811	7.478e-13
cis_s	154	module154:6:144342222	module154:6:144291150;module154:6:144342222;module154:6:144394152;module154:6:144446497;module154:6:144610372	PLAGL1	0	66	0.974951	0.00894371	1.05686e-11	0.0161053	1.71607e-11
cis_s	154	module154:6:144342222	module154:6:144291150;module154:6:144342222;module154:6:144394152;module154:6:144446497;module154:6:144610372	PLAGL1	0	66	0.972931	0.0187443	2.10092e-11	0.0083247	8.87021e-12
cis_s	154	module154:6:144342222	module154:6:144291150;module154:6:144342222;module154:6:144394152;module154:6:144446497;module154:6:144610372	PLAGL1	0	66	0.938577	0.022245	2.47027e-11	0.0391776	4.17449e-11
cis_s	154	module154:6:144342222	module154:6:144291150;module154:6:144342222;module154:6:144394152;module154:6:144446497;module154:6:144610372	PLAGL1	0	66	0.934126	0.0211097	2.34884e-11	0.0447639	4.76972e-11
cis_e	154	module154:6:144394152	module154:6:144291150;module154:6:144342222;module154:6:144394152;module154:6:144446497;module154:6:144610372	PLAGL1	0	117	0.916735	0.0832651	3.43687e-09	1.97142e-10	8.04867e-18
cis_s	154	module154:6:144394152	module154:6:144291150;module154:6:144342222;module154:6:144394152;module154:6:144446497;module154:6:144610372	PLAGL1	0	117	0.897366	0.0879327	3.62665e-09	0.0147016	6.00219e-10
cis_s	154	module154:6:144394152	module154:6:144291150;module154:6:144342222;module154:6:144394152;module154:6:144446497;module154:6:144610372	PLAGL1	0	117	0.868998	0.0969736	3.9946e-09	0.0340286	1.38928e-09
cis_s	154	module154:6:144394152	module154:6:144291150;module154:6:144342222;module154:6:144394152;module154:6:144446497;module154:6:144610372	PLAGL1	0	117	0.814255	0.106928	4.39878e-09	0.0788166	3.21783e-09
cis_s	154	module154:6:144394152	module154:6:144291150;module154:6:144342222;module154:6:144394152;module154:6:144446497;module154:6:144610372	PLAGL1	0	117	0.804153	0.175111	7.18206e-09	0.0207353	8.46554e-10
cis_s	154	module154:6:144394152	module154:6:144291150;module154:6:144342222;module154:6:144394152;module154:6:144446497;module154:6:144610372	PLAGL1	0	117	0.786908	0.157256	6.45238e-09	0.0558356	2.27959e-09
cis_e	154	module154:6:144446497	module154:6:144291150;module154:6:144342222;module154:6:144394152;module154:6:144446497;module154:6:144610372	PLAGL1	2.83906e-09	56	0.998764	0.00122939	5.621e-06	1.03744e-06	2.61717e-09
cis_e	154	module154:6:144610372	module154:6:144291150;module154:6:144342222;module154:6:144394152;module154:6:144446497;module154:6:144610372	PLAGL1	3.97702e-09	171	0.989224	0.0080725	9.53426e-06	0.00269117	2.8315e-06
cis_e	156	module156:3:100987978	module156:3:100930681;module156:3:100987978;module156:3:101044144;module156:3:101111312;module156:3:101161330;module156:3:101242751	SENP7	2.76381e-11	74	0.997803	0.00219714	6.42518e-08	1.35203e-10	2.719e-15
cis_e	156	module156:3:101044144	module156:3:100930681;module156:3:100987978;module156:3:101044144;module156:3:101111312;module156:3:101161330;module156:3:101242751	SENP7	1.4988e-14	141	0.995965	0.00403531	9.29734e-11	3.9691e-25	7.33454e-33
cis_e	156	module156:3:101111312	module156:3:100930681;module156:3:100987978;module156:3:101044144;module156:3:101111312;module156:3:101161330;module156:3:101242751	SENP7	8.21565e-15	215	0.974369	0.0256313	1.07764e-10	1.35329e-25	5.48141e-34
cis_e	156	module156:3:101161330	module156:3:100930681;module156:3:100987978;module156:3:101044144;module156:3:101111312;module156:3:101161330;module156:3:101242751	SENP7	1.53211e-14	76	0.997085	0.00275468	0.000160719	1.76523e-19	7.56195e-21
cis_e	156	module156:3:101242751	module156:3:100930681;module156:3:100987978;module156:3:101044144;module156:3:101111312;module156:3:101161330;module156:3:101242751	SENP7	1.66533e-15	148	0.978416	0.0215841	9.49913e-11	1.54062e-25	6.48624e-34
cis_e	160	module160:2:85953126	module160:2:85953126	USP39	5.66626e-08	216	0.759825	0.230514	0.00821154	0.00139991	4.97049e-05
cis_s	160	module160:2:85953126	module160:2:85953126	GNLY	5.66626e-08	216	0.781419	0.211059	0.00752155	1.0994e-06	3.90349e-08
cis_e	164	module164:10:134048893	module164:10:134048893	PWWP2B	1.45218e-07	331	0.768225	0.219159	0.00905064	0.00342484	0.000140942
cis_s	164	module164:10:134048893	module164:10:134048893	STK32C	1.45218e-07	331	0.982653	0.0164109	0.000715794	0.000211648	8.70995e-06
cis_s	164	module164:10:134048893	module164:10:134048893	STK32C	1.45218e-07	331	0.98085	0.0183542	0.000795696	3.36504e-23	1.38481e-24
cis_s	164	module164:10:134048893	module164:10:134048893	STK32C	1.45218e-07	331	0.969409	0.0292584	0.00124396	8.46343e-05	3.48295e-06
cis_s	164	module164:10:134048893	module164:10:134048893	STK32C	1.45218e-07	331	0.957906	0.0403923	0.00170168	3.146e-08	1.29467e-09
cis_s	164	module164:10:134048893	module164:10:134048893	STK32C	1.45218e-07	331	0.954783	0.0433924	0.00182502	2.90745e-20	1.1965e-21
cis_s	164	module164:10:134048893	module164:10:134048893	STK32C	1.45218e-07	331	0.887383	0.10788	0.00447608	0.00025103	1.03306e-05
cis_s	164	module164:10:134048893	module164:10:134048893	STK32C;LRRC27	1.45218e-07	331	0.866252	0.125671	0.0052074	0.00275553	0.000113398
