# Supplementary material for: Trans-eQTL mapping in gene sets identifies network effects of genetic variants
Source: Cell Genom. 2024 Apr 1;4(4):100538. doi: 10.1016/j.xgen.2024.100538 (PMC11019359; doi:10.1016/j.xgen.2024.100538)
Supplement: Table S6. Gene Ontology enrichment of the nearest genes of trans-eQTL loci in DGN, related to Figure 3 [file mmc5.xlsx]

## Sheet: Table S6
Table S6. Gene ontology enrichment of the nearest genes of trans-eQTL loci in DGN. Related to Figure 3.
source	term_name	term_id	adjusted_p_value	negative_log10_of_adjusted_p_value	term_size	query_size	intersection_size	effective_domain_size	intersections
GO:MF	RNA polymerase II transcription regulatory region sequence-specific DNA binding	GO:0000977	0.00125793	2.90034	1405	121	24	20166	IKZF1,PKNOX1,ZNF131,NFE2,NPAS3,BCL11A,ZNF285,ZNF229,ZNF180,PLAGL1,ATOH8,ZNF497,ZNF837,ZNF584,FOXJ2,ZNF367,ZNF263,ZNF75A,ZBTB11,NFKB1,ZNF596,PRDM4,ASCL4,HBP1
GO:MF	DNA-binding transcription factor activity	GO:0003700	0.00138786	2.85765	1413	121	24	20166	IKZF1,PKNOX1,ZNF131,NFE2,NPAS3,BCL11A,ZNF285,ZNF229,ZNF180,PLAGL1,ATOH8,ZNF497,ZNF837,ZNF584,FOXJ2,ZNF367,ZNF263,ZNF75A,ZBTB11,NFKB1,ZNF596,PRDM4,ASCL4,HBP1
GO:MF	sequence-specific DNA binding	GO:0043565	0.00224402	2.64897	1662	121	26	20166	IKZF1,PKNOX1,UPF3A,ZNF131,NFE2,NPAS3,BCL11A,ZNF285,ZNF229,ZNF180,PLAGL1,ATOH8,ZNF497,ZNF837,ZNF584,FOXJ2,ZNF367,ZNF263,ZNF75A,ZBTB11,MCM5,NFKB1,ZNF596,PRDM4,ASCL4,HBP1
GO:MF	sequence-specific double-stranded DNA binding	GO:1990837	0.00227978	2.64211	1558	121	25	20166	IKZF1,PKNOX1,ZNF131,NFE2,NPAS3,BCL11A,ZNF285,ZNF229,ZNF180,PLAGL1,ATOH8,ZNF497,ZNF837,ZNF584,FOXJ2,ZNF367,ZNF263,ZNF75A,ZBTB11,MCM5,NFKB1,ZNF596,PRDM4,ASCL4,HBP1
GO:MF	transcription cis-regulatory region binding	GO:0000976	0.00384742	2.41483	1500	121	24	20166	IKZF1,PKNOX1,ZNF131,NFE2,NPAS3,BCL11A,ZNF285,ZNF229,ZNF180,PLAGL1,ATOH8,ZNF497,ZNF837,ZNF584,FOXJ2,ZNF367,ZNF263,ZNF75A,ZBTB11,NFKB1,ZNF596,PRDM4,ASCL4,HBP1
GO:MF	transcription regulatory region nucleic acid binding	GO:0001067	0.00393467	2.40509	1502	121	24	20166	IKZF1,PKNOX1,ZNF131,NFE2,NPAS3,BCL11A,ZNF285,ZNF229,ZNF180,PLAGL1,ATOH8,ZNF497,ZNF837,ZNF584,FOXJ2,ZNF367,ZNF263,ZNF75A,ZBTB11,NFKB1,ZNF596,PRDM4,ASCL4,HBP1
GO:MF	double-stranded DNA binding	GO:0003690	0.00670204	2.17379	1658	121	25	20166	IKZF1,PKNOX1,ZNF131,NFE2,NPAS3,BCL11A,ZNF285,ZNF229,ZNF180,PLAGL1,ATOH8,ZNF497,ZNF837,ZNF584,FOXJ2,ZNF367,ZNF263,ZNF75A,ZBTB11,MCM5,NFKB1,ZNF596,PRDM4,ASCL4,HBP1
GO:MF	DNA-binding transcription factor activity, RNA polymerase II-specific	GO:0000981	0.00817104	2.08772	1359	121	22	20166	PKNOX1,ZNF131,NFE2,NPAS3,BCL11A,ZNF285,ZNF229,ZNF180,PLAGL1,ATOH8,ZNF837,ZNF584,FOXJ2,ZNF367,ZNF263,ZNF75A,ZBTB11,NFKB1,ZNF596,PRDM4,ASCL4,HBP1
GO:MF	transcription regulator activity	GO:0140110	0.0104498	1.98089	1925	121	27	20166	IKZF1,PKNOX1,RBPMS,ZNF131,NFE2,NPAS3,URI1,BCL11A,ZNF285,ZNF229,ZNF180,PLAGL1,ATOH8,ZNF497,ZNF837,ZNF584,TCF25,FOXJ2,ZNF367,ZNF263,ZNF75A,ZBTB11,NFKB1,ZNF596,PRDM4,ASCL4,HBP1
GO:MF	DNA binding	GO:0003677	0.0264221	1.57803	2507	121	31	20166	PDCD5,IKZF1,PKNOX1,UPF3A,ZNF131,NFE2,NPAS3,BCL11A,ZNF285,ZNF229,ZNF180,PLAGL1,ATOH8,ZNF407,ZNF497,ZNF837,ZNF584,TCF25,FOXJ2,ZNF367,PRDM7,ZNF263,TIGD7,ZNF75A,ZBTB11,MCM5,NFKB1,ZNF596,PRDM4,ASCL4,HBP1
GO:MF	RNA polymerase II cis-regulatory region sequence-specific DNA binding	GO:0000978	0.0393014	1.40559	1189	121	19	20166	IKZF1,PKNOX1,ZNF131,NFE2,BCL11A,ZNF285,ZNF229,PLAGL1,ATOH8,ZNF497,ZNF837,ZNF584,FOXJ2,ZNF367,ZNF263,ZBTB11,NFKB1,PRDM4,HBP1
GO:MF	cis-regulatory region sequence-specific DNA binding	GO:0000987	0.0489419	1.31032	1209	121	19	20166	IKZF1,PKNOX1,ZNF131,NFE2,BCL11A,ZNF285,ZNF229,PLAGL1,ATOH8,ZNF497,ZNF837,ZNF584,FOXJ2,ZNF367,ZNF263,ZBTB11,NFKB1,PRDM4,HBP1
GO:BP	biosynthetic process	GO:0009058	0.007133	2.14673	5941	114	55	21092	RBP4,IKZF1,NDUFV3,PKNOX1,CBS,UPF3A,ARPP19,ACO1,ASAH2B,RBPMS,ZNF131,NFE2,BBOX1,MAT2A,MRPL19,NPAS3,CCNE1,URI1,BCL11A,TRMT10C,ZNF285,ZNF229,ZNF180,PLAGL1,SF3B5,ATOH8,ZNF407,ZNF497,ZNF837,RPS5,ZNF584,SLC27A5,OR7D2,TCF25,FOXJ2,SLC35D2,ZNF367,PRDM7,ZNF263,ZNF75A,PGM1,ZBTB11,RPL24,OPRM1,PSMA6,PIGL,ST6GALNAC1,HMOX1,NFKB1,ZNF596,PWP1,PRDM4,ASCL4,HBP1,PLCB1
GO:BP	organic substance biosynthetic process	GO:1901576	0.0107251	1.9696	5854	114	54	21092	RBP4,IKZF1,NDUFV3,PKNOX1,CBS,UPF3A,ARPP19,ACO1,ASAH2B,RBPMS,ZNF131,NFE2,BBOX1,MAT2A,MRPL19,NPAS3,CCNE1,URI1,BCL11A,TRMT10C,ZNF285,ZNF229,ZNF180,PLAGL1,SF3B5,ATOH8,ZNF407,ZNF497,ZNF837,RPS5,ZNF584,SLC27A5,OR7D2,TCF25,FOXJ2,SLC35D2,ZNF367,PRDM7,ZNF263,ZNF75A,PGM1,ZBTB11,RPL24,PSMA6,PIGL,ST6GALNAC1,HMOX1,NFKB1,ZNF596,PWP1,PRDM4,ASCL4,HBP1,PLCB1
GO:BP	cellular biosynthetic process	GO:0044249	0.0173537	1.76061	5782	114	53	21092	IKZF1,NDUFV3,PKNOX1,CBS,UPF3A,ARPP19,ACO1,ASAH2B,RBPMS,ZNF131,NFE2,BBOX1,MAT2A,MRPL19,NPAS3,CCNE1,URI1,BCL11A,TRMT10C,ZNF285,ZNF229,ZNF180,PLAGL1,SF3B5,ATOH8,ZNF407,ZNF497,ZNF837,RPS5,ZNF584,SLC27A5,OR7D2,TCF25,FOXJ2,SLC35D2,ZNF367,PRDM7,ZNF263,ZNF75A,ZBTB11,RPL24,OPRM1,PSMA6,PIGL,ST6GALNAC1,HMOX1,NFKB1,ZNF596,PWP1,PRDM4,ASCL4,HBP1,PLCB1
GO:BP	cellular nitrogen compound biosynthetic process	GO:0044271	0.0443972	1.35264	4853	114	46	21092	IKZF1,NDUFV3,PKNOX1,UPF3A,ACO1,ASAH2B,RBPMS,ZNF131,NFE2,BBOX1,MRPL19,NPAS3,CCNE1,URI1,BCL11A,TRMT10C,ZNF285,ZNF229,ZNF180,PLAGL1,SF3B5,ATOH8,ZNF407,ZNF497,ZNF837,RPS5,ZNF584,OR7D2,TCF25,FOXJ2,ZNF367,PRDM7,ZNF263,ZNF75A,ZBTB11,RPL24,OPRM1,PSMA6,HMOX1,NFKB1,ZNF596,PWP1,PRDM4,ASCL4,HBP1,PLCB1
GO:BP	regulation of mast cell degranulation	GO:0043304	0.044649	1.35019	32	114	4	21092	LYN,UNC13D,VAMP8,HMOX1
GO:BP	regulation of cellular biosynthetic process	GO:0031326	0.0491244	1.3087	4114	114	41	21092	IKZF1,PKNOX1,UPF3A,ARPP19,ACO1,RBPMS,ZNF131,NFE2,NPAS3,CCNE1,URI1,BCL11A,TRMT10C,ZNF285,ZNF229,ZNF180,PLAGL1,SF3B5,ATOH8,ZNF407,ZNF497,ZNF837,ZNF584,OR7D2,TCF25,FOXJ2,ZNF367,PRDM7,ZNF263,ZNF75A,ZBTB11,OPRM1,PSMA6,HMOX1,NFKB1,ZNF596,PWP1,PRDM4,ASCL4,HBP1,PLCB1
