# Supplementary material for: Trans-eQTL mapping in gene sets identifies network effects of genetic variants
Source: Cell Genom. 2024 Apr 1;4(4):100538. doi: 10.1016/j.xgen.2024.100538 (PMC11019359; doi:10.1016/j.xgen.2024.100538)
Supplement: Table S7. Functional annotations of 166 gene co-expression modules, related to Figure 3 [file mmc6.xlsx]

## Sheet: Table S7
Table S7. Functional annotations of 166 gene co-expression modules. Related to Figure 3.
gene_module	GO:BP_term_name	GO:BP_term_id	GO:BP_adjusted_p_value	GO:MF_term_name	GO:MF_term_id	GO:MF_adjusted_p_value	KEGG_term_name	KEGG_term_id	KEGG_adjusted_p_value	REAC_term_name	REAC_term_id	REAC_adjusted_p_value
1	organonitrogen compound metabolic process;regulation of immune response;protein metabolic process;regulation of response to stimulus;positive regulation of response to stimulus;regulation of immune system process;immune response;response to stress;immune system process;proteolysis;programmed cell death;defense response;response to stimulus;response to external stimulus;regulation of response to s…	GO:1901564;GO:0050776;GO:0019538;GO:0048583;GO:0048584;GO:0002682;GO:0006955;GO:0006950;GO:0002376;GO:0006508;GO:0012501;GO:0006952;GO:0050896;GO:0009605;GO:0080134;GO:0002456;GO:0031347;GO:0006915;GO:0002819;GO:0034097;GO:0008219;GO:0048518;GO:0050778;GO:0002709;GO:0050777;GO:0051716;GO:0009607;GO:0001817;GO:0032101;GO:0002764;GO:0001816;GO:0051707;GO:0043207;GO:0002684;GO:0002822;GO:0009966;GO:…	3.82900371856438e-11;4.58959648858687e-10;2.97724718408974e-09;1.22136113168775e-08;1.06034627590206e-06;1.64831179039437e-06;1.78467129024898e-06;7.93001290512729e-06;5.00329617182881e-05;5.55178273732803e-05;7.47198437048522e-05;8.60239248459337e-05;0.000151879604910052;0.000186999854580745;0.000274582576532761;0.000282974760017305;0.000304182913587676;0.000354024275475978;0.000361435325811279;…	protein binding;catalytic activity;hydrolase activity;catalytic activity, acting on a protein;TAP binding;binding	GO:0005515;GO:0003824;GO:0016787;GO:0140096;GO:0046977;GO:0005488	7.51458700024279e-07;4.77193896585155e-06;0.00481415878589994;0.00593122021154149;0.0398335250794667;0.0411466801429634	NOD-like receptor signaling pathway	KEGG:04621	0.00264155	Immune System;Cytokine Signaling in Immune system;Interferon gamma signaling;Regulated proteolysis of p75NTR;NOTCH4 Activation and Transmission of Signal to the Nucleus;Adaptive Immune System;Interferon Signaling;Butyrophilin (BTN) family interactions;NOTCH2 Activation and Transmission of Signal to the Nucleus;Noncanonical activation of NOTCH3;Signaling by NOTCH4	REAC:R-HSA-168256;REAC:R-HSA-1280215;REAC:R-HSA-877300;REAC:R-HSA-193692;REAC:R-HSA-9013700;REAC:R-HSA-1280218;REAC:R-HSA-913531;REAC:R-HSA-8851680;REAC:R-HSA-2979096;REAC:R-HSA-9017802;REAC:R-HSA-9013694	2.57531474429142e-05;0.000514605064149479;0.00294061429305571;0.0085395797954747;0.0085395797954747;0.00983676502960006;0.0138590383041922;0.0142327617447982;0.0344360457432593;0.0409604543881594;0.0424315204613393
2	cellular catabolic process;organonitrogen compound metabolic process;regulation of cellular metabolic process;catabolic process;biological regulation;regulation of cellular process;protein metabolic process;macromolecule modification;positive regulation of cellular process;system development;multicellular organism development;erythrocyte differentiation;positive regulation of biological process;o…	GO:0044248;GO:1901564;GO:0031323;GO:0009056;GO:0065007;GO:0050794;GO:0019538;GO:0043412;GO:0048522;GO:0048731;GO:0007275;GO:0030218;GO:0048518;GO:1901565;GO:1901362;GO:0080090;GO:0044260;GO:0018130	1.58003860078954e-05;0.000129774768120471;0.000387973347634899;0.000568254636717175;0.00147037459954638;0.00370986355535152;0.00725746597554879;0.0134240312995821;0.0155666244786112;0.01705669439891;0.0186408918614812;0.0270576146605708;0.0273605207337014;0.0276989341698962;0.0357111747975807;0.0358431058720961;0.040685595515868;0.0497475854322141	protein binding;catalytic activity;thiosulfate sulfurtransferase activity	GO:0005515;GO:0003824;GO:0004792	1.28668783067598e-10;0.00843089349564897;0.01173757004018
3	defense response to virus;defense response to symbiont;response to virus;negative regulation of viral genome replication;viral process;negative regulation of viral process;regulation of viral life cycle;viral life cycle;regulation of viral process;regulation of viral genome replication;defense response to other organism;response to biotic stimulus;biological process involved in interspecies inter…	GO:0051607;GO:0140546;GO:0009615;GO:0045071;GO:0016032;GO:0048525;GO:1903900;GO:0019058;GO:0050792;GO:0045069;GO:0098542;GO:0009607;GO:0044419;GO:0051707;GO:0006950;GO:0043207;GO:0006952;GO:0045087;GO:0019079;GO:0002831;GO:0035455;GO:0034097;GO:0009605;GO:0006955;GO:0032101;GO:0034340;GO:0031347;GO:0009056;GO:0050896;GO:0071357;GO:1901575;GO:0080134;GO:0048518;GO:0044248;GO:0060337;GO:0065007;GO:…	8.70054310654667e-31;1.03712055725335e-30;2.87039186003521e-27;5.69670674456732e-18;6.39453925353739e-18;1.06946689333264e-17;1.66837214323195e-17;9.07798168294418e-17;1.0833017067121e-16;4.66277021129605e-16;1.42294711712698e-15;4.39116593258366e-15;4.8521136634865e-15;9.02123069387357e-15;9.79191111603319e-15;1.02052513473724e-14;1.99308451083875e-14;1.87752219743414e-13;2.50629777965552e-13;2.…	protein binding;catalytic activity;double-stranded RNA binding;ion binding;2'-5'-oligoadenylate synthetase activity;binding;RNA helicase activity;ATP-dependent activity, acting on RNA;nucleotide binding;nucleoside phosphate binding;small molecule binding;zinc ion binding;transition metal ion binding;cation binding;transcription coactivator activity;enzyme binding;RNA polymerase II-specific DNA-bi…	GO:0005515;GO:0003824;GO:0003725;GO:0043167;GO:0001730;GO:0005488;GO:0003724;GO:0008186;GO:0000166;GO:1901265;GO:0036094;GO:0008270;GO:0046914;GO:0043169;GO:0003713;GO:0019899;GO:0061629;GO:0016787;GO:0003727;GO:0016740;GO:0042802;GO:0061630;GO:0043168;GO:0003712;GO:0046872;GO:0004386	2.65479275283516e-11;2.78705573119768e-07;8.47868686933648e-07;2.5958994020069e-06;0.000135998335937472;0.000455821551883857;0.000607118609062506;0.000791364140080759;0.00103606435449307;0.00105504983845382;0.00162005805489721;0.00490839446294726;0.00510463960465649;0.00549044132669386;0.00629280222478585;0.0119935131530855;0.0125577432696801;0.014760262633601;0.0149518263214867;0.023342785692235…	Influenza A;Measles;Hepatitis C;Coronavirus disease - COVID-19	KEGG:05164;KEGG:05162;KEGG:05160;KEGG:05171	3.55975051406062e-07;0.00318286220047918;0.0113149023163602;0.0155877494645769	Interferon Signaling;Interferon alpha/beta signaling;Antiviral mechanism by IFN-stimulated genes;Cytokine Signaling in Immune system;Interferon gamma signaling;ISG15 antiviral mechanism;OAS antiviral response;Golgi Cisternae Pericentriolar Stack Reorganization	REAC:R-HSA-913531;REAC:R-HSA-909733;REAC:R-HSA-1169410;REAC:R-HSA-1280215;REAC:R-HSA-877300;REAC:R-HSA-1169408;REAC:R-HSA-8983711;REAC:R-HSA-162658	4.83118238233215e-21;8.6374601443296e-18;2.33659710822865e-07;2.15743775859979e-06;6.45277925468797e-05;0.000290799761996913;0.00106871253285703;0.00993161998753102
4	blood coagulation;coagulation;hemostasis;wound healing;platelet activation;response to wounding;regulation of body fluid levels;cell communication;signaling;signal transduction;regulation of cellular process;cell adhesion;cellular response to stimulus;regulation of biological quality;regulation of signaling;regulation of cell communication;response to stimulus;regulation of cellular component org…	GO:0007596;GO:0050817;GO:0007599;GO:0042060;GO:0030168;GO:0009611;GO:0050878;GO:0007154;GO:0023052;GO:0007165;GO:0050794;GO:0007155;GO:0051716;GO:0065008;GO:0023051;GO:0010646;GO:0050896;GO:0051128;GO:0009966;GO:0070527;GO:0051179;GO:0048870;GO:0032879;GO:0051641;GO:0034109;GO:0007160;GO:0016477;GO:0006996;GO:0065007;GO:0006810;GO:0032501;GO:0007166;GO:0035556;GO:0048522;GO:0050789;GO:0031589;GO:…	2.41426952948522e-14;4.6313339554103e-14;5.26492669527156e-14;3.47518552505772e-13;1.11878954785714e-12;1.58683079630252e-12;2.33627976870432e-10;5.1054641656328e-09;3.1694791902345e-08;3.42716317245842e-07;3.89993948459814e-07;4.19174751619023e-07;9.71827751862872e-07;9.87790395643867e-07;1.02522852857373e-06;1.72040117173017e-06;2.07238504942002e-06;2.23476899563317e-06;3.0203539134825e-06;5.71…	protein binding;protein-containing complex binding;kinase binding;cytoskeletal protein binding;actin binding;enzyme binding;integrin binding;protein kinase binding;actin filament binding;cell adhesion molecule binding;identical protein binding;protein-macromolecule adaptor activity;anion binding;kinase regulator activity;ion binding;protein serine/threonine kinase inhibitor activity;molecular ada…	GO:0005515;GO:0044877;GO:0019900;GO:0008092;GO:0003779;GO:0019899;GO:0005178;GO:0019901;GO:0051015;GO:0050839;GO:0042802;GO:0030674;GO:0043168;GO:0019207;GO:0043167;GO:0030291;GO:0060090;GO:0035591	2.13539935896334e-08;4.06061040846792e-06;6.50770424733717e-06;3.29801992130344e-05;7.36011087134292e-05;0.000200742099290284;0.000324417855362275;0.000382945343342251;0.00531291686039698;0.00717127805640565;0.0113206784631348;0.0224233256812923;0.0236956237701253;0.0249664183633515;0.026057678217925;0.0421182137550038;0.0431727435655504;0.0441445401948015	Platelet activation;Focal adhesion;ECM-receptor interaction;Rap1 signaling pathway;Bladder cancer;Regulation of actin cytoskeleton;Gap junction;HIF-1 signaling pathway;Bacterial invasion of epithelial cells;Endocrine resistance;Chemokine signaling pathway	KEGG:04611;KEGG:04510;KEGG:04512;KEGG:04015;KEGG:05219;KEGG:04810;KEGG:04540;KEGG:04066;KEGG:05100;KEGG:01522;KEGG:04062	6.05949707721573e-09;0.00236804754511583;0.00518114469000839;0.0151266309231668;0.0176546702495006;0.0212682611970452;0.0255525641179621;0.0361187324962096;0.0422743949912661;0.0478059744721197;0.0487848762470576	Platelet activation, signaling and aggregation;Hemostasis;Platelet degranulation ;Response to elevated platelet cytosolic Ca2+;Platelet Aggregation (Plug Formation);Signal Transduction;GRB2:SOS provides linkage to MAPK signaling for Integrins ;p130Cas linkage to MAPK signaling for integrins;Smooth Muscle Contraction;Formation of Fibrin Clot (Clotting Cascade);Platelet Adhesion to exposed collagen…	REAC:R-HSA-76002;REAC:R-HSA-109582;REAC:R-HSA-114608;REAC:R-HSA-76005;REAC:R-HSA-76009;REAC:R-HSA-162582;REAC:R-HSA-354194;REAC:R-HSA-372708;REAC:R-HSA-445355;REAC:R-HSA-140877;REAC:R-HSA-75892;REAC:R-HSA-6802948;REAC:R-HSA-9006934;REAC:R-HSA-354192	3.73762955698227e-21;4.0610938076229e-15;7.27923569096618e-15;2.19636789937219e-14;3.24540668536546e-06;9.08507866564209e-05;0.000736746406797483;0.00119801874066933;0.00552522395936022;0.00677748327784485;0.0246812544135696;0.0284065150903553;0.0301499593225269;0.0420555410093907
5	cellular nitrogen compound biosynthetic process;cellular biosynthetic process;regulation of cellular biosynthetic process;organic substance biosynthetic process;biosynthetic process;regulation of biosynthetic process;regulation of macromolecule biosynthetic process;macromolecule biosynthetic process;nucleobase-containing compound biosynthetic process;regulation of cellular metabolic process;heter…	GO:0044271;GO:0044249;GO:0031326;GO:1901576;GO:0009058;GO:0009889;GO:0010556;GO:0009059;GO:0034654;GO:0031323;GO:0018130;GO:0019438;GO:1901362;GO:0080090;GO:0032774;GO:0019219;GO:0051252;GO:0051171;GO:0006351;GO:0097659;GO:2001141;GO:0006355;GO:1903506;GO:0006366;GO:0006357;GO:0019222;GO:0060255;GO:2001020;GO:0044260;GO:0010468;GO:0050794;GO:1901564;GO:0006974;GO:0033554;GO:0018394;GO:0043543;GO:…	3.39398724015458e-13;4.36010708092162e-13;5.16943960633199e-13;7.68025176725257e-13;1.77637648086446e-12;2.00521024742932e-12;2.54502011823056e-12;7.72286740191477e-12;9.32396766290067e-12;1.01266263228015e-11;1.91813454133862e-11;2.4210333984441e-11;4.32332524014251e-11;5.40488294058545e-11;1.02740669904713e-10;1.12762533447787e-10;1.15067087160729e-10;1.35767233090026e-10;1.53953523242311e-10;1…	protein binding;RNA polymerase II general transcription initiation factor activity;metal ion binding;cation binding;transcription regulator activity;sequence-specific double-stranded DNA binding;RNA polymerase II transcription regulatory region sequence-specific DNA binding;double-stranded DNA binding;sequence-specific DNA binding	GO:0005515;GO:0016251;GO:0046872;GO:0043169;GO:0140110;GO:1990837;GO:0000977;GO:0003690;GO:0043565	2.64261721741017e-05;0.0104331825865088;0.0123656766550651;0.0143896287317351;0.0150258925533207;0.0222211568961643;0.0326015555562701;0.0372682781975345;0.0398756791298483	Herpes simplex virus 1 infection;Basal transcription factors	KEGG:05168;KEGG:03022	2.07532417345959e-08;0.00824494506630278	Generic Transcription Pathway;RNA Polymerase II Transcription;Gene expression (Transcription);Neddylation	REAC:R-HSA-212436;REAC:R-HSA-73857;REAC:R-HSA-74160;REAC:R-HSA-8951664	5.45897799363708e-05;7.25276275752533e-05;0.000133719108993004;0.0322886645721786
6	regulation of transcription elongation by RNA polymerase II;chromosome localization;regulation of mRNA metabolic process;regulation of DNA-templated transcription elongation;heterocycle metabolic process;establishment of chromosome localization;cellular nitrogen compound metabolic process;nitrogen compound metabolic process;transcription elongation by RNA polymerase II promoter;metaphase plate co…	GO:0034243;GO:0050000;GO:1903311;GO:0032784;GO:0046483;GO:0051303;GO:0034641;GO:0006807;GO:0006368;GO:0051310;GO:0034660;GO:0006725;GO:0007080;GO:0006139;GO:0050684;GO:0044237;GO:1901360;GO:0034470;GO:0006354;GO:0044271;GO:0032968;GO:0043484;GO:0018130;GO:1903312;GO:0019438;GO:0044238;GO:0044260;GO:0032786;GO:0000380;GO:0034654;GO:1901362;GO:0090169;GO:1901576;GO:0044265;GO:0009058;GO:0044249;GO:…	1.52801899832609e-05;3.34222617282684e-05;0.000101164318157293;0.000108654272088128;0.000119323045114318;0.000145628199974019;0.000163490200550859;0.000213665667657238;0.00022919218235746;0.000335212870965009;0.00033540935698202;0.000378026935175572;0.000470948869798935;0.000477780785627992;0.00050920165199477;0.000531439953623714;0.000548523811769773;0.000718535520656589;0.00113092419559746;0.00…	mRNA binding;protein binding;RNA binding;heterocyclic compound binding;catalytic activity, acting on RNA;organic cyclic compound binding;nucleic acid binding	GO:0003729;GO:0005515;GO:0003723;GO:1901363;GO:0140098;GO:0097159;GO:0003676	1.56485375550217e-05;2.340299118437e-05;5.47013427131344e-05;0.0171130893807976;0.0194134734500959;0.0306895555662412;0.0390294128192858	Spliceosome;Amyotrophic lateral sclerosis	KEGG:03040;KEGG:05014	1.89699703418155e-10;0.00266259711199335	Processing of Capped Intron-Containing Pre-mRNA;mRNA Splicing;mRNA Splicing - Major Pathway;Metabolism of RNA;mRNA Splicing - Minor Pathway;Gene expression (Transcription);RNA Polymerase II Transcription Termination;HIV Infection;Late Phase of HIV Life Cycle;RNA Polymerase III Transcription Initiation;RNA Polymerase II Transcription;Translation of Replicase and Assembly of the Replication Transcr…	REAC:R-HSA-72203;REAC:R-HSA-72172;REAC:R-HSA-72163;REAC:R-HSA-8953854;REAC:R-HSA-72165;REAC:R-HSA-74160;REAC:R-HSA-73856;REAC:R-HSA-162906;REAC:R-HSA-162599;REAC:R-HSA-76046;REAC:R-HSA-73857;REAC:R-HSA-9679504;REAC:R-HSA-9694676	1.88263999687564e-13;1.91896466006071e-13;5.59538245628987e-12;2.20032307022578e-11;0.000299755480138685;0.00107434268268572;0.0200070479097988;0.0203450670125824;0.0311795988532454;0.0329194431052755;0.034288742278114;0.0449017984416471;0.0449017984416471
7	response to stimulus;nitrobenzene metabolic process;cellular response to stimulus;signaling;cell communication;oxoacid metabolic process;small molecule catabolic process;organic acid metabolic process;circulatory system process;intracellular signal transduction;carboxylic acid metabolic process;benzene-containing compound metabolic process;regulation of cellular process;signal transduction;biolog…	GO:0050896;GO:0018916;GO:0051716;GO:0023052;GO:0007154;GO:0043436;GO:0044282;GO:0006082;GO:0003013;GO:0035556;GO:0019752;GO:0042537;GO:0050794;GO:0007165;GO:0065007;GO:0006629;GO:0044255;GO:0006793;GO:0044281;GO:0002685;GO:0006796;GO:0008015;GO:0065008;GO:0001676;GO:0060047;GO:0006631;GO:0050900;GO:0006805;GO:0051410;GO:0070458	2.17832445622192e-06;5.88138750608363e-05;0.000320663687837591;0.000699753995042406;0.00118877816748475;0.00131277202639617;0.00132271850886624;0.00153976329996878;0.00163619773230393;0.00213616244434016;0.00217736232888285;0.00275313743136493;0.00344586333411876;0.00458138141701924;0.00832004291601387;0.0091591266422153;0.012734402993007;0.0137745674585137;0.0163493734299142;0.0197362507761778;0…	glutathione binding;G protein-coupled pyrimidinergic nucleotide receptor activity;oligopeptide binding	GO:0043295;GO:0071553;GO:1900750	0.00353537224041939;0.00511260395472748;0.0054940215779485	Platinum drug resistance;Chemical carcinogenesis - receptor activation;Inositol phosphate metabolism	KEGG:01524;KEGG:05207;KEGG:00562	0.0154335694355077;0.0157326704243758;0.0168406798454078
8	developmental process;anatomical structure development;animal organ morphogenesis;system development;multicellular organism development;nervous system development;animal organ development;anatomical structure morphogenesis;somatic recombination of T cell receptor gene segments;T cell receptor V(D)J recombination;somatic diversification of T cell receptor genes;negative regulation of apoptotic pro…	GO:0032502;GO:0048856;GO:0009887;GO:0048731;GO:0007275;GO:0007399;GO:0048513;GO:0009653;GO:0002681;GO:0033153;GO:0002568;GO:0043066;GO:0060548;GO:0048523;GO:0006915;GO:0043069;GO:0010941;GO:0008219;GO:0050794	2.59208260431604e-05;4.63093994275811e-05;0.000132981123015841;0.000244634923525411;0.00102931742184088;0.0029892636217424;0.00366236611027356;0.00749411850465003;0.0245363854070799;0.0245363854070799;0.0245363854070799;0.0264630573088248;0.0290871501613811;0.0315029088105514;0.0329464039494569;0.0378270530111276;0.0380549870865922;0.0397668815680028;0.0401028654675361	protein binding	GO:0005515	0.000872727
9	organelle organization;microtubule-based transport;intraciliary transport;transport along microtubule;cytoskeleton-dependent intracellular transport;microtubule-based movement;cilium organization;regulation of response to stimulus;microtubule-based process	GO:0006996;GO:0099111;GO:0042073;GO:0010970;GO:0030705;GO:0007018;GO:0044782;GO:0048583;GO:0007017	6.84285839470432e-05;0.000564021463798702;0.00088851530979287;0.00289919164721437;0.003287107835099;0.00333109351668968;0.00816187119222403;0.022716734950293;0.0237083413224568	protein binding;transcription coregulator binding	GO:0005515;GO:0001221	0.000609361047952791;0.015642251284159	Aldosterone synthesis and secretion	KEGG:04925	0.00720017	Organelle biogenesis and maintenance;RHO GTPase cycle;RHOA GTPase cycle;RAC1 GTPase cycle;Signaling by Rho GTPases;Signaling by Rho GTPases, Miro GTPases and RHOBTB3;Cilium Assembly;NGF-stimulated transcription	REAC:R-HSA-1852241;REAC:R-HSA-9012999;REAC:R-HSA-8980692;REAC:R-HSA-9013149;REAC:R-HSA-194315;REAC:R-HSA-9716542;REAC:R-HSA-5617833;REAC:R-HSA-9031628	0.0016434410634644;0.00525399060656839;0.0073052856580313;0.00819957447631812;0.00822237437486973;0.0115045788008528;0.0185593906087852;0.0491773189530267
10	response to stimulus;small molecule metabolic process;cellular lipid metabolic process;cellular response to stimulus;organonitrogen compound metabolic process;lipid metabolic process;catabolic process;cellular response to oxygen-containing compound;cell communication;signaling;cell differentiation;regulation of developmental process;neurogenesis;cellular developmental process;regulation of molecu…	GO:0050896;GO:0044281;GO:0044255;GO:0051716;GO:1901564;GO:0006629;GO:0009056;GO:1901701;GO:0007154;GO:0023052;GO:0030154;GO:0050793;GO:0022008;GO:0048869;GO:0065009;GO:0044248;GO:0048583;GO:0032502;GO:0023051;GO:0048856;GO:0016042;GO:0065007;GO:0044242	1.57202055616532e-05;0.000111473206370692;0.00014793485320347;0.000260026332497838;0.000536438049165013;0.0011422527905059;0.00187345506510033;0.00489727494793707;0.00534604736987648;0.00661951039461806;0.0082859631858853;0.0082911338284056;0.0100384638323123;0.0102226819488474;0.0126138957073118;0.0147625706989395;0.0223421488099727;0.0271894933444361;0.029893498398354;0.0311464679558657;0.03468…	protein binding;glutathione peroxidase activity;catalytic activity;hydrolase activity, hydrolyzing O-glycosyl compounds	GO:0005515;GO:0004602;GO:0003824;GO:0004553	0.00119449289203647;0.0313687488129093;0.0328249487946421;0.043361848545524	Other glycan degradation	KEGG:00511	0.00913808	Glutathione conjugation	REAC:R-HSA-156590	0.0493232
11	import into cell	GO:0098657	0.0398792	folic acid binding;anion binding;lysophosphatidic acid binding;inhibitory MHC class I receptor activity	GO:0005542;GO:0043168;GO:0035727;GO:0032396	0.00233791094960253;0.00398053037996296;0.0271046612877906;0.0403522182751044	Lysosome	KEGG:04142	3.74101e-05
12	regulation of nucleobase-containing compound metabolic process;regulation of RNA metabolic process;regulation of macromolecule biosynthetic process;macromolecule biosynthetic process;regulation of cellular biosynthetic process;regulation of nitrogen compound metabolic process;regulation of biosynthetic process;regulation of cellular metabolic process;negative regulation of cellular biosynthetic p…	GO:0019219;GO:0051252;GO:0010556;GO:0009059;GO:0031326;GO:0051171;GO:0009889;GO:0031323;GO:0031327;GO:0080090;GO:0044260;GO:0010558;GO:0009890;GO:0006357;GO:0051172;GO:0006366;GO:0032774;GO:0031324;GO:2001141;GO:0006351;GO:0097659;GO:0050794;GO:0045935;GO:0061157;GO:0006259;GO:0006355;GO:1903506;GO:0051254;GO:0061014;GO:0050779;GO:0044271;GO:0048523;GO:0090304;GO:0045934;GO:1901576;GO:0044249;GO:…	1.33045112405078e-07;2.42922090649637e-06;5.69873015082898e-06;9.54568140765992e-06;1.11175727384625e-05;1.68192068329128e-05;2.03206763811306e-05;2.58909699557719e-05;5.42602615057382e-05;6.51759669638353e-05;6.63235715408631e-05;7.20344310015826e-05;8.63598482063415e-05;0.000139967093033531;0.000365603282326204;0.000442836567590203;0.000445806286763298;0.000523034060930497;0.000803961482531333;…	DNA binding;nucleic acid binding;heterocyclic compound binding;lysine-acetylated histone binding;acetylation-dependent protein binding;transcription regulator activity;organic cyclic compound binding	GO:0003677;GO:0003676;GO:1901363;GO:0070577;GO:0140033;GO:0140110;GO:0097159	0.000451642826781035;0.00961575252647286;0.0263793065499822;0.0309592619172518;0.0309592619172518;0.0310849322702536;0.0404142612601493				Gene expression (Transcription);Regulation of MECP2 expression and activity;Post-transcriptional silencing by small RNAs;Competing endogenous RNAs (ceRNAs) regulate PTEN translation;Regulation of PTEN mRNA translation;RNA Polymerase II Transcription	REAC:R-HSA-74160;REAC:R-HSA-9022692;REAC:R-HSA-426496;REAC:R-HSA-8948700;REAC:R-HSA-8943723;REAC:R-HSA-73857	0.00111717664092509;0.00273001738372216;0.0104177954804015;0.0165598504301231;0.024677963047109;0.0380762300346113
13	signaling;cell communication;biological regulation;regulation of cellular process;regulation of biological process;phosphate-containing compound metabolic process;phosphorus metabolic process;organonitrogen compound metabolic process;signal transduction;cellular response to chemical stimulus;phosphorylation	GO:0023052;GO:0007154;GO:0065007;GO:0050794;GO:0050789;GO:0006796;GO:0006793;GO:1901564;GO:0007165;GO:0070887;GO:0016310	0.00058576411806617;0.000897738917080009;0.00173314120237619;0.00244331433516084;0.00676714355082828;0.0112450201910418;0.0140528798856317;0.0146082608258541;0.0165197969416367;0.0170713493783643;0.0343669710833512	catalytic activity;anion binding;ion binding;phosphotransferase activity, alcohol group as acceptor;inhibitory MHC class I receptor activity;protein kinase activity;small molecule binding	GO:0003824;GO:0043168;GO:0043167;GO:0016773;GO:0032396;GO:0004672;GO:0036094	0.004437031960531;0.00846803244200251;0.0295345092229049;0.0315807474268169;0.0351540937813261;0.0448524917830445;0.0478761503841322	Pentose phosphate pathway	KEGG:00030	0.0195576	Neutrophil degranulation;Innate Immune System	REAC:R-HSA-6798695;REAC:R-HSA-168249	2.27051140854991e-09;4.70063875908954e-05
14	multicellular organismal process;regulation of multicellular organismal process;inflammatory response;multicellular organism development;cellular response to mechanical stimulus;anatomical structure development;developmental process;response to organic substance;regulation of cellular process;regulation of biological process;positive regulation of biological process;response to external stimulus;…	GO:0032501;GO:0051239;GO:0006954;GO:0007275;GO:0071260;GO:0048856;GO:0032502;GO:0010033;GO:0050794;GO:0050789;GO:0048518;GO:0009605;GO:0065007;GO:0002376;GO:0071345;GO:0006952;GO:0051240;GO:0023052;GO:0071346;GO:0050727;GO:0051716;GO:0006955;GO:0048731;GO:0009653;GO:0048522;GO:1904646;GO:0034097;GO:0050896;GO:0034341;GO:0009607	6.28328891242669e-06;1.78456672825879e-05;5.51127835970762e-05;0.000298637405682747;0.000340896329510906;0.000554490731102241;0.000792412232208622;0.00108150531131591;0.00110076718487175;0.00133479174452217;0.00166449181370264;0.00183976818706517;0.00404043431242128;0.00596858174258497;0.0068415960140144;0.00858746795924937;0.00954216675377674;0.0120551363422911;0.0132061583454761;0.0168060817107…	protein binding;protein domain specific binding;interleukin-8 receptor activity	GO:0005515;GO:0019904;GO:0004918	0.00144486751078335;0.0440707934315208;0.0498267178400057	Toll-like receptor signaling pathway	KEGG:04620	0.017824	IRAK4 deficiency (TLR2/4)	REAC:R-HSA-5603041	0.0230597
15				protein binding	GO:0005515	0.0168298
16	protein folding;chaperone-mediated protein folding;response to unfolded protein;response to topologically incorrect protein;protein refolding;'de novo' protein folding;chaperone cofactor-dependent protein refolding;'de novo' post-translational protein folding;response to temperature stimulus;cellular response to stress;response to heat	GO:0006457;GO:0061077;GO:0006986;GO:0035966;GO:0042026;GO:0006458;GO:0051085;GO:0051084;GO:0009266;GO:0033554;GO:0009408	5.81443434974965e-09;1.46333924995051e-07;7.4098185975458e-07;4.03685332239207e-06;2.84891065714654e-05;0.000738310993000075;0.00490129799935903;0.0105616242693434;0.0127494395338785;0.0132750108023023;0.0233812002284663	protein folding chaperone;ATP-dependent protein folding chaperone;unfolded protein binding;heat shock protein binding;C3HC4-type RING finger domain binding;chaperone binding;ATPase activator activity	GO:0044183;GO:0140662;GO:0051082;GO:0031072;GO:0055131;GO:0051087;GO:0001671	1.59273718481053e-08;1.94851304822074e-07;2.99288246564153e-05;0.000962363337809331;0.0082277778749208;0.0259520472866964;0.0455962153713884	Protein processing in endoplasmic reticulum	KEGG:04141	0.00727955	Attenuation phase;HSP90 chaperone cycle for steroid hormone receptors (SHR) in the presence of ligand;HSF1-dependent transactivation	REAC:R-HSA-3371568;REAC:R-HSA-3371497;REAC:R-HSA-3371571	8.86957699523113e-05;0.000793450587627001;0.00173439028326858
17				protein binding	GO:0005515	0.000895747
18	mitotic cell cycle;cell cycle process;cell cycle;mitotic cell cycle process;chromosome organization;regulation of cell cycle process;regulation of cell cycle;chromosome segregation;nuclear division;organelle fission;cell division;cell cycle phase transition;nuclear chromosome segregation;sister chromatid segregation;mitotic nuclear division;mitotic cell cycle phase transition;DNA replication;mito…	GO:0000278;GO:0022402;GO:0007049;GO:1903047;GO:0051276;GO:0010564;GO:0051726;GO:0007059;GO:0000280;GO:0048285;GO:0051301;GO:0044770;GO:0098813;GO:0000819;GO:0140014;GO:0044772;GO:0006260;GO:0000070;GO:1901987;GO:0006259;GO:0006996;GO:0051983;GO:0006261;GO:0007346;GO:0010948;GO:0045786;GO:0000075;GO:1901990;GO:1901988;GO:1905818;GO:0051304;GO:0033044;GO:0007051;GO:0000226;GO:0090068;GO:0007093;GO:…	1.72846217155039e-79;1.22355645955071e-78;6.58215145727281e-78;2.26656631764685e-77;3.59998401861951e-65;1.57131197112169e-57;5.16333527453644e-57;6.92114414292688e-53;1.2933808991839e-49;9.04999238417559e-49;1.31075967693563e-48;1.46044990491804e-47;5.63194423105582e-46;2.5024856095312e-44;1.17762965657726e-43;3.87530816402463e-41;9.23957921694598e-39;1.09810469120845e-38;5.51737137052454e-38;1.…	ATP binding;microtubule binding;adenyl ribonucleotide binding;adenyl nucleotide binding;ATP-dependent activity;tubulin binding;ATP hydrolysis activity;purine ribonucleoside triphosphate binding;single-stranded DNA helicase activity;purine ribonucleotide binding;purine nucleotide binding;ribonucleotide binding;protein binding;DNA helicase activity;ATP-dependent activity, acting on DNA;nucleotide b…	GO:0005524;GO:0008017;GO:0032559;GO:0030554;GO:0140657;GO:0015631;GO:0016887;GO:0035639;GO:0017116;GO:0032555;GO:0017076;GO:0032553;GO:0005515;GO:0003678;GO:0008094;GO:0000166;GO:1901265;GO:0140097;GO:0043168;GO:0036094;GO:0010997;GO:0097367;GO:0004386;GO:0003777;GO:0017111;GO:0003774;GO:0003682;GO:0016462;GO:0016818;GO:0016817;GO:0003697;GO:0016538;GO:0019900;GO:0003677;GO:0019901;GO:0070182;GO:…	3.21969480148942e-14;1.05586101601862e-13;1.55498022418418e-13;2.08001373021135e-13;5.79876710424637e-13;1.04756522581286e-12;6.85701737659392e-12;1.69525318944151e-11;3.34320498946694e-11;6.62502734659452e-11;8.66662222059668e-11;9.17703111200494e-11;1.71884596509997e-10;2.26067684250621e-10;3.48362194753482e-10;4.15523830475614e-10;4.22751158412853e-10;2.48537698307361e-09;5.78342792005675e-09;…	Cell cycle;DNA replication;Oocyte meiosis;p53 signaling pathway;Fanconi anemia pathway;Progesterone-mediated oocyte maturation;Human T-cell leukemia virus 1 infection;Cellular senescence;Homologous recombination	KEGG:04110;KEGG:03030;KEGG:04114;KEGG:04115;KEGG:03460;KEGG:04914;KEGG:05166;KEGG:04218;KEGG:03440	2.47636082362445e-24;3.51828808803797e-11;6.18831012950853e-10;1.28567077782711e-06;1.94212134815783e-06;2.4618703419115e-05;0.000319295529915474;0.000868228178152421;0.00263054356507801	Cell Cycle;Cell Cycle, Mitotic;Cell Cycle Checkpoints;Mitotic Prometaphase;M Phase;Synthesis of DNA;Resolution of Sister Chromatid Cohesion;Mitotic Metaphase and Anaphase;S Phase;Mitotic Spindle Checkpoint;Mitotic Anaphase;Mitotic G1 phase and G1/S transition;DNA strand elongation;Amplification of signal from the kinetochores;Amplification of signal from unattached kinetochores via a MAD2 inhibit…	REAC:R-HSA-1640170;REAC:R-HSA-69278;REAC:R-HSA-69620;REAC:R-HSA-68877;REAC:R-HSA-68886;REAC:R-HSA-69239;REAC:R-HSA-2500257;REAC:R-HSA-2555396;REAC:R-HSA-69242;REAC:R-HSA-69618;REAC:R-HSA-68882;REAC:R-HSA-453279;REAC:R-HSA-69190;REAC:R-HSA-141424;REAC:R-HSA-141444;REAC:R-HSA-2467813;REAC:R-HSA-69306;REAC:R-HSA-69206;REAC:R-HSA-9648025;REAC:R-HSA-69481;REAC:R-HSA-176974;REAC:R-HSA-5663220;REAC:R-HS…	5.70813491128906e-66;2.12414630486507e-56;6.59562650342532e-38;2.85296478325221e-22;1.16041969878245e-20;5.09872804743963e-20;9.29809244053279e-20;2.9282030927976e-19;2.94647326320352e-18;3.76005961932376e-18;4.12902000160531e-18;6.65721140704908e-18;3.10361091203197e-17;7.4629381670047e-17;7.4629381670047e-17;1.26510536499237e-16;1.84863347835668e-16;3.67378915718834e-15;6.44437557439823e-15;4.2…
19	regulation of biological quality;modulation of chemical synaptic transmission;regulation of trans-synaptic signaling;plasma membrane bounded cell projection organization	GO:0065008;GO:0050804;GO:0099177;GO:0120036	0.00904632330055138;0.0198671056315575;0.0203382818712312;0.0378339441167228
20	protein exit from endoplasmic reticulum;retrograde protein transport, ER to cytosol;endoplasmic reticulum to cytosol transport;glycoprotein metabolic process;protein N-linked glycosylation via asparagine;peptidyl-asparagine modification;protein N-linked glycosylation;glycoprotein biosynthetic process;regulation of retrograde protein transport, ER to cytosol;ubiquitin-dependent ERAD pathway;macrom…	GO:0032527;GO:0030970;GO:1903513;GO:0009100;GO:0018279;GO:0018196;GO:0006487;GO:0009101;GO:1904152;GO:0030433;GO:0043413;GO:0006486;GO:0070085;GO:0036503;GO:1901135;GO:1901137;GO:0070861;GO:1901566;GO:0006986	2.35836093881604e-05;2.67674740228988e-05;2.67674740228988e-05;0.000149545146759057;0.000418849952681071;0.00052650654037452;0.000536179975344606;0.000710582074112772;0.00158360325367441;0.0019375890547857;0.00238142141361472;0.00238142141361472;0.00488847478925585;0.0098034588478852;0.0183094279672724;0.0192424767375177;0.0264797760388917;0.0367853306533388;0.0403294387051035				Protein processing in endoplasmic reticulum;N-Glycan biosynthesis;Various types of N-glycan biosynthesis;Glycosaminoglycan biosynthesis - keratan sulfate	KEGG:04141;KEGG:00510;KEGG:00513;KEGG:00533	1.33146706359019e-08;1.9038581133074e-05;8.27725335101881e-05;0.0188538911956686	Asparagine N-linked glycosylation;Unfolded Protein Response (UPR);N-glycan antennae elongation in the medial/trans-Golgi;Maturation of spike protein	REAC:R-HSA-446203;REAC:R-HSA-381119;REAC:R-HSA-975576;REAC:R-HSA-9694548	1.4137881912394e-06;0.00416593359289698;0.0243778575987719;0.0379991190528491
21	peptide biosynthetic process;translation;amide biosynthetic process;peptide metabolic process;organonitrogen compound biosynthetic process;mitochondrial gene expression;mitochondrial translation;cellular nitrogen compound biosynthetic process;cellular macromolecule biosynthetic process;cellular amide metabolic process;aerobic electron transport chain;mitochondrial ATP synthesis coupled electron t…	GO:0043043;GO:0006412;GO:0043604;GO:0006518;GO:1901566;GO:0140053;GO:0032543;GO:0044271;GO:0034645;GO:0043603;GO:0019646;GO:0042775;GO:0042773;GO:0044260;GO:0022904;GO:0034641;GO:0006119;GO:0009060;GO:0044237;GO:0044249;GO:1901576;GO:0032981;GO:0010257;GO:0022900;GO:0009058;GO:0045333;GO:0009059;GO:0042254;GO:0002181;GO:0007005;GO:0033108;GO:0034470;GO:0006754;GO:0015980;GO:0009206;GO:0006807;GO:…	2.78920512393742e-12;8.51206802723646e-12;1.59606786487416e-10;3.65469043434366e-10;9.99345362761289e-10;4.43118682061835e-08;5.43726785841054e-08;1.354636867159e-07;1.7640254538179e-07;2.06581457787122e-07;4.01201155699632e-07;9.24631926209829e-07;9.24631926209829e-07;1.26746622448684e-06;6.0718256599845e-06;2.11117189459265e-05;3.73829160389904e-05;5.39118622101212e-05;6.9224665968856e-05;8.124…	structural constituent of ribosome;oxidoreduction-driven active transmembrane transporter activity;NADH dehydrogenase (ubiquinone) activity;NADH dehydrogenase (quinone) activity;NADH dehydrogenase activity;NAD(P)H dehydrogenase (quinone) activity;oxidoreductase activity, acting on NAD(P)H;oxidoreductase activity, acting on NAD(P)H, quinone or similar compound as acceptor	GO:0003735;GO:0015453;GO:0008137;GO:0050136;GO:0003954;GO:0003955;GO:0016651;GO:0016655	1.00467741033821e-06;0.00450428165974234;0.00498734027860758;0.00563031611444923;0.00710949934399449;0.00795442224194775;0.018308746893167;0.025524988463417	Ribosome;Oxidative phosphorylation;Non-alcoholic fatty liver disease;Huntington disease;Parkinson disease;Prion disease;Thermogenesis;Diabetic cardiomyopathy;Chemical carcinogenesis - reactive oxygen species;Amyotrophic lateral sclerosis;Alzheimer disease;Coronavirus disease - COVID-19;Pathways of neurodegeneration - multiple diseases	KEGG:03010;KEGG:00190;KEGG:04932;KEGG:05016;KEGG:05012;KEGG:05020;KEGG:04714;KEGG:05415;KEGG:05208;KEGG:05014;KEGG:05010;KEGG:05171;KEGG:05022	8.40020104172396e-11;7.83297455690163e-07;3.80072016559191e-05;8.00006695966918e-05;0.000117442865352599;0.000154330366366241;0.000208665144885136;0.000443251950139778;0.000976964190416465;0.00280143661058095;0.00484974243794074;0.00851925920911956;0.0362792387430053	Translation;Mitochondrial translation elongation;Mitochondrial translation initiation;Mitochondrial translation termination;Mitochondrial translation;Metabolism of RNA;Respiratory electron transport;Eukaryotic Translation Termination;Respiratory electron transport, ATP synthesis by chemiosmotic coupling, and heat production by uncoupling proteins.;Regulation of expression of SLITs and ROBOs;The c…	REAC:R-HSA-72766;REAC:R-HSA-5389840;REAC:R-HSA-5368286;REAC:R-HSA-5419276;REAC:R-HSA-5368287;REAC:R-HSA-8953854;REAC:R-HSA-611105;REAC:R-HSA-72764;REAC:R-HSA-163200;REAC:R-HSA-9010553;REAC:R-HSA-1428517;REAC:R-HSA-2408522;REAC:R-HSA-156902;REAC:R-HSA-192823;REAC:R-HSA-156842;REAC:R-HSA-2408557;REAC:R-HSA-8868773;REAC:R-HSA-975956;REAC:R-HSA-72312;REAC:R-HSA-72689;REAC:R-HSA-9633012;REAC:R-HSA-168…	2.79851835071736e-13;2.13855316142332e-08;2.13855316142332e-08;2.13855316142332e-08;4.78210760397157e-08;1.94934868712518e-06;2.34531153656538e-06;1.26069217981847e-05;2.14753290268575e-05;5.32580235766585e-05;7.77448384855595e-05;0.000102944950576635;0.000111067579942419;0.000111067579942419;0.000161871487634896;0.000161871487634896;0.000188075683533988;0.000194094957572761;0.000324310571110869;…
22				protein binding	GO:0005515	0.00624418				Tryptophan catabolism	REAC:R-HSA-71240	0.016238
23	cytoplasmic translation;translation;peptide biosynthetic process;amide biosynthetic process;peptide metabolic process;cellular macromolecule biosynthetic process;cellular amide metabolic process;organonitrogen compound biosynthetic process;cellular macromolecule metabolic process;ribosome biogenesis;cellular nitrogen compound biosynthetic process;rRNA processing;organic substance biosynthetic pro…	GO:0002181;GO:0006412;GO:0043043;GO:0043604;GO:0006518;GO:0034645;GO:0043603;GO:1901566;GO:0044260;GO:0042254;GO:0044271;GO:0006364;GO:1901576;GO:0009059;GO:0009058;GO:0044249;GO:0042274;GO:0016072;GO:0042255;GO:0019538;GO:1901564;GO:0034470;GO:0042273;GO:0000027;GO:0034660;GO:0000028;GO:0034641;GO:0044237;GO:0019646;GO:0033108;GO:0042775;GO:0042773;GO:0006414	2.07029397390557e-47;2.66898378833001e-35;1.53310146216877e-34;1.00619855502705e-32;7.96516139056625e-31;2.00075863856023e-29;2.73172621067146e-29;1.27359289910008e-26;9.80365071836177e-16;1.44136020483449e-13;1.22046365695741e-09;1.38395657178249e-09;1.78610356465405e-09;3.11867552282767e-09;3.70566313668911e-09;3.9417900005946e-09;1.16811308164173e-08;1.25423162775581e-08;4.23060713979359e-08;2…	structural constituent of ribosome;structural molecule activity;rRNA binding;RNA binding;mRNA 5'-UTR binding;nucleic acid binding;translation elongation factor activity;small ribosomal subunit rRNA binding;ubiquitin ligase inhibitor activity;5S rRNA binding;ubiquitin-protein transferase inhibitor activity;mRNA binding;oxidoreduction-driven active transmembrane transporter activity;electron transf…	GO:0003735;GO:0005198;GO:0019843;GO:0003723;GO:0048027;GO:0003676;GO:0003746;GO:0070181;GO:1990948;GO:0008097;GO:0055105;GO:0003729;GO:0015453;GO:0009055	6.46096632891016e-35;6.34327459871259e-21;5.99138438798283e-16;4.32804745312648e-07;2.93022845968347e-06;0.00196264606603582;0.00666595253976069;0.00743053673187146;0.00743053673187146;0.0105720742504695;0.0105720742504695;0.015043466016664;0.0222294862061495;0.0304531348810964	Ribosome;Coronavirus disease - COVID-19	KEGG:03010;KEGG:05171	9.87868570612239e-45;2.92650222184389e-34	Eukaryotic Translation Elongation;Peptide chain elongation;Viral mRNA Translation;Eukaryotic Translation Termination;Selenocysteine synthesis;Nonsense Mediated Decay (NMD) independent of the Exon Junction Complex (EJC);SRP-dependent cotranslational protein targeting to membrane;Formation of a pool of free 40S subunits;Response of EIF2AK4 (GCN2) to amino acid deficiency;Translation;L13a-mediated t…	REAC:R-HSA-156842;REAC:R-HSA-156902;REAC:R-HSA-192823;REAC:R-HSA-72764;REAC:R-HSA-2408557;REAC:R-HSA-975956;REAC:R-HSA-1799339;REAC:R-HSA-72689;REAC:R-HSA-9633012;REAC:R-HSA-72766;REAC:R-HSA-156827;REAC:R-HSA-72706;REAC:R-HSA-975957;REAC:R-HSA-927802;REAC:R-HSA-2408522;REAC:R-HSA-72613;REAC:R-HSA-72737;REAC:R-HSA-168273;REAC:R-HSA-9711097;REAC:R-HSA-6791226;REAC:R-HSA-168255;REAC:R-HSA-9010553;RE…	2.39935960529481e-57;9.4259059636787e-52;1.24917756155631e-49;8.21103323799664e-49;8.21103323799664e-49;2.02650970274022e-48;2.01989581703659e-47;2.65684240399566e-47;2.65684240399566e-47;7.45786646559333e-47;1.30645740411927e-45;1.88362465550663e-45;5.51566185753356e-45;5.51566185753356e-45;7.83220706182551e-45;2.19513125285797e-44;2.19513125285797e-44;1.37010961932074e-42;1.54749379008365e-41;1…
24	leukocyte activation;cell activation;natural killer cell mediated immunity;leukocyte mediated immunity;natural killer cell mediated cytotoxicity;regulation of natural killer cell mediated immunity;immune response;lymphocyte activation;leukocyte mediated cytotoxicity;immune effector process;T cell activation;cell killing;immune system process;regulation of natural killer cell mediated cytotoxicity…	GO:0045321;GO:0001775;GO:0002228;GO:0002443;GO:0042267;GO:0002715;GO:0006955;GO:0046649;GO:0001909;GO:0002252;GO:0042110;GO:0001906;GO:0002376;GO:0042269;GO:0032729;GO:0048584;GO:0002250;GO:0002682;GO:0002449;GO:0050852;GO:0002717;GO:0050778;GO:0031341;GO:0030101;GO:0050896;GO:0050776;GO:0007165;GO:0032649;GO:0032609;GO:0048583;GO:0002706;GO:0002684;GO:0045088;GO:0001910;GO:0002418;GO:0007166;GO:…	6.22232383059137e-08;2.14537089712463e-07;5.73395835105895e-07;7.0631732261599e-06;1.0690195657415e-05;1.55860834257624e-05;1.91927717044393e-05;6.54492567057022e-05;7.18168311787343e-05;7.81515492857475e-05;9.72369013651863e-05;0.000138997327745626;0.000230828183240816;0.000285849507145783;0.000406755850560251;0.000580510837637073;0.000979392893144442;0.00104289958629379;0.00107142592054773;0.00…	protein binding;protein tyrosine kinase activity;interleukin-18 receptor activity;MHC class I receptor activity;signaling receptor activity;molecular transducer activity;MHC protein binding	GO:0005515;GO:0004713;GO:0042008;GO:0032393;GO:0038023;GO:0060089;GO:0042287	0.00132870530711844;0.0165196902422144;0.017691837694179;0.0292653964076577;0.047895579927608;0.047895579927608;0.0494623355780588	Natural killer cell mediated cytotoxicity;Graft-versus-host disease;T cell receptor signaling pathway;Antigen processing and presentation;Hematopoietic cell lineage	KEGG:04650;KEGG:05332;KEGG:04660;KEGG:04612;KEGG:04640	1.75656519172486e-05;0.000512658749579423;0.000712884049628776;0.0110549980958642;0.0493077519097354	Immunoregulatory interactions between a Lymphoid and a non-Lymphoid cell;Adaptive Immune System	REAC:R-HSA-198933;REAC:R-HSA-1280218	3.08261276649572e-07;0.0326154949083073
25	nucleobase-containing compound biosynthetic process;heterocycle biosynthetic process;aromatic compound biosynthetic process;RNA biosynthetic process;regulation of nucleobase-containing compound metabolic process;organic cyclic compound biosynthetic process;DNA-templated transcription;nucleic acid-templated transcription;regulation of transcription by RNA polymerase II;regulation of DNA-templated …	GO:0034654;GO:0018130;GO:0019438;GO:0032774;GO:0019219;GO:1901362;GO:0006351;GO:0097659;GO:0006357;GO:0006355;GO:1903506;GO:2001141;GO:0051252;GO:0006366;GO:0044271;GO:0010556;GO:0009058;GO:0009059;GO:0044249;GO:1901576;GO:0031326;GO:0009889;GO:0006139;GO:0006725;GO:0046483;GO:1901360;GO:0051171;GO:0031323;GO:0080090	3.39336192627371e-06;6.26732605510464e-06;6.86462801111434e-06;1.12220964641228e-05;1.58092630100923e-05;2.23870702218357e-05;3.17853331975435e-05;3.2054986789696e-05;5.47957328164863e-05;0.000122755315731475;0.000123767208912955;0.000133236330319547;0.000137582831609977;0.000146334179369966;0.000158499113209946;0.000520821194751611;0.000908135777413223;0.000924478128652649;0.000957408228131522;0…	transcription cis-regulatory region binding;transcription regulatory region nucleic acid binding;double-stranded DNA binding;sequence-specific double-stranded DNA binding;RNA polymerase II transcription regulatory region sequence-specific DNA binding;DNA-binding transcription factor activity;sequence-specific DNA binding;DNA-binding transcription factor activity, RNA polymerase II-specific;DNA bi…	GO:0000976;GO:0001067;GO:0003690;GO:1990837;GO:0000977;GO:0003700;GO:0043565;GO:0000981;GO:0003677;GO:0140110;GO:0046872;GO:0000978;GO:0000987;GO:0043169;GO:0043167	1.27265054763947e-06;1.31192067060249e-06;2.94030492000389e-06;3.00823335990381e-06;5.90083651723386e-06;6.65144439624927e-06;1.27012325132478e-05;1.28636487979524e-05;8.54204865504151e-05;0.000983023123898708;0.0160239865394063;0.0170547372195038;0.0214014347421483;0.0274535603030493;0.0296854978264448	Herpes simplex virus 1 infection	KEGG:05168	3.19395e-05	Gene expression (Transcription);Generic Transcription Pathway;RNA Polymerase II Transcription	REAC:R-HSA-74160;REAC:R-HSA-212436;REAC:R-HSA-73857	2.14646273127819e-06;7.20086330150693e-06;8.4059260038142e-06
26	organic substance biosynthetic process;biosynthetic process;cellular biosynthetic process;macromolecule biosynthetic process	GO:1901576;GO:0009058;GO:0044249;GO:0009059	0.00461767987621826;0.00738413024823098;0.00812337015992488;0.027371519554859	small ribosomal subunit rRNA binding;protein binding;ATP binding;transferase activity;adenyl ribonucleotide binding;adenyl nucleotide binding;cadherin binding	GO:0070181;GO:0005515;GO:0005524;GO:0016740;GO:0032559;GO:0030554;GO:0045296	0.00709512319279175;0.0175360081058093;0.0208100289410912;0.0372284389343544;0.0378415054641695;0.0422345225141775;0.0432843450955266
27	ribonucleoside catabolic process;DNA cytosine deamination;nucleoside catabolic process;cytidine deamination;cytidine metabolic process;cytidine to uridine editing;cytidine catabolic process;nucleobase-containing small molecule catabolic process;DNA deamination;regulation of lymphocyte activation;regulation of leukocyte activation;pyrimidine ribonucleoside metabolic process;pyrimidine ribonucleosi…	GO:0042454;GO:0070383;GO:0009164;GO:0009972;GO:0046087;GO:0016554;GO:0006216;GO:0034656;GO:0045006;GO:0051249;GO:0002694;GO:0046131;GO:0046133;GO:1901658;GO:0009119;GO:0046135;GO:0045869;GO:0050865;GO:0051707;GO:0043207;GO:0098542;GO:0045091;GO:0044419;GO:0009607;GO:0039692;GO:0016553;GO:0045321;GO:0002682;GO:0006213;GO:0001775;GO:0045087;GO:0002449;GO:0006955;GO:0045071;GO:0009116;GO:0009605;GO:…	8.5163841725308e-05;0.000123255807756498;0.000270283849058906;0.000479060899096381;0.000479060899096381;0.000479060899096381;0.000479060899096381;0.000685432113188033;0.000689511432487681;0.000784014147104515;0.000815626216371357;0.000961877093865417;0.000961877093865417;0.00111019384722455;0.00172008717779198;0.00173643112318575;0.00173643112318575;0.00224209186613268;0.00292229971084741;0.00302…	deoxycytidine deaminase activity;cytidine deaminase activity;MHC class II protein binding;deaminase activity;hydrolase activity, acting on carbon-nitrogen (but not peptide) bonds, in cyclic amidines	GO:0047844;GO:0004126;GO:0042289;GO:0019239;GO:0016814	5.50469504908859e-05;0.000213617306258542;0.00170905541929992;0.0162071179135795;0.0230466549073428	Viral life cycle - HIV-1	KEGG:03250	0.0399189
28	mitochondrial gene expression;mitochondrial translation;cellular macromolecule metabolic process;organonitrogen compound metabolic process;amide biosynthetic process;translation;ribosome biogenesis;cellular amide metabolic process;peptide biosynthetic process;peptide metabolic process;ncRNA processing;ncRNA metabolic process;protein metabolic process	GO:0140053;GO:0032543;GO:0044260;GO:1901564;GO:0043604;GO:0006412;GO:0042254;GO:0043603;GO:0043043;GO:0006518;GO:0034470;GO:0034660;GO:0019538	2.40648285603036e-08;1.01829384016022e-06;9.01215599266074e-06;0.000667293856890024;0.000995757446343989;0.00215488938437655;0.00283228476860551;0.00297378622971709;0.00348570995616039;0.0077051614588311;0.0107044232365615;0.0116696335954699;0.0243941849357739				Glyoxylate and dicarboxylate metabolism;Pyruvate metabolism;Amyotrophic lateral sclerosis;Carbon metabolism	KEGG:00630;KEGG:00620;KEGG:05014;KEGG:01200	0.00187078816929763;0.0113243110568902;0.0154230495313684;0.0387227825995332	Metabolism of RNA;Metabolism of proteins;Mitochondrial translation termination;Mitochondrial translation;Mitochondrial translation elongation;Mitochondrial translation initiation	REAC:R-HSA-8953854;REAC:R-HSA-392499;REAC:R-HSA-5419276;REAC:R-HSA-5368287;REAC:R-HSA-5389840;REAC:R-HSA-5368286	8.05983974599988e-05;0.000238385145149389;0.000640337053104811;0.00100574864177229;0.00901578192923918;0.00901578192923918
29	DNA metabolic process;regulation of DNA metabolic process;cellular macromolecule metabolic process;cellular nitrogen compound biosynthetic process;cellular nitrogen compound metabolic process;DNA repair;chromosome organization;heterocycle biosynthetic process;aromatic compound biosynthetic process;ncRNA processing;organic substance biosynthetic process;ribosome biogenesis;regulation of telomerase…	GO:0006259;GO:0051052;GO:0044260;GO:0044271;GO:0034641;GO:0006281;GO:0051276;GO:0018130;GO:0019438;GO:0034470;GO:1901576;GO:0042254;GO:1904872;GO:0009058;GO:1901362;GO:0044249;GO:0090670;GO:0090685;GO:0090672;GO:0090671;GO:0006725;GO:0006189;GO:0006275;GO:0034654;GO:0097294;GO:0097293;GO:0097292;GO:0046654;GO:0046483;GO:0006325;GO:0034660;GO:1901360;GO:0006260;GO:0044208;GO:0000723;GO:0006974;GO:…	2.39122400394335e-07;3.29688661826193e-06;4.59458160522388e-06;3.70741116861677e-05;0.000310966921223331;0.000672851745599399;0.00106728391399551;0.001132941840247;0.00121690284496094;0.00126683631865389;0.00165004009010062;0.00243942236293927;0.00260455535946507;0.00263724900283469;0.00307628148511459;0.00321797422817738;0.00328810531374619;0.00328810531374619;0.00328810531374619;0.0032881053137…	catalytic activity;catalytic activity, acting on a nucleic acid;helicase activity;ATP-dependent activity;ATP hydrolysis activity;nucleotide binding;nucleoside phosphate binding;small molecule binding;hydrolase activity;purine ribonucleoside triphosphate binding;ATP binding;purine ribonucleotide binding;purine nucleotide binding;ribonucleotide binding;adenyl ribonucleotide binding;adenyl nucleotid…	GO:0003824;GO:0140640;GO:0004386;GO:0140657;GO:0016887;GO:0000166;GO:1901265;GO:0036094;GO:0016787;GO:0035639;GO:0005524;GO:0032555;GO:0017076;GO:0032553;GO:0032559;GO:0030554;GO:0043168;GO:0016818;GO:0016817;GO:0008094;GO:0017111;GO:0140098;GO:0043167;GO:0003723;GO:0016462;GO:0097367;GO:1901363;GO:0140097;GO:0097159;GO:0003678;GO:0003676;GO:0016741	9.26073926290606e-10;1.32656033276656e-08;9.0317967043039e-08;1.86624676500327e-07;2.07788303211934e-06;6.08781833440096e-06;6.15290678474461e-06;1.17673912993714e-05;1.56840856496076e-05;5.36382547891186e-05;7.95033723659845e-05;0.000110976386995496;0.000128060024001635;0.000132025637854283;0.000165936049562637;0.000190052171910814;0.000252082236319309;0.000458758096079507;0.000458758096079507;0…	Carbon metabolism;Biosynthesis of amino acids;One carbon pool by folate	KEGG:01200;KEGG:01230;KEGG:00670	0.000635130010545093;0.00851735393126814;0.021555502218076	Metabolism of RNA;Purine ribonucleoside monophosphate biosynthesis;Nucleotide biosynthesis	REAC:R-HSA-8953854;REAC:R-HSA-73817;REAC:R-HSA-8956320	7.54061111228756e-05;0.0229710811718483;0.0498750964708062
30				pantetheine hydrolase activity;CXCR chemokine receptor binding	GO:0017159;GO:0045236	0.0101368049187722;0.0340162850781035
31				catalytic activity, acting on a nucleic acid	GO:0140640	0.0448417	Herpes simplex virus 1 infection	KEGG:05168	0.0224875
32	signaling;signal transduction;cellular response to stimulus;cell communication;anatomical structure morphogenesis;response to stimulus;anatomical structure development;regulation of anatomical structure morphogenesis;developmental process;regulation of cellular process;cell morphogenesis;intracellular signal transduction;biological regulation;regulation of developmental process;cell migration;mul…	GO:0023052;GO:0007165;GO:0051716;GO:0007154;GO:0009653;GO:0050896;GO:0048856;GO:0022603;GO:0032502;GO:0050794;GO:0000902;GO:0035556;GO:0065007;GO:0050793;GO:0016477;GO:0007275;GO:0032501;GO:0048583;GO:0048731	4.41405168285727e-07;8.5748410338756e-07;1.26583581710401e-06;2.46113739528903e-06;1.0858906922633e-05;1.10587437927876e-05;1.45402235531392e-05;3.44194652528007e-05;0.000154536452835265;0.000930452589108451;0.0052044102152666;0.0108191101199039;0.0132114002839005;0.0132947461199559;0.0147225132506991;0.0239452584495997;0.028618802997749;0.0328459782243932;0.0407557534241592	protein binding	GO:0005515	0.0211064
33	protein modification process	GO:0036211	0.048046	protein binding	GO:0005515	0.000252005	Relaxin signaling pathway;Insulin signaling pathway	KEGG:04926;KEGG:04910	0.0262417111282381;0.032971602569797
35	antimicrobial humoral response;defense response to bacterium;defense response to other organism;defense response to Gram-negative bacterium;defense response;response to external stimulus;response to fungus;response to other organism;response to external biotic stimulus;response to biotic stimulus;neutrophil-mediated killing of symbiont cell;defense response to fungus;immune system process;killing…	GO:0019730;GO:0042742;GO:0098542;GO:0050829;GO:0006952;GO:0009605;GO:0009620;GO:0051707;GO:0043207;GO:0009607;GO:0070943;GO:0050832;GO:0002376;GO:0051873;GO:0019731;GO:0009617;GO:0070942;GO:0051702;GO:0044419;GO:0001906;GO:0061844;GO:0001818;GO:0001878;GO:0051241;GO:0050896;GO:0006955;GO:0044403;GO:0032102;GO:0006959;GO:0002227;GO:0002683;GO:0070944;GO:0045087;GO:0002446;GO:0006950;GO:0070947;GO:…	3.06942109274839e-06;3.64552701941789e-06;4.72312068073268e-06;5.01850974442855e-06;1.08932225521678e-05;1.16026886697319e-05;2.1195856965831e-05;9.3033766338826e-05;9.63665727688392e-05;0.000149373674269615;0.000213668005157681;0.000228324812718889;0.000239981598393874;0.000256635009937596;0.000340078464192254;0.000428880865247541;0.000429532704580259;0.000496735851266869;0.000552866290392019;0.…	serine-type endopeptidase activity;serine-type peptidase activity;serine hydrolase activity;endopeptidase activity;heparin binding;glycosaminoglycan binding;peptidase activity;sulfur compound binding;lipopolysaccharide binding	GO:0004252;GO:0008236;GO:0017171;GO:0004175;GO:0008201;GO:0005539;GO:0008233;GO:1901681;GO:0001530	1.63956597961591e-06;4.12411024769692e-06;4.99943718362659e-06;0.000926169767333336;0.00363297881191354;0.00369647091949868;0.00489323012159773;0.00750670193086679;0.00794324039227606				Neutrophil degranulation;Innate Immune System;Immune System;Antimicrobial peptides;Fibronectin matrix formation	REAC:R-HSA-6798695;REAC:R-HSA-168249;REAC:R-HSA-168256;REAC:R-HSA-6803157;REAC:R-HSA-1566977	6.50509519671376e-28;4.09036217456084e-17;1.99451271832659e-09;4.55394804855751e-08;0.00132249989793984
36	cell cycle;establishment or maintenance of cell polarity;establishment of cell polarity;establishment of T cell polarity;positive regulation of cellular component biogenesis;cytoskeleton organization;establishment of lymphocyte polarity;organelle organization;regulation of organelle organization;establishment of spindle localization;regulation of cell cycle;spindle localization;microtubule cytosk…	GO:0007049;GO:0007163;GO:0030010;GO:0001768;GO:0044089;GO:0007010;GO:0001767;GO:0006996;GO:0033043;GO:0051293;GO:0051726;GO:0051653;GO:0000226;GO:0032886;GO:0007017;GO:0043412;GO:0044087;GO:1903131;GO:0007051;GO:0006338;GO:0016570;GO:0051641;GO:0051276;GO:0010638;GO:0009893;GO:0036211;GO:0006325;GO:0031325;GO:0051128	2.20841520963049e-05;2.56677933349243e-05;0.000152632210497072;0.000417961224029677;0.000482113610341265;0.000491215714937782;0.000555739627040301;0.00168545632589439;0.00178057484007101;0.0032972199832867;0.00397023901321032;0.00510343383407086;0.0068294497763904;0.00878233898393659;0.011665491516411;0.0116761778165276;0.0146859796594657;0.0152314651433733;0.0153318056763085;0.0179914007370133;0…	protein binding;ATP-dependent chromatin remodeler activity;adenyl ribonucleotide binding;adenyl nucleotide binding;ATP binding;histone binding	GO:0005515;GO:0140658;GO:0032559;GO:0030554;GO:0005524;GO:0042393	0.00104857892914591;0.00595952234297218;0.00897551439168795;0.00995582140876987;0.0200279167989517;0.0280398434774237				Defective TPR may confer susceptibility towards thyroid papillary carcinoma (TPC);Regulation of Glucokinase by Glucokinase Regulatory Protein;NEP/NS2 Interacts with the Cellular Export Machinery;Transport of Ribonucleoproteins into the Host Nucleus;Export of Viral Ribonucleoproteins from Nucleus;Nuclear import of Rev protein;Transport of the SLBP independent Mature mRNA;Vpr-mediated nuclear impor…	REAC:R-HSA-5619107;REAC:R-HSA-170822;REAC:R-HSA-168333;REAC:R-HSA-168271;REAC:R-HSA-168274;REAC:R-HSA-180746;REAC:R-HSA-159227;REAC:R-HSA-180910;REAC:R-HSA-165054;REAC:R-HSA-4085377;REAC:R-HSA-159230;REAC:R-HSA-3301854;REAC:R-HSA-177243;REAC:R-HSA-176033;REAC:R-HSA-3232142;REAC:R-HSA-1169408;REAC:R-HSA-5663205;REAC:R-HSA-3108214;REAC:R-HSA-159231;REAC:R-HSA-168276;REAC:R-HSA-72203;REAC:R-HSA-1592…	0.00804211583916628;0.00804211583916628;0.00928756837383219;0.00928756837383219;0.0106690035040679;0.012195396691675;0.012195396691675;0.012195396691675;0.0138759344755321;0.0138759344755321;0.0138759344755321;0.0157200079821144;0.017737206533091;0.017737206533091;0.0199373113489153;0.0218291502668346;0.0239858919538517;0.0250073720694633;0.0277356244961879;0.0277356244961879;0.0283486221075674;0…
37				aminoacetone:oxygen oxidoreductase(deaminating) activity;tryptamine:oxygen oxidoreductase (deaminating) activity;phenethylamine:oxygen oxidoreductase (deaminating) activity;aliphatic amine oxidase activity	GO:0052594;GO:0052593;GO:0052596;GO:0052595	0.00748279029371649;0.00748279029371649;0.00748279029371649;0.00748279029371649
38	regulation of angiotensin-activated signaling pathway;Ras protein signal transduction	GO:0110061;GO:0007265	0.0188345410533463;0.0349022599122782	Rho-dependent protein serine/threonine kinase activity;DNA binding;tau-protein kinase activity	GO:0072518;GO:0003677;GO:0050321	0.0248486501107434;0.0386346301744784;0.043420929320126	Sphingolipid signaling pathway;Focal adhesion;Yersinia infection	KEGG:04071;KEGG:04510;KEGG:05135	0.00406343810829194;0.00449749432639978;0.00767554702810956
39	lipid metabolic process	GO:0006629	0.0168209	ligand-activated transcription factor activity;nuclear receptor activity;malate dehydrogenase (decarboxylating) (NAD+) activity;malate dehydrogenase (decarboxylating) (NADP+) activity;malic enzyme activity;oxaloacetate decarboxylase activity	GO:0098531;GO:0004879;GO:0004471;GO:0004473;GO:0004470;GO:0008948	0.000478606436302026;0.000478606436302026;0.0178031329992891;0.0178031329992891;0.0355274110615437;0.0355274110615437	Circadian rhythm	KEGG:04710	0.0463599	Nuclear Receptor transcription pathway	REAC:R-HSA-383280	0.000531977
41	positive regulation of biological process;response to stress	GO:0048518;GO:0006950	0.0115570854556283;0.0495813180241262
42	regulation of RNA metabolic process;regulation of nucleobase-containing compound metabolic process;RNA metabolic process;negative regulation of nucleobase-containing compound metabolic process;negative regulation of RNA metabolic process;nucleic acid metabolic process;regulation of mRNA metabolic process;regulation of gene expression;negative regulation of cellular metabolic process;negative regu…	GO:0051252;GO:0019219;GO:0016070;GO:0045934;GO:0051253;GO:0090304;GO:1903311;GO:0010468;GO:0031324;GO:0010558;GO:0006139;GO:0048024	0.000848279664214334;0.001387086204053;0.00203635033446272;0.00233088764820679;0.00336608975702219;0.00607753037365234;0.00997949838613752;0.0113241210853467;0.0297146633369135;0.0371898167965576;0.048675992424501;0.048716861260829	nucleic acid binding;RNA binding;protein binding;heterocyclic compound binding;organic cyclic compound binding;enzyme binding;RNA polymerase binding	GO:0003676;GO:0003723;GO:0005515;GO:1901363;GO:0097159;GO:0019899;GO:0070063	6.84372690110407e-05;0.000543011502887618;0.00105836174414904;0.00446036305670544;0.00592571125181998;0.017810845579212;0.0212295439899784	Spliceosome	KEGG:03040	0.00163876	Processing of Capped Intron-Containing Pre-mRNA;mRNA Splicing - Major Pathway;mRNA Splicing;Metabolism of RNA;Chromatin organization;Chromatin modifying enzymes	REAC:R-HSA-72203;REAC:R-HSA-72163;REAC:R-HSA-72172;REAC:R-HSA-8953854;REAC:R-HSA-4839726;REAC:R-HSA-3247509	2.05351309603639e-08;3.76602792039017e-07;5.78389680349022e-07;0.000258697126647471;0.00294718968037437;0.00294718968037437
43	protein modification by small protein conjugation or removal;protein modification by small protein conjugation	GO:0070647;GO:0032446	0.00536972463161671;0.0308846735717244
44	multicellular organismal process;synapse organization;response to external stimulus;negative regulation of multicellular organismal process;regulation of cytokine production;cytokine production;behavior;regulation of localization;negative regulation of cytokine production;regulation of biological quality;synapse assembly;forebrain development	GO:0032501;GO:0050808;GO:0009605;GO:0051241;GO:0001817;GO:0001816;GO:0007610;GO:0032879;GO:0001818;GO:0065008;GO:0007416;GO:0030900	0.00082110406999187;0.00803471302131071;0.0122163389789445;0.012959064044995;0.0142014274838775;0.015337800120868;0.0264538394901426;0.0317302416743729;0.0326206799348003;0.0330462250123341;0.0332013627664591;0.0342532732409997
45	response to endoplasmic reticulum stress;protein folding;protein folding in endoplasmic reticulum;protein N-linked glycosylation;ERAD pathway;ubiquitin-dependent ERAD pathway;glycoprotein biosynthetic process;macromolecule glycosylation;protein glycosylation;glycosylation;protein N-linked glycosylation via asparagine;peptidyl-asparagine modification;glycoprotein metabolic process;co-translational…	GO:0034976;GO:0006457;GO:0034975;GO:0006487;GO:0036503;GO:0030433;GO:0009101;GO:0043413;GO:0006486;GO:0070085;GO:0018279;GO:0018196;GO:0009100;GO:0043686	1.07044252775777e-08;2.53624646225662e-08;1.30702936510518e-07;2.51562686607662e-06;5.14951683421737e-05;0.000328069249573255;0.00033203799943924;0.00043156263783389;0.00043156263783389;0.000794072159787651;0.000952845853570513;0.00114107474130711;0.00197517615585845;0.0483817833492097	unfolded protein binding;intramolecular oxidoreductase activity, transposing S-S bonds;protein disulfide isomerase activity;dolichyl-diphosphooligosaccharide-protein glycotransferase activity;oligosaccharyl transferase activity;protein folding chaperone;intramolecular oxidoreductase activity;alpha-1,3-mannosyltransferase activity;hexosyltransferase activity;protein transmembrane transporter activ…	GO:0051082;GO:0016864;GO:0003756;GO:0004579;GO:0004576;GO:0044183;GO:0016860;GO:0000033;GO:0016758;GO:0008320;GO:0022884;GO:0043022	2.77228150611301e-05;0.000128997053115914;0.000128997053115914;0.000148134747896291;0.000295619437819298;0.0113895240176507;0.013204628770054;0.0149709536469519;0.0168897504148056;0.0219773068645723;0.0367806101228285;0.0426470491540929	Protein processing in endoplasmic reticulum;Various types of N-glycan biosynthesis;N-Glycan biosynthesis;Protein export;Thyroid hormone synthesis;Phagosome	KEGG:04141;KEGG:00513;KEGG:00510;KEGG:03060;KEGG:04918;KEGG:04145	6.08736795551009e-18;1.16464326691129e-06;5.47615926497819e-06;0.010567684999773;0.0251956265221746;0.0348975780245214	Unfolded Protein Response (UPR);IRE1alpha activates chaperones;XBP1(S) activates chaperone genes;Asparagine N-linked glycosylation;Maturation of spike protein;ATF6 (ATF6-alpha) activates chaperone genes;Metabolism of proteins;Post-translational protein modification;ATF6 (ATF6-alpha) activates chaperones;Assembly of Viral Components at the Budding Site;Virus Assembly and Release;Translation of Str…	REAC:R-HSA-381119;REAC:R-HSA-381070;REAC:R-HSA-381038;REAC:R-HSA-446203;REAC:R-HSA-9694548;REAC:R-HSA-381183;REAC:R-HSA-392499;REAC:R-HSA-597592;REAC:R-HSA-381033;REAC:R-HSA-168316;REAC:R-HSA-168268;REAC:R-HSA-9694635;REAC:R-HSA-9772573;REAC:R-HSA-2262752;REAC:R-HSA-8953897;REAC:R-HSA-1799339;REAC:R-HSA-983170;REAC:R-HSA-9694516	5.17137077354181e-09;8.33902664317073e-08;3.63682551358691e-06;0.000222697408272837;0.000922635772905888;0.00108391391056128;0.00137383529223169;0.00198283745823284;0.00211905632375757;0.00402623968658094;0.00402623968658094;0.00783714094991407;0.00783714094991407;0.00953389824985763;0.0113273854722876;0.0135790344703966;0.0285757312518312;0.0340558934708185
46				protein binding;chromatin binding	GO:0005515;GO:0003682	0.0102493142880147;0.0340566076453057
48							African trypanosomiasis;Tuberculosis	KEGG:05143;KEGG:05152	0.0294681772964756;0.0477541123118946
49	macromolecule biosynthetic process;organic substance biosynthetic process;biosynthetic process	GO:0009059;GO:1901576;GO:0009058	0.0250227530881687;0.0253011418776602;0.0341906956901367
50	ncRNA processing;ribosome biogenesis;rRNA processing;ncRNA metabolic process;rRNA metabolic process;cellular nitrogen compound metabolic process;mRNA modification;RNA processing;mRNA pseudouridine synthesis;IMP biosynthetic process;RNA modification;GMP biosynthetic process;AMP biosynthetic process;IMP metabolic process;pseudouridine synthesis;nucleobase-containing compound metabolic process;purin…	GO:0034470;GO:0042254;GO:0006364;GO:0034660;GO:0016072;GO:0034641;GO:0016556;GO:0006396;GO:1990481;GO:0006188;GO:0009451;GO:0006177;GO:0006167;GO:0046040;GO:0001522;GO:0006139;GO:0009168;GO:0046483;GO:0009127;GO:0006725;GO:0022613	6.92278268299012e-12;2.10292058105381e-11;4.28387585807127e-10;1.84317043008884e-09;2.62134772772926e-09;0.00139367156629197;0.00168324560385486;0.00170577445149654;0.00205059145333511;0.00401421421554446;0.00861775825885428;0.00881035738375981;0.00881035738375981;0.0196163026610319;0.0196163026610319;0.0212133233728356;0.0273117554707279;0.0361675339607067;0.0367691409233684;0.0430387341757146;0…	catalytic activity, acting on RNA;pseudouridine synthase activity;catalytic activity, acting on a nucleic acid;RNA binding;intramolecular transferase activity	GO:0140098;GO:0009982;GO:0140640;GO:0003723;GO:0016866	0.000590052507565203;0.00263326985227953;0.00276135473626306;0.0217842141710636;0.0292845193077985				Metabolism of RNA;Major pathway of rRNA processing in the nucleolus and cytosol;rRNA processing in the nucleus and cytosol;rRNA processing	REAC:R-HSA-8953854;REAC:R-HSA-6791226;REAC:R-HSA-8868773;REAC:R-HSA-72312	0.000131952380973501;0.000435106640752313;0.000622776081106679;0.000874053999495519
51	regulation of transcription by RNA polymerase II;transcription by RNA polymerase II;regulation of DNA-templated transcription;regulation of nucleic acid-templated transcription;regulation of RNA biosynthetic process;DNA-templated transcription;nucleic acid-templated transcription;RNA biosynthetic process;regulation of RNA metabolic process;regulation of macromolecule biosynthetic process;nucleoba…	GO:0006357;GO:0006366;GO:0006355;GO:1903506;GO:2001141;GO:0006351;GO:0097659;GO:0032774;GO:0051252;GO:0010556;GO:0034654;GO:0019219;GO:0031326;GO:0018130;GO:0019438;GO:0009889;GO:1901362;GO:0009059;GO:0044271;GO:0010468;GO:0031323;GO:0051171;GO:0044249;GO:1901576;GO:0080090;GO:0009058;GO:0060255;GO:0019222;GO:0016070;GO:0090304;GO:0006139;GO:0046483;GO:0006725;GO:0010467;GO:1901360;GO:0034641;GO:…	9.64971254184121e-40;7.26775471275135e-39;7.84341332266158e-35;7.96356608223759e-35;9.12941277363789e-35;4.78236819047217e-34;4.85309434580943e-34;6.40936088377468e-34;6.29568822729787e-33;6.95081258489459e-32;2.52577050238493e-31;4.18354676630715e-31;5.84063536067113e-31;6.46935530541121e-31;7.4433509951813e-31;1.26709236416895e-30;4.67903638739707e-30;1.94743115036893e-27;3.42536773064202e-27;4…	RNA polymerase II transcription regulatory region sequence-specific DNA binding;DNA-binding transcription factor activity;transcription cis-regulatory region binding;transcription regulatory region nucleic acid binding;sequence-specific double-stranded DNA binding;double-stranded DNA binding;sequence-specific DNA binding;transcription regulator activity;RNA polymerase II cis-regulatory region seq…	GO:0000977;GO:0003700;GO:0000976;GO:0001067;GO:1990837;GO:0003690;GO:0043565;GO:0140110;GO:0000978;GO:0000987;GO:0000981;GO:0003677;GO:0046872;GO:0043169;GO:0003676;GO:0043167;GO:1901363;GO:0097159	2.77979017638001e-54;3.75033315530403e-54;8.7437609679312e-53;9.37941478278054e-53;6.44331961389192e-52;1.69785993525889e-50;1.92706915951289e-50;4.29029458481072e-47;2.12067964070848e-45;4.59311981014824e-45;1.36707454773211e-44;4.23958615840279e-41;4.17586640022711e-29;1.26663057959517e-28;1.28893032521326e-23;6.64649560286262e-23;2.8296225595105e-18;4.70235563906894e-18	Herpes simplex virus 1 infection	KEGG:05168	6.11487e-49	Generic Transcription Pathway;RNA Polymerase II Transcription;Gene expression (Transcription)	REAC:R-HSA-212436;REAC:R-HSA-73857;REAC:R-HSA-74160	2.56688937555926e-32;9.74451245471539e-31;3.97284624092681e-29
53	positive regulation of plasma membrane repair	GO:1905686	0.0273067
54	B cell proliferation;B cell activation;B cell receptor signaling pathway;immune response-activating signal transduction;immune response-activating cell surface receptor signaling pathway;B cell differentiation;immune response-regulating cell surface receptor signaling pathway;antigen receptor-mediated signaling pathway;activation of immune response;cell surface receptor signaling pathway;immune r…	GO:0042100;GO:0042113;GO:0050853;GO:0002757;GO:0002429;GO:0030183;GO:0002768;GO:0050851;GO:0002253;GO:0007166;GO:0002764;GO:0046651;GO:0032943;GO:0050778;GO:0007165;GO:0070661;GO:0046649;GO:0030098;GO:0023052;GO:0002684;GO:0007154;GO:0050864;GO:0045321;GO:1903131;GO:0050854;GO:0050855;GO:0030888;GO:0050776;GO:0001775;GO:0016331;GO:0051716	9.12142704289426e-08;2.32763936068352e-07;4.8763214502792e-07;1.18424983376355e-06;1.18424983376355e-06;2.02790175356288e-06;2.87236115180468e-06;3.65604409429857e-06;1.25295806121403e-05;0.000111139189539081;0.000121365208329122;0.000437481162968865;0.000519911120832384;0.000675024083415331;0.000989623366920542;0.00116257729074548;0.00189658567653572;0.0049283274360059;0.00609207993933824;0.0069…				B cell receptor signaling pathway;Primary immunodeficiency;Hematopoietic cell lineage	KEGG:04662;KEGG:05340;KEGG:04640	2.95274428744756e-08;0.000110124204728082;0.00483984089967146	Signaling by the B Cell Receptor (BCR);Antigen activates B Cell Receptor (BCR) leading to generation of second messengers	REAC:R-HSA-983705;REAC:R-HSA-983695	0.00580872771113775;0.00802087831773023
55	7-methylguanosine cap hypermethylation;mitochondrial respiratory chain complex assembly;RNA capping;mRNA export from nucleus;mitochondrial cytochrome c oxidase assembly;U2-type prespliceosome assembly	GO:0036261;GO:0033108;GO:0036260;GO:0006406;GO:0033617;GO:1903241	0.000960314187224138;0.00406726026702158;0.0223481703850937;0.0234892095673846;0.0296654098239579;0.0338503448643377	U1 snRNP binding;snRNP binding	GO:1990446;GO:0070990	0.0143265897184933;0.0357100177546359	Thermogenesis;Parkinson disease;Spliceosome;Prion disease;Huntington disease	KEGG:04714;KEGG:05012;KEGG:03040;KEGG:05020;KEGG:05016	0.000389914175736026;0.00095669822813016;0.00539928557978344;0.0117506804510559;0.0218259348113689	Respiratory electron transport, ATP synthesis by chemiosmotic coupling, and heat production by uncoupling proteins.;Respiratory electron transport;The citric acid (TCA) cycle and respiratory electron transport;RNA Polymerase II Transcription Termination;Cellular response to chemical stress	REAC:R-HSA-163200;REAC:R-HSA-611105;REAC:R-HSA-1428517;REAC:R-HSA-73856;REAC:R-HSA-9711123	0.000836039194702638;0.00555588920325842;0.00567197662000377;0.0168465040399852;0.0406772106917627
56				heterocyclic compound binding;organic cyclic compound binding	GO:1901363;GO:0097159	0.0222316888081446;0.0276180653948952				Transcription-Coupled Nucleotide Excision Repair (TC-NER)	REAC:R-HSA-6781827	0.0390492
57	chromosome organization;organelle organization;regulation of nucleobase-containing compound metabolic process;regulation of cellular metabolic process;DNA metabolic process;regulation of DNA metabolic process;macromolecule biosynthetic process;regulation of rRNA processing;regulation of metabolic process;negative regulation of DNA metabolic process;regulation of RNA metabolic process;cellular nit…	GO:0051276;GO:0006996;GO:0019219;GO:0031323;GO:0006259;GO:0051052;GO:0009059;GO:2000232;GO:0019222;GO:0051053;GO:0051252;GO:0044271;GO:0044260	1.10136240802567e-05;0.000118146036159926;0.000398117114884828;0.000878116631099343;0.00379453378358029;0.00391137339710338;0.00922835341956469;0.00948364998274014;0.0243538466661675;0.0320500821122379;0.0329189614676055;0.0424810433069891;0.0479567436733267	protein binding	GO:0005515	0.0203194
58										HIV elongation arrest and recovery;Pausing and recovery of HIV elongation;RAC2 GTPase cycle	REAC:R-HSA-167287;REAC:R-HSA-167290;REAC:R-HSA-9013404	0.0375081253890567;0.0375081253890567;0.0420677533144901
59	meiotic chromosome movement towards spindle pole	GO:0016344	0.0248934				Bacterial invasion of epithelial cells	KEGG:05100	0.0461658
60				phosphoric diester hydrolase activity;phosphodiesterase I activity;IgE binding;phospholipase activity	GO:0008081;GO:0004528;GO:0019863;GO:0004620	0.0161585039952816;0.0178353233362347;0.0178353233362347;0.0366641960351511	Transcriptional misregulation in cancer;Ether lipid metabolism	KEGG:05202;KEGG:00565	0.0231965277437051;0.0337349545952964
62	cytokine-mediated signaling pathway;tumor necrosis factor-mediated signaling pathway;cellular response to cytokine stimulus;response to cytokine;biological regulation;regulation of biological process;regulation of cellular process	GO:0019221;GO:0033209;GO:0071345;GO:0034097;GO:0065007;GO:0050789;GO:0050794	0.000419336880331671;0.00291826808015302;0.00407905407016369;0.0102466572477134;0.0255610378256589;0.026334579109417;0.0359591534020968	cytokine receptor activity	GO:0004896	0.0233601	Cytokine-cytokine receptor interaction;Viral protein interaction with cytokine and cytokine receptor	KEGG:04060;KEGG:04061	0.00118313897825529;0.00265261086565806	TNFR1-induced NFkappaB signaling pathway;Regulation of TNFR1 signaling;TNF signaling	REAC:R-HSA-5357956;REAC:R-HSA-5357905;REAC:R-HSA-75893	0.0160395757519773;0.0214482800192368;0.0444646814719006
63	T cell activation;regulation of immune system process	GO:0042110;GO:0002682	0.00472914717978779;0.0414186653451075				T cell receptor signaling pathway	KEGG:04660	0.00663632
64	clustering of voltage-gated potassium channels	GO:0045163	0.0296608				Cell adhesion molecules	KEGG:04514	0.00904256
65	positive regulation of chemotaxis;positive regulation of response to external stimulus;regulation of cell migration;positive regulation of response to stimulus;regulation of cell motility;mononuclear cell migration;regulation of locomotion;regulation of chemotaxis	GO:0050921;GO:0032103;GO:0030334;GO:0048584;GO:2000145;GO:0071674;GO:0040012;GO:0050920	0.00539269301080147;0.00926440589479826;0.0156453277643847;0.0254083868105886;0.0263706638497382;0.0290917727627165;0.0376483737551553;0.0445566772314702
66	intracellular signal transduction;regulation of intracellular signal transduction;I-kappaB kinase/NF-kappaB signaling;immune system process;positive regulation of cell communication;positive regulation of signaling;regulation of signal transduction;positive regulation of signal transduction;regulation of cell communication;regulation of signaling;regulation of I-kappaB kinase/NF-kappaB signaling;…	GO:0035556;GO:1902531;GO:0007249;GO:0002376;GO:0010647;GO:0023056;GO:0009966;GO:0009967;GO:0010646;GO:0023051;GO:0043122;GO:0043408;GO:0071356;GO:0097191;GO:0006955;GO:0048584;GO:0032720;GO:0048583;GO:0034612;GO:1903556;GO:0044419;GO:0042981;GO:0006952;GO:0000165;GO:0043067;GO:2001236;GO:1902533;GO:0051707;GO:0043207;GO:0006606;GO:0009607;GO:0051170;GO:0043433;GO:0007165;GO:0008625;GO:0023052;GO:…	8.66432442784097e-06;3.74283678874617e-05;8.34500876425945e-05;0.000223872060816184;0.000297309894562336;0.000306500474180111;0.000449623850255094;0.000476712985530438;0.00059604644030181;0.000629412990065479;0.000686475307988486;0.00490675937588021;0.00553877697430583;0.00598460234916479;0.00739610136154969;0.00762426442497889;0.008065156983183;0.0089567134941437;0.00909830388285802;0.0092019215…				Epstein-Barr virus infection;NF-kappa B signaling pathway;Measles;Influenza A;TNF signaling pathway	KEGG:05169;KEGG:04064;KEGG:05162;KEGG:05164;KEGG:04668	3.73805577565054e-07;0.00099161055907309;0.00441515547863824;0.010823684931364;0.0264229361577739	DDX58/IFIH1-mediated induction of interferon-alpha/beta	REAC:R-HSA-168928	0.0444388
68							Phosphatidylinositol signaling system	KEGG:04070	0.00877421
69	histone H3-K4 methylation;histone methylation;histone modification	GO:0051568;GO:0016571;GO:0016570	0.0171214516516179;0.0236780709160832;0.0381941009635821							Chromatin modifying enzymes;Chromatin organization	REAC:R-HSA-3247509;REAC:R-HSA-4839726	0.00339083096135978;0.00339083096135978
70	regulation of protein metabolic process;organonitrogen compound metabolic process;regulation of catabolic process;regulation of cellular catabolic process;regulation of cellular amide metabolic process;peptide metabolic process;positive regulation of metabolic process	GO:0051246;GO:1901564;GO:0009894;GO:0031329;GO:0034248;GO:0006518;GO:0009893	0.00380890423817449;0.0080731956822305;0.00953619992187664;0.0108464036633254;0.023745993286254;0.0398073154820532;0.040440760396565	enzyme binding	GO:0019899	0.0454244	mTOR signaling pathway;Osteoclast differentiation;Ras signaling pathway;Phospholipase D signaling pathway;Hepatitis C;B cell receptor signaling pathway;Vibrio cholerae infection;Phagosome;Fc epsilon RI signaling pathway;Acute myeloid leukemia	KEGG:04150;KEGG:04380;KEGG:04014;KEGG:04072;KEGG:05160;KEGG:04662;KEGG:05110;KEGG:04145;KEGG:04664;KEGG:05221	0.000168034827073091;0.00111721130058004;0.00179449659003139;0.00244658417959415;0.00335497825511572;0.00346338103049855;0.020173591211586;0.0380992197144097;0.0478476066072384;0.0478476066072384	Immune System;Cytokine Signaling in Immune system;Signaling by Interleukins	REAC:R-HSA-168256;REAC:R-HSA-1280215;REAC:R-HSA-449147	0.000790470980816299;0.000983816126790617;0.014425713205071
71	peptidyl-amino acid modification;protein deacylation;macromolecule deacylation;response to organonitrogen compound;protein modification process;response to nitrogen compound;macromolecule modification;hemopoiesis;hematopoietic or lymphoid organ development;regulation of cytokine production;cytokine production;histone deacetylation;post-embryonic hemopoiesis	GO:0018193;GO:0035601;GO:0098732;GO:0010243;GO:0036211;GO:1901698;GO:0043412;GO:0030097;GO:0048534;GO:0001817;GO:0001816;GO:0016575;GO:0035166	0.00137576110239251;0.00532804556659639;0.0063774420235618;0.00994905736675801;0.0119791350107744;0.0206529222104466;0.0284044734644805;0.0315935094101224;0.0445733790464576;0.0450502465006917;0.047754978648449;0.0482991536332134;0.0486773264705142	histone deacetylase activity;protein lysine deacetylase activity;deacetylase activity;hydrolase activity, acting on carbon-nitrogen (but not peptide) bonds, in linear amides;protein kinase binding;kinase binding;hydrolase activity, acting on carbon-nitrogen (but not peptide) bonds;protein kinase C binding	GO:0004407;GO:0033558;GO:0019213;GO:0016811;GO:0019901;GO:0019900;GO:0016810;GO:0005080	1.94123732728664e-05;2.86483564496847e-05;0.000289356058298918;0.00312762578727919;0.0102370069387443;0.022637516120535;0.0382152723343458;0.0498435000088046	Neutrophil extracellular trap formation;Leishmaniasis	KEGG:04613;KEGG:05140	0.000279530032355778;0.0445543317054423	Notch-HLH transcription pathway;NOTCH1 Intracellular Domain Regulates Transcription;Signaling by NOTCH1 HD+PEST Domain Mutants in Cancer;Signaling by NOTCH1 PEST Domain Mutants in Cancer;Constitutive Signaling by NOTCH1 PEST Domain Mutants;Signaling by NOTCH1 in Cancer;Constitutive Signaling by NOTCH1 HD+PEST Domain Mutants;Signaling by NOTCH1;Diseases of signal transduction by growth factor rece…	REAC:R-HSA-350054;REAC:R-HSA-2122947;REAC:R-HSA-2894858;REAC:R-HSA-2644602;REAC:R-HSA-2644606;REAC:R-HSA-2644603;REAC:R-HSA-2894862;REAC:R-HSA-1980143;REAC:R-HSA-5663202	0.000178631977944755;0.00138115854239248;0.00328186658592519;0.00328186658592519;0.00328186658592519;0.00328186658592519;0.00328186658592519;0.00833413694839471;0.0156886293900614
72	cellular component disassembly;protein-containing complex disassembly	GO:0022411;GO:0032984	0.00453415188453131;0.0107137069058657	RNA binding;mRNA binding;nucleic acid binding;protein-containing complex binding	GO:0003723;GO:0003729;GO:0003676;GO:0044877	0.0021165925259559;0.0210817523428085;0.0403451087511095;0.0495860743978001
73	ribosome biogenesis;ncRNA metabolic process;rRNA metabolic process;rRNA processing;nucleolus organization;nucleus organization;cellular macromolecule metabolic process;ncRNA processing;nuclear export;regulation of stem cell differentiation;nuclear transport;nucleocytoplasmic transport;RNA localization;cellular component organization or biogenesis	GO:0042254;GO:0034660;GO:0016072;GO:0006364;GO:0007000;GO:0006997;GO:0044260;GO:0034470;GO:0051168;GO:2000736;GO:0051169;GO:0006913;GO:0006403;GO:0071840	5.69667177322269e-05;9.67476059558741e-05;0.000454281031029676;0.00363435664934441;0.00518755759131756;0.00572326083194945;0.00713523868092388;0.0125006066364246;0.013309214101742;0.0178739237297072;0.0292297992401286;0.0292297992401286;0.0339535886113546;0.0417488099198596	purine ribonucleoside triphosphate binding;purine ribonucleotide binding;purine nucleotide binding;ribonucleotide binding;carbohydrate derivative binding;RNA polymerase core enzyme binding;catalytic activity, acting on a nucleic acid;ATP binding;adenyl ribonucleotide binding;ATP hydrolysis activity;adenyl nucleotide binding;ribonucleoside triphosphate phosphatase activity;nucleotide binding;nucle…	GO:0035639;GO:0032555;GO:0017076;GO:0032553;GO:0097367;GO:0043175;GO:0140640;GO:0005524;GO:0032559;GO:0016887;GO:0030554;GO:0017111;GO:0000166;GO:1901265;GO:0036094;GO:0070063;GO:0001098;GO:0001099;GO:0016462;GO:0016817;GO:0016818;GO:0140657;GO:0003676;GO:0043168;GO:0003723;GO:0140662;GO:1901363;GO:0000993;GO:0097159;GO:0051082;GO:0140098;GO:0044183	0.000134075885617373;0.00021571825412358;0.000236985209924935;0.000241783031729058;0.000364837956630044;0.000367056126428182;0.000456332947904045;0.000527079851519292;0.000837267240867224;0.000908007791353119;0.000912150346869446;0.000930905951742576;0.00109483423879471;0.00110119020899523;0.00128097345673449;0.00150392583395399;0.00184258762169707;0.00184258762169707;0.00190795914660629;0.001929…				Metabolism of RNA;DEx/H-box helicases activate type I IFN and inflammatory cytokines production	REAC:R-HSA-8953854;REAC:R-HSA-3134963	0.0156137900512669;0.0498390189978608
75							Breast cancer;Pathways in cancer	KEGG:05224;KEGG:05200	0.0156007127320867;0.0427313849496392
76	system development;multicellular organism development;multicellular organismal process;anatomical structure development;neurogenesis;nervous system development;developmental process;signal transduction;regulation of response to stimulus;hematopoietic stem cell differentiation	GO:0048731;GO:0007275;GO:0032501;GO:0048856;GO:0022008;GO:0007399;GO:0032502;GO:0007165;GO:0048583;GO:0060218	1.11806927009397e-05;7.63661414063946e-05;0.00169924330141156;0.00279826022030924;0.00560077427435454;0.0111130932317026;0.0160996061851706;0.0237515492768827;0.0250211990562448;0.0390904281978251	molecular function regulator activity	GO:0098772	0.00690057	Prolactin signaling pathway;NF-kappa B signaling pathway;Endocrine resistance	KEGG:04917;KEGG:04064;KEGG:01522	0.000525179359599517;0.00234260669058079;0.0475819759129089	Nucleotide-binding domain, leucine rich repeat containing receptor (NLR) signaling pathways;Cytokine Signaling in Immune system	REAC:R-HSA-168643;REAC:R-HSA-1280215	0.0373675149669322;0.044489584531014
77	mitochondrion organization;mitochondrial respiratory chain complex assembly;aerobic respiration;cellular respiration;proton motive force-driven mitochondrial ATP synthesis;proton motive force-driven ATP synthesis;energy derivation by oxidation of organic compounds;protein metabolic process;ATP metabolic process;ATP biosynthetic process;mitochondrial membrane organization;purine ribonucleoside tri…	GO:0007005;GO:0033108;GO:0009060;GO:0045333;GO:0042776;GO:0015986;GO:0015980;GO:0019538;GO:0046034;GO:0006754;GO:0007006;GO:0009206	0.000113511309777408;0.000604143222739784;0.000765883805634964;0.00263836590507015;0.00558370667424058;0.00975425027046679;0.0163719830712561;0.0248258153224438;0.0315639927058081;0.0334456086783232;0.0495158317351968;0.0495158317351968				Prion disease;Amyotrophic lateral sclerosis;Alzheimer disease;Parkinson disease;Pathways of neurodegeneration - multiple diseases;Huntington disease;Chemical carcinogenesis - reactive oxygen species;Thermogenesis;Oxidative phosphorylation;Retrograde endocannabinoid signaling;Non-alcoholic fatty liver disease;Diabetic cardiomyopathy	KEGG:05020;KEGG:05014;KEGG:05010;KEGG:05012;KEGG:05022;KEGG:05016;KEGG:05208;KEGG:04714;KEGG:00190;KEGG:04723;KEGG:04932;KEGG:05415	1.50660774062737e-05;0.000104133860157746;0.000151963522794738;0.000296863724288784;0.000635502119046982;0.000666472826123564;0.00226737814129702;0.00280210252330676;0.00540225736526242;0.00795023413017894;0.00950864652144293;0.0267797882209662	Respiratory electron transport;Respiratory electron transport, ATP synthesis by chemiosmotic coupling, and heat production by uncoupling proteins.;Complex I biogenesis;The citric acid (TCA) cycle and respiratory electron transport	REAC:R-HSA-611105;REAC:R-HSA-163200;REAC:R-HSA-6799198;REAC:R-HSA-1428517	0.000438027427484827;0.00123354003602231;0.00128619411238587;0.00622260693010738
78							Antifolate resistance	KEGG:01523	0.0499939	SUMOylation of transcription cofactors	REAC:R-HSA-3899300	0.0284014
79	histone modification	GO:0016570	0.0196613							Regulation of TP53 Activity;Regulation of TP53 Activity through Acetylation;Chromatin modifying enzymes;Chromatin organization	REAC:R-HSA-5633007;REAC:R-HSA-6804758;REAC:R-HSA-3247509;REAC:R-HSA-4839726	0.00381540440912941;0.00794750611369524;0.04897281904372;0.04897281904372
80	organic substance catabolic process;small molecule metabolic process;catabolic process	GO:1901575;GO:0044281;GO:0009056	0.0106006416838278;0.0141691038396814;0.016316703116695	U1 snRNP binding;snRNP binding	GO:1990446;GO:0070990	0.00668699169958308;0.0166810288802848
81	fructose 2,6-bisphosphate metabolic process	GO:0006003	0.0397075	6-phosphofructo-2-kinase activity;fructose-2,6-bisphosphate 2-phosphatase activity;phosphofructokinase activity;sugar-phosphatase activity	GO:0003873;GO:0004331;GO:0008443;GO:0050308	0.00666123929294518;0.0110903218385936;0.0232404378045682;0.0496431286989786
82	regulation of RNA metabolic process;regulation of transcription by RNA polymerase II;regulation of DNA-templated transcription;regulation of nucleic acid-templated transcription;regulation of RNA biosynthetic process;regulation of macromolecule biosynthetic process;transcription by RNA polymerase II;DNA-templated transcription;nucleic acid-templated transcription;RNA biosynthetic process;regulati…	GO:0051252;GO:0006357;GO:0006355;GO:1903506;GO:2001141;GO:0010556;GO:0006366;GO:0006351;GO:0097659;GO:0032774;GO:0019219;GO:0031326;GO:0009889;GO:0051254;GO:0034654;GO:0018130;GO:0019438;GO:0045935;GO:1903508;GO:0045893;GO:1902680;GO:1901362;GO:0009059;GO:0044271	0.00104065649695559;0.00135177998835849;0.00191288683864312;0.00192087758356261;0.00199418328952781;0.00209314071817604;0.00223568761296609;0.00313527317517197;0.00314783575560108;0.00339544999051171;0.00351433548432394;0.0038681687575125;0.00483042967203017;0.00893466923508661;0.0169293278684542;0.0217165913600581;0.022536026682213;0.0265921084530915;0.0275618810344271;0.0275618810344271;0.02849…	DNA binding;transcription regulator activity;histone methyltransferase activity;RNA polymerase II transcription regulatory region sequence-specific DNA binding;transcription cis-regulatory region binding;transcription regulatory region nucleic acid binding	GO:0003677;GO:0140110;GO:0042054;GO:0000977;GO:0000976;GO:0001067	0.000513523463869576;0.00934416494792204;0.0256861556079883;0.0268694452734399;0.0445471206848769;0.0450053215427978	Lysine degradation	KEGG:00310	6.08819e-05	RUNX1 regulates genes involved in megakaryocyte differentiation and platelet function;Chromatin modifying enzymes;Chromatin organization;PKMTs methylate histone lysines	REAC:R-HSA-8936459;REAC:R-HSA-3247509;REAC:R-HSA-4839726;REAC:R-HSA-3214841	0.00253416117828052;0.0081716997852673;0.0081716997852673;0.0371624308357547
83	cytoplasmic translational initiation;translation;peptide biosynthetic process;formation of cytoplasmic translation initiation complex;amide biosynthetic process;peptide metabolic process;cytoplasmic translation;translational initiation;cellular macromolecule biosynthetic process;cellular amide metabolic process;organonitrogen compound biosynthetic process;mitochondrial translation;regulation of t…	GO:0002183;GO:0006412;GO:0043043;GO:0001732;GO:0043604;GO:0006518;GO:0002181;GO:0006413;GO:0034645;GO:0043603;GO:1901566;GO:0032543;GO:0006417;GO:0019081;GO:0034248;GO:0140053;GO:2000112;GO:0044260;GO:0009059;GO:0044271;GO:0090151;GO:0075525;GO:0022613;GO:0072655;GO:0070585	4.72882981324938e-13;1.0581995657436e-11;1.86468549707862e-11;5.5070626113034e-11;1.87251498358806e-10;3.02136398820731e-10;9.28687374419925e-10;1.08157813221278e-08;1.164724116119e-08;1.2815660192121e-08;3.20776093600896e-06;0.00173587136294165;0.00182749265039744;0.00335818841141993;0.00449350117478237;0.00502264012682218;0.00626010362752167;0.00951970355615376;0.0114429446075634;0.013452568985…	translation factor activity, RNA binding;translation initiation factor activity;translation regulator activity, nucleic acid binding;translation regulator activity;mitochondrial ribosome binding;ribosome binding;ribonucleoprotein complex binding;RNA binding	GO:0008135;GO:0003743;GO:0090079;GO:0045182;GO:0097177;GO:0043022;GO:0043021;GO:0003723	2.30625046959044e-12;2.92193109372456e-12;1.62346666133197e-11;1.56802475502784e-10;8.30806511651612e-06;1.85317339346891e-05;2.04790267367441e-05;0.00113502459608393	Ribosome	KEGG:03010	0.0427177	Translation;Translation initiation complex formation;Ribosomal scanning and start codon recognition;Activation of the mRNA upon binding of the cap-binding complex and eIFs, and subsequent binding to 43S;L13a-mediated translational silencing of Ceruloplasmin expression;GTP hydrolysis and joining of the 60S ribosomal subunit;Eukaryotic Translation Initiation;Cap-dependent Translation Initiation;For…	REAC:R-HSA-72766;REAC:R-HSA-72649;REAC:R-HSA-72702;REAC:R-HSA-72662;REAC:R-HSA-156827;REAC:R-HSA-72706;REAC:R-HSA-72613;REAC:R-HSA-72737;REAC:R-HSA-72695;REAC:R-HSA-72689;REAC:R-HSA-5419276;REAC:R-HSA-5368286;REAC:R-HSA-5389840;REAC:R-HSA-5368287;REAC:R-HSA-392499	6.18398286889224e-14;1.27804593201313e-08;1.27804593201313e-08;1.44477905943872e-08;2.70647637851538e-08;2.90869260999876e-08;4.73054248204009e-08;4.73054248204009e-08;4.45727531872964e-07;6.50556199805506e-07;0.000420760349849792;0.000420760349849792;0.000420760349849792;0.000586440543012691;0.00525240781321549
84	regulation of molecular function;negative regulation of phospholipid biosynthetic process	GO:0065009;GO:0071072	0.0279067636560824;0.0487260489374409	molecular function regulator activity	GO:0098772	0.0394622
85	regulation of RNA export from nucleus;regulation of nucleobase-containing compound transport;regulation of chromosome organization;mRNA export from nucleus;chromatin organization;cellular macromolecule metabolic process;stem cell population maintenance;histone modification;maintenance of cell number;regulation of histone modification;regulation of heterochromatin organization;regulation of hetero…	GO:0046831;GO:0032239;GO:0033044;GO:0006406;GO:0006325;GO:0044260;GO:0019827;GO:0016570;GO:0098727;GO:0031056;GO:0120261;GO:0031445;GO:0006405;GO:0006338	0.00182839942501451;0.00356864036942725;0.004191529371199;0.00618783870394835;0.0083342024838861;0.0141693195668412;0.0142871337445844;0.0153370463126499;0.0159256498564631;0.0167982235020217;0.0184223112500181;0.0184223112500181;0.0195419837343963;0.0427309634562717							Protein ubiquitination	REAC:R-HSA-8852135	0.00689146
86	response to unfolded protein;response to topologically incorrect protein;cellular response to unfolded protein	GO:0006986;GO:0035966;GO:0034620	0.00438134090635848;0.00900386377427431;0.0324301819389252
87	positive regulation of T cell activation;regulation of T cell activation;T cell activation;positive regulation of leukocyte cell-cell adhesion;lymphocyte activation;positive regulation of cell-cell adhesion;regulation of leukocyte cell-cell adhesion;leukocyte activation;regulation of lymphocyte activation;positive regulation of lymphocyte activation;leukocyte cell-cell adhesion;positive regulatio…	GO:0050870;GO:0050863;GO:0042110;GO:1903039;GO:0046649;GO:0022409;GO:1903037;GO:0045321;GO:0051249;GO:0051251;GO:0007159;GO:0002696;GO:0050867;GO:0002694;GO:0001775;GO:0022407;GO:0045785;GO:0002682;GO:0050865;GO:0007155;GO:0030155;GO:0002376;GO:0051240;GO:1903131;GO:0030217;GO:0098609;GO:0002684;GO:0050896;GO:0002521;GO:0030098;GO:0006955;GO:0051239	1.89568073143552e-06;1.964188531091e-06;2.481675269111e-06;3.83438927964199e-06;1.11281661313915e-05;1.35448636879197e-05;4.06988955022837e-05;6.88074298463869e-05;7.3882800080066e-05;7.51007475821239e-05;8.76980225310199e-05;0.00017873108571101;0.000234831936348435;0.000267466243415918;0.000270108227345931;0.000315480062360934;0.000325760100370772;0.000435596231981547;0.000527806832645773;0.0005…	T cell receptor binding	GO:0042608	0.0408513	Th17 cell differentiation;Th1 and Th2 cell differentiation;PD-L1 expression and PD-1 checkpoint pathway in cancer	KEGG:04659;KEGG:04658;KEGG:05235	0.00262568004974061;0.0393240551268847;0.0393240551268847	Generation of second messenger molecules;Binding of TCF/LEF:CTNNB1 to target gene promoters	REAC:R-HSA-202433;REAC:R-HSA-4411364	0.0120576855694648;0.0309521824246417
88	extrinsic apoptotic signaling pathway via death domain receptors	GO:0008625	0.0087712	protein binding	GO:0005515	0.0200369
89	protein transport;establishment of protein localization;protein dephosphorylation	GO:0015031;GO:0045184;GO:0006470	0.0233636928046011;0.0411219898286303;0.0481674271317342	phosphatase regulator activity	GO:0019208	0.00846336				Membrane Trafficking	REAC:R-HSA-199991	0.0325743
91	fatty acid oxidation;lipid oxidation;fatty acid beta-oxidation;fatty acid metabolic process;fatty acid catabolic process;regulation of lipid storage;lipid modification;monocarboxylic acid catabolic process;monocarboxylic acid metabolic process;lipid storage;carboxylic acid metabolic process;oxoacid metabolic process;organic acid metabolic process;intracellular lipid transport;fatty acid beta-oxid…	GO:0019395;GO:0034440;GO:0006635;GO:0006631;GO:0009062;GO:0010883;GO:0030258;GO:0072329;GO:0032787;GO:0019915;GO:0019752;GO:0043436;GO:0006082;GO:0032365;GO:0033539;GO:0044242;GO:0046395;GO:0016054;GO:0006629;GO:0008203;GO:1902652;GO:0044281;GO:0016125;GO:0010876;GO:0015909;GO:0097006;GO:0046890;GO:0044255;GO:0006839;GO:0019216;GO:0016042;GO:0019217;GO:0044282;GO:0015908;GO:0006853;GO:0090181;GO:…	1.84752200396928e-07;2.52533327638601e-07;1.17232994841441e-06;2.47037888615999e-06;6.64542956985265e-06;1.17921065862833e-05;1.72036596114215e-05;2.18468677948996e-05;9.59487326950482e-05;0.00014156675932131;0.000296321533276528;0.00038340538377952;0.000410406932890458;0.000602022613821678;0.00063562893643749;0.000711437335299574;0.0011256344252825;0.00124034017249883;0.00156674434619411;0.00167…	phosphatidylcholine floppase activity;oxidoreductase activity, acting on the CH-CH group of donors, with a flavin as acceptor;acyl-CoA dehydrogenase activity	GO:0090554;GO:0052890;GO:0003995	0.0179816200823416;0.0422397715380933;0.0422397715380933	Fatty acid degradation;Fatty acid metabolism;PPAR signaling pathway	KEGG:00071;KEGG:01212;KEGG:03320	8.50532763303425e-07;3.64097406175198e-06;0.0237821147864633	Fatty acid metabolism;Metabolism of lipids;Mitochondrial Fatty Acid Beta-Oxidation;NR1H2 and NR1H3-mediated signaling	REAC:R-HSA-8978868;REAC:R-HSA-556833;REAC:R-HSA-77289;REAC:R-HSA-9024446	0.000240811870781176;0.0141381761131586;0.0150730172096032;0.0272442891140751
92	intrinsic apoptotic signaling pathway;regulation of nitrogen compound metabolic process;regulation of RNA metabolic process;regulation of primary metabolic process	GO:0097193;GO:0051171;GO:0051252;GO:0080090	0.00667182449090283;0.0227372896512777;0.0337675295755966;0.0358722985385898	nucleic acid binding;protein binding;heterocyclic compound binding	GO:0003676;GO:0005515;GO:1901363	0.0267981995208613;0.0290023292349167;0.0485288826989822
93	positive regulation of interferon-gamma production;regulation of interferon-gamma production;interferon-gamma production;positive regulation of transcription by RNA polymerase II;dephosphorylation;regulation of systemic arterial blood pressure;epithelial cell development;cellular response to stimulus;peptidyl-tyrosine dephosphorylation;ossification;negative regulation of phosphate metabolic proce…	GO:0032729;GO:0032649;GO:0032609;GO:0045944;GO:0016311;GO:0003073;GO:0002064;GO:0051716;GO:0035335;GO:0001503;GO:0045936;GO:0010563;GO:0043408;GO:0006470;GO:0051239;GO:0042325	0.000105334332559988;0.000958533710108948;0.0009996242622634;0.00621197676070227;0.0139830112821181;0.017697157944261;0.0182503883433641;0.0197114176397539;0.0201499919957028;0.0323424722171119;0.0332320737944076;0.0336842404233946;0.0469833302167719;0.0481674271317342;0.0487502702576506;0.0489324584039782	DNA-binding transcription factor binding;protein tyrosine phosphatase activity;transcription factor binding;protein tyrosine/threonine phosphatase activity;RNA polymerase II-specific DNA-binding transcription factor binding;phosphoprotein phosphatase activity;MAP kinase tyrosine/serine/threonine phosphatase activity	GO:0140297;GO:0004725;GO:0008134;GO:0008330;GO:0061629;GO:0004721;GO:0017017	0.00111951922803858;0.00369309467860167;0.0043097564571698;0.0288493921201368;0.0396607954607494;0.0445556483674329;0.0498768483725992
94	mRNA metabolic process;mRNA processing	GO:0016071;GO:0006397	0.015548724199474;0.0389969745420986				Spliceosome	KEGG:03040	0.023378
95				non-membrane spanning protein tyrosine phosphatase activity	GO:0004726	0.0273294	Renal cell carcinoma	KEGG:05211	0.0219863
97	cytoplasmic translation;translation;peptide biosynthetic process;amide biosynthetic process;peptide metabolic process;cellular macromolecule biosynthetic process;cellular amide metabolic process;organonitrogen compound biosynthetic process;cellular macromolecule metabolic process;ribosomal large subunit biogenesis;macromolecule biosynthetic process;cellular nitrogen compound biosynthetic process;…	GO:0002181;GO:0006412;GO:0043043;GO:0043604;GO:0006518;GO:0034645;GO:0043603;GO:1901566;GO:0044260;GO:0042273;GO:0009059;GO:0044271;GO:0019538;GO:0042254;GO:1901564;GO:0044249;GO:1901576;GO:0009058;GO:0042255;GO:0042274;GO:0034641;GO:0006364	1.17097988490773e-28;7.41135974150331e-20;1.60176928803432e-19;3.71146543671271e-18;7.13038781081621e-18;1.05789440822276e-15;1.20633542206722e-15;9.69171157398527e-14;1.05636691653587e-09;1.10983569922957e-06;3.51125897483126e-06;4.35988689581365e-06;4.7702411474816e-06;1.08077062975199e-05;2.08364992551234e-05;0.000140697804235561;0.000179198809140435;0.000238923211464779;0.00254342481451787;0.…	structural constituent of ribosome;structural molecule activity;RNA binding;nucleic acid binding;heterocyclic compound binding;organic cyclic compound binding;ubiquitin ligase inhibitor activity;ubiquitin-protein transferase inhibitor activity;cadherin binding;rRNA binding;MDM2/MDM4 family protein binding	GO:0003735;GO:0005198;GO:0003723;GO:0003676;GO:1901363;GO:0097159;GO:1990948;GO:0055105;GO:0045296;GO:0019843;GO:0097371	1.23997705145006e-20;1.07768133887031e-13;5.49079816982172e-07;2.26079274535066e-05;0.00137774779657355;0.00167066268849241;0.0258831454171592;0.0323250651479829;0.0375327855632578;0.0455932440742166;0.0473255428961812	Ribosome;Coronavirus disease - COVID-19	KEGG:03010;KEGG:05171	6.81414901064737e-26;1.54984669383064e-22	Viral mRNA Translation;Peptide chain elongation;Eukaryotic Translation Termination;Selenocysteine synthesis;Eukaryotic Translation Elongation;Nonsense Mediated Decay (NMD) independent of the Exon Junction Complex (EJC);Formation of a pool of free 40S subunits;Response of EIF2AK4 (GCN2) to amino acid deficiency;L13a-mediated translational silencing of Ceruloplasmin expression;GTP hydrolysis and jo…	REAC:R-HSA-192823;REAC:R-HSA-156902;REAC:R-HSA-72764;REAC:R-HSA-2408557;REAC:R-HSA-156842;REAC:R-HSA-975956;REAC:R-HSA-72689;REAC:R-HSA-9633012;REAC:R-HSA-156827;REAC:R-HSA-72706;REAC:R-HSA-1799339;REAC:R-HSA-927802;REAC:R-HSA-975957;REAC:R-HSA-2408522;REAC:R-HSA-72613;REAC:R-HSA-72737;REAC:R-HSA-168273;REAC:R-HSA-168255;REAC:R-HSA-9711097;REAC:R-HSA-9010553;REAC:R-HSA-6791226;REAC:R-HSA-8868773;…	2.46671946975425e-32;2.46671946975425e-32;5.85457889771696e-32;5.85457889771696e-32;5.85457889771696e-32;8.88357441757694e-32;2.9364075734221e-31;2.9364075734221e-31;1.83134037821883e-30;2.17753399025086e-30;2.17753399025086e-30;3.62476282483802e-30;3.62476282483802e-30;4.282242310479e-30;6.99653077120459e-30;6.99653077120459e-30;5.08856296459751e-29;6.5393627486834e-28;1.21009238168396e-27;6.104…
98				GDP binding	GO:0019003	0.0446589
100				catalytic activity, acting on DNA	GO:0140097	0.00249735				Translesion synthesis by REV1	REAC:R-HSA-110312	0.0498262
103	mRNA metabolic process;mRNA processing;RNA metabolic process;nucleobase-containing compound metabolic process;heterocycle metabolic process;cellular aromatic compound metabolic process;organic cyclic compound metabolic process;nucleic acid metabolic process;cellular nitrogen compound metabolic process;positive regulation of protein deacetylation;RNA processing;mRNA polyadenylation;RNA polyadenyla…	GO:0016071;GO:0006397;GO:0016070;GO:0006139;GO:0046483;GO:0006725;GO:1901360;GO:0090304;GO:0034641;GO:0090312;GO:0006396;GO:0006378;GO:0043631;GO:0071166	4.50674372259762e-05;0.000139854323331348;0.000640278455488482;0.00075994026982376;0.00112712166257718;0.00128283209765726;0.00214609253645384;0.0024371326608876;0.00488312390824501;0.00748968264705549;0.00907269619966098;0.0250382111193133;0.0267272955882235;0.0499469924748276	heterocyclic compound binding;leucine zipper domain binding;organic cyclic compound binding;LRR domain binding	GO:1901363;GO:0043522;GO:0097159;GO:0030275	0.0202533567336363;0.0217984903985383;0.0235240204623338;0.0473955546563988	Spliceosome	KEGG:03040	0.000623463	mRNA Splicing - Major Pathway;mRNA Splicing;Processing of Capped Intron-Containing Pre-mRNA;Metabolism of RNA	REAC:R-HSA-72163;REAC:R-HSA-72172;REAC:R-HSA-72203;REAC:R-HSA-8953854	7.42616244713835e-08;1.05568611173022e-07;7.25602243605763e-07;8.54182500139002e-06
104	stomach development	GO:0062094	0.0262386	extracellular matrix constituent conferring elasticity;extracellular matrix structural constituent;structural molecule activity conferring elasticity	GO:0030023;GO:0005201;GO:0097493	0.0201923506108969;0.0262967705382419;0.0307984734417535				Glycosaminoglycan metabolism;Heparan sulfate/heparin (HS-GAG) metabolism;Extracellular matrix organization	REAC:R-HSA-1630316;REAC:R-HSA-1638091;REAC:R-HSA-1474244	0.0160211124650221;0.0346814125496904;0.0374312793355395
105	actin polymerization-dependent cell motility	GO:0070358	0.0463708	myosin heavy chain binding	GO:0032036	0.0431977	Regulation of actin cytoskeleton;Salmonella infection;Tight junction;Fc gamma R-mediated phagocytosis	KEGG:04810;KEGG:05132;KEGG:04530;KEGG:04666	0.00198708721521095;0.00393150617177869;0.0132754862286708;0.0419661255926591	EPH-Ephrin signaling;Innate Immune System;Neutrophil degranulation;Smooth Muscle Contraction;EPHB-mediated forward signaling	REAC:R-HSA-2682334;REAC:R-HSA-168249;REAC:R-HSA-6798695;REAC:R-HSA-445355;REAC:R-HSA-3928662	0.000312876023782768;0.00937983998586592;0.011487355866257;0.0205497128252913;0.0240017239579038
106	establishment of meiotic sister chromatid cohesion;positive regulation of intracellular protein transport;regulation of intracellular transport	GO:0034089;GO:0090316;GO:0032386	0.0265884726508807;0.037533228896885;0.0425438290563647							Cohesin Loading onto Chromatin;Establishment of Sister Chromatid Cohesion;mRNA Splicing - Major Pathway;mRNA Splicing;SUMOylation of DNA damage response and repair proteins;Mitotic Telophase/Cytokinesis	REAC:R-HSA-2470946;REAC:R-HSA-2468052;REAC:R-HSA-72163;REAC:R-HSA-72172;REAC:R-HSA-3108214;REAC:R-HSA-68884	0.028822960062314;0.035196635804978;0.0369693465068896;0.0438164686768609;0.0482880041663198;0.0498262166263236
107				calcium-dependent protein binding	GO:0048306	0.043739
108	antigen processing and presentation of exogenous antigen;peptide antigen assembly with MHC class II protein complex;MHC class II protein complex assembly;antigen processing and presentation of peptide or polysaccharide antigen via MHC class II;antigen processing and presentation of exogenous peptide antigen via MHC class II;MHC protein complex assembly;peptide antigen assembly with MHC protein co…	GO:0019884;GO:0002503;GO:0002399;GO:0002504;GO:0019886;GO:0002396;GO:0002501;GO:0019882;GO:0002495;GO:0002478;GO:0048002;GO:0002250;GO:0050870;GO:1903039;GO:0022409;GO:1903037;GO:0050863;GO:0042110;GO:0051251;GO:0007159;GO:0002696;GO:0050867;GO:0022407;GO:0045785;GO:0002684;GO:0051249;GO:0006955;GO:0046649;GO:0002694;GO:0050865;GO:0045321;GO:0030155;GO:0001775;GO:0002682;GO:0019883;GO:0098609;GO:…	2.99365515125492e-29;1.76375904625809e-28;1.76375904625809e-28;3.89362492338048e-28;9.02937280768891e-27;1.53854495585999e-26;1.53854495585999e-26;3.06571209033784e-26;6.68759178866905e-26;7.99379841566183e-25;6.29776388017095e-22;3.00614341344589e-15;2.06520285801465e-14;6.10570116291236e-14;4.26952637842473e-13;2.33606720808357e-12;3.03152064673547e-12;5.78270053974174e-12;6.03102893861386e-12;…	MHC class II protein complex binding;MHC protein complex binding;MHC class II receptor activity;peptide antigen binding;antigen binding;peptide binding;immune receptor activity;amide binding;protein-containing complex binding;lipid antigen binding;endogenous lipid antigen binding;exogenous lipid antigen binding;CD4 receptor binding;lipopeptide binding;T cell receptor binding;transmembrane signali…	GO:0023026;GO:0023023;GO:0032395;GO:0042605;GO:0003823;GO:0042277;GO:0140375;GO:0033218;GO:0044877;GO:0030882;GO:0030883;GO:0030884;GO:0042609;GO:0071723;GO:0042608;GO:0004888	2.72906495974608e-31;2.99573680942122e-29;3.17669499473062e-18;2.61750376064048e-12;6.28935866976596e-11;5.10396822635256e-10;1.0822083495441e-09;3.98367846638963e-09;6.11055021785124e-09;0.00418049884352838;0.00418049884352838;0.00418049884352838;0.0116798784045801;0.0187439454148359;0.0187439454148359;0.0223720339402741	Antigen processing and presentation;Asthma;Allograft rejection;Hematopoietic cell lineage;Graft-versus-host disease;Type I diabetes mellitus;Intestinal immune network for IgA production;Tuberculosis;Autoimmune thyroid disease;Viral myocarditis;Inflammatory bowel disease;Toxoplasmosis;Leishmaniasis;Staphylococcus aureus infection;Rheumatoid arthritis;Th1 and Th2 cell differentiation;Th17 cell diff…	KEGG:04612;KEGG:05310;KEGG:05330;KEGG:04640;KEGG:05332;KEGG:04940;KEGG:04672;KEGG:05152;KEGG:05320;KEGG:05416;KEGG:05321;KEGG:05145;KEGG:05140;KEGG:05150;KEGG:05323;KEGG:04658;KEGG:04659;KEGG:05164;KEGG:05322;KEGG:04145;KEGG:04514;KEGG:05169;KEGG:05166;KEGG:05168	5.67042853907979e-23;3.11659312249618e-20;4.81744354859939e-19;1.26341002214227e-18;1.27667152343288e-18;3.09939649860336e-18;9.04376170408447e-18;2.05027530271578e-17;2.98339736857918e-17;1.28551313715099e-16;3.86326948215084e-16;1.16740858706499e-15;1.91140535442851e-15;1.40919231165202e-14;1.58859136162395e-14;1.78825289459616e-14;1.00164803163676e-13;1.57571242777046e-13;9.80811164045025e-13;…	MHC class II antigen presentation;Translocation of ZAP-70 to Immunological synapse;Phosphorylation of CD3 and TCR zeta chains;PD-1 signaling;Generation of second messenger molecules;Interferon gamma signaling;Costimulation by the CD28 family;Downstream TCR signaling;Interferon Signaling;TCR signaling;Adaptive Immune System;Immune System;Cytokine Signaling in Immune system	REAC:R-HSA-2132295;REAC:R-HSA-202430;REAC:R-HSA-202427;REAC:R-HSA-389948;REAC:R-HSA-202433;REAC:R-HSA-877300;REAC:R-HSA-388841;REAC:R-HSA-202424;REAC:R-HSA-913531;REAC:R-HSA-202403;REAC:R-HSA-1280218;REAC:R-HSA-168256;REAC:R-HSA-1280215	7.29456342828562e-18;2.62385816570934e-16;1.01894093062039e-15;1.52724031215957e-15;4.84627110820227e-14;7.89177110723778e-13;1.31041343284238e-11;3.08708983141479e-10;1.28761564005529e-09;1.62061569392664e-09;1.65370204988432e-09;5.96870884512448e-07;0.000122969002334285
109	cell cycle;cell cycle process;mitotic cell cycle;DNA repair;response to stress;mitotic cell cycle process;organelle organization;cellular response to DNA damage stimulus	GO:0007049;GO:0022402;GO:0000278;GO:0006281;GO:0006950;GO:1903047;GO:0006996;GO:0006974	0.000120077207198448;0.000378149210785494;0.00043069950627766;0.00331676219718803;0.0141669170832613;0.0191433065910104;0.0278459038279038;0.046441232661161	chromatin binding;DNA binding	GO:0003682;GO:0003677	0.0165045216526173;0.0174533723131636
111				kinase regulator activity	GO:0019207	0.0434561
112	ubiquitin-independent protein catabolic process via the multivesicular body sorting pathway;actomyosin contractile ring organization	GO:0090611;GO:0044837	0.0177374212413436;0.0371991563998271	U3 snoRNA binding	GO:0034511	0.0217985	Viral life cycle - HIV-1	KEGG:03250	0.00388372	rRNA modification in the nucleus and cytosol	REAC:R-HSA-6790901	0.0266425
113	cell adhesion	GO:0007155	0.0399962
115	protein catabolic process;proteolysis involved in protein catabolic process;organonitrogen compound catabolic process;macromolecule catabolic process;proteasomal protein catabolic process;catabolic process;protein metabolic process;organic substance catabolic process	GO:0030163;GO:0051603;GO:1901565;GO:0009057;GO:0010498;GO:0009056;GO:0019538;GO:1901575	4.51086762017874e-05;8.18310936175919e-05;0.000740086688092206;0.000750113881979467;0.00119366755361733;0.00383637418810796;0.00977880497764157;0.0380869477860419	ribosomal small subunit binding	GO:0043024	0.0416612
116	regulation of cellular component organization;cell differentiation;cellular developmental process;system development;developmental process;multicellular organism development;positive regulation of cellular process;neuron projection morphogenesis;neuron projection development;plasma membrane bounded cell projection morphogenesis	GO:0051128;GO:0030154;GO:0048869;GO:0048731;GO:0032502;GO:0007275;GO:0048522;GO:0048812;GO:0031175;GO:0120039	0.00663312425151078;0.00827926697744374;0.00887739267012493;0.0114531180169573;0.0342137963062536;0.0384490355229492;0.04087067986284;0.0435134668500166;0.0467757895910107;0.0496526268775587	enzyme binding;MAP-kinase scaffold activity;protein kinase binding;kinase binding	GO:0019899;GO:0005078;GO:0019901;GO:0019900	0.00847124058728209;0.0202992640387254;0.0263424451112059;0.0487292485399677
118	protein peptidyl-prolyl isomerization;peptidyl-proline modification	GO:0000413;GO:0018208	0.00825889417657019;0.0342333381010671	RNA binding;peptidyl-prolyl cis-trans isomerase activity;cis-trans isomerase activity;nucleic acid binding	GO:0003723;GO:0003755;GO:0016859;GO:0003676	0.000277705781107212;0.00571256336812105;0.00694744498776506;0.0470457228792122	Ribosome biogenesis in eukaryotes	KEGG:03008	0.00498198	Metabolism of RNA;mRNA Splicing - Major Pathway;mRNA Splicing	REAC:R-HSA-8953854;REAC:R-HSA-72163;REAC:R-HSA-72172	0.00463352504289596;0.0276117640205919;0.032745823791244
119	regulation of cellular metabolic process;response to organic cyclic compound;negative regulation of cellular process;regulation of metabolic process;regulation of nitrogen compound metabolic process;regulation of primary metabolic process;response to lipid;regulation of nucleobase-containing compound metabolic process;response to organic substance;cellular response to glucocorticoid stimulus;regu…	GO:0031323;GO:0014070;GO:0048523;GO:0019222;GO:0051171;GO:0080090;GO:0033993;GO:0019219;GO:0010033;GO:0071385;GO:0051252;GO:0071384;GO:0048519;GO:0009893;GO:0060255;GO:0048545;GO:0071396;GO:0048518;GO:0071383;GO:0048522;GO:1901700;GO:0042221;GO:0031324;GO:0006950;GO:0010556;GO:0009605;GO:0006355;GO:1903506;GO:0051172;GO:2001141;GO:0071310;GO:0010468;GO:0031326;GO:0051384;GO:0010604;GO:0009889;GO:…	4.03859673155053e-06;2.4774214367038e-05;3.43765351883163e-05;4.52951660527274e-05;6.75660137165682e-05;0.000110998026450679;0.000364778959621435;0.000365308575100622;0.000557269548345835;0.000593736688784922;0.00107743163863733;0.00108737494382258;0.00128837386663366;0.00139772886489265;0.00160927294897324;0.00213701830529651;0.00354748555737789;0.00361921775171239;0.0044396946652579;0.004998928…
120	immune response-regulating signaling pathway;negative regulation of intracellular signal transduction;intracellular signal transduction;regulation of intracellular signal transduction;response to molecule of bacterial origin;cellular response to stimulus	GO:0002764;GO:1902532;GO:0035556;GO:1902531;GO:0002237;GO:0051716	0.0103698251683021;0.0136238906512738;0.0194029263680568;0.0301069306426568;0.0315325185219489;0.0443724175673904
123	sterol metabolic process;cholesterol metabolic process;secondary alcohol metabolic process;sterol biosynthetic process;lipid biosynthetic process;steroid metabolic process;steroid biosynthetic process;lipid metabolic process;small molecule metabolic process;cholesterol biosynthetic process;secondary alcohol biosynthetic process;organic hydroxy compound biosynthetic process;alcohol metabolic proce…	GO:0016125;GO:0008203;GO:1902652;GO:0016126;GO:0008610;GO:0008202;GO:0006694;GO:0006629;GO:0044281;GO:0006695;GO:1902653;GO:1901617;GO:0006066;GO:1901615;GO:0044283;GO:0046165;GO:0044255;GO:0033490;GO:0033489;GO:0006084;GO:1901576;GO:0009058;GO:1901362;GO:0032787;GO:0072330;GO:0006644;GO:0035383;GO:0006637;GO:0006631;GO:0019287;GO:0008299;GO:0090181;GO:0019637;GO:0006720;GO:0033875;GO:0033865;GO:…	2.89791102329351e-22;1.51027654758493e-20;3.94501305753295e-20;4.43346583584703e-20;3.82500960522889e-18;1.06560623973106e-17;6.53925831153262e-17;9.15049475134105e-17;1.92496400332082e-16;1.63187032262385e-15;1.63187032262385e-15;2.93660053883811e-15;6.51104136870221e-15;2.80429582097232e-14;3.42710703736452e-14;1.25884714159913e-11;2.10728788679354e-06;6.7876415511679e-06;6.7876415511679e-06;6.…	oxidoreductase activity, acting on paired donors, with oxidation of a pair of donors resulting in the reduction of molecular oxygen to two molecules of water;oxidoreductase activity, acting on paired donors, with incorporation or reduction of molecular oxygen;acyl-CoA desaturase activity;oxidoreductase activity;catalytic activity;linoleoyl-CoA desaturase activity;sterol desaturase activity;C-5 st…	GO:0016717;GO:0016705;GO:0016215;GO:0016491;GO:0003824;GO:0016213;GO:0070704;GO:0000248;GO:0004768;GO:0005506;GO:0016765	2.42220655204003e-08;1.99881485987413e-07;1.47200341068827e-06;1.42919537472224e-05;8.52897240085604e-05;0.000371280858723482;0.000371280858723482;0.000371280858723482;0.00111310605393533;0.00796315497839762;0.0121042609125737	Steroid biosynthesis;Metabolic pathways;Fatty acid metabolism;Terpenoid backbone biosynthesis;Biosynthesis of unsaturated fatty acids;PPAR signaling pathway	KEGG:00100;KEGG:01100;KEGG:01212;KEGG:00900;KEGG:01040;KEGG:03320	3.24829007855334e-13;1.69329124953021e-08;6.91608820570369e-06;7.27652500297025e-06;0.00155042260109971;0.0334710264359113	Cholesterol biosynthesis;Metabolism of steroids;Activation of gene expression by SREBF (SREBP);Regulation of cholesterol biosynthesis by SREBP (SREBF);Metabolism of lipids;Metabolism;Cholesterol biosynthesis via desmosterol;Cholesterol biosynthesis via lathosterol;PPARA activates gene expression;Regulation of lipid metabolism by PPARalpha;Linoleic acid (LA) metabolism	REAC:R-HSA-191273;REAC:R-HSA-8957322;REAC:R-HSA-2426168;REAC:R-HSA-1655829;REAC:R-HSA-556833;REAC:R-HSA-1430728;REAC:R-HSA-6807047;REAC:R-HSA-6807062;REAC:R-HSA-1989781;REAC:R-HSA-400206;REAC:R-HSA-2046105	3.25083040552309e-23;5.1008774953548e-22;2.97288343572025e-20;9.7016527161195e-19;5.54361410213894e-15;2.18573524597757e-10;7.65308700875273e-06;7.65308700875273e-06;0.0175404303367738;0.0181559463527015;0.0309521824246417
124	mitochondrial translation;translation;peptide biosynthetic process;mitochondrial gene expression;cellular macromolecule biosynthetic process;amide biosynthetic process;peptide metabolic process;organonitrogen compound biosynthetic process;cellular macromolecule metabolic process;cellular amide metabolic process	GO:0032543;GO:0006412;GO:0043043;GO:0140053;GO:0034645;GO:0043604;GO:0006518;GO:1901566;GO:0044260;GO:0043603	0.000151703463312746;0.00017230761180552;0.000231845613842739;0.000444532502299363;0.00048041126352756;0.000775358045169836;0.000995677751253702;0.00120977352702204;0.004383516069049;0.00703044042227047	structural constituent of ribosome;structural molecule activity	GO:0003735;GO:0005198	2.66866318995765e-05;0.0102328908765112	Ribosome;Mismatch repair	KEGG:03010;KEGG:03430	3.72093941201971e-06;0.0340689396523741	Translation;Mitochondrial translation elongation;Mitochondrial translation initiation;Mitochondrial translation termination;Mitochondrial translation	REAC:R-HSA-72766;REAC:R-HSA-5389840;REAC:R-HSA-5368286;REAC:R-HSA-5419276;REAC:R-HSA-5368287	2.54388138283191e-07;1.95507777540842e-05;1.95507777540842e-05;1.95507777540842e-05;2.73801121880102e-05
126							Proteasome;Parkinson disease;Prion disease;Huntington disease;Spinocerebellar ataxia;Amyotrophic lateral sclerosis;Alzheimer disease;Pathways of neurodegeneration - multiple diseases	KEGG:03050;KEGG:05012;KEGG:05020;KEGG:05016;KEGG:05017;KEGG:05014;KEGG:05010;KEGG:05022	1.58594060745108e-06;3.70584047974381e-05;4.21763740620885e-05;7.43953136803848e-05;0.000153294790575883;0.000173550416166592;0.000229218465526117;0.000660995013686033	Cross-presentation of soluble exogenous antigens (endosomes);Regulation of activated PAK-2p34 by proteasome mediated degradation;Regulation of ornithine decarboxylase (ODC);Autodegradation of the E3 ubiquitin ligase COP1;p53-Independent G1/S DNA damage checkpoint;p53-Independent DNA Damage Response;Vpu mediated degradation of CD4;Ubiquitin-dependent degradation of Cyclin D;Ubiquitin Mediated Degr…	REAC:R-HSA-1236978;REAC:R-HSA-211733;REAC:R-HSA-350562;REAC:R-HSA-349425;REAC:R-HSA-69613;REAC:R-HSA-69610;REAC:R-HSA-180534;REAC:R-HSA-75815;REAC:R-HSA-69601;REAC:R-HSA-9604323;REAC:R-HSA-169911;REAC:R-HSA-180585;REAC:R-HSA-450408;REAC:R-HSA-8941858;REAC:R-HSA-8854050;REAC:R-HSA-174113;REAC:R-HSA-4641257;REAC:R-HSA-5362768;REAC:R-HSA-69541;REAC:R-HSA-4641258;REAC:R-HSA-351202;REAC:R-HSA-5676590;…	6.27563875289923e-05;6.81716142681499e-05;7.39280670142695e-05;8.00395977834056e-05;8.00395977834056e-05;8.00395977834056e-05;8.00395977834056e-05;8.00395977834056e-05;8.00395977834056e-05;8.65203192147193e-05;8.65203192147193e-05;8.65203192147193e-05;9.33846037130671e-05;9.33846037130671e-05;0.000100647082593062;0.000100647082593062;0.000100647082593062;0.000108322645224606;0.000116426438179896;…
127	response to heat;response to temperature stimulus	GO:0009408;GO:0009266	0.00584253700650344;0.0466815373482413	lipopeptide binding;calcium channel activity	GO:0071723;GO:0005262	0.00986288925310743;0.0462657239397624
128							Citrate cycle (TCA cycle);Propanoate metabolism	KEGG:00020;KEGG:00640	0.0346463370189321;0.0394525235190247	Pyruvate metabolism and Citric Acid (TCA) cycle	REAC:R-HSA-71406	0.02577
131	RNA phosphodiester bond hydrolysis, endonucleolytic;RNA phosphodiester bond hydrolysis;ncRNA metabolic process	GO:0090502;GO:0090501;GO:0034660	0.00127507273689494;0.0134435166511661;0.0158390927295927	catalytic activity, acting on RNA;U3 snoRNA binding	GO:0140098;GO:0034511	0.00674057054051557;0.0120478688127633
132	centrosome localization;microtubule organizing center localization;cellular localization;organelle organization	GO:0051642;GO:0061842;GO:0051641;GO:0006996	0.00451939402157171;0.004954110358398;0.00610152349010967;0.0478773272660365							Mitotic Prometaphase;Loss of proteins required for interphase microtubule organization from the centrosome;Loss of Nlp from mitotic centrosomes;AURKA Activation by TPX2;Recruitment of mitotic centrosome proteins and complexes;Centrosome maturation;Regulation of PLK1 Activity at G2/M Transition;Recruitment of NuMA to mitotic centrosomes;Anchoring of the basal body to the plasma membrane	REAC:R-HSA-68877;REAC:R-HSA-380284;REAC:R-HSA-380259;REAC:R-HSA-8854518;REAC:R-HSA-380270;REAC:R-HSA-380287;REAC:R-HSA-2565942;REAC:R-HSA-380320;REAC:R-HSA-5620912	0.0110424992234291;0.0122115370941271;0.0122115370941271;0.013902681630879;0.0198817917153124;0.0198817917153124;0.0238325342503179;0.0321767450863924;0.0342583128685813
133	cellular response to nitrogen starvation;cellular response to nitrogen levels	GO:0006995;GO:0043562	0.0492440954014935;0.0492440954014935				Apelin signaling pathway	KEGG:04371	0.00423205
135	NADH metabolic process;cellular carbohydrate catabolic process	GO:0006734;GO:0044275	0.00642243693045785;0.0094637211824306				mRNA surveillance pathway	KEGG:03015	0.0147496	Gluconeogenesis;Glucose metabolism	REAC:R-HSA-70263;REAC:R-HSA-70326	0.00270502001907909;0.0498728027580892
137				identical protein binding	GO:0042802	0.0250498
141	regulation of toll-like receptor signaling pathway	GO:0034121	0.0368529
144	IRES-dependent viral translational initiation	GO:0075522	0.0492441	poly(A) binding;poly(U) RNA binding;poly-pyrimidine tract binding;poly-purine tract binding;single-stranded RNA binding;mRNA 3'-UTR binding;mRNA binding	GO:0008143;GO:0008266;GO:0008187;GO:0070717;GO:0003727;GO:0003730;GO:0003729	0.000263531986032139;0.000299312200232864;0.00042565892104663;0.000526976664003149;0.0133552748836821;0.0196396365259633;0.0485244919020519	RNA degradation;mRNA surveillance pathway	KEGG:03018;KEGG:03015	0.00605865587420979;0.0111638404091116	L13a-mediated translational silencing of Ceruloplasmin expression;Eukaryotic Translation Initiation;Cap-dependent Translation Initiation	REAC:R-HSA-156827;REAC:R-HSA-72613;REAC:R-HSA-72737	0.0257423882546028;0.0316098202815807;0.0316098202815807
146				cAMP-dependent protein kinase activity;AMP-activated protein kinase activity;cyclic nucleotide-dependent protein kinase activity	GO:0004691;GO:0004679;GO:0004690	0.00370681823322453;0.00493997350265201;0.00634824510511131	Progesterone-mediated oocyte maturation;Platelet activation;Cocaine addiction;Vibrio cholerae infection;Regulation of lipolysis in adipocytes;Long-term potentiation;Renin secretion;Gastric acid secretion;Chemical carcinogenesis - receptor activation;Gap junction;GABAergic synapse;Morphine addiction;Circadian entrainment;Melanogenesis;Parathyroid hormone synthesis, secretion and action;Serotonergi…	KEGG:04914;KEGG:04611;KEGG:05030;KEGG:05110;KEGG:04923;KEGG:04720;KEGG:04924;KEGG:04971;KEGG:05207;KEGG:04540;KEGG:04727;KEGG:05032;KEGG:04713;KEGG:04916;KEGG:04928;KEGG:04726	0.0012890551047831;0.00278378287875204;0.00430751906588198;0.004577770653936;0.00678507488674833;0.0109952800030974;0.012000956851411;0.0159871217123542;0.0218262639112113;0.0246498991518244;0.0254836056056001;0.0263353013496426;0.0328147006180132;0.0369381045646166;0.0425418592758318;0.0499511108668307	Innate Immune System;Immune System;Integration of energy metabolism;PKA-mediated phosphorylation of key metabolic factors;HDL assembly;G-protein mediated events;ROBO receptors bind AKAP5;Neurotransmitter receptors and postsynaptic signal transmission;CREB1 phosphorylation through the activation of Adenylate Cyclase;Regulation of glycolysis by fructose 2,6-bisphosphate metabolism;Post NMDA recepto…	REAC:R-HSA-168249;REAC:R-HSA-168256;REAC:R-HSA-163685;REAC:R-HSA-163358;REAC:R-HSA-8963896;REAC:R-HSA-112040;REAC:R-HSA-9010642;REAC:R-HSA-112314;REAC:R-HSA-442720;REAC:R-HSA-9634600;REAC:R-HSA-438064;REAC:R-HSA-422356	2.94540898369909e-05;5.25448379904571e-05;0.00279871324562638;0.00485225340508991;0.0101741513444324;0.0132942337754135;0.0135551602124227;0.0301931268389336;0.0318538212539531;0.0318538212539531;0.0370293324091135;0.0400084367806711
147							DNA replication	KEGG:03030	0.0361919
148				protein-cysteine S-palmitoyltransferase activity;protein-cysteine S-acyltransferase activity	GO:0019706;GO:0019707	0.0428127286703634;0.0428127286703634
153	response to wounding	GO:0009611	0.0479807
154										Activation of SMO	REAC:R-HSA-5635838	0.0268704
155							Proteasome;Parkinson disease;Prion disease;Huntington disease	KEGG:03050;KEGG:05012;KEGG:05020;KEGG:05016	0.0221998394616074;0.0310963539553868;0.0335592077686161;0.0468717224534083
156	regulation of DNA-templated transcription;regulation of nucleic acid-templated transcription;regulation of RNA biosynthetic process;DNA-templated transcription;nucleic acid-templated transcription;RNA biosynthetic process;regulation of transcription by RNA polymerase II;regulation of RNA metabolic process;transcription by RNA polymerase II;regulation of macromolecule biosynthetic process;nucleoba…	GO:0006355;GO:1903506;GO:2001141;GO:0006351;GO:0097659;GO:0032774;GO:0006357;GO:0051252;GO:0006366;GO:0010556;GO:0034654;GO:0019219;GO:0031326;GO:0018130;GO:0019438;GO:0009889;GO:1901362;GO:0009059;GO:0044271;GO:0010468;GO:0031323;GO:0051171;GO:0044249;GO:1901576;GO:0080090;GO:0009058;GO:0060255;GO:0016070;GO:0019222;GO:0090304;GO:0006139;GO:0046483;GO:0006725;GO:1901360;GO:0034641	5.44893184174167e-07;5.46781349987067e-07;5.64046744112323e-07;8.222779654212e-07;8.25031128251851e-07;8.78973417449999e-07;1.2994836903306e-06;1.47916409761024e-06;1.98429156382749e-06;2.55762076056292e-06;3.43321531180333e-06;3.85235258082141e-06;4.15729867374529e-06;4.25548608877835e-06;4.39396639524907e-06;4.96157456500222e-06;6.68706782494447e-06;2.6583916507773e-05;3.02570137191126e-05;0.00…	RNA polymerase II cis-regulatory region sequence-specific DNA binding;cis-regulatory region sequence-specific DNA binding;DNA-binding transcription factor activity, RNA polymerase II-specific;RNA polymerase II transcription regulatory region sequence-specific DNA binding;DNA-binding transcription factor activity;transcription cis-regulatory region binding;transcription regulatory region nucleic a…	GO:0000978;GO:0000987;GO:0000981;GO:0000977;GO:0003700;GO:0000976;GO:0001067;GO:1990837;GO:0003690;GO:0043565;GO:0003677;GO:0140110;GO:0046872;GO:0043169;GO:0003676;GO:0043167;GO:1901363;GO:0097159	6.83720831529237e-11;8.21267048196688e-11;2.96658564929397e-10;4.2745637607084e-10;4.5492939781442e-10;8.76052073600974e-10;8.88943705592783e-10;1.32780108170286e-09;2.62494157842775e-09;2.69513468541877e-09;2.79755518305366e-09;1.34491687941667e-08;1.69050004444914e-06;2.1898809565436e-06;3.25313006745428e-05;0.000115095216974043;0.00133505980651691;0.00150107776747638	Herpes simplex virus 1 infection	KEGG:05168	5.67844e-10	Generic Transcription Pathway;RNA Polymerase II Transcription;Gene expression (Transcription)	REAC:R-HSA-212436;REAC:R-HSA-73857;REAC:R-HSA-74160	1.51127026997752e-08;4.2976724494008e-08;1.24934146231465e-07
158	vacuole organization;glycosphingolipid catabolic process;regulation of neutrophil activation;glycolipid catabolic process;regulation of cellular protein metabolic process	GO:0007033;GO:0046479;GO:1902563;GO:0019377;GO:0032268	0.00909634565025929;0.0429444422199338;0.0429444422199338;0.0495340513518463;0.0495340513518463				Lysosome;Other glycan degradation;Sphingolipid metabolism	KEGG:04142;KEGG:00511;KEGG:00600	0.000114436490587388;0.00486035127528018;0.0431450375599178	Neutrophil degranulation;Innate Immune System;Immune System	REAC:R-HSA-6798695;REAC:R-HSA-168249;REAC:R-HSA-168256	1.90636121429193e-07;0.000136169123697798;0.0167961358777243
159	epidermal cell fate specification;auditory receptor cell fate commitment;inner ear receptor cell fate commitment;arterial endothelial cell differentiation;positive regulation of transcription from RNA polymerase II promoter in response to hypoxia;endocardium morphogenesis;positive regulation of transcription of Notch receptor target;artery morphogenesis;blood vessel endothelial cell differentiati…	GO:0009957;GO:0009912;GO:0060120;GO:0060842;GO:0061419;GO:0003160;GO:0007221;GO:0048844;GO:0060837;GO:0061314;GO:0048505;GO:0060840;GO:0040034;GO:0060379;GO:0003157;GO:0061418;GO:0003222;GO:0072148;GO:0003214;GO:0003198;GO:0030900	0.00195104939451748;0.0032508238844939;0.0032508238844939;0.0048748485620039;0.0048748485620039;0.0048748485620039;0.00682284636876927;0.00745675683575303;0.0178490332419269;0.0178490332419269;0.0178490332419269;0.0205540559011836;0.0214127463389258;0.0214127463389258;0.0214127463389258;0.0252987735254117;0.0295068388457556;0.0340366665015709;0.0340366665015709;0.0440605064118627;0.04693221390558…							RUNX3 regulates NOTCH signaling;Regulation of gene expression in late stage (branching morphogenesis) pancreatic bud precursor cells;NOTCH4 Intracellular Domain Regulates Transcription	REAC:R-HSA-8941856;REAC:R-HSA-210744;REAC:R-HSA-9013695	0.0196801732480127;0.0259254138126633;0.0409648985808953
160	antigen processing and presentation of endogenous peptide antigen via MHC class I;carbon dioxide transport;oxygen transport;antigen processing and presentation of endogenous peptide antigen;cellular oxidant detoxification;gas transport;cellular detoxification;one-carbon compound transport;antigen processing and presentation of endogenous antigen;cellular response to toxic substance;antigen proces…	GO:0019885;GO:0015670;GO:0015671;GO:0002483;GO:0098869;GO:0015669;GO:1990748;GO:0019755;GO:0019883;GO:0097237;GO:0002474;GO:0042744;GO:0098754;GO:0002486;GO:0002484;GO:0042743;GO:0030185;GO:0001912;GO:0072593;GO:0048002;GO:0031343;GO:0009636;GO:0010942;GO:0001910;GO:0006950;GO:0031341;GO:0019882;GO:0001909	3.959681325325e-05;6.29590829563055e-05;9.40391499996086e-05;0.000133929527077884;0.000163668590917065;0.000279347613440007;0.000295620699011254;0.000317350119377171;0.000358641505066452;0.000392108443347866;0.000503598978771681;0.000503598978771681;0.000673099049420348;0.000975802308153475;0.00195104939451748;0.00320661232927631;0.0032508238844939;0.003791145506342;0.00507219798118581;0.00516364…	haptoglobin binding;oxygen carrier activity;antioxidant activity;organic acid binding;oxygen binding;peroxidase activity;hemoglobin alpha binding;oxidoreductase activity, acting on peroxide as acceptor;molecular carrier activity;hemoglobin binding;TAP binding;heme binding;tetrapyrrole binding;peptide antigen binding	GO:0031720;GO:0005344;GO:0016209;GO:0043177;GO:0019825;GO:0004601;GO:0031721;GO:0016684;GO:0140104;GO:0030492;GO:0046977;GO:0020037;GO:0046906;GO:0042605	1.79485648104664e-06;6.79664031999723e-06;9.84793986760903e-06;7.50129167241153e-05;0.000135664386662216;0.000346481843570209;0.000377382926019782;0.000409671636416811;0.00129997651714048;0.00135714171321305;0.00135714171321305;0.00661028118832927;0.00810919834888498;0.0222767798958027	Viral myocarditis;Antigen processing and presentation;Natural killer cell mediated cytotoxicity;Phagosome;Allograft rejection;African trypanosomiasis;Graft-versus-host disease;Type I diabetes mellitus;Epstein-Barr virus infection;Human immunodeficiency virus 1 infection	KEGG:05416;KEGG:04612;KEGG:04650;KEGG:04145;KEGG:05330;KEGG:05143;KEGG:05332;KEGG:04940;KEGG:05169;KEGG:05170	0.00092599220419584;0.00173963449422181;0.00979702312686453;0.0166030722890339;0.0254037357013621;0.0284999292487719;0.030113532627363;0.0352155740520108;0.0398210298643263;0.0472819826298848	Endosomal/Vacuolar pathway;ER-Phagosome pathway;Antigen Presentation: Folding, assembly and peptide loading of class I MHC;Neutrophil degranulation;Antigen processing-Cross presentation;Innate Immune System;Immunoregulatory interactions between a Lymphoid and a non-Lymphoid cell;Interferon Signaling;Erythrocytes take up oxygen and release carbon dioxide;Interferon alpha/beta signaling;Interferon …	REAC:R-HSA-1236977;REAC:R-HSA-1236974;REAC:R-HSA-983170;REAC:R-HSA-6798695;REAC:R-HSA-1236975;REAC:R-HSA-168249;REAC:R-HSA-198933;REAC:R-HSA-913531;REAC:R-HSA-1247673;REAC:R-HSA-909733;REAC:R-HSA-877300;REAC:R-HSA-168256;REAC:R-HSA-1480926;REAC:R-HSA-1237044	2.7351725929752e-05;0.000273606188287883;0.000378593966153092;0.00040891354471634;0.000508327573593808;0.00318833488309423;0.00444043976058985;0.00560446562756817;0.00780544522260919;0.00807286636124897;0.0163365022912468;0.0167961358777243;0.0168773268844009;0.0168773268844009
161	programmed cell death;cell death	GO:0012501;GO:0008219	0.0172681272119676;0.0296893572309523
163	establishment of protein localization	GO:0045184	0.0149261				Protein processing in endoplasmic reticulum	KEGG:04141	0.000127514
164				extracellular matrix structural constituent conferring tensile strength	GO:0030020	0.0306521	ECM-receptor interaction;Protein digestion and absorption	KEGG:04512;KEGG:04974	0.0165440028953733;0.0226742629263693	NCAM1 interactions;Collagen chain trimerization;Signaling by PDGF	REAC:R-HSA-419037;REAC:R-HSA-8948216;REAC:R-HSA-186797	0.0290282388039693;0.0318817564883955;0.0481347078256853
165	cytoplasmic translation;translation;peptide biosynthetic process;amide biosynthetic process;peptide metabolic process;cellular macromolecule biosynthetic process;cellular amide metabolic process;cellular macromolecule metabolic process	GO:0002181;GO:0006412;GO:0043043;GO:0043604;GO:0006518;GO:0034645;GO:0043603;GO:0044260	4.21877809039728e-08;0.000422511264850985;0.000530602829151298;0.00134384465629471;0.0016300817560637;0.00715030744108266;0.00743335504656849;0.0130635843351026	structural constituent of ribosome;structural molecule activity	GO:0003735;GO:0005198	0.000207583365802844;0.0161311616716035	Ribosome;Coronavirus disease - COVID-19;Protein processing in endoplasmic reticulum	KEGG:03010;KEGG:05171;KEGG:04141	6.58220463288293e-06;5.1524453336101e-05;0.0250362895122849	Formation of a pool of free 40S subunits;L13a-mediated translational silencing of Ceruloplasmin expression;GTP hydrolysis and joining of the 60S ribosomal subunit;Eukaryotic Translation Initiation;Cap-dependent Translation Initiation;Viral mRNA Translation;Peptide chain elongation;Selenocysteine synthesis;Eukaryotic Translation Termination;Eukaryotic Translation Elongation;Nonsense Mediated Decay…	REAC:R-HSA-72689;REAC:R-HSA-156827;REAC:R-HSA-72706;REAC:R-HSA-72613;REAC:R-HSA-72737;REAC:R-HSA-192823;REAC:R-HSA-156902;REAC:R-HSA-2408557;REAC:R-HSA-72764;REAC:R-HSA-156842;REAC:R-HSA-975956;REAC:R-HSA-9633012;REAC:R-HSA-1799339;REAC:R-HSA-975957;REAC:R-HSA-927802;REAC:R-HSA-2408522;REAC:R-HSA-72766;REAC:R-HSA-168273;REAC:R-HSA-168255;REAC:R-HSA-9711097;REAC:R-HSA-9010553;REAC:R-HSA-6791226;RE…	4.95605404692108e-09;8.79085764418198e-09;9.28226762413878e-09;1.34041924277385e-08;1.34041924277385e-08;5.61199921429483e-07;5.61199921429483e-07;7.00243554586179e-07;7.00243554586179e-07;7.00243554586179e-07;7.79383036227761e-07;1.06050515500152e-06;1.78245024524012e-06;2.03526896572886e-06;2.03526896572886e-06;2.1256165629529e-06;2.9153192110778e-06;4.06175016206231e-06;7.95883267993697e-06;9.…
