# Supplementary material for: Trans-eQTL mapping in gene sets identifies network effects of genetic variants
Source: Cell Genom. 2024 Apr 1;4(4):100538. doi: 10.1016/j.xgen.2024.100538 (PMC11019359; doi:10.1016/j.xgen.2024.100538)
Supplement: Table S8. 50 MSigDB hallmark gene sets representing well-defined biological states and processes, related to Figure 3 [file mmc7.xlsx]

## Sheet: Table S15
Table S8. 50 MSigDB hallmark gene sets representing well-defined biological states and processes. Related to Figure 3.
TERMS	size	description	description_info	pathway_genes
HALLMARK_TNFA_SIGNALING_VIA_NFKB	200	http://www.gsea-msigdb.org/gsea/msigdb/cards/HALLMARK_TNFA_SIGNALING_VIA_NFKB	Genes regulated by NF-kB in response to TNF	JUNB CXCL2 ATF3 NFKBIA TNFAIP3 PTGS2 CXCL1 IER3 CD83 CCL20 CXCL3 MAFF NFKB2 TNFAIP2 HBEGF KLF6 BIRC3 PLAUR ZFP36 ICAM1 JUN EGR3 IL1B BCL2A1 PPP1R15A ZC3H12A SOD2 NR4A2 IL1A RELB TRAF1 BTG2 DUSP1 MAP3K8 ETS2 F3 SDC4 EGR1 IL6 TNF KDM6B NFKB1 LIF PTX3 FOSL1 NR4A1 JAG1 CCL4 GCH1 CCL2 RCAN1 DUSP2 EHD1 IER2 REL CFLAR RIPK2 NFKBIE NR4A3 PHLDA1 IER5 TNFSF9 GEM GADD45A CXCL10 PLK2 BHLHE40 EGR2 SOCS3 SLC2A…
HALLMARK_HYPOXIA	200	http://www.gsea-msigdb.org/gsea/msigdb/cards/HALLMARK_HYPOXIA	Genes up-regulated in response to low oxygen levels (hypoxia)	PGK1 PDK1 GBE1 PFKL ALDOA ENO2 PGM1 NDRG1 HK2 ALDOC GPI MXI1 SLC2A1 P4HA1 ADM P4HA2 ENO1 PFKP AK4 FAM162A PFKFB3 VEGFA BNIP3L TPI1 ERO1A KDM3A CCNG2 LDHA GYS1 GAPDH BHLHE40 ANGPTL4 JUN SERPINE1 LOX GCK PPFIA4 MAFF DDIT4 SLC2A3 IGFBP3 NFIL3 FOS RBPJ HK1 CITED2 ISG20 GALK1 WSB1 PYGM STC1 ZNF292 BTG1 PLIN2 CSRP2 VLDLR JMJD6 EXT1 F3 PDK3 ANKZF1 UGP2 ALDOB STC2 ERRFI1 ENO3 PNRC1 HMOX1 PGF GAPDHS CHST2…
HALLMARK_G2M_CHECKPOINT	200	http://www.gsea-msigdb.org/gsea/msigdb/cards/HALLMARK_G2M_CHECKPOINT	Genes involved in the G2/M checkpoint, as in progression through the cell division cycle	AURKA CCNA2 TOP2A CCNB2 CENPA BIRC5 CDC20 PLK1 TTK PRC1 NDC80 KIF11 NUSAP1 CKS2 KIF2C MKI67 AURKB TPX2 SMC4 BUB1 CENPF RACGAP1 CENPE KIF23 UBE2C MCM6 MCM3 PTTG1 CDK1 KIF4A ESPL1 MAD2L1 NEK2 KIF22 HMMR KPNA2 CDKN3 CDC25A H2AX CDC25B PLK4 CDC6 CCNF MCM5 LMNB1 E2F3 KIF15 CHEK1 UBE2S NSD2 HMGB3 DBF4 TACC3 MCM2 CDKN2C CDKN1B FANCC NASP STAG1 GINS2 FBXO5 POLQ EZH2 RAD21 STMN1 SUV39H1 PRIM2 E2F1 CHAF1A …
HALLMARK_ADIPOGENESIS	200	http://www.gsea-msigdb.org/gsea/msigdb/cards/HALLMARK_ADIPOGENESIS	Genes up-regulated during adipocyte differentiation (adipogenesis)	FABP4 ADIPOQ PPARG LIPE DGAT1 LPL CPT2 CD36 GPAM ADIPOR2 ACAA2 ETFB ACOX1 ACADM HADH IDH1 SORBS1 ACADS UCK1 SCP2 DECR1 CDKN2C TALDO1 TST MCCC1 PGM1 REEP5 BCL2L13 SLC25A10 ME1 PHYH PIM3 YWHAG NDUFAB1 GPD2 ADIG ECHS1 QDPR CS ECH1 SLC25A1 ACADL TOB1 GRPEL1 CRAT GBE1 CAVIN2 SCARB1 PEMT CHCHD10 AK2 APOE UQCR10 TANK ANGPTL4 ACO2 FAH ACLY IFNGR1 SLC5A6 JAGN1 EPHX2 IDH3G GPX3 ELMOD3 ORM1 RETSAT ESRRA HIB…
HALLMARK_ESTROGEN_RESPONSE_EARLY	200	http://www.gsea-msigdb.org/gsea/msigdb/cards/HALLMARK_ESTROGEN_RESPONSE_EARLY	Genes defining early response to estrogen	GREB1 CA12 SLC9A3R1 MYB ANXA9 IGFBP4 SYBU NPY1R PDZK1 NRIP1 MLPH HSPB8 EGR3 KRT19 LRIG1 KDM4B PGR RHOBTB3 TPD52L1 ELOVL2 RET TPBG TFF1 MAPT SCNN1A ABAT FLNB XBP1 CELSR2 RAB31 MYBL1 MREG FAM102A MSMB STC2 RETREG1 SIAH2 ZNF185 SLC19A2 SLC1A4 FHL2 BCL2 PMAIP1 AREG OVOL2 TSKU ADCY9 RASGRP1 MUC1 KAZN SLC27A2 FKBP4 CXCL12 TMPRSS3 RARA IL17RB CBFA2T3 TFF3 UGCG CCND1 SLC22A5 WFS1 PTGES WWC1 CCN5 MYC ITPK…
HALLMARK_ESTROGEN_RESPONSE_LATE	200	http://www.gsea-msigdb.org/gsea/msigdb/cards/HALLMARK_ESTROGEN_RESPONSE_LATE	Genes defining late response to estrogen	TFF1 SLC9A3R1 TPD52L1 PRSS23 CA12 PDZK1 ANXA9 CELSR2 TJP3 PGR RET MYB TPBG EGR3 ARL3 OLFM1 NPY1R SCNN1A XBP1 AREG IL17RB NRIP1 ASS1 TFF3 FKBP4 SLC27A2 SEMA3B GPER1 LLGL2 AGR2 KRT19 CCN5 BLVRB FLNB PDCD4 CALCR IGFBP4 DNAJC12 TIAM1 TSPAN13 CXCL12 RAB31 PKP3 CYP26B1 FKBP5 SIAH2 ISG20 TMPRSS3 SERPINA3 WFS1 MAPT PDLIM3 RBBP8 GJB3 PRLR SLC1A4 FOS PLAAT3 SLC7A5 SERPINA5 IMPA2 DHCR7 MYOF CDH1 EMP2 OVOL2 …
HALLMARK_MYOGENESIS	200	http://www.gsea-msigdb.org/gsea/msigdb/cards/HALLMARK_MYOGENESIS	Genes involved in development of skeletal muscle (myogenesis)	ACTA1 TNNI2 MYL1 TNNC1 TNNC2 MYH3 MYLPF TNNT3 TNNT2 CASQ2 ACTC1 MYOM1 MYL4 MYBPH MYH7 MYH8 ACTN2 TNNI1 CRYAB SGCG HRC TNNT1 DES MYOZ1 RYR1 CSRP3 ADAM12 ATP2A1 CKM SVIL MYOM2 MYL6B TPM2 MYL2 CKMT2 BIN1 MYH1 ENO3 FLII FXYD1 TPM3 DMD IGFBP3 CHRNB1 SPEG FHL1 ACTN3 TCAP MYLK MYL3 PYGM LDB3 COX6A2 FABP3 MYL7 ITGB5 CHRNA1 SSPN COL3A1 KCNH1 GJA5 MYF6 MYH2 MAPK12 PGAM2 MYOG MYH4 AEBP1 HBEGF MEF2C NOS1 CNN…
HALLMARK_INTERFERON_GAMMA_RESPONSE	200	http://www.gsea-msigdb.org/gsea/msigdb/cards/HALLMARK_INTERFERON_GAMMA_RESPONSE	Genes up-regulated in response to IFNG	STAT1 ISG15 IFIT1 MX1 IFIT3 IFI35 IRF7 IFIT2 OAS2 TAP1 EIF2AK2 RSAD2 MX2 IRF1 OAS3 TNFSF10 IRF9 CXCL10 IFI44 BST2 XAF1 SP110 OASL PSMB8 IFI44L IFITM3 DDX60 LGALS3BP GBP4 IRF8 PSMB9 PML IFIH1 UBE2L6 IFI27 ADAR LY6E STAT2 CXCL9 IL10RA PLA2G4A TRIM21 USP18 PTGS2 EPSTI1 C1S DDX58 IL15 NLRC5 NMI IDO1 PSMB10 CXCL11 ITGB7 SAMHD1 HERC6 CMPK2 SAMD9L RTP4 PTPN2 PARP14 TNFAIP2 IFITM2 PLSCR1 SOCS1 CASP1 ICAM…
HALLMARK_APICAL_JUNCTION	200	http://www.gsea-msigdb.org/gsea/msigdb/cards/HALLMARK_APICAL_JUNCTION	Genes encoding components of apical junction complex	ACTN1 CLDN7 ACTN3 CLDN19 DLG1 TJP1 COL17A1 NECTIN1 CLDN9 CDH3 CTNND1 CDH1 LIMA1 VCL SHROOM2 NECTIN3 NECTIN2 CLDN14 PTPRC THY1 VASP ITGB1 ZYX ACTN4 CLDN4 CADM3 ITGA3 NF2 B4GALT1 NEXN CDH6 ADAM15 PTK2 HADH LAMB3 CLDN11 CDH4 IRS1 SORBS3 CLDN8 EVL CLDN15 THBS3 NECTIN4 JAM3 CDH11 ITGB4 RASA1 AKT2 TMEM8B LAMA3 RSU1 ICAM1 CLDN18 GTF2F1 TSC1 LAMC2 NRAP CTNNA1 CD99 FSCN1 COL16A1 GNAI2 TGFBI MPP5 JUP ACTN2…
HALLMARK_COMPLEMENT	200	http://www.gsea-msigdb.org/gsea/msigdb/cards/HALLMARK_COMPLEMENT	Genes encoding components of the complement system, which is part of the innate immune system	C2 C1S CFB C1R SERPINE1 MMP14 SERPING1 CTSL F5 MMP13 F7 CTSS LGMN PLG C1QA CASP1 GZMA ADAM9 CALM3 C1QC TIMP1 DPP4 KLK1 KLKB1 CD59 CR2 MMP15 LAP3 SPOCK2 F10 CTSB SERPINA1 CTSO CD40LG CBLB PDP1 C4BPB PLEK GP9 PLAUR C3 F2 CASP4 STX4 CTSC USP15 CR1 DUSP6 SERPINB2 GPD2 CFH FN1 CD36 CA2 PSMB9 APOBEC3G FCN1 GZMK PDGFB CLU CASP10 LRP1 CTSD S100A9 WAS BRPF3 PLAT CDA MT3 CASP7 PRSS36 PFN1 GZMB RNF4 ZEB1 CA…
HALLMARK_MTORC1_SIGNALING	200	http://www.gsea-msigdb.org/gsea/msigdb/cards/HALLMARK_MTORC1_SIGNALING	Genes up-regulated through activation of mTORC1 complex	FADS1 DDIT4 CALR HK2 PGK1 SLC7A5 CTSC ACSL3 SLC1A5 M6PR TFRC DDIT3 TMEM97 IFRD1 PLOD2 TUBA4A PSAT1 CORO1A LDHA MTHFD2 FADS2 VLDLR WARS1 SCD P4HA1 ACTR2 IDH1 SLC2A1 GBE1 SERPINH1 NUPR1 PSMG1 PSPH NAMPT CDKN1A BHLHE40 HSPA9 HSPA5 EGLN3 LGMN PNP XBP1 SLA DDX39A HSPE1 ACLY SLC7A11 SSR1 GLA SQSTM1 PDK1 PSMC2 PRDX1 SERP1 TRIB3 NFIL3 HMGCS1 GOT1 TPI1 ELOVL6 ASNS PSMD14 PSMA4 PPA1 HPRT1 AURKA HMGCR GAPDH…
HALLMARK_E2F_TARGETS	200	http://www.gsea-msigdb.org/gsea/msigdb/cards/HALLMARK_E2F_TARGETS	Genes encoding cell cycle related targets of E2F transcription factors	AURKA BRCA2 CCP110 CENPE CKS2 DCLRE1B DNMT1 DONSON EED GINS1 GINS4 H2AZ1 LIG1 MAD2L1 MCM2 MCM4 MCM5 MCM7 MELK MMS22L NAA38 NASP NUDT21 NUP205 ORC6 PCNA PLK4 POLE PRIM2 RAD51AP1 RFC2 RPA2 RPA3 SUV39H1 TMPO UBE2T WDR90 CDK1 MCM3 TOP2A MCM6 BIRC5 CCNB2 RRM2 HMGB2 BUB1B RFC3 EZH2 CHEK1 SMC4 MKI67 CDC20 PLK1 KIF2C DLGAP5 AURKB CDC25A TRIP13 H2AX HMMR E2F8 BRCA1 MYBL2 POLD1 RACGAP1 CKS1B KPNA2 MSH2 CDK…
HALLMARK_MYC_TARGETS_V1	200	http://www.gsea-msigdb.org/gsea/msigdb/cards/HALLMARK_MYC_TARGETS_V1	A subgroup of genes regulated by MYC - version 1 (v1)	PCNA PSMD8 PSMD7 SET SNRPA1 RAN SRSF2 G3BP1 STARD7 NPM1 BUB3 EIF3D XPO1 FBL EIF4A1 CANX NAP1L1 CBX3 CCT3 C1QBP U2AF1 UBE2L3 SSBP1 SRSF1 TCP1 MCM2 EIF3B PSMD14 SNRPA PWP1 APEX1 TXNL4A HNRNPR PSMB2 HPRT1 MCM6 NME1 SNRPD1 EEF1B2 HSPD1 CAD RPL18 PGK1 DDX18 RPS2 LDHA RUVBL2 RNPS1 EIF2S1 RANBP1 MCM5 IARS1 UBE2E1 MYC AP3S1 RFC4 DUT PSMA4 RPS3 SNRPG PHB2 SSB EIF4H SRSF3 CCT4 TFDP1 EIF2S2 CDK4 SNRPD3 PSMD…
HALLMARK_EPITHELIAL_MESENCHYMAL_TRANSITION	200	http://www.gsea-msigdb.org/gsea/msigdb/cards/HALLMARK_EPITHELIAL_MESENCHYMAL_TRANSITION	Genes defining epithelial-mesenchymal transition, as in wound healing, fibrosis and metastasis	COL3A1 COL5A2 COL5A1 FBN1 COL1A1 FN1 COL6A3 SERPINE1 COL1A2 COL4A1 COL4A2 VCAN IGFBP3 TGFBI SPARC LUM LAMC1 LOX LAMC2 CCN2 TAGLN COL7A1 LOXL2 COL6A2 ITGAV THBS2 COL16A1 NNMT TPM1 CDH2 MMP2 COL11A1 THBS1 FAP BGN SERPINH1 FSTL1 POSTN THY1 SPP1 TNC TFPI2 NID2 ITGB5 MMP3 VIM LOXL1 FBLN5 COL12A1 ELN CDH11 COMP SPOCK1 BMP1 IL32 LAMA3 TIMP1 QSOX1 TIMP3 VCAM1 CCN1 EDIL3 CALD1 MAGEE1 FBLN1 SGCB ECM1 LAMA2…
HALLMARK_INFLAMMATORY_RESPONSE	200	http://www.gsea-msigdb.org/gsea/msigdb/cards/HALLMARK_INFLAMMATORY_RESPONSE	Genes defining inflammatory response	CXCL10 CCL2 CCL5 FPR1 CCL20 IL1A CXCL8 CCL7 CCL22 CXCL11 CCR7 EDN1 CD40 CXCL9 IL6 IL1B TLR2 IL1R1 CD69 ICAM1 CCRL2 AQP9 EREG C3AR1 GNA15 CMKLR1 PTGER4 LIF IL15 NAMPT OPRK1 ITGB8 PTAFR ADM PLAUR NFKB1 INHBA OSM TNFSF10 TNFSF15 IFNGR2 ADGRE1 IL12B CSF1 CXCL6 TNFRSF9 LYN ACVR2A LDLR BDKRB1 HRH1 F3 BST2 PTGIR CD55 CALCRL CSF3 GPR132 IL4R NLRP3 IL15RA ADORA2B GCH1 OLR1 PTGER2 CSF3R MYC RELA TNFAIP6 IL…
HALLMARK_XENOBIOTIC_METABOLISM	200	http://www.gsea-msigdb.org/gsea/msigdb/cards/HALLMARK_XENOBIOTIC_METABOLISM	Genes encoding proteins involved in processing of drugs and other xenobiotics	CYP1A1 FAH DCXR CYP1A2 GSTA3 CYP2J2 CYP27A1 ADH1C UGDH ASL NQO1 ALAS1 GSTM4 CYP2C18 PTS CYB5A ACOX2 EPHX1 LCAT SLC35D1 GSS FMO3 IDH1 AKR1C3 SLC22A1 GSTO1 ARG1 CDO1 FMO1 ALDH9A1 POR NDRG2 UPB1 ECH1 PTGES PDK4 AHCY COMT AOX1 CFB DDAH2 HGFAC F11 CYP26A1 MCCC2 SERPINA6 GNMT BLVRB HACL1 MAOA KYNU DHPS SERPINE1 SLC6A12 GCH1 DHRS7 PAPSS2 ALDH2 HSD11B1 SLC35B1 KARS1 CA2 LPIN2 CAT CYP2S1 RAP1GAP FBP1 RBP4…
HALLMARK_OXIDATIVE_PHOSPHORYLATION	200	http://www.gsea-msigdb.org/gsea/msigdb/cards/HALLMARK_OXIDATIVE_PHOSPHORYLATION	Genes encoding proteins involved in oxidative phosphorylation	NDUFS3 UQCRB NDUFS2 SDHA UQCRC1 NDUFA9 NDUFS4 NDUFS1 NDUFA2 NDUFS8 SDHB NNT ATP5PO ATP5MC3 NDUFS7 ATP5F1A NDUFV1 COX5B UQCRH NDUFA1 ATP5F1C ATP5F1B COX7B SDHD CYCS NDUFA6 NDUFAB1 COX8A ACO2 ATP5MC1 CYC1 NDUFB6 ATP5F1E COX5A UQCRC2 COX6A1 ATP5F1D COX6C ATP5PF NDUFB3 IDH3B OGDH NDUFB8 SURF1 COX6B1 NDUFB5 NDUFA4 NDUFB1 COX4I1 COX7C UQCRFS1 SDHC ATP6V1F COX7A2 SUCLG1 NDUFS6 NDUFA7 FH NDUFV2 OXA1L NDU…
HALLMARK_GLYCOLYSIS	200	http://www.gsea-msigdb.org/gsea/msigdb/cards/HALLMARK_GLYCOLYSIS	Genes encoding proteins involved in glycolysis and gluconeogenesis	PGK1 ALDOA ENO1 TPI1 PFKP ERO1A ALDOB VEGFA MXI1 PKM HK2 LDHA EXT1 SLC25A10 GUSB PFKFB1 PGAM1 PYGB AK4 P4HA1 PMM2 FAM162A SDC1 EGLN3 PC B4GALT7 FBP2 IGFBP3 CHPF B3GAT3 CHST12 HS2ST1 MPI GNPDA1 AKR1A1 PPFIA4 B3GAT1 CHPF2 G6PD MDH2 CHST6 PGLS PGAM2 CHST1 GPC1 GFUS ALG1 GFPT1 PRPS1 GOT1 MDH1 SLC35A3 GALK1 EGFR ANGPTL4 CITED2 PLOD2 QSOX1 ME2 SPAG4 P4HA2 GAPDHS ENO2 GOT2 EXT2 SLC25A13 HMMR PDK3 CXCR4 …
HALLMARK_P53_PATHWAY	200	http://www.gsea-msigdb.org/gsea/msigdb/cards/HALLMARK_P53_PATHWAY	Genes involved in p53 pathways and networks	CDKN1A BTG2 MDM2 CCNG1 FAS TOB1 GADD45A PHLDA3 TAP1 CDKN2B SFN ZMAT3 DDB2 EI24 PERP DDIT4 ATF3 BAX SESN1 FDXR PIDD1 SAT1 CDKN2A AEN PPM1D FOXO3 BTG1 TXNIP SLC19A2 IER3 TP53 NOTCH1 RRAD DCXR NINJ1 FOS S100A10 FBXW7 PLK3 XPC AK1 TRIAP1 BAK1 CCND2 APAF1 PDGFA NDRG1 RALGDS SERPINB5 DGKA CYFIP2 KLF4 IP6K2 ADA TNFSF9 KLK8 PRKAB1 STOM SOCS1 PLK2 CASP1 RCHY1 PCNA RPS27L RB1 PPP1R15A POLH RAB40C ERCC5 CDH…
HALLMARK_HEME_METABOLISM	200	http://www.gsea-msigdb.org/gsea/msigdb/cards/HALLMARK_HEME_METABOLISM	Genes involved in metabolism of heme (a cofactor consisting of iron and porphyrin) and erythroblast differentiation	ALAS2 PPOX FECH HMBS GYPB ALAD RHD GYPA SELENBP1 BLVRB GYPE GYPC EPB42 SLC4A1 RHCE RHAG TAL1 MARCHF8 SPTB UROD HBQ1 DCAF11 ERMAP EIF2AK1 CPOX MPP1 GLRX5 TSPAN5 OSBP2 ANK1 NFE2 AHSP SPTA1 MAP2K3 BNIP3L SLC22A4 CLIC2 TRAK2 GCLC KEL RANBP10 TRIM10 TSPO2 UROS XK SNCA MARK3 UBAC1 CA1 CA2 BSG FOXO3 KLF1 CDC27 KAT2B NARF GCLM FBXO7 H1-0 HEBP1 HBD NUDT4 FBXO9 RAD23A CROCCP2 TMCC2 BLVRA GATA1 RBM38 PRDX2 …
HALLMARK_ALLOGRAFT_REJECTION	200	http://www.gsea-msigdb.org/gsea/msigdb/cards/HALLMARK_ALLOGRAFT_REJECTION	Genes up-regulated during transplant rejection	PTPRC IL12B TGFB1 IL12A CD3E CD3D CD28 LYN HCLS1 IL18 CRTAM IFNG CD3G CD86 IL10 UBE2N BCL10 CD4 LCK NCK1 C2 HLA-A ITGB2 HLA-DQA1 CD1D CD80 HLA-DRA THY1 TLR1 HLA-G HLA-DMB IL7 IL4 TNF CD247 IL2 HLA-DMA STAT1 IRF4 SRGN INHBA TLR3 ZAP70 CD74 CD40 TRAF2 B2M BCL3 LTB IFNGR1 CCR5 CD40LG HLA-DOA GLMN IL6 HLA-E CD2 CCL5 FAS FASLG TLR6 PF4 TGFB2 CD79A INHBB ELANE SPI1 MAP3K7 IL15 CTSS CD47 PRF1 IL12RB1 LC…
HALLMARK_KRAS_SIGNALING_UP	200	http://www.gsea-msigdb.org/gsea/msigdb/cards/HALLMARK_KRAS_SIGNALING_UP	Genes up-regulated by KRAS activation	ANGPTL4 ITGA2 SPRY2 HBEGF RBP4 HSD11B1 ETV4 GLRX DUSP6 SCG5 ETV5 ITGB2 AKT2 PPBP G0S2 GABRA3 IRF8 BIRC3 FGF9 DCBLD2 INHBA TFPI TSPAN1 ADAM8 SLPI PRKG2 MMP11 MMP10 TMEM158 TNFAIP3 PRDM1 GALNT3 ETS1 MMP9 WNT7A IGFBP3 SPP1 ETV1 CLEC4A CCND2 TSPAN7 ITGBL1 EMP1 CDADC1 KIF5C TRIB2 SDCCAG8 PCP4 CFHR2 ALDH1A2 NR0B2 ALDH1A3 AMMECR1 SATB1 GUCY1A1 CSF2 APOD TOR1AIP2 CMKLR1 TMEM176B ADGRA2 LAPTM5 CD37 CAB39L…
HALLMARK_KRAS_SIGNALING_DN	200	http://www.gsea-msigdb.org/gsea/msigdb/cards/HALLMARK_KRAS_SIGNALING_DN	Genes down-regulated by KRAS activation	CDH16 SPTBN2 FGFR3 NOS1 PDE6B SIDT1 NTF3 SCN10A TAS2R4 DTNB HTR1D MAST3 SLC6A3 CLDN8 TGM1 PCDHB1 THRB YPEL1 RYR2 GDNF CAMK1D AMBN LFNG SERPINA10 ALOX12B CALCB FGGY SPRR3 ATP6V1B1 EDN1 UPK3B GAMT PRODH RYR1 GPR19 SLC29A3 EDN2 GPRC5C C5 ZC2HC1C EDAR KCNMB1 TENT5C STAG3 KRT4 SLC25A23 INSL5 GP1BA KMT2D ABCG4 MYH7 BRDT PTGFR KCNN1 SELENOP IFI44L PROP1 LGALS7 BMPR1B PDK2 DCC SNCB COL2A1 UGT2B17 NPY4R D…
HALLMARK_MITOTIC_SPINDLE	199	http://www.gsea-msigdb.org/gsea/msigdb/cards/HALLMARK_MITOTIC_SPINDLE	Genes important for mitotic spindle assembly	ARHGEF2 CLASP1 KIF11 KIF23 ALS2 ARF6 MYO9B MYH9 TUBGCP3 CKAP5 RACGAP1 PREX1 ARHGEF3 NUMA1 SPTBN1 KIF2C KIF5B TTK APC CEP250 PAFAH1B1 CDC42EP2 KIF3B CCDC88A KIF15 BIRC5 CNTROB NF1 TSC1 CDC27 CNTRL TUBGCP5 KIF4A MAPRE1 FGD6 BRCA2 PLK1 RASA1 NEK2 WASF1 TOP2A TRIO ARHGEF11 KATNB1 PRC1 ANLN CDK5RAP2 SMC3 TUBGCP2 ESPL1 MAP1S ARHGAP27 DOCK4 SAC3D1 INCENP ARHGAP5 GSN NET1 LRPPRC RABGAP1 FLNB ARAP3 FGD4 A…
HALLMARK_IL2_STAT5_SIGNALING	199	http://www.gsea-msigdb.org/gsea/msigdb/cards/HALLMARK_IL2_STAT5_SIGNALING	Genes up-regulated by STAT5 in response to IL2 stimulation	SOCS2 CISH PIM1 IL2RA TNFRSF4 SOCS1 TNFRSF9 XBP1 RRAGD HK2 PHLDA1 IL2RB CTLA4 NFIL3 CD83 IKZF2 IL10 TNFRSF18 DHRS3 ECM1 ADAM19 SLC2A3 HIPK2 BATF3 BHLHE40 PTGER2 DENND5A ITIH5 PHTF2 GADD45B NRP1 NCOA3 CD79B AHR TNFRSF1B NDRG1 BCL2L1 GABARAPL1 LIF TIAM1 BMPR2 MAP3K8 RHOB MYC S100A1 ETFBKMT CAPG ST3GAL4 PENK IRF4 CST7 WLS TLR7 IKZF4 GBP4 RGS16 SPP1 IL13 SLC29A2 NFKBIZ IL4R MXD1 CSF2 FAH CTSZ ITGAE M…
HALLMARK_APOPTOSIS	161	http://www.gsea-msigdb.org/gsea/msigdb/cards/HALLMARK_APOPTOSIS	Genes mediating programmed cell death (apoptosis) by activation of caspases	CASP3 CASP9 DFFA CASP7 CFLAR BIRC3 PMAIP1 CASP8 JUN BCL2L11 MCL1 IL1B SPTAN1 DIABLO BAX BIK IL1A BID CDKN1A GADD45A DDIT3 CDKN1B TNF GSN TNFSF10 CASP6 SQSTM1 FASLG EGR3 CD44 FAS IL18 IGFBP6 PRF1 DAP CCND1 BTG3 F2R SATB1 BNIP3L CASP4 TNFRSF12A CREBBP RHOB GPX3 PDGFRB TSPO CCND2 XIAP TIMP1 CTNNB1 IRF1 HSPB1 ADD1 TIMP2 BTG2 TIMP3 LEF1 CASP1 GPX1 BCL10 IGF2R CDC25B AIFM3 CD38 PPP3R1 HGF CLU ATF3 LGAL…
HALLMARK_FATTY_ACID_METABOLISM	158	http://www.gsea-msigdb.org/gsea/msigdb/cards/HALLMARK_FATTY_ACID_METABOLISM	Genes encoding proteins involved in metabolism of fatty acids	ACAA1 ACAA2 ACADL ACADM ACOT8 ACOX1 ACSL1 ALDH3A2 CCDC58 CPT2 CYP4A11 DECR1 ECH1 ECI1 ELOVL5 FABP1 FABP2 HADH HIBCH HMGCL HSD17B11 IDH1 ME1 MGLL MLYCD PCBD1 RETSAT S100A10 SUCLG1 VNN1 EHHADH ALDH9A1 HADHB ECHS1 ACADS CA2 HSD17B10 ALDH1A1 ACADVL HSD17B4 CA4 ADH1C ADH7 PTS MAOA HAO2 HSD17B7 MCEE ACAT2 AUH HPGD FH HMGCS2 ALAD GPD1 ACO2 CBR1 GRHPR ACOT2 G0S2 MDH2 HSP90AA1 BCKDHB UROS YWHAH LDHA CRYZ …
HALLMARK_UV_RESPONSE_UP	158	http://www.gsea-msigdb.org/gsea/msigdb/cards/HALLMARK_UV_RESPONSE_UP	Genes up-regulated in response to ultraviolet (UV) radiation	NXF1 SLC6A8 BAK1 CDC5L HSPA2 POLR2H ALAS1 TUBA4A C4BPB CCNE1 EPHX1 GRPEL1 ICAM1 FEN1 ARRB2 JUNB CTSV DGAT1 ATF3 CASP3 RASGRP1 TMBIM6 FOS TAP1 E2F5 RAB27A CCND3 SLC25A4 SPR CDKN2B SHOX2 OLFM1 IGFBP2 LYN CLTB BCL2L11 LHX2 NFKBIA MSX1 H2AX NR4A1 GLS CDC34 MMP14 STK25 PDAP1 ABCB1 BSG SELENOW IRF1 RXRB TFRC PPIF CDKN1C HLA-F CREG1 APOM BMP2 TGFBRAP1 NAT1 CYB5R1 RRAD POLE3 IL6 YKT6 ACAA1 CLCN2 AGO2 SOD…
HALLMARK_DNA_REPAIR	150	http://www.gsea-msigdb.org/gsea/msigdb/cards/HALLMARK_DNA_REPAIR	Genes involved in DNA repair	POLR2H POLR2A POLR2G POLR2E POLR2J POLR2F POLR2C POLR2K GTF2H3 POLR2D ERCC3 DDB2 POLR1C XPC PCNA POLR2I SUPT4H1 POLD3 POLR3GL POLR3C GTF2B POLR1D NCBP2 NELFE GTF2F1 ERCC5 LIG1 ERCC1 ERCC4 POLD4 NELFB RFC2 ELL TAF10 RRM2B SUPT5H RPA3 SNAPC5 SSRP1 RFC3 RPA2 ELOA TAF12 NELFCD TAF13 TAF6 TAF9 GTF2A2 VPS37D NME1 RNMT ERCC2 POLE4 VPS37B NT5C3A SNAPC4 AAAS POLR1H RFC4 ITPA POM121 BRF2 RFC5 SAC3D1 CLP1 N…
HALLMARK_UV_RESPONSE_DN	144	http://www.gsea-msigdb.org/gsea/msigdb/cards/HALLMARK_UV_RESPONSE_DN	Genes down-regulated in response to ultraviolet (UV) radiation	TJP1 NFIB TGFBR3 TFPI MMP16 ABCC1 MAP2K5 AGGF1 PLCB4 MET IRS1 PTPRM AKT3 SIPA1L1 NR1D2 ATRN ANXA2 ADD3 CDKN1B ATXN1 CAP2 PRDM2 TOGARAM1 SDC2 SMAD3 SLC7A1 GCNT1 RUNX1 RND3 PLPP3 NR3C1 YTHDC1 PPARG ADGRL2 DLG1 ATP2B4 NIPBL PEX14 MYC RASA2 FZD2 BMPR1A LPAR1 PRKCA MGMT PRKCE RXRA LTBP1 LDLR RBPMS CACNA1A RGS4 COL5A2 PTPN21 PRKAR2B GJA1 BCKDHB DMAC2L SERPINE1 AMPH MIOS CITED2 COL1A2 INSIG1 FYN WDR37 Z…
HALLMARK_COAGULATION	138	http://www.gsea-msigdb.org/gsea/msigdb/cards/HALLMARK_COAGULATION	Genes encoding components of blood coagulation system; also up-regulated in platelets	F2 PROC C1S MMP14 F10 PLG C1R SERPINE1 SERPING1 C2 F12 CFI MMP2 C3 F9 CTSO TMPRSS6 MMP9 PROZ MMP1 CFB BMP1 VWF FGA F11 THBD FURIN MMP11 F8 LGMN HPN CTSB MBL2 F13B TIMP1 CTSV MMP8 A2M MMP10 MASP2 FGG C8A PLAU ADAM9 GSN CAPN2 PLAT FN1 CTSH OLR1 SPARC RGN C8B LAMP2 C9 PROS1 CLU F2RL2 CD9 CFH PREP LTA4H GP9 DUSP14 CTSK GDA CASP9 APOC1 CRIP2 KLK8 SERPINC1 ANXA1 ITIH1 PRSS23 FBN1 MST1 F3 KLF7 CTSE ITGB…
HALLMARK_SPERMATOGENESIS	135	http://www.gsea-msigdb.org/gsea/msigdb/cards/HALLMARK_SPERMATOGENESIS	Genes up-regulated during production of male gametes (sperm), as in spermatogenesis	PDHA2 TSSK2 TNP1 ZPBP DPEP3 ADAM2 ACTL7B GAPDHS TUBA3C LDHC DDX25 PRM2 TCP11 PIAS2 PAPOLB OAZ3 PHF7 ODF1 ACRBP YBX2 CSNK2A2 NAA11 TULP2 ADAD1 SYCP1 DDX4 MLF1 TEKT2 SPATA6 PGK2 HSPA2 ACRV1 CLPB CRISP2 ZC2HC1C AKAP4 CCNA1 CCT6B PACRG GSG1 THEG HSPA4L CST8 DCC HSPA1L GSTM3 DNAJB8 IL13RA2 CAMK4 LPIN1 ZC3H14 COIL PHKG2 KIF2C RPL39L SLC2A5 PCSK4 AURKA MLLT10 NOS1 ART3 CCNB2 NPHP1 CLGN MAST2 MTOR CDKN3 …
HALLMARK_UNFOLDED_PROTEIN_RESPONSE	113	http://www.gsea-msigdb.org/gsea/msigdb/cards/HALLMARK_UNFOLDED_PROTEIN_RESPONSE	Genes up-regulated during unfolded protein response, a cellular stress response related to the endoplasmic reticulum	ATF4 HERPUD1 PARN EXOSC4 HSP90B1 XBP1 EXOSC9 HSPA5 ATF3 EXOSC1 EXOSC5 ASNS ARFGAP1 WFS1 SRPRB DNAJB9 TSPYL2 NFYA CALR KHSRP DNAJC3 EXOSC2 NOP14 ATF6 HYOU1 RRP9 NOP56 CXXC1 IGFBP1 CNOT4 DCP2 PDIA6 ATP6V0D1 PREB SEC31A GOSR2 SERP1 NFYB NHP2 DCTN1 SLC7A5 SSR1 EDEM1 EDC4 EIF2AK3 MTHFD2 SRPRA NOLC1 ERN1 FKBP14 ZBTB17 WIPI1 YIF1A CCL2 DKC1 EIF4EBP1 EIF4A1 EIF2S1 TATDN2 XPOT LSM4 CHAC1 STC2 PDIA5 NABP1 …
HALLMARK_BILE_ACID_METABOLISM	112	http://www.gsea-msigdb.org/gsea/msigdb/cards/HALLMARK_BILE_ACID_METABOLISM	Genes involve in metabolism of bile acids and salts	SCP2 ABCD3 SLC27A2 HSD3B7 HSD17B4 AKR1D1 ABCD2 PEX1 CYP8B1 PNPLA8 PHYH SLC27A5 CYP7B1 CYP27A1 PEX26 AGXT PEX7 CROT CYP39A1 ABCA3 CYP7A1 HACL1 PIPOX PEX6 SOD1 GNPAT HSD3B1 ABCA2 HAO1 PEX16 ABCD1 ACSL1 MLYCD ABCG8 AQP9 ISOC1 NR1H4 PEX19 NPC1 HSD17B11 AMACR CYP46A1 PEX13 IDH1 PEX11A HSD17B6 EPHX2 PRDX5 PXMP2 BBOX1 FADS2 ALDH9A1 APOA1 OPTN GSTK1 ABCG4 ALDH8A1 NR3C2 ABCA6 RETSAT FADS1 PECR PEX12 CAT G…
HALLMARK_PI3K_AKT_MTOR_SIGNALING	105	http://www.gsea-msigdb.org/gsea/msigdb/cards/HALLMARK_PI3K_AKT_MTOR_SIGNALING	Genes up-regulated by activation of the PI3K/AKT/mTOR pathway	MAPK8 PIK3R3 GRB2 NFKBIB MAP2K6 MAPK9 AKT1 MAPK1 PLCG1 TRIB3 GSK3B MAP2K3 CDKN1A RAC1 RIPK1 AKT1S1 ACTR2 PRKAR2A YWHAB HRAS PDK1 PIKFYVE TBK1 ACTR3 E2F1 MYD88 ITPR2 SQSTM1 RPS6KA1 PTPN11 MAPKAP1 PLCB1 RAF1 CAMK4 RPTOR CFL1 CDK4 TRAF2 GNGT1 UBE2N ADCY2 CDKN1B VAV3 FGF6 ECSIT RALB ARF1 MKNK1 CDK1 PTEN ARHGDIA GRK2 FGF17 DDIT3 IRAK4 TIAM1 CDK2 SFN PRKCB GNA14 EIF4E CLTC TSC2 FGF22 PPP1CA DUSP3 HSP90…
HALLMARK_PEROXISOME	104	http://www.gsea-msigdb.org/gsea/msigdb/cards/HALLMARK_PEROXISOME	Genes encoding components of peroxisome	ABCD3 ACOT8 ACOX1 ACSL1 ECH1 ECI2 EHHADH GSTK1 HSD17B4 MLYCD PEX11A RETSAT SLC27A2 PEX13 PEX14 SCP2 HSD3B7 GNPAT ABCD2 SLC25A17 PEX2 ACAA1 HAO2 HSD17B11 CRAT PEX11B LONP2 IDH1 FIS1 PEX6 ABCB4 SOD1 ABCB1 ISOC1 YWHAH EPHX2 ABCD1 HMGCL ACSL5 ALDH9A1 DHCR24 ELOVL5 NUDT19 PRDX5 CTPS1 IDE SLC23A2 PEX5 BCL10 NR1I2 TSPO CNBP MSH2 DHRS3 DIO1 SLC25A4 PRDX1 IDI1 HRAS MVP ABCC8 CLN6 CAT ACSL4 IDH2 ABCC5 SOD2…
HALLMARK_ANDROGEN_RESPONSE	100	http://www.gsea-msigdb.org/gsea/msigdb/cards/HALLMARK_ANDROGEN_RESPONSE	Genes defining response to androgens	KLK3 KLK2 ACSL3 PIAS1 CAMKK2 NKX3-1 TMPRSS2 APPBP2 CENPN BMPR1B MAF FADS1 ZBTB10 HMGCR SPCS3 INSIG1 NGLY1 UBE2J1 ELK4 ABCC4 ELOVL5 ALDH1A3 AZGP1 ABHD2 SAT1 DBI DHCR24 SORD STK39 TPD52 IDI1 B2M MAP7 DNAJB9 FKBP5 HERC3 PGM3 HOMER2 ELL2 UAP1 SEC24D LMAN1 PMEPA1 INPP4B RRP12 SELENOP NDRG1 KRT19 ITGAV B4GALT1 MAK SPDEF GSR KRT8 LIFR PLPP1 STEAP4 GUCY1A1 SRP19 CCND3 IQGAP2 RAB4A SLC26A2 SMS ZMIZ1 SGK1 …
HALLMARK_INTERFERON_ALPHA_RESPONSE	97	http://www.gsea-msigdb.org/gsea/msigdb/cards/HALLMARK_INTERFERON_ALPHA_RESPONSE	Genes up-regulated in response to alpha interferon proteins	MX1 ISG15 OAS1 IFIT3 IFI44 IFI35 IRF7 RSAD2 IFI44L IFITM1 IFI27 IRF9 OASL EIF2AK2 IFIT2 CXCL10 TAP1 SP110 DDX60 UBE2L6 USP18 PSMB8 IFIH1 BST2 LGALS3BP ADAR ISG20 GBP2 IRF1 PLSCR1 PSMB9 HERC6 SAMD9 CMPK2 IFITM3 RTP4 STAT2 SAMD9L LY6E IFITM2 HELZ2 CXCL11 TRIM21 PARP14 TRIM26 PARP12 NMI RNF31 HLA-C CASP1 TRIM14 TDRD7 DHX58 PARP9 PNPT1 TRIM25 PSME1 WARS1 EPSTI1 UBA7 PSME2 B2M TRIM5 C1S LAP3 LAMP3 GBP…
HALLMARK_PROTEIN_SECRETION	96	http://www.gsea-msigdb.org/gsea/msigdb/cards/HALLMARK_PROTEIN_SECRETION	Genes involved in protein secretion pathway	ARCN1 TMED10 COPB2 RAB14 ATP7A COPB1 LAMP2 EGFR IGF2R COPE PPT1 AP3S1 BET1 CLCN3 AP2S1 CLTC AP2M1 RER1 KIF1B ARF1 OCRL ICA1 MON2 ARFGEF2 TMED2 NAPG TMX1 PAM SCAMP1 SH3GL2 RAB2A COG2 VAMP3 ERGIC3 DOP1A VAMP4 VPS4B NAPA GNAS STX7 SEC22B VPS45 STX16 YKT6 SNX2 ARFGEF1 CLTA CLN5 M6PR SGMS1 USO1 TSG101 DNM1L LMAN1 YIPF6 ARFIP1 ANP32E TSPAN8 DST SCRN1 SEC31A VAMP7 SCAMP3 AP2B1 RAB22A AP3B1 TPD52 ATP6V1H…
HALLMARK_IL6_JAK_STAT3_SIGNALING	87	http://www.gsea-msigdb.org/gsea/msigdb/cards/HALLMARK_IL6_JAK_STAT3_SIGNALING	Genes up-regulated by IL6 via STAT3, e.g., during acute phase response	IL4R IL6ST STAT1 IL1R1 CSF2RB SOCS3 STAT3 OSMR IL2RG IFNGR1 TYK2 IL13RA1 TLR2 IFNGR2 IL10RB IL6 IL1R2 IL3RA IFNAR1 TNFRSF1A MYD88 ACVR1B CSF3R ITGB3 REG1A CXCL1 A2M CSF2RA IL15RA IRF9 PDGFC HAX1 BAK1 EBI3 INHBE CRLF2 TNFRSF1B CD14 PTPN1 PTPN2 IL1B CSF1 IL18R1 TNF PF4 CXCL13 LTBR FAS IL17RA CXCL10 IL9R STAM2 TNFRSF12A STAT2 HMOX1 LEPR CBL CD9 CXCL3 TGFB1 MAP3K8 ITGA4 CD38 JUN SOCS1 ACVRL1 PIM1 TNF…
HALLMARK_CHOLESTEROL_HOMEOSTASIS	74	http://www.gsea-msigdb.org/gsea/msigdb/cards/HALLMARK_CHOLESTEROL_HOMEOSTASIS	Genes involved in cholesterol homeostasis	FDPS CYP51A1 IDI1 FDFT1 DHCR7 SQLE HMGCS1 NSDHL LSS MVD LDLR TM7SF2 ALDOC EBP SCD PMVK MVK LPL SC5D FADS2 HMGCR HSD17B7 ANXA13 SREBF2 PCYT2 ACSS2 ATF3 ADH4 ETHE1 ECH1 CBS GUSB FASN LGALS3 ATF5 ANXA5 TP53INP1 CHKA GSTM2 ACAT2 AVPR1A PLSCR1 CLU ERRFI1 TRIB3 CXCL16 TNFRSF12A ACTG1 JAG1 LGMN FBXO6 GPX8 PNRC1 ANTXR2 MAL2 CD9 PPARG GLDC STX5 STARD4 CTNNB1 TMEM97 NIBAN1 PDK3 PLAUR SEMA3B GNAI1 ABCA2 ATX…
HALLMARK_MYC_TARGETS_V2	58	http://www.gsea-msigdb.org/gsea/msigdb/cards/HALLMARK_MYC_TARGETS_V2	A subgroup of genes regulated by MYC - version 2 (v2)	SLC19A1 MRTO4 TMEM97 RRP9 PES1 TFB2M EXOSC5 IPO4 NDUFAF4 NOC4L MYC SRM PA2G4 GNL3 NOLC1 WDR43 RABEPK NOP16 TBRG4 DDX18 NIP7 WDR74 BYSL HSPD1 PLK4 NOP2 PPAN NOP56 RCL1 NPM1 AIMP2 RRP12 PPRC1 TCOF1 MCM5 HK2 CBX3 PLK1 PHB MCM4 CDK4 DUSP2 MYBBP1A UTP20 PRMT3 FARSA MAP3K6 LAS1L PUS1 HSPE1 SLC29A2 DCTPP1 SUPV3L1 SORD IMP4 GRWD1 UNG MPHOSPH10
HALLMARK_TGF_BETA_SIGNALING	54	http://www.gsea-msigdb.org/gsea/msigdb/cards/HALLMARK_TGF_BETA_SIGNALING	Genes up-regulated in response to TGFB1	TGFBR1 SMAD7 TGFB1 SMURF2 SMURF1 BMPR2 SKIL SKI ACVR1 PMEPA1 NCOR2 SERPINE1 JUNB SMAD1 SMAD6 PPP1R15A TGIF1 FURIN SMAD3 FKBP1A MAP3K7 BMPR1A CTNNB1 HIPK2 KLF10 BMP2 ENG APC PPM1A XIAP CDH1 ID1 LEFTY2 CDKN1C TRIM33 RAB31 TJP1 SLC20A1 CDK9 ID3 NOG ARID4B IFNGR2 ID2 PPP1CA SPTBN1 WWTR1 BCAR3 THBS1 FNTA HDAC1 UBE2D3 LTBP2 RHOA
HALLMARK_REACTIVE_OXYGEN_SPECIES_PATHWAY	49	http://www.gsea-msigdb.org/gsea/msigdb/cards/HALLMARK_REACTIVE_OXYGEN_SPECIES_PATHWAY	Genes up-regulated by reactive oxigen species	GSR PRDX2 TXNRD1 SOD1 GCLC CAT GPX4 MPO PRDX1 PRDX6 GCLM TXN SOD2 PRDX4 SELENOS PDLIM1 TXNRD2 LAMTOR5 G6PD MSRA MBP SRXN1 NQO1 OXSR1 GLRX2 HMOX2 FES PFKP NDUFB4 GPX3 SCAF4 CDKN2D MGST1 ABCC1 FTL ATOX1 STK25 EGLN2 ERCC2 SBNO2 JUNB PTPA LSP1 NDUFA6 HHEX GLRX NDUFS2 PRNP IPCEF1
HALLMARK_APICAL_SURFACE	44	http://www.gsea-msigdb.org/gsea/msigdb/cards/HALLMARK_APICAL_SURFACE	Genes encoding proteins over-represented on the apical surface of epithelial cells, e.g., important for cell polarity (apical area)	B4GALT1 RHCG MAL LYPD3 PKHD1 ATP6V0A4 CRYBG1 SHROOM2 SRPX MDGA1 TMEM8B THY1 PCSK9 EPHB4 DCBLD2 GHRL LYN GAS1 FLOT2 PLAUR AKAP7 ATP8B1 EFNA5 SLC34A3 APP GSTM3 HSPB1 SLC2A4 IL2RB RTN4RL1 NCOA6 SULF2 ADAM10 BRCA1 GATA3 AFAP1L2 IL2RG CD160 ADIPOR2 SLC22A12 NTNG1 SCUBE1 CX3CL1 CROCC
HALLMARK_WNT_BETA_CATENIN_SIGNALING	42	http://www.gsea-msigdb.org/gsea/msigdb/cards/HALLMARK_WNT_BETA_CATENIN_SIGNALING	Genes up-regulated by activation of WNT signaling through accumulation of beta catenin CTNNB1	MYC CTNNB1 JAG2 NOTCH1 DLL1 AXIN2 PSEN2 FZD1 NOTCH4 LEF1 AXIN1 NKD1 WNT5B CUL1 JAG1 MAML1 KAT2A GNAI1 WNT6 PTCH1 NCOR2 DKK4 HDAC2 DKK1 TCF7 WNT1 NUMB ADAM17 DVL2 PPARD NCSTN HDAC5 CCND2 FRAT1 CSNK1E RBPJ FZD8 TP53 SKP2 HEY2 HEY1 HDAC11
HALLMARK_PANCREAS_BETA_CELLS	40	http://www.gsea-msigdb.org/gsea/msigdb/cards/HALLMARK_PANCREAS_BETA_CELLS	Genes specifically up-regulated in pancreatic beta cells	PAX6 NEUROD1 ISL1 NKX2-2 PCSK1 NKX6-1 SLC2A2 SEC11A DCX SPCS1 FOXA2 GCK MAFB INS PDX1 ABCC8 IAPP SRP9 NEUROG3 FOXO1 AKT3 GCG DPP4 PAX4 SYT13 SCGN HNF1A STXBP1 CHGA VDR PCSK2 INSM1 SST ELP4 SRPRB PAK3 G6PC2 PKLR LMO2 SRP14
HALLMARK_HEDGEHOG_SIGNALING	36	http://www.gsea-msigdb.org/gsea/msigdb/cards/HALLMARK_HEDGEHOG_SIGNALING	Genes up-regulated by activation of hedgehog signaling	SHH PTCH1 NRCAM NRP1 SCG2 AMOT UNC5C ADGRG1 HEY1 GLI1 THY1 SLIT1 CDK6 HEY2 NRP2 TLE3 TLE1 L1CAM PLG NKX6-1 NF1 RASA1 ETS2 RTN1 CRMP1 MYH9 VEGFA CELSR1 CNTFR ACHE PML CDK5R1 VLDLR OPHN1 LDB1 DPYSL2
HALLMARK_ANGIOGENESIS	36	http://www.gsea-msigdb.org/gsea/msigdb/cards/HALLMARK_ANGIOGENESIS	Genes up-regulated during formation of blood vessels (angiogenesis)	VCAN POSTN FSTL1 LRPAP1 STC1 LPL VEGFA PF4 THBD FGFR1 TNFRSF21 CCND2 COL5A2 ITGAV SERPINA5 KCNJ8 APP JAG1 COL3A1 SPP1 NRP1 OLR1 PDGFA PTK2 SLCO2A1 PGLYRP1 VAV2 S100A4 MSX1 VTN TIMP1 APOH PRG2 JAG2 LUM CXCL6
HALLMARK_NOTCH_SIGNALING	32	http://www.gsea-msigdb.org/gsea/msigdb/cards/HALLMARK_NOTCH_SIGNALING	Genes up-regulated by activation of Notch signaling	JAG1 NOTCH3 NOTCH2 APH1A HES1 CCND1 FZD1 PSEN2 FZD7 DTX1 DLL1 FZD5 MAML2 NOTCH1 PSENEN WNT5A CUL1 WNT2 DTX4 SAP30 PPARD KAT2A HEYL SKP1 RBX1 TCF7L2 ARRB1 LFNG PRKCA DTX2 ST3GAL6 FBXW11
