# Supplementary material for: Trans-eQTL mapping in gene sets identifies network effects of genetic variants
Source: Cell Genom. 2024 Apr 1;4(4):100538. doi: 10.1016/j.xgen.2024.100538 (PMC11019359; doi:10.1016/j.xgen.2024.100538)
Supplement: Table S9. 965 significant trans-eSNP-module pairs in DGN dataset with 50 MSigDB gene sets, related to Figure 3 [file mmc8.xlsx]

## Sheet: Table S16
Table S9. 965 significant trans-eSNP-modules pairs in DGN dataset with 50 MSigDB gene sets. Related to Figure 3.
signal	gene_module	module_msig	module_description_info	SNP	rsid	P	FDR	nearest_gene	near_genes
module2:3:56849749	2	HALLMARK_INTERFERON_GAMMA_RESPONSE	Genes up-regulated in response to IFNG	3:56849749	rs1354034	3.62532e-10	0.000431034	ARHGEF3	ARHGEF3;FAM208A;SPATA12;CCDC66;IL17RD;HESX1;APPL1;ASB14;DNAH12
module2:7:50366637	2	HALLMARK_INTERFERON_GAMMA_RESPONSE	Genes up-regulated in response to IFNG	7:50366637		6.97697e-12	0	IKZF1	IKZF1;AC020743.4;AC020743.3;FIGNL1;DDC;C7orf72;GRB10;ZPBP
module2:7:50368308	2	HALLMARK_INTERFERON_GAMMA_RESPONSE	Genes up-regulated in response to IFNG	7:50368308		2.18978e-07	0.0972458	IKZF1	IKZF1;AC020743.4;AC020743.3;FIGNL1;DDC;C7orf72;GRB10;ZPBP
module2:7:50370254	2	HALLMARK_INTERFERON_GAMMA_RESPONSE	Genes up-regulated in response to IFNG	7:50370254	rs149007767	3.10862e-13	0	IKZF1	IKZF1;AC020743.4;AC020743.3;FIGNL1;DDC;C7orf72;GRB10;ZPBP
module3:7:50366637	3	HALLMARK_MTORC1_SIGNALING	Genes up-regulated through activation of mTORC1 complex	7:50366637		1.30392e-07	0.0731132	IKZF1	IKZF1;AC020743.4;AC020743.3;FIGNL1;DDC;C7orf72;GRB10;ZPBP
module3:7:50370254	3	HALLMARK_MTORC1_SIGNALING	Genes up-regulated through activation of mTORC1 complex	7:50370254	rs149007767	2.83085e-09	0.00280702	IKZF1	IKZF1;AC020743.4;AC020743.3;FIGNL1;DDC;C7orf72;GRB10;ZPBP
module4:7:50366637	4	HALLMARK_MITOTIC_SPINDLE	Genes important for mitotic spindle assembly	7:50366637		6.62712e-11	0	IKZF1	IKZF1;AC020743.4;AC020743.3;FIGNL1;DDC;C7orf72;GRB10;ZPBP
module4:7:50370254	4	HALLMARK_MITOTIC_SPINDLE	Genes important for mitotic spindle assembly	7:50370254	rs149007767	5.03508e-12	0	IKZF1	IKZF1;AC020743.4;AC020743.3;FIGNL1;DDC;C7orf72;GRB10;ZPBP
module5:3:56849749	5	HALLMARK_TNFA_SIGNALING_VIA_NFKB	Genes regulated by NF-kB in response to TNF	3:56849749	rs1354034	1.1086e-08	0.0073132	ARHGEF3	ARHGEF3;FAM208A;SPATA12;CCDC66;IL17RD;HESX1;APPL1;ASB14;DNAH12
module5:4:6696460	5	HALLMARK_TNFA_SIGNALING_VIA_NFKB	Genes regulated by NF-kB in response to TNF	4:6696460		1.10367e-10	0	S100P	S100P;AC093323.1;RP11-539L10.2;MRFAP1L1;AC093323.3;BLOC1S4;RP11-539L10.3;MRFAP1;KIAA0232;MAN2B2;TBC1D14;CCDC96;TADA2B;GRPEL1;PPP2R2C;RP11-367J11.3;WFS1;RP11-1406H17.1;RP11-586D19.2;RP11-586D19.1;SORCS2
module5:4:6696524	5	HALLMARK_TNFA_SIGNALING_VIA_NFKB	Genes regulated by NF-kB in response to TNF	4:6696524		7.13815e-11	0	S100P	S100P;AC093323.1;RP11-539L10.2;MRFAP1L1;BLOC1S4;AC093323.3;RP11-539L10.3;MRFAP1;KIAA0232;MAN2B2;TBC1D14;CCDC96;TADA2B;GRPEL1;PPP2R2C;RP11-367J11.3;WFS1;RP11-1406H17.1;RP11-586D19.2;RP11-586D19.1;SORCS2
module5:4:6696694	5	HALLMARK_TNFA_SIGNALING_VIA_NFKB	Genes regulated by NF-kB in response to TNF	4:6696694		2.17967e-09	0.0025	S100P	S100P;AC093323.1;RP11-539L10.2;MRFAP1L1;BLOC1S4;AC093323.3;RP11-539L10.3;MRFAP1;KIAA0232;MAN2B2;TBC1D14;CCDC96;TADA2B;GRPEL1;PPP2R2C;RP11-367J11.3;WFS1;RP11-1406H17.1;RP11-586D19.2;RP11-586D19.1;SORCS2
module5:4:6697176	5	HALLMARK_TNFA_SIGNALING_VIA_NFKB	Genes regulated by NF-kB in response to TNF	4:6697176		1.04336e-10	0	S100P	S100P;AC093323.1;RP11-539L10.2;MRFAP1L1;BLOC1S4;AC093323.3;RP11-539L10.3;MRFAP1;KIAA0232;MAN2B2;TBC1D14;CCDC96;TADA2B;GRPEL1;PPP2R2C;RP11-367J11.3;WFS1;RP11-1406H17.1;RP11-586D19.2;RP11-586D19.1;SORCS2
module5:4:6697554	5	HALLMARK_TNFA_SIGNALING_VIA_NFKB	Genes regulated by NF-kB in response to TNF	4:6697554		1.05368e-10	0	S100P	S100P;AC093323.1;RP11-539L10.2;MRFAP1L1;BLOC1S4;AC093323.3;RP11-539L10.3;MRFAP1;KIAA0232;MAN2B2;TBC1D14;CCDC96;TADA2B;GRPEL1;PPP2R2C;RP11-367J11.3;WFS1;RP11-1406H17.1;RP11-586D19.2;RP11-586D19.1;SORCS2
module5:4:6697673	5	HALLMARK_TNFA_SIGNALING_VIA_NFKB	Genes regulated by NF-kB in response to TNF	4:6697673		4.85852e-11	0	S100P	S100P;AC093323.1;RP11-539L10.2;MRFAP1L1;BLOC1S4;AC093323.3;RP11-539L10.3;MRFAP1;KIAA0232;MAN2B2;TBC1D14;CCDC96;TADA2B;GRPEL1;PPP2R2C;RP11-367J11.3;WFS1;RP11-1406H17.1;RP11-586D19.2;RP11-586D19.1;SORCS2
module5:4:6697766	5	HALLMARK_TNFA_SIGNALING_VIA_NFKB	Genes regulated by NF-kB in response to TNF	4:6697766	rs3822262	1.06802e-10	0	S100P	S100P;AC093323.1;RP11-539L10.2;MRFAP1L1;BLOC1S4;AC093323.3;RP11-539L10.3;MRFAP1;KIAA0232;MAN2B2;TBC1D14;CCDC96;TADA2B;GRPEL1;PPP2R2C;RP11-367J11.3;WFS1;RP11-1406H17.1;RP11-586D19.2;RP11-586D19.1;SORCS2
module5:4:6697795	5	HALLMARK_TNFA_SIGNALING_VIA_NFKB	Genes regulated by NF-kB in response to TNF	4:6697795		1.12042e-10	0	S100P	S100P;AC093323.1;RP11-539L10.2;MRFAP1L1;BLOC1S4;AC093323.3;RP11-539L10.3;MRFAP1;KIAA0232;MAN2B2;TBC1D14;CCDC96;TADA2B;GRPEL1;PPP2R2C;RP11-367J11.3;WFS1;RP11-1406H17.1;RP11-586D19.2;RP11-586D19.1;SORCS2
module5:4:6697822	5	HALLMARK_TNFA_SIGNALING_VIA_NFKB	Genes regulated by NF-kB in response to TNF	4:6697822		2.10485e-10	0.000475059	S100P	S100P;AC093323.1;RP11-539L10.2;MRFAP1L1;BLOC1S4;AC093323.3;RP11-539L10.3;MRFAP1;KIAA0232;MAN2B2;TBC1D14;CCDC96;TADA2B;GRPEL1;PPP2R2C;RP11-367J11.3;WFS1;RP11-1406H17.1;RP11-586D19.2;RP11-586D19.1;SORCS2
module5:5:180336716	5	HALLMARK_TNFA_SIGNALING_VIA_NFKB	Genes regulated by NF-kB in response to TNF	5:180336716		1.87182e-07	0.0905973	BTNL8	BTNL8;ZFP62;LINC00847;BTNL3;MGAT1;BTNL9;OR2Y1;OR2V1;RP11-451H23.3;OR2V2;CTC-338M12.2;TRIM7;FLT4;TRIM41;SCGB3A1;GNB2L1;TRIM52;AC008443.1;CTC-338M12.9;AC138035.2;CNOT6;AC138035.1;OR4F3;CTC-573N18.1
module5:5:180336849	5	HALLMARK_TNFA_SIGNALING_VIA_NFKB	Genes regulated by NF-kB in response to TNF	5:180336849		7.83629e-08	0.0463263	BTNL8	BTNL8;ZFP62;LINC00847;BTNL3;MGAT1;BTNL9;OR2Y1;OR2V1;RP11-451H23.3;OR2V2;CTC-338M12.2;TRIM7;FLT4;TRIM41;SCGB3A1;GNB2L1;TRIM52;AC008443.1;CTC-338M12.9;AC138035.2;CNOT6;AC138035.1;OR4F3;CTC-573N18.1
module5:5:180337249	5	HALLMARK_TNFA_SIGNALING_VIA_NFKB	Genes regulated by NF-kB in response to TNF	5:180337249		7.55989e-08	0.0442623	BTNL8	BTNL8;ZFP62;BTNL3;LINC00847;MGAT1;BTNL9;OR2Y1;OR2V1;RP11-451H23.3;OR2V2;CTC-338M12.2;TRIM7;FLT4;TRIM41;SCGB3A1;GNB2L1;TRIM52;AC008443.1;CTC-338M12.9;AC138035.2;CNOT6;AC138035.1;OR4F3;CTC-573N18.1
module5:5:180341751	5	HALLMARK_TNFA_SIGNALING_VIA_NFKB	Genes regulated by NF-kB in response to TNF	5:180341751		3.82704e-08	0.0188889	BTNL8	BTNL8;ZFP62;BTNL3;LINC00847;MGAT1;BTNL9;OR2Y1;OR2V1;RP11-451H23.3;OR2V2;CTC-338M12.2;TRIM7;TRIM41;FLT4;GNB2L1;SCGB3A1;TRIM52;AC008443.1;CTC-338M12.9;AC138035.2;AC138035.1;CNOT6;OR4F3;CTC-573N18.1
module5:5:180341845	5	HALLMARK_TNFA_SIGNALING_VIA_NFKB	Genes regulated by NF-kB in response to TNF	5:180341845		3.82847e-08	0.0188627	BTNL8	BTNL8;ZFP62;BTNL3;LINC00847;MGAT1;BTNL9;OR2Y1;OR2V1;RP11-451H23.3;OR2V2;CTC-338M12.2;TRIM7;TRIM41;FLT4;GNB2L1;SCGB3A1;TRIM52;AC008443.1;CTC-338M12.9;AC138035.2;AC138035.1;CNOT6;OR4F3;CTC-573N18.1
module5:5:180343617	5	HALLMARK_TNFA_SIGNALING_VIA_NFKB	Genes regulated by NF-kB in response to TNF	5:180343617		3.71266e-08	0.0188999	BTNL8	BTNL8;ZFP62;BTNL3;LINC00847;BTNL9;MGAT1;OR2Y1;OR2V1;RP11-451H23.3;OR2V2;CTC-338M12.2;TRIM7;TRIM41;FLT4;GNB2L1;SCGB3A1;TRIM52;AC008443.1;CTC-338M12.9;AC138035.2;AC138035.1;CNOT6;OR4F3;CTC-573N18.1
module5:5:180344093	5	HALLMARK_TNFA_SIGNALING_VIA_NFKB	Genes regulated by NF-kB in response to TNF	5:180344093		3.58285e-08	0.0187411	BTNL8	BTNL8;ZFP62;BTNL3;LINC00847;BTNL9;MGAT1;OR2Y1;OR2V1;RP11-451H23.3;OR2V2;CTC-338M12.2;TRIM7;TRIM41;FLT4;GNB2L1;SCGB3A1;TRIM52;AC008443.1;CTC-338M12.9;AC138035.2;AC138035.1;CNOT6;OR4F3;CTC-573N18.1
module5:5:180344763	5	HALLMARK_TNFA_SIGNALING_VIA_NFKB	Genes regulated by NF-kB in response to TNF	5:180344763		3.70419e-08	0.0189266	BTNL8	BTNL8;ZFP62;BTNL3;LINC00847;BTNL9;MGAT1;OR2Y1;OR2V1;RP11-451H23.3;OR2V2;CTC-338M12.2;TRIM7;TRIM41;FLT4;GNB2L1;SCGB3A1;TRIM52;AC008443.1;CTC-338M12.9;AC138035.2;AC138035.1;CNOT6;OR4F3;CTC-573N18.1
module5:5:180344764	5	HALLMARK_TNFA_SIGNALING_VIA_NFKB	Genes regulated by NF-kB in response to TNF	5:180344764		2.46469e-08	0.0137778	BTNL8	BTNL8;ZFP62;BTNL3;LINC00847;BTNL9;MGAT1;OR2Y1;OR2V1;RP11-451H23.3;OR2V2;CTC-338M12.2;TRIM7;TRIM41;FLT4;GNB2L1;SCGB3A1;TRIM52;AC008443.1;CTC-338M12.9;AC138035.2;AC138035.1;CNOT6;OR4F3;CTC-573N18.1
module5:5:180344765	5	HALLMARK_TNFA_SIGNALING_VIA_NFKB	Genes regulated by NF-kB in response to TNF	5:180344765		2.4648e-08	0.0137574	BTNL8	BTNL8;ZFP62;BTNL3;LINC00847;BTNL9;MGAT1;OR2Y1;OR2V1;RP11-451H23.3;OR2V2;CTC-338M12.2;TRIM7;TRIM41;FLT4;GNB2L1;SCGB3A1;TRIM52;AC008443.1;CTC-338M12.9;AC138035.2;AC138035.1;CNOT6;OR4F3;CTC-573N18.1
module5:5:180344766	5	HALLMARK_TNFA_SIGNALING_VIA_NFKB	Genes regulated by NF-kB in response to TNF	5:180344766		3.61086e-08	0.0186876	BTNL8	BTNL8;ZFP62;BTNL3;LINC00847;BTNL9;MGAT1;OR2Y1;OR2V1;RP11-451H23.3;OR2V2;CTC-338M12.2;TRIM7;TRIM41;FLT4;GNB2L1;SCGB3A1;TRIM52;AC008443.1;CTC-338M12.9;AC138035.2;AC138035.1;CNOT6;OR4F3;CTC-573N18.1
module5:5:180347421	5	HALLMARK_TNFA_SIGNALING_VIA_NFKB	Genes regulated by NF-kB in response to TNF	5:180347421		5.80311e-08	0.0301837	BTNL8	BTNL8;BTNL3;ZFP62;LINC00847;BTNL9;MGAT1;OR2Y1;OR2V1;OR2V2;RP11-451H23.3;CTC-338M12.2;TRIM7;TRIM41;GNB2L1;FLT4;SCGB3A1;TRIM52;AC008443.1;CTC-338M12.9;AC138035.2;AC138035.1;CNOT6;OR4F3;CTC-573N18.1
module5:5:180351437	5	HALLMARK_TNFA_SIGNALING_VIA_NFKB	Genes regulated by NF-kB in response to TNF	5:180351437		3.83055e-08	0.0188366	BTNL8	BTNL8;BTNL3;ZFP62;LINC00847;BTNL9;MGAT1;OR2Y1;OR2V1;OR2V2;RP11-451H23.3;CTC-338M12.2;TRIM7;TRIM41;GNB2L1;FLT4;TRIM52;AC008443.1;SCGB3A1;CTC-338M12.9;AC138035.2;AC138035.1;CNOT6;OR4F3;CTC-573N18.1
module5:5:180354003	5	HALLMARK_TNFA_SIGNALING_VIA_NFKB	Genes regulated by NF-kB in response to TNF	5:180354003		3.56089e-08	0.0187948	BTNL8	BTNL8;BTNL3;ZFP62;LINC00847;BTNL9;MGAT1;OR2Y1;OR2V1;OR2V2;RP11-451H23.3;CTC-338M12.2;TRIM7;TRIM41;GNB2L1;FLT4;TRIM52;AC008443.1;SCGB3A1;CTC-338M12.9;AC138035.2;AC138035.1;CNOT6;OR4F3;CTC-573N18.1
module5:5:180356471	5	HALLMARK_TNFA_SIGNALING_VIA_NFKB	Genes regulated by NF-kB in response to TNF	5:180356471		3.796e-08	0.0189679	BTNL8	BTNL8;BTNL3;ZFP62;LINC00847;BTNL9;MGAT1;OR2Y1;OR2V1;OR2V2;RP11-451H23.3;CTC-338M12.2;TRIM7;TRIM41;GNB2L1;TRIM52;AC008443.1;FLT4;SCGB3A1;CTC-338M12.9;AC138035.2;AC138035.1;CNOT6;OR4F3;CTC-573N18.1
module5:5:180357607	5	HALLMARK_TNFA_SIGNALING_VIA_NFKB	Genes regulated by NF-kB in response to TNF	5:180357607		3.74083e-08	0.0187675	BTNL8	BTNL8;BTNL3;ZFP62;LINC00847;BTNL9;MGAT1;OR2Y1;OR2V1;OR2V2;RP11-451H23.3;CTC-338M12.2;TRIM7;TRIM41;GNB2L1;TRIM52;AC008443.1;FLT4;SCGB3A1;CTC-338M12.9;AC138035.2;AC138035.1;CNOT6;OR4F3;CTC-573N18.1
module5:5:180360107	5	HALLMARK_TNFA_SIGNALING_VIA_NFKB	Genes regulated by NF-kB in response to TNF	5:180360107		3.82487e-08	0.0189152	BTNL8	BTNL8;BTNL3;ZFP62;LINC00847;BTNL9;MGAT1;OR2V1;OR2Y1;OR2V2;RP11-451H23.3;CTC-338M12.2;TRIM7;TRIM41;GNB2L1;TRIM52;AC008443.1;FLT4;SCGB3A1;CTC-338M12.9;AC138035.2;AC138035.1;OR4F3;CNOT6;CTC-573N18.1
module5:5:180361266	5	HALLMARK_TNFA_SIGNALING_VIA_NFKB	Genes regulated by NF-kB in response to TNF	5:180361266		3.69377e-08	0.0189533	BTNL8	BTNL8;BTNL3;ZFP62;LINC00847;BTNL9;MGAT1;OR2V1;OR2Y1;OR2V2;RP11-451H23.3;CTC-338M12.2;TRIM7;TRIM41;GNB2L1;TRIM52;AC008443.1;FLT4;SCGB3A1;CTC-338M12.9;AC138035.2;AC138035.1;OR4F3;CNOT6;CTC-573N18.1
module5:5:180361991	5	HALLMARK_TNFA_SIGNALING_VIA_NFKB	Genes regulated by NF-kB in response to TNF	5:180361991		4.2875e-08	0.0236662	BTNL8	BTNL8;BTNL3;ZFP62;LINC00847;BTNL9;MGAT1;OR2V1;OR2Y1;OR2V2;RP11-451H23.3;CTC-338M12.2;TRIM7;TRIM41;GNB2L1;TRIM52;AC008443.1;FLT4;SCGB3A1;CTC-338M12.9;AC138035.2;AC138035.1;OR4F3;CNOT6;CTC-573N18.1
module5:5:180365817	5	HALLMARK_TNFA_SIGNALING_VIA_NFKB	Genes regulated by NF-kB in response to TNF	5:180365817		3.6571e-08	0.018608	BTNL8	BTNL8;BTNL3;ZFP62;BTNL9;LINC00847;MGAT1;OR2V1;OR2Y1;OR2V2;CTC-338M12.2;RP11-451H23.3;TRIM7;TRIM41;GNB2L1;TRIM52;AC008443.1;FLT4;CTC-338M12.9;SCGB3A1;AC138035.2;AC138035.1;OR4F3;CNOT6;CTC-573N18.1
module5:5:180366055	5	HALLMARK_TNFA_SIGNALING_VIA_NFKB	Genes regulated by NF-kB in response to TNF	5:180366055		3.7313e-08	0.0187938	BTNL8	BTNL8;BTNL3;ZFP62;BTNL9;LINC00847;MGAT1;OR2V1;OR2Y1;OR2V2;CTC-338M12.2;RP11-451H23.3;TRIM7;TRIM41;GNB2L1;TRIM52;AC008443.1;FLT4;CTC-338M12.9;SCGB3A1;AC138035.2;AC138035.1;OR4F3;CNOT6;CTC-573N18.1
module5:5:180367895	5	HALLMARK_TNFA_SIGNALING_VIA_NFKB	Genes regulated by NF-kB in response to TNF	5:180367895		3.58286e-08	0.0187143	BTNL8	BTNL8;BTNL3;ZFP62;BTNL9;LINC00847;MGAT1;OR2V1;OR2Y1;OR2V2;CTC-338M12.2;TRIM7;RP11-451H23.3;TRIM41;GNB2L1;TRIM52;AC008443.1;FLT4;CTC-338M12.9;SCGB3A1;AC138035.2;AC138035.1;OR4F3;CNOT6;CTC-573N18.1
module5:5:180370599	5	HALLMARK_TNFA_SIGNALING_VIA_NFKB	Genes regulated by NF-kB in response to TNF	5:180370599		3.67928e-08	0.0188652	BTNL8	BTNL8;BTNL3;ZFP62;BTNL9;LINC00847;MGAT1;OR2V1;OR2Y1;OR2V2;CTC-338M12.2;TRIM7;RP11-451H23.3;TRIM41;GNB2L1;TRIM52;AC008443.1;CTC-338M12.9;FLT4;SCGB3A1;AC138035.2;AC138035.1;OR4F3;CNOT6
module5:5:180374019	5	HALLMARK_TNFA_SIGNALING_VIA_NFKB	Genes regulated by NF-kB in response to TNF	5:180374019		3.71837e-08	0.0188732	BTNL3	BTNL3;BTNL8;BTNL9;ZFP62;LINC00847;MGAT1;OR2V1;OR2V2;OR2Y1;CTC-338M12.2;TRIM7;RP11-451H23.3;TRIM41;GNB2L1;TRIM52;AC008443.1;CTC-338M12.9;FLT4;SCGB3A1;AC138035.2;AC138035.1;OR4F3;CNOT6
module5:5:180375655	5	HALLMARK_TNFA_SIGNALING_VIA_NFKB	Genes regulated by NF-kB in response to TNF	5:180375655		2.28411e-08	0.0133034	BTNL3	BTNL3;BTNL8;BTNL9;ZFP62;LINC00847;MGAT1;OR2V1;OR2V2;OR2Y1;CTC-338M12.2;TRIM7;RP11-451H23.3;TRIM41;GNB2L1;TRIM52;AC008443.1;CTC-338M12.9;FLT4;AC138035.2;SCGB3A1;AC138035.1;OR4F3;CNOT6
module5:5:180379375	5	HALLMARK_TNFA_SIGNALING_VIA_NFKB	Genes regulated by NF-kB in response to TNF	5:180379375		4.97757e-08	0.0274933	BTNL3	BTNL3;BTNL8;BTNL9;ZFP62;LINC00847;MGAT1;OR2V1;OR2V2;OR2Y1;CTC-338M12.2;TRIM7;RP11-451H23.3;TRIM41;GNB2L1;TRIM52;AC008443.1;CTC-338M12.9;FLT4;AC138035.2;SCGB3A1;AC138035.1;OR4F3;CNOT6
module5:5:180430797	5	HALLMARK_TNFA_SIGNALING_VIA_NFKB	Genes regulated by NF-kB in response to TNF	5:180430797		5.88073e-08	0.0305882	BTNL3	BTNL3;BTNL9;BTNL8;OR2V1;OR2V2;ZFP62;LINC00847;CTC-338M12.2;TRIM7;MGAT1;TRIM41;GNB2L1;TRIM52;AC008443.1;OR2Y1;CTC-338M12.9;AC138035.2;RP11-451H23.3;AC138035.1;OR4F3;FLT4;SCGB3A1
module5:5:180434216	5	HALLMARK_TNFA_SIGNALING_VIA_NFKB	Genes regulated by NF-kB in response to TNF	5:180434216		7.22208e-08	0.0404337	BTNL3	BTNL3;BTNL9;BTNL8;OR2V1;OR2V2;ZFP62;LINC00847;CTC-338M12.2;TRIM7;TRIM41;MGAT1;GNB2L1;TRIM52;AC008443.1;OR2Y1;CTC-338M12.9;AC138035.2;AC138035.1;RP11-451H23.3;OR4F3;FLT4;SCGB3A1
module5:5:180439488	5	HALLMARK_TNFA_SIGNALING_VIA_NFKB	Genes regulated by NF-kB in response to TNF	5:180439488		8.83626e-08	0.0540541	BTNL3	BTNL3;BTNL9;OR2V1;BTNL8;OR2V2;ZFP62;CTC-338M12.2;TRIM7;LINC00847;TRIM41;MGAT1;GNB2L1;TRIM52;AC008443.1;CTC-338M12.9;OR2Y1;AC138035.2;AC138035.1;RP11-451H23.3;OR4F3;FLT4;SCGB3A1
module5:7:50366637	5	HALLMARK_TNFA_SIGNALING_VIA_NFKB	Genes regulated by NF-kB in response to TNF	7:50366637		0	0	IKZF1	IKZF1;AC020743.4;AC020743.3;FIGNL1;DDC;C7orf72;GRB10;ZPBP
module5:7:50367656	5	HALLMARK_TNFA_SIGNALING_VIA_NFKB	Genes regulated by NF-kB in response to TNF	7:50367656		1.12031e-09	0.000372439	IKZF1	IKZF1;AC020743.4;AC020743.3;FIGNL1;DDC;C7orf72;GRB10;ZPBP
module5:7:50368308	5	HALLMARK_TNFA_SIGNALING_VIA_NFKB	Genes regulated by NF-kB in response to TNF	7:50368308		1.22697e-09	0.000556586	IKZF1	IKZF1;AC020743.4;AC020743.3;FIGNL1;DDC;C7orf72;GRB10;ZPBP
module5:7:50368691	5	HALLMARK_TNFA_SIGNALING_VIA_NFKB	Genes regulated by NF-kB in response to TNF	7:50368691		5.92337e-09	0.00446281	IKZF1	IKZF1;AC020743.4;AC020743.3;FIGNL1;DDC;C7orf72;GRB10;ZPBP
module5:7:50368752	5	HALLMARK_TNFA_SIGNALING_VIA_NFKB	Genes regulated by NF-kB in response to TNF	7:50368752		3.8404e-09	0.00342466	IKZF1	IKZF1;AC020743.4;AC020743.3;FIGNL1;DDC;C7orf72;GRB10;ZPBP
module5:7:50370254	5	HALLMARK_TNFA_SIGNALING_VIA_NFKB	Genes regulated by NF-kB in response to TNF	7:50370254	rs149007767	0	0	IKZF1	IKZF1;AC020743.4;AC020743.3;FIGNL1;DDC;C7orf72;GRB10;ZPBP
module5:7:50417632	5	HALLMARK_TNFA_SIGNALING_VIA_NFKB	Genes regulated by NF-kB in response to TNF	7:50417632	rs62447197	7.71727e-09	0.00554649	IKZF1	IKZF1;FIGNL1;AC020743.4;DDC;AC020743.3;GRB10;C7orf72;AC004920.3
module7:3:56849749	7	HALLMARK_IL2_STAT5_SIGNALING	Genes up-regulated by STAT5 in response to IL2 stimulation	3:56849749	rs1354034	1.41015e-10	0	ARHGEF3	ARHGEF3;FAM208A;SPATA12;CCDC66;IL17RD;HESX1;APPL1;ASB14;DNAH12
module7:4:6696460	7	HALLMARK_IL2_STAT5_SIGNALING	Genes up-regulated by STAT5 in response to IL2 stimulation	4:6696460		3.01175e-09	0.00278746	S100P	S100P;AC093323.1;RP11-539L10.2;MRFAP1L1;AC093323.3;BLOC1S4;RP11-539L10.3;MRFAP1;KIAA0232;MAN2B2;TBC1D14;CCDC96;TADA2B;GRPEL1;PPP2R2C;RP11-367J11.3;WFS1;RP11-1406H17.1;RP11-586D19.2;RP11-586D19.1;SORCS2
module7:4:6696524	7	HALLMARK_IL2_STAT5_SIGNALING	Genes up-regulated by STAT5 in response to IL2 stimulation	4:6696524		2.87818e-09	0.0027972	S100P	S100P;AC093323.1;RP11-539L10.2;MRFAP1L1;BLOC1S4;AC093323.3;RP11-539L10.3;MRFAP1;KIAA0232;MAN2B2;TBC1D14;CCDC96;TADA2B;GRPEL1;PPP2R2C;RP11-367J11.3;WFS1;RP11-1406H17.1;RP11-586D19.2;RP11-586D19.1;SORCS2
module7:4:6696694	7	HALLMARK_IL2_STAT5_SIGNALING	Genes up-regulated by STAT5 in response to IL2 stimulation	4:6696694		2.52133e-08	0.0143279	S100P	S100P;AC093323.1;RP11-539L10.2;MRFAP1L1;BLOC1S4;AC093323.3;RP11-539L10.3;MRFAP1;KIAA0232;MAN2B2;TBC1D14;CCDC96;TADA2B;GRPEL1;PPP2R2C;RP11-367J11.3;WFS1;RP11-1406H17.1;RP11-586D19.2;RP11-586D19.1;SORCS2
module7:4:6697176	7	HALLMARK_IL2_STAT5_SIGNALING	Genes up-regulated by STAT5 in response to IL2 stimulation	4:6697176		3.13812e-09	0.00294627	S100P	S100P;AC093323.1;RP11-539L10.2;MRFAP1L1;BLOC1S4;AC093323.3;RP11-539L10.3;MRFAP1;KIAA0232;MAN2B2;TBC1D14;CCDC96;TADA2B;GRPEL1;PPP2R2C;RP11-367J11.3;WFS1;RP11-1406H17.1;RP11-586D19.2;RP11-586D19.1;SORCS2
module7:4:6697554	7	HALLMARK_IL2_STAT5_SIGNALING	Genes up-regulated by STAT5 in response to IL2 stimulation	4:6697554		3.08645e-09	0.00295652	S100P	S100P;AC093323.1;RP11-539L10.2;MRFAP1L1;BLOC1S4;AC093323.3;RP11-539L10.3;MRFAP1;KIAA0232;MAN2B2;TBC1D14;CCDC96;TADA2B;GRPEL1;PPP2R2C;RP11-367J11.3;WFS1;RP11-1406H17.1;RP11-586D19.2;RP11-586D19.1;SORCS2
module7:4:6697673	7	HALLMARK_IL2_STAT5_SIGNALING	Genes up-regulated by STAT5 in response to IL2 stimulation	4:6697673		2.0049e-09	0.00250896	S100P	S100P;AC093323.1;RP11-539L10.2;MRFAP1L1;BLOC1S4;AC093323.3;RP11-539L10.3;MRFAP1;KIAA0232;MAN2B2;TBC1D14;CCDC96;TADA2B;GRPEL1;PPP2R2C;RP11-367J11.3;WFS1;RP11-1406H17.1;RP11-586D19.2;RP11-586D19.1;SORCS2
module7:4:6697766	7	HALLMARK_IL2_STAT5_SIGNALING	Genes up-regulated by STAT5 in response to IL2 stimulation	4:6697766	rs3822262	3.25633e-09	0.0029361	S100P	S100P;AC093323.1;RP11-539L10.2;MRFAP1L1;BLOC1S4;AC093323.3;RP11-539L10.3;MRFAP1;KIAA0232;MAN2B2;TBC1D14;CCDC96;TADA2B;GRPEL1;PPP2R2C;RP11-367J11.3;WFS1;RP11-1406H17.1;RP11-586D19.2;RP11-586D19.1;SORCS2
module7:4:6697795	7	HALLMARK_IL2_STAT5_SIGNALING	Genes up-regulated by STAT5 in response to IL2 stimulation	4:6697795		5.45455e-09	0.00434057	S100P	S100P;AC093323.1;RP11-539L10.2;MRFAP1L1;BLOC1S4;AC093323.3;RP11-539L10.3;MRFAP1;KIAA0232;MAN2B2;TBC1D14;CCDC96;TADA2B;GRPEL1;PPP2R2C;RP11-367J11.3;WFS1;RP11-1406H17.1;RP11-586D19.2;RP11-586D19.1;SORCS2
module7:4:6697822	7	HALLMARK_IL2_STAT5_SIGNALING	Genes up-regulated by STAT5 in response to IL2 stimulation	4:6697822		4.47994e-09	0.00391156	S100P	S100P;AC093323.1;RP11-539L10.2;MRFAP1L1;BLOC1S4;AC093323.3;RP11-539L10.3;MRFAP1;KIAA0232;MAN2B2;TBC1D14;CCDC96;TADA2B;GRPEL1;PPP2R2C;RP11-367J11.3;WFS1;RP11-1406H17.1;RP11-586D19.2;RP11-586D19.1;SORCS2
module7:7:50366637	7	HALLMARK_IL2_STAT5_SIGNALING	Genes up-regulated by STAT5 in response to IL2 stimulation	7:50366637		1.42109e-14	0	IKZF1	IKZF1;AC020743.4;AC020743.3;FIGNL1;DDC;C7orf72;GRB10;ZPBP
module7:7:50370254	7	HALLMARK_IL2_STAT5_SIGNALING	Genes up-regulated by STAT5 in response to IL2 stimulation	7:50370254	rs149007767	6.32827e-15	0	IKZF1	IKZF1;AC020743.4;AC020743.3;FIGNL1;DDC;C7orf72;GRB10;ZPBP
module7:8:72705918	7	HALLMARK_IL2_STAT5_SIGNALING	Genes up-regulated by STAT5 in response to IL2 stimulation	8:72705918		1.88421e-07	0.0907387	RP11-281N10.1	RP11-281N10.1;RP11-383H13.1;MSC;RP11-1144P22.1;TRPA1;RP11-1102P16.1;RP11-142A23.1
module7:8:72718958	7	HALLMARK_IL2_STAT5_SIGNALING	Genes up-regulated by STAT5 in response to IL2 stimulation	8:72718958		1.75946e-07	0.0875839	RP11-383H13.1	RP11-383H13.1;RP11-281N10.1;MSC;RP11-1144P22.1;TRPA1;RP11-142A23.1;RP11-1102P16.1
module7:8:72720571	7	HALLMARK_IL2_STAT5_SIGNALING	Genes up-regulated by STAT5 in response to IL2 stimulation	8:72720571		5.48838e-08	0.0291557	RP11-383H13.1	RP11-383H13.1;RP11-281N10.1;MSC;RP11-1144P22.1;TRPA1;RP11-142A23.1;RP11-1102P16.1
module7:8:72721784	7	HALLMARK_IL2_STAT5_SIGNALING	Genes up-regulated by STAT5 in response to IL2 stimulation	8:72721784		5.22201e-08	0.0291223	RP11-383H13.1	RP11-383H13.1;RP11-281N10.1;MSC;RP11-1144P22.1;TRPA1;RP11-142A23.1;RP11-1102P16.1
module7:8:72721990	7	HALLMARK_IL2_STAT5_SIGNALING	Genes up-regulated by STAT5 in response to IL2 stimulation	8:72721990		4.93332e-08	0.0271622	RP11-383H13.1	RP11-383H13.1;RP11-281N10.1;MSC;RP11-1144P22.1;TRPA1;RP11-142A23.1;RP11-1102P16.1
module7:8:72722074	7	HALLMARK_IL2_STAT5_SIGNALING	Genes up-regulated by STAT5 in response to IL2 stimulation	8:72722074		1.53582e-08	0.00951638	RP11-383H13.1	RP11-383H13.1;RP11-281N10.1;MSC;RP11-1144P22.1;TRPA1;RP11-142A23.1;RP11-1102P16.1
module7:8:72722100	7	HALLMARK_IL2_STAT5_SIGNALING	Genes up-regulated by STAT5 in response to IL2 stimulation	8:72722100		5.03832e-08	0.0280914	RP11-383H13.1	RP11-383H13.1;RP11-281N10.1;MSC;RP11-1144P22.1;TRPA1;RP11-142A23.1;RP11-1102P16.1
module7:8:72722335	7	HALLMARK_IL2_STAT5_SIGNALING	Genes up-regulated by STAT5 in response to IL2 stimulation	8:72722335		5.19625e-08	0.029028	RP11-383H13.1	RP11-383H13.1;RP11-281N10.1;MSC;RP11-1144P22.1;TRPA1;RP11-142A23.1;RP11-1102P16.1
module7:8:72722513	7	HALLMARK_IL2_STAT5_SIGNALING	Genes up-regulated by STAT5 in response to IL2 stimulation	8:72722513		5.12937e-08	0.0287433	RP11-383H13.1	RP11-383H13.1;RP11-281N10.1;MSC;RP11-1144P22.1;TRPA1;RP11-142A23.1;RP11-1102P16.1
module7:8:72722581	7	HALLMARK_IL2_STAT5_SIGNALING	Genes up-regulated by STAT5 in response to IL2 stimulation	8:72722581		5.03718e-08	0.0281292	RP11-383H13.1	RP11-383H13.1;RP11-281N10.1;MSC;RP11-1144P22.1;TRPA1;RP11-142A23.1;RP11-1102P16.1
module7:8:72722684	7	HALLMARK_IL2_STAT5_SIGNALING	Genes up-regulated by STAT5 in response to IL2 stimulation	8:72722684		5.50919e-08	0.029249	RP11-383H13.1	RP11-383H13.1;RP11-281N10.1;MSC;RP11-1144P22.1;TRPA1;RP11-142A23.1;RP11-1102P16.1
module7:8:72722777	7	HALLMARK_IL2_STAT5_SIGNALING	Genes up-regulated by STAT5 in response to IL2 stimulation	8:72722777		4.96436e-08	0.0273954	RP11-383H13.1	RP11-383H13.1;RP11-281N10.1;MSC;RP11-1144P22.1;TRPA1;RP11-142A23.1;RP11-1102P16.1
module8:4:114659203	8	HALLMARK_OXIDATIVE_PHOSPHORYLATION	Genes encoding proteins involved in oxidative phosphorylation	4:114659203		7.46222e-08	0.0436709	ARSJ	ARSJ;CAMK2D
module8:4:114659614	8	HALLMARK_OXIDATIVE_PHOSPHORYLATION	Genes encoding proteins involved in oxidative phosphorylation	4:114659614		9.01938e-08	0.0547239	ARSJ	ARSJ;CAMK2D
module9:2:60708597	9	HALLMARK_HEME_METABOLISM	Genes involved in metabolism of heme (a cofactor consisting of iron and porphyrin) and erythroblast differentiation	2:60708597		3.23713e-08	0.0174165	BCL11A	BCL11A;AC007381.2;AC007381.3;PAPOLG;AC010733.4;REL;PUS10
module9:2:60710571	9	HALLMARK_HEME_METABOLISM	Genes involved in metabolism of heme (a cofactor consisting of iron and porphyrin) and erythroblast differentiation	2:60710571	rs13019832	4.178e-08	0.0224966	BCL11A	BCL11A;AC007381.2;AC007381.3;PAPOLG;AC010733.4;REL;PUS10
module9:2:60710738	9	HALLMARK_HEME_METABOLISM	Genes involved in metabolism of heme (a cofactor consisting of iron and porphyrin) and erythroblast differentiation	2:60710738		7.42372e-08	0.043401	BCL11A	BCL11A;AC007381.2;AC007381.3;PAPOLG;AC010733.4;REL;PUS10
module9:2:60719074	9	HALLMARK_HEME_METABOLISM	Genes involved in metabolism of heme (a cofactor consisting of iron and porphyrin) and erythroblast differentiation	2:60719074		5.82733e-08	0.0302752	BCL11A	BCL11A;AC007381.2;AC007381.3;PAPOLG;AC010733.4;REL;PUS10
module9:2:60720246	9	HALLMARK_HEME_METABOLISM	Genes involved in metabolism of heme (a cofactor consisting of iron and porphyrin) and erythroblast differentiation	2:60720246		1.97e-07	0.0927869	BCL11A	BCL11A;AC007381.2;AC007381.3;PAPOLG;AC010733.4;REL;PUS10
module9:2:60720589	9	HALLMARK_HEME_METABOLISM	Genes involved in metabolism of heme (a cofactor consisting of iron and porphyrin) and erythroblast differentiation	2:60720589		1.4658e-07	0.0770737	BCL11A	BCL11A;AC007381.2;AC007381.3;PAPOLG;AC010733.4;REL;PUS10
module9:2:60720757	9	HALLMARK_HEME_METABOLISM	Genes involved in metabolism of heme (a cofactor consisting of iron and porphyrin) and erythroblast differentiation	2:60720757		1.54641e-07	0.0792669	BCL11A	BCL11A;AC007381.2;AC007381.3;PAPOLG;AC010733.4;REL;PUS10
module9:2:60721311	9	HALLMARK_HEME_METABOLISM	Genes involved in metabolism of heme (a cofactor consisting of iron and porphyrin) and erythroblast differentiation	2:60721311		1.3164e-07	0.0738516	BCL11A	BCL11A;AC007381.2;AC007381.3;PAPOLG;AC010733.4;REL;PUS10
module9:2:60721347	9	HALLMARK_HEME_METABOLISM	Genes involved in metabolism of heme (a cofactor consisting of iron and porphyrin) and erythroblast differentiation	2:60721347		1.35508e-07	0.0747653	BCL11A	BCL11A;AC007381.2;AC007381.3;PAPOLG;AC010733.4;REL;PUS10
module9:6:139834354	9	HALLMARK_HEME_METABOLISM	Genes involved in metabolism of heme (a cofactor consisting of iron and porphyrin) and erythroblast differentiation	6:139834354		2.26181e-07	0.0990576	RP11-12A2.3	RP11-12A2.3;CITED2;TXLNB;RP5-899B16.1;RP5-899B16.2;HECA;ABRACL
module9:6:139834869	9	HALLMARK_HEME_METABOLISM	Genes involved in metabolism of heme (a cofactor consisting of iron and porphyrin) and erythroblast differentiation	6:139834869	rs654689	2.28475e-07	0.0991684	RP11-12A2.3	RP11-12A2.3;CITED2;TXLNB;RP5-899B16.1;RP5-899B16.2;HECA;ABRACL
module9:6:139835399	9	HALLMARK_HEME_METABOLISM	Genes involved in metabolism of heme (a cofactor consisting of iron and porphyrin) and erythroblast differentiation	6:139835399	rs2908522	2.26669e-07	0.0988506	RP11-12A2.3	RP11-12A2.3;CITED2;TXLNB;RP5-899B16.1;RP5-899B16.2;HECA;ABRACL
module9:6:139835418	9	HALLMARK_HEME_METABOLISM	Genes involved in metabolism of heme (a cofactor consisting of iron and porphyrin) and erythroblast differentiation	6:139835418	rs199607859	1.89292e-07	0.090859	RP11-12A2.3	RP11-12A2.3;CITED2;TXLNB;RP5-899B16.1;RP5-899B16.2;HECA;ABRACL
module9:6:139835423	9	HALLMARK_HEME_METABOLISM	Genes involved in metabolism of heme (a cofactor consisting of iron and porphyrin) and erythroblast differentiation	6:139835423	rs71562509	2.25242e-07	0.0991597	RP11-12A2.3	RP11-12A2.3;CITED2;TXLNB;RP5-899B16.1;RP5-899B16.2;HECA;ABRACL
module9:6:139835498	9	HALLMARK_HEME_METABOLISM	Genes involved in metabolism of heme (a cofactor consisting of iron and porphyrin) and erythroblast differentiation	6:139835498	rs17585887	2.26455e-07	0.098954	RP11-12A2.3	RP11-12A2.3;CITED2;TXLNB;RP5-899B16.1;RP5-899B16.2;HECA;ABRACL
module9:6:139835604	9	HALLMARK_HEME_METABOLISM	Genes involved in metabolism of heme (a cofactor consisting of iron and porphyrin) and erythroblast differentiation	6:139835604	rs17585915	2.27497e-07	0.0992701	RP11-12A2.3	RP11-12A2.3;CITED2;TXLNB;RP5-899B16.1;RP5-899B16.2;HECA;ABRACL
module9:6:139835689	9	HALLMARK_HEME_METABOLISM	Genes involved in metabolism of heme (a cofactor consisting of iron and porphyrin) and erythroblast differentiation	6:139835689	rs668459	2.30503e-07	0.0994819	RP11-12A2.3	RP11-12A2.3;CITED2;TXLNB;RP5-899B16.1;RP5-899B16.2;HECA;ABRACL
module9:6:139836562	9	HALLMARK_HEME_METABOLISM	Genes involved in metabolism of heme (a cofactor consisting of iron and porphyrin) and erythroblast differentiation	6:139836562	rs672457	2.25257e-07	0.0990556	RP11-12A2.3	RP11-12A2.3;CITED2;TXLNB;RP5-899B16.1;RP5-899B16.2;HECA;ABRACL
module9:6:139837429	9	HALLMARK_HEME_METABOLISM	Genes involved in metabolism of heme (a cofactor consisting of iron and porphyrin) and erythroblast differentiation	6:139837429	rs573454216	7.81068e-08	0.0460674	RP11-12A2.3	RP11-12A2.3;CITED2;TXLNB;RP5-899B16.1;RP5-899B16.2;HECA;ABRACL
module9:6:139837438	9	HALLMARK_HEME_METABOLISM	Genes involved in metabolism of heme (a cofactor consisting of iron and porphyrin) and erythroblast differentiation	6:139837438		7.58175e-08	0.0442211	RP11-12A2.3	RP11-12A2.3;CITED2;TXLNB;RP5-899B16.1;RP5-899B16.2;HECA;ABRACL
module9:6:139838419	9	HALLMARK_HEME_METABOLISM	Genes involved in metabolism of heme (a cofactor consisting of iron and porphyrin) and erythroblast differentiation	6:139838419	rs628751	3.72599e-08	0.0188202	RP11-12A2.3	RP11-12A2.3;CITED2;TXLNB;RP5-899B16.1;RP5-899B16.2;HECA;ABRACL
module9:6:139839444	9	HALLMARK_HEME_METABOLISM	Genes involved in metabolism of heme (a cofactor consisting of iron and porphyrin) and erythroblast differentiation	6:139839444		2.23984e-08	0.0130631	RP11-12A2.3	RP11-12A2.3;CITED2;TXLNB;RP5-899B16.1;RP5-899B16.2;HECA;ABRACL
module9:6:139839498	9	HALLMARK_HEME_METABOLISM	Genes involved in metabolism of heme (a cofactor consisting of iron and porphyrin) and erythroblast differentiation	6:139839498	rs608736	3.79174e-08	0.0189944	RP11-12A2.3	RP11-12A2.3;CITED2;TXLNB;RP5-899B16.1;RP5-899B16.2;HECA;ABRACL
module9:6:139839768	9	HALLMARK_HEME_METABOLISM	Genes involved in metabolism of heme (a cofactor consisting of iron and porphyrin) and erythroblast differentiation	6:139839768		2.22565e-08	0.0131222	RP11-12A2.3	RP11-12A2.3;CITED2;TXLNB;RP5-899B16.1;RP5-899B16.2;HECA;ABRACL
module9:6:139839960	9	HALLMARK_HEME_METABOLISM	Genes involved in metabolism of heme (a cofactor consisting of iron and porphyrin) and erythroblast differentiation	6:139839960		3.78899e-08	0.019021	RP11-12A2.3	RP11-12A2.3;CITED2;TXLNB;RP5-899B16.1;RP5-899B16.2;HECA;ABRACL
module9:6:139840693	9	HALLMARK_HEME_METABOLISM	Genes involved in metabolism of heme (a cofactor consisting of iron and porphyrin) and erythroblast differentiation	6:139840693	rs592423	7.14209e-08	0.0397698	RP11-12A2.3	RP11-12A2.3;CITED2;TXLNB;RP5-899B16.1;RP5-899B16.2;HECA;ABRACL
module9:6:139843583	9	HALLMARK_HEME_METABOLISM	Genes involved in metabolism of heme (a cofactor consisting of iron and porphyrin) and erythroblast differentiation	6:139843583	rs636202	4.15301e-08	0.021978	RP11-12A2.3	RP11-12A2.3;CITED2;TXLNB;RP5-899B16.1;RP5-899B16.2;HECA;ABRACL
module9:6:139844429	9	HALLMARK_HEME_METABOLISM	Genes involved in metabolism of heme (a cofactor consisting of iron and porphyrin) and erythroblast differentiation	6:139844429	rs590856	1.33408e-07	0.0740306	RP11-12A2.3	RP11-12A2.3;CITED2;TXLNB;RP5-899B16.1;RP5-899B16.2;HECA;ABRACL
module9:7:50421635	9	HALLMARK_HEME_METABOLISM	Genes involved in metabolism of heme (a cofactor consisting of iron and porphyrin) and erythroblast differentiation	7:50421635		1.9507e-08	0.0122699	IKZF1	IKZF1;FIGNL1;DDC;AC020743.4;AC020743.3;GRB10;C7orf72;AC004920.3
module9:7:50424061	9	HALLMARK_HEME_METABOLISM	Genes involved in metabolism of heme (a cofactor consisting of iron and porphyrin) and erythroblast differentiation	7:50424061		1.49666e-08	0.00924765	IKZF1	IKZF1;FIGNL1;DDC;AC020743.4;AC020743.3;GRB10;C7orf72;AC004920.3
module9:7:50424981	9	HALLMARK_HEME_METABOLISM	Genes involved in metabolism of heme (a cofactor consisting of iron and porphyrin) and erythroblast differentiation	7:50424981		1.77611e-11	0	IKZF1	IKZF1;FIGNL1;DDC;AC020743.4;AC020743.3;GRB10;C7orf72;AC004920.3
module9:7:50425291	9	HALLMARK_HEME_METABOLISM	Genes involved in metabolism of heme (a cofactor consisting of iron and porphyrin) and erythroblast differentiation	7:50425291		1.34038e-10	0	IKZF1	IKZF1;FIGNL1;DDC;AC020743.4;AC020743.3;GRB10;C7orf72;AC004920.3
module9:7:50426097	9	HALLMARK_HEME_METABOLISM	Genes involved in metabolism of heme (a cofactor consisting of iron and porphyrin) and erythroblast differentiation	7:50426097		0	0	IKZF1	IKZF1;FIGNL1;DDC;AC020743.4;AC020743.3;GRB10;C7orf72;AC004920.3
module9:7:50426554	9	HALLMARK_HEME_METABOLISM	Genes involved in metabolism of heme (a cofactor consisting of iron and porphyrin) and erythroblast differentiation	7:50426554		1.0562e-11	0	IKZF1	IKZF1;FIGNL1;DDC;AC020743.4;AC020743.3;GRB10;C7orf72;AC004920.3
module9:7:50427982	9	HALLMARK_HEME_METABOLISM	Genes involved in metabolism of heme (a cofactor consisting of iron and porphyrin) and erythroblast differentiation	7:50427982	rs6592965	0	0	FIGNL1	FIGNL1;IKZF1;DDC;AC020743.4;AC020743.3;GRB10;C7orf72;AC004920.3
module9:7:50428034	9	HALLMARK_HEME_METABOLISM	Genes involved in metabolism of heme (a cofactor consisting of iron and porphyrin) and erythroblast differentiation	7:50428034		4.26859e-12	0	FIGNL1	FIGNL1;IKZF1;DDC;AC020743.4;AC020743.3;GRB10;C7orf72;AC004920.3
module9:7:50428428	9	HALLMARK_HEME_METABOLISM	Genes involved in metabolism of heme (a cofactor consisting of iron and porphyrin) and erythroblast differentiation	7:50428428	rs12718597	0	0	FIGNL1	FIGNL1;IKZF1;DDC;AC020743.4;AC020743.3;GRB10;C7orf72;AC004920.3
module9:7:50428445	9	HALLMARK_HEME_METABOLISM	Genes involved in metabolism of heme (a cofactor consisting of iron and porphyrin) and erythroblast differentiation	7:50428445	rs12718598	0	0	FIGNL1	FIGNL1;IKZF1;DDC;AC020743.4;AC020743.3;GRB10;C7orf72;AC004920.3
module9:7:50429442	9	HALLMARK_HEME_METABOLISM	Genes involved in metabolism of heme (a cofactor consisting of iron and porphyrin) and erythroblast differentiation	7:50429442	rs6976036	0	0	FIGNL1	FIGNL1;IKZF1;DDC;AC020743.4;AC020743.3;GRB10;C7orf72;AC004920.3
module9:7:50430871	9	HALLMARK_HEME_METABOLISM	Genes involved in metabolism of heme (a cofactor consisting of iron and porphyrin) and erythroblast differentiation	7:50430871		0	0	FIGNL1	FIGNL1;IKZF1;DDC;AC020743.4;AC020743.3;GRB10;C7orf72;AC004920.3
module9:7:50435777	9	HALLMARK_HEME_METABOLISM	Genes involved in metabolism of heme (a cofactor consisting of iron and porphyrin) and erythroblast differentiation	7:50435777		0	0	FIGNL1	FIGNL1;DDC;IKZF1;AC020743.4;AC020743.3;GRB10;C7orf72;AC004920.3
module9:7:50436033	9	HALLMARK_HEME_METABOLISM	Genes involved in metabolism of heme (a cofactor consisting of iron and porphyrin) and erythroblast differentiation	7:50436033		5.76261e-12	0	FIGNL1	FIGNL1;DDC;IKZF1;AC020743.4;AC020743.3;GRB10;C7orf72;AC004920.3
module9:7:50436828	9	HALLMARK_HEME_METABOLISM	Genes involved in metabolism of heme (a cofactor consisting of iron and porphyrin) and erythroblast differentiation	7:50436828	rs12718730	0	0	FIGNL1	FIGNL1;DDC;IKZF1;AC020743.4;AC020743.3;GRB10;C7orf72;AC004920.3
module9:7:50436948	9	HALLMARK_HEME_METABOLISM	Genes involved in metabolism of heme (a cofactor consisting of iron and porphyrin) and erythroblast differentiation	7:50436948	rs12718731	1.11022e-16	0	FIGNL1	FIGNL1;DDC;IKZF1;AC020743.4;AC020743.3;GRB10;C7orf72;AC004920.3
module9:7:50441094	9	HALLMARK_HEME_METABOLISM	Genes involved in metabolism of heme (a cofactor consisting of iron and porphyrin) and erythroblast differentiation	7:50441094		0	0	FIGNL1	FIGNL1;DDC;IKZF1;AC020743.4;AC020743.3;GRB10;C7orf72;AC004920.3
module9:8:129477811	9	HALLMARK_HEME_METABOLISM	Genes involved in metabolism of heme (a cofactor consisting of iron and porphyrin) and erythroblast differentiation	8:129477811		1.52369e-07	0.0787356
module9:8:129489458	9	HALLMARK_HEME_METABOLISM	Genes involved in metabolism of heme (a cofactor consisting of iron and porphyrin) and erythroblast differentiation	8:129489458		1.36073e-07	0.0749121
module9:17:27071442	9	HALLMARK_HEME_METABOLISM	Genes involved in metabolism of heme (a cofactor consisting of iron and porphyrin) and erythroblast differentiation	17:27071442		2.81421e-10	0.00044843	TRAF4	TRAF4;FAM222B;NEK8;TLCD1;RPL23A;RAB34;PROCA1;SUPT6H;SDF2;ERAL1;MIR144;KIAA0100;FLOT2;SGK494;DHRS13;PHF12;SPAG5;ALDOC;PIGS;UNC119;PIPOX;SEZ6;FOXN1;SLC13A2;RP11-192H23.4;MYO18A;TIAF1;SLC46A1;SARM1;CTB-96E2.2;VTN;TMEM199;POLDIP2;TNFAIP1;IFT20;TMEM97;AC061975.10;CTD-2008P7.1;CTD-2008P7.3;CTD-2008P7.8
module9:17:27072463	9	HALLMARK_HEME_METABOLISM	Genes involved in metabolism of heme (a cofactor consisting of iron and porphyrin) and erythroblast differentiation	17:27072463		3.40864e-11	0	TRAF4	TRAF4;FAM222B;NEK8;TLCD1;RPL23A;RAB34;PROCA1;SUPT6H;SDF2;ERAL1;MIR144;KIAA0100;FLOT2;SGK494;DHRS13;PHF12;SPAG5;ALDOC;PIGS;UNC119;PIPOX;SEZ6;FOXN1;SLC13A2;RP11-192H23.4;MYO18A;TIAF1;SLC46A1;SARM1;CTB-96E2.2;VTN;TMEM199;POLDIP2;TNFAIP1;IFT20;TMEM97;AC061975.10;CTD-2008P7.1;CTD-2008P7.3;CTD-2008P7.8
module9:17:27075423	9	HALLMARK_HEME_METABOLISM	Genes involved in metabolism of heme (a cofactor consisting of iron and porphyrin) and erythroblast differentiation	17:27075423		1.66696e-10	0	TRAF4	TRAF4;FAM222B;NEK8;TLCD1;RPL23A;RAB34;PROCA1;SUPT6H;SDF2;ERAL1;MIR144;FLOT2;KIAA0100;SGK494;DHRS13;PHF12;SPAG5;ALDOC;PIGS;UNC119;PIPOX;SEZ6;FOXN1;SLC13A2;RP11-192H23.4;MYO18A;TIAF1;SLC46A1;SARM1;CTB-96E2.2;VTN;TMEM199;POLDIP2;TNFAIP1;IFT20;TMEM97;AC061975.10;CTD-2008P7.1;CTD-2008P7.3;CRYBA1
module9:17:27077331	9	HALLMARK_HEME_METABOLISM	Genes involved in metabolism of heme (a cofactor consisting of iron and porphyrin) and erythroblast differentiation	17:27077331	rs3181215	4.56999e-11	0	FAM222B	FAM222B;TRAF4;NEK8;TLCD1;RPL23A;RAB34;PROCA1;SUPT6H;SDF2;ERAL1;MIR144;FLOT2;KIAA0100;SGK494;DHRS13;PHF12;SPAG5;ALDOC;PIGS;PIPOX;UNC119;SEZ6;FOXN1;SLC13A2;RP11-192H23.4;MYO18A;TIAF1;SLC46A1;SARM1;CTB-96E2.2;VTN;TMEM199;POLDIP2;TNFAIP1;IFT20;TMEM97;AC061975.10;CTD-2008P7.1;CTD-2008P7.3;CRYBA1
module9:17:27077686	9	HALLMARK_HEME_METABOLISM	Genes involved in metabolism of heme (a cofactor consisting of iron and porphyrin) and erythroblast differentiation	17:27077686		1.6192e-10	0	FAM222B	FAM222B;TRAF4;NEK8;TLCD1;RPL23A;RAB34;PROCA1;SUPT6H;SDF2;ERAL1;MIR144;FLOT2;KIAA0100;SGK494;DHRS13;PHF12;SPAG5;ALDOC;PIGS;PIPOX;UNC119;SEZ6;FOXN1;SLC13A2;RP11-192H23.4;MYO18A;TIAF1;SLC46A1;SARM1;CTB-96E2.2;VTN;TMEM199;POLDIP2;TNFAIP1;IFT20;TMEM97;AC061975.10;CTD-2008P7.1;CTD-2008P7.3;CRYBA1
module9:17:27078509	9	HALLMARK_HEME_METABOLISM	Genes involved in metabolism of heme (a cofactor consisting of iron and porphyrin) and erythroblast differentiation	17:27078509		1.66932e-10	0	FAM222B	FAM222B;TRAF4;NEK8;TLCD1;RPL23A;RAB34;PROCA1;SUPT6H;SDF2;ERAL1;MIR144;FLOT2;KIAA0100;SGK494;DHRS13;PHF12;SPAG5;ALDOC;PIGS;PIPOX;SEZ6;UNC119;FOXN1;SLC13A2;RP11-192H23.4;MYO18A;TIAF1;SLC46A1;SARM1;CTB-96E2.2;VTN;TMEM199;POLDIP2;TNFAIP1;IFT20;TMEM97;AC061975.10;CTD-2008P7.1;CTD-2008P7.3;CRYBA1
module9:17:27079555	9	HALLMARK_HEME_METABOLISM	Genes involved in metabolism of heme (a cofactor consisting of iron and porphyrin) and erythroblast differentiation	17:27079555		1.68399e-10	0	FAM222B	FAM222B;TRAF4;NEK8;TLCD1;RPL23A;RAB34;PROCA1;SUPT6H;ERAL1;SDF2;MIR144;FLOT2;KIAA0100;SGK494;DHRS13;PHF12;SPAG5;ALDOC;PIPOX;PIGS;SEZ6;UNC119;FOXN1;SLC13A2;RP11-192H23.4;MYO18A;TIAF1;SLC46A1;SARM1;CTB-96E2.2;VTN;TMEM199;POLDIP2;TNFAIP1;IFT20;TMEM97;AC061975.10;CTD-2008P7.1;CRYBA1;CTD-2008P7.3
module9:17:27080048	9	HALLMARK_HEME_METABOLISM	Genes involved in metabolism of heme (a cofactor consisting of iron and porphyrin) and erythroblast differentiation	17:27080048		1.68255e-10	0	FAM222B	FAM222B;TRAF4;NEK8;TLCD1;RPL23A;RAB34;PROCA1;SUPT6H;ERAL1;SDF2;MIR144;FLOT2;KIAA0100;DHRS13;SGK494;PHF12;SPAG5;ALDOC;PIPOX;PIGS;SEZ6;UNC119;FOXN1;SLC13A2;RP11-192H23.4;MYO18A;TIAF1;SLC46A1;SARM1;CTB-96E2.2;VTN;TMEM199;POLDIP2;TNFAIP1;IFT20;TMEM97;AC061975.10;CTD-2008P7.1;CRYBA1;CTD-2008P7.3
module9:17:27080049	9	HALLMARK_HEME_METABOLISM	Genes involved in metabolism of heme (a cofactor consisting of iron and porphyrin) and erythroblast differentiation	17:27080049		7.50813e-11	0	FAM222B	FAM222B;TRAF4;NEK8;TLCD1;RPL23A;RAB34;PROCA1;SUPT6H;ERAL1;SDF2;MIR144;FLOT2;KIAA0100;DHRS13;SGK494;PHF12;SPAG5;ALDOC;PIPOX;PIGS;SEZ6;UNC119;FOXN1;SLC13A2;RP11-192H23.4;MYO18A;TIAF1;SLC46A1;SARM1;CTB-96E2.2;VTN;TMEM199;POLDIP2;TNFAIP1;IFT20;TMEM97;AC061975.10;CTD-2008P7.1;CRYBA1;CTD-2008P7.3
module9:17:27080470	9	HALLMARK_HEME_METABOLISM	Genes involved in metabolism of heme (a cofactor consisting of iron and porphyrin) and erythroblast differentiation	17:27080470		1.69765e-10	0	FAM222B	FAM222B;TRAF4;NEK8;TLCD1;RPL23A;RAB34;PROCA1;SUPT6H;ERAL1;SDF2;MIR144;FLOT2;KIAA0100;DHRS13;SGK494;PHF12;SPAG5;ALDOC;PIPOX;PIGS;SEZ6;UNC119;FOXN1;SLC13A2;RP11-192H23.4;MYO18A;TIAF1;SLC46A1;SARM1;CTB-96E2.2;VTN;TMEM199;POLDIP2;TNFAIP1;IFT20;TMEM97;AC061975.10;CTD-2008P7.1;CRYBA1;CTD-2008P7.3
module9:17:27080499	9	HALLMARK_HEME_METABOLISM	Genes involved in metabolism of heme (a cofactor consisting of iron and porphyrin) and erythroblast differentiation	17:27080499		2.54663e-10	0.000454545	FAM222B	FAM222B;TRAF4;NEK8;TLCD1;RPL23A;RAB34;PROCA1;SUPT6H;ERAL1;SDF2;MIR144;FLOT2;KIAA0100;DHRS13;SGK494;PHF12;SPAG5;ALDOC;PIPOX;PIGS;SEZ6;UNC119;FOXN1;SLC13A2;RP11-192H23.4;MYO18A;TIAF1;SLC46A1;SARM1;CTB-96E2.2;VTN;TMEM199;POLDIP2;TNFAIP1;IFT20;TMEM97;AC061975.10;CTD-2008P7.1;CRYBA1;CTD-2008P7.3
module9:17:27080768	9	HALLMARK_HEME_METABOLISM	Genes involved in metabolism of heme (a cofactor consisting of iron and porphyrin) and erythroblast differentiation	17:27080768		1.60616e-10	0	FAM222B	FAM222B;TRAF4;NEK8;TLCD1;RPL23A;RAB34;PROCA1;SUPT6H;ERAL1;SDF2;MIR144;FLOT2;KIAA0100;DHRS13;SGK494;PHF12;SPAG5;ALDOC;PIPOX;PIGS;SEZ6;UNC119;FOXN1;SLC13A2;RP11-192H23.4;MYO18A;TIAF1;SLC46A1;SARM1;CTB-96E2.2;VTN;TMEM199;POLDIP2;TNFAIP1;IFT20;TMEM97;AC061975.10;CTD-2008P7.1;CRYBA1;CTD-2008P7.3
module9:17:27081160	9	HALLMARK_HEME_METABOLISM	Genes involved in metabolism of heme (a cofactor consisting of iron and porphyrin) and erythroblast differentiation	17:27081160		5.55412e-11	0	FAM222B	FAM222B;TRAF4;NEK8;TLCD1;RPL23A;RAB34;PROCA1;SUPT6H;ERAL1;SDF2;MIR144;FLOT2;KIAA0100;DHRS13;SGK494;PHF12;SPAG5;ALDOC;PIPOX;PIGS;SEZ6;UNC119;FOXN1;SLC13A2;RP11-192H23.4;MYO18A;TIAF1;SLC46A1;SARM1;CTB-96E2.2;VTN;TMEM199;POLDIP2;TNFAIP1;IFT20;TMEM97;AC061975.10;CTD-2008P7.1;CRYBA1;CTD-2008P7.3
module9:17:27082935	9	HALLMARK_HEME_METABOLISM	Genes involved in metabolism of heme (a cofactor consisting of iron and porphyrin) and erythroblast differentiation	17:27082935		6.5372e-10	0.000389864	FAM222B	FAM222B;TRAF4;NEK8;TLCD1;RPL23A;RAB34;PROCA1;SUPT6H;ERAL1;MIR144;SDF2;FLOT2;KIAA0100;DHRS13;SGK494;PHF12;SPAG5;ALDOC;PIPOX;SEZ6;PIGS;UNC119;FOXN1;SLC13A2;RP11-192H23.4;MYO18A;TIAF1;SLC46A1;SARM1;CTB-96E2.2;VTN;TMEM199;POLDIP2;TNFAIP1;IFT20;TMEM97;AC061975.10;CRYBA1;CTD-2008P7.1;CTD-2008P7.3;NUFIP2
module9:17:27084394	9	HALLMARK_HEME_METABOLISM	Genes involved in metabolism of heme (a cofactor consisting of iron and porphyrin) and erythroblast differentiation	17:27084394		7.47225e-11	0	FAM222B	FAM222B;TRAF4;NEK8;TLCD1;RPL23A;RAB34;PROCA1;SUPT6H;ERAL1;MIR144;SDF2;FLOT2;DHRS13;KIAA0100;PHF12;SGK494;SPAG5;ALDOC;PIPOX;SEZ6;PIGS;UNC119;FOXN1;SLC13A2;RP11-192H23.4;MYO18A;TIAF1;SLC46A1;SARM1;CTB-96E2.2;VTN;TMEM199;POLDIP2;TNFAIP1;IFT20;TMEM97;AC061975.10;CRYBA1;CTD-2008P7.1;NUFIP2
module9:17:27085564	9	HALLMARK_HEME_METABOLISM	Genes involved in metabolism of heme (a cofactor consisting of iron and porphyrin) and erythroblast differentiation	17:27085564		5.0187e-11	0	FAM222B	FAM222B;TRAF4;NEK8;TLCD1;RPL23A;RAB34;PROCA1;ERAL1;SUPT6H;MIR144;SDF2;FLOT2;DHRS13;KIAA0100;PHF12;SGK494;SPAG5;ALDOC;PIPOX;SEZ6;PIGS;UNC119;FOXN1;SLC13A2;RP11-192H23.4;MYO18A;TIAF1;SLC46A1;SARM1;CTB-96E2.2;VTN;TMEM199;POLDIP2;TNFAIP1;IFT20;TMEM97;AC061975.10;CRYBA1;CTD-2008P7.1;NUFIP2
module9:17:27087605	9	HALLMARK_HEME_METABOLISM	Genes involved in metabolism of heme (a cofactor consisting of iron and porphyrin) and erythroblast differentiation	17:27087605		2.7617e-11	0	FAM222B	FAM222B;TRAF4;NEK8;TLCD1;RPL23A;RAB34;PROCA1;ERAL1;SUPT6H;MIR144;SDF2;FLOT2;DHRS13;PHF12;KIAA0100;SGK494;SPAG5;ALDOC;PIPOX;SEZ6;PIGS;UNC119;FOXN1;SLC13A2;RP11-192H23.4;MYO18A;TIAF1;SLC46A1;SARM1;CTB-96E2.2;VTN;TMEM199;POLDIP2;TNFAIP1;IFT20;TMEM97;AC061975.10;CRYBA1;NUFIP2;CTD-2008P7.1
module9:17:27087929	9	HALLMARK_HEME_METABOLISM	Genes involved in metabolism of heme (a cofactor consisting of iron and porphyrin) and erythroblast differentiation	17:27087929		5.0282e-11	0	FAM222B	FAM222B;TRAF4;NEK8;TLCD1;RPL23A;RAB34;PROCA1;ERAL1;SUPT6H;MIR144;SDF2;FLOT2;DHRS13;PHF12;KIAA0100;SGK494;SPAG5;ALDOC;PIPOX;SEZ6;PIGS;UNC119;FOXN1;SLC13A2;RP11-192H23.4;MYO18A;TIAF1;SLC46A1;SARM1;CTB-96E2.2;VTN;TMEM199;POLDIP2;TNFAIP1;IFT20;TMEM97;AC061975.10;CRYBA1;NUFIP2;CTD-2008P7.1
module9:17:27088436	9	HALLMARK_HEME_METABOLISM	Genes involved in metabolism of heme (a cofactor consisting of iron and porphyrin) and erythroblast differentiation	17:27088436		5.27236e-11	0	FAM222B	FAM222B;TRAF4;NEK8;TLCD1;RPL23A;RAB34;PROCA1;ERAL1;SUPT6H;MIR144;SDF2;FLOT2;DHRS13;PHF12;KIAA0100;SGK494;SPAG5;ALDOC;PIPOX;SEZ6;PIGS;UNC119;FOXN1;SLC13A2;RP11-192H23.4;MYO18A;TIAF1;SLC46A1;SARM1;CTB-96E2.2;VTN;TMEM199;POLDIP2;TNFAIP1;IFT20;TMEM97;AC061975.10;CRYBA1;NUFIP2;CTD-2008P7.1
module9:17:27088626	9	HALLMARK_HEME_METABOLISM	Genes involved in metabolism of heme (a cofactor consisting of iron and porphyrin) and erythroblast differentiation	17:27088626	rs7215310	5.06146e-11	0	FAM222B	FAM222B;TRAF4;NEK8;TLCD1;RPL23A;RAB34;PROCA1;ERAL1;MIR144;SUPT6H;SDF2;FLOT2;DHRS13;PHF12;KIAA0100;SGK494;SPAG5;ALDOC;PIPOX;SEZ6;PIGS;UNC119;FOXN1;SLC13A2;RP11-192H23.4;MYO18A;TIAF1;SLC46A1;SARM1;CTB-96E2.2;VTN;TMEM199;POLDIP2;TNFAIP1;IFT20;TMEM97;AC061975.10;CRYBA1;NUFIP2;CTD-2008P7.1
module9:17:27090741	9	HALLMARK_HEME_METABOLISM	Genes involved in metabolism of heme (a cofactor consisting of iron and porphyrin) and erythroblast differentiation	17:27090741		4.89652e-11	0	FAM222B	FAM222B;TRAF4;NEK8;TLCD1;RPL23A;RAB34;PROCA1;ERAL1;MIR144;SUPT6H;SDF2;FLOT2;DHRS13;PHF12;KIAA0100;SGK494;SPAG5;PIPOX;ALDOC;SEZ6;PIGS;UNC119;FOXN1;SLC13A2;RP11-192H23.4;MYO18A;TIAF1;SLC46A1;SARM1;CTB-96E2.2;VTN;TMEM199;POLDIP2;TNFAIP1;IFT20;TMEM97;AC061975.10;CRYBA1;NUFIP2
module9:17:27091153	9	HALLMARK_HEME_METABOLISM	Genes involved in metabolism of heme (a cofactor consisting of iron and porphyrin) and erythroblast differentiation	17:27091153		5.1988e-11	0	FAM222B	FAM222B;TRAF4;NEK8;TLCD1;RPL23A;RAB34;PROCA1;ERAL1;MIR144;SUPT6H;FLOT2;SDF2;DHRS13;PHF12;KIAA0100;SGK494;PIPOX;SPAG5;SEZ6;ALDOC;PIGS;UNC119;FOXN1;SLC13A2;RP11-192H23.4;MYO18A;TIAF1;SLC46A1;SARM1;CTB-96E2.2;VTN;TMEM199;POLDIP2;TNFAIP1;IFT20;TMEM97;AC061975.10;CRYBA1;NUFIP2
module9:17:27092325	9	HALLMARK_HEME_METABOLISM	Genes involved in metabolism of heme (a cofactor consisting of iron and porphyrin) and erythroblast differentiation	17:27092325		5.06994e-11	0	FAM222B	FAM222B;TRAF4;NEK8;TLCD1;RPL23A;RAB34;PROCA1;ERAL1;MIR144;SUPT6H;FLOT2;SDF2;DHRS13;PHF12;KIAA0100;SGK494;PIPOX;SPAG5;SEZ6;ALDOC;PIGS;UNC119;FOXN1;SLC13A2;MYO18A;TIAF1;RP11-192H23.4;SLC46A1;SARM1;CTB-96E2.2;VTN;TMEM199;POLDIP2;TNFAIP1;IFT20;TMEM97;AC061975.10;CRYBA1;NUFIP2
module9:17:27093070	9	HALLMARK_HEME_METABOLISM	Genes involved in metabolism of heme (a cofactor consisting of iron and porphyrin) and erythroblast differentiation	17:27093070		1.08779e-10	0	FAM222B	FAM222B;TRAF4;NEK8;TLCD1;RPL23A;RAB34;PROCA1;ERAL1;MIR144;SUPT6H;FLOT2;SDF2;DHRS13;PHF12;KIAA0100;SGK494;PIPOX;SPAG5;SEZ6;ALDOC;PIGS;UNC119;FOXN1;SLC13A2;MYO18A;TIAF1;RP11-192H23.4;SLC46A1;SARM1;CTB-96E2.2;VTN;TMEM199;POLDIP2;TNFAIP1;IFT20;TMEM97;AC061975.10;CRYBA1;NUFIP2
module9:17:27094080	9	HALLMARK_HEME_METABOLISM	Genes involved in metabolism of heme (a cofactor consisting of iron and porphyrin) and erythroblast differentiation	17:27094080		5.30567e-11	0	FAM222B	FAM222B;TRAF4;NEK8;TLCD1;RPL23A;RAB34;PROCA1;ERAL1;MIR144;SUPT6H;FLOT2;SDF2;DHRS13;PHF12;KIAA0100;SGK494;PIPOX;SEZ6;SPAG5;ALDOC;PIGS;UNC119;FOXN1;SLC13A2;MYO18A;TIAF1;RP11-192H23.4;SLC46A1;SARM1;CTB-96E2.2;VTN;TMEM199;POLDIP2;TNFAIP1;IFT20;TMEM97;AC061975.10;CRYBA1;NUFIP2
module9:17:27096604	9	HALLMARK_HEME_METABOLISM	Genes involved in metabolism of heme (a cofactor consisting of iron and porphyrin) and erythroblast differentiation	17:27096604		5.03831e-11	0	FAM222B	FAM222B;TRAF4;NEK8;TLCD1;RPL23A;RAB34;PROCA1;ERAL1;MIR144;SUPT6H;FLOT2;SDF2;DHRS13;PHF12;KIAA0100;SGK494;PIPOX;SEZ6;SPAG5;ALDOC;PIGS;UNC119;FOXN1;SLC13A2;MYO18A;TIAF1;RP11-192H23.4;SLC46A1;SARM1;CTB-96E2.2;VTN;TMEM199;POLDIP2;TNFAIP1;IFT20;TMEM97;AC061975.10;CRYBA1;NUFIP2
module9:17:27098024	9	HALLMARK_HEME_METABOLISM	Genes involved in metabolism of heme (a cofactor consisting of iron and porphyrin) and erythroblast differentiation	17:27098024		1.74818e-10	0	FAM222B	FAM222B;TRAF4;NEK8;TLCD1;RPL23A;RAB34;PROCA1;ERAL1;MIR144;FLOT2;SUPT6H;SDF2;DHRS13;PHF12;KIAA0100;SGK494;PIPOX;SEZ6;SPAG5;ALDOC;PIGS;UNC119;FOXN1;SLC13A2;MYO18A;TIAF1;RP11-192H23.4;SLC46A1;SARM1;CTB-96E2.2;VTN;TMEM199;POLDIP2;TNFAIP1;IFT20;TMEM97;AC061975.10;CRYBA1;NUFIP2
module9:17:27100767	9	HALLMARK_HEME_METABOLISM	Genes involved in metabolism of heme (a cofactor consisting of iron and porphyrin) and erythroblast differentiation	17:27100767		5.02e-11	0	FAM222B	FAM222B;TRAF4;NEK8;TLCD1;RPL23A;RAB34;PROCA1;ERAL1;MIR144;FLOT2;SUPT6H;DHRS13;SDF2;PHF12;KIAA0100;SGK494;PIPOX;SEZ6;SPAG5;ALDOC;PIGS;UNC119;FOXN1;MYO18A;TIAF1;SLC13A2;RP11-192H23.4;SLC46A1;SARM1;CTB-96E2.2;VTN;TMEM199;POLDIP2;TNFAIP1;IFT20;TMEM97;AC061975.10;CRYBA1;NUFIP2
module9:17:27100795	9	HALLMARK_HEME_METABOLISM	Genes involved in metabolism of heme (a cofactor consisting of iron and porphyrin) and erythroblast differentiation	17:27100795		5.45241e-11	0	FAM222B	FAM222B;TRAF4;NEK8;TLCD1;RPL23A;RAB34;PROCA1;ERAL1;MIR144;FLOT2;SUPT6H;DHRS13;SDF2;PHF12;KIAA0100;SGK494;PIPOX;SEZ6;SPAG5;ALDOC;PIGS;UNC119;FOXN1;MYO18A;TIAF1;SLC13A2;RP11-192H23.4;SLC46A1;SARM1;CTB-96E2.2;VTN;TMEM199;POLDIP2;TNFAIP1;IFT20;TMEM97;AC061975.10;CRYBA1;NUFIP2
module9:17:27100924	9	HALLMARK_HEME_METABOLISM	Genes involved in metabolism of heme (a cofactor consisting of iron and porphyrin) and erythroblast differentiation	17:27100924		5.17099e-11	0	FAM222B	FAM222B;TRAF4;NEK8;TLCD1;RPL23A;RAB34;PROCA1;ERAL1;MIR144;FLOT2;SUPT6H;DHRS13;SDF2;PHF12;KIAA0100;SGK494;PIPOX;SEZ6;SPAG5;ALDOC;PIGS;UNC119;FOXN1;MYO18A;TIAF1;SLC13A2;RP11-192H23.4;SLC46A1;SARM1;CTB-96E2.2;VTN;TMEM199;POLDIP2;TNFAIP1;IFT20;TMEM97;AC061975.10;CRYBA1;NUFIP2
module9:17:27102165	9	HALLMARK_HEME_METABOLISM	Genes involved in metabolism of heme (a cofactor consisting of iron and porphyrin) and erythroblast differentiation	17:27102165		5.08442e-11	0	FAM222B	FAM222B;TRAF4;NEK8;TLCD1;RPL23A;RAB34;PROCA1;ERAL1;MIR144;FLOT2;SUPT6H;DHRS13;SDF2;PHF12;KIAA0100;SGK494;PIPOX;SEZ6;SPAG5;ALDOC;PIGS;UNC119;FOXN1;MYO18A;TIAF1;SLC13A2;RP11-192H23.4;SLC46A1;SARM1;CTB-96E2.2;VTN;TMEM199;POLDIP2;TNFAIP1;IFT20;TMEM97;AC061975.10;CRYBA1;NUFIP2
module9:17:27104540	9	HALLMARK_HEME_METABOLISM	Genes involved in metabolism of heme (a cofactor consisting of iron and porphyrin) and erythroblast differentiation	17:27104540		5.13078e-11	0	FAM222B	FAM222B;TRAF4;NEK8;TLCD1;RPL23A;RAB34;PROCA1;ERAL1;MIR144;FLOT2;SUPT6H;DHRS13;PHF12;SDF2;KIAA0100;SGK494;PIPOX;SEZ6;SPAG5;ALDOC;PIGS;UNC119;FOXN1;MYO18A;TIAF1;SLC13A2;RP11-192H23.4;SLC46A1;SARM1;CTB-96E2.2;VTN;TMEM199;POLDIP2;TNFAIP1;IFT20;TMEM97;AC061975.10;CRYBA1;NUFIP2
module9:17:27104800	9	HALLMARK_HEME_METABOLISM	Genes involved in metabolism of heme (a cofactor consisting of iron and porphyrin) and erythroblast differentiation	17:27104800		5.3795e-11	0	FAM222B	FAM222B;TRAF4;NEK8;TLCD1;RPL23A;RAB34;PROCA1;ERAL1;MIR144;FLOT2;SUPT6H;DHRS13;PHF12;SDF2;KIAA0100;SGK494;PIPOX;SEZ6;SPAG5;ALDOC;PIGS;UNC119;FOXN1;MYO18A;TIAF1;SLC13A2;RP11-192H23.4;SLC46A1;SARM1;CTB-96E2.2;VTN;TMEM199;POLDIP2;TNFAIP1;IFT20;TMEM97;AC061975.10;CRYBA1;NUFIP2
module9:17:27106993	9	HALLMARK_HEME_METABOLISM	Genes involved in metabolism of heme (a cofactor consisting of iron and porphyrin) and erythroblast differentiation	17:27106993		8.85964e-11	0	FAM222B	FAM222B;TRAF4;NEK8;TLCD1;RPL23A;RAB34;ERAL1;PROCA1;MIR144;FLOT2;DHRS13;SUPT6H;PHF12;SDF2;KIAA0100;PIPOX;SGK494;SEZ6;SPAG5;ALDOC;PIGS;UNC119;FOXN1;MYO18A;TIAF1;SLC13A2;RP11-192H23.4;SLC46A1;SARM1;CTB-96E2.2;VTN;TMEM199;POLDIP2;TNFAIP1;IFT20;TMEM97;CRYBA1;AC061975.10;NUFIP2
module9:17:27108132	9	HALLMARK_HEME_METABOLISM	Genes involved in metabolism of heme (a cofactor consisting of iron and porphyrin) and erythroblast differentiation	17:27108132		5.14032e-11	0	FAM222B	FAM222B;TRAF4;NEK8;TLCD1;RPL23A;RAB34;ERAL1;PROCA1;MIR144;FLOT2;DHRS13;SUPT6H;PHF12;SDF2;KIAA0100;PIPOX;SGK494;SEZ6;SPAG5;ALDOC;PIGS;UNC119;FOXN1;MYO18A;TIAF1;SLC13A2;RP11-192H23.4;SLC46A1;SARM1;CTB-96E2.2;VTN;TMEM199;POLDIP2;TNFAIP1;IFT20;TMEM97;CRYBA1;AC061975.10;NUFIP2
module9:17:27108516	9	HALLMARK_HEME_METABOLISM	Genes involved in metabolism of heme (a cofactor consisting of iron and porphyrin) and erythroblast differentiation	17:27108516		5.06739e-11	0	FAM222B	FAM222B;TRAF4;NEK8;TLCD1;RPL23A;RAB34;ERAL1;PROCA1;MIR144;FLOT2;DHRS13;SUPT6H;PHF12;SDF2;KIAA0100;PIPOX;SEZ6;SGK494;SPAG5;ALDOC;PIGS;UNC119;FOXN1;MYO18A;TIAF1;SLC13A2;RP11-192H23.4;SLC46A1;SARM1;CTB-96E2.2;VTN;TMEM199;POLDIP2;TNFAIP1;IFT20;TMEM97;CRYBA1;AC061975.10;NUFIP2
module9:17:27108828	9	HALLMARK_HEME_METABOLISM	Genes involved in metabolism of heme (a cofactor consisting of iron and porphyrin) and erythroblast differentiation	17:27108828		4.98188e-11	0	FAM222B	FAM222B;TRAF4;NEK8;TLCD1;RPL23A;RAB34;ERAL1;PROCA1;MIR144;FLOT2;DHRS13;SUPT6H;PHF12;SDF2;KIAA0100;PIPOX;SEZ6;SGK494;SPAG5;ALDOC;PIGS;UNC119;FOXN1;MYO18A;TIAF1;SLC13A2;RP11-192H23.4;SLC46A1;SARM1;CTB-96E2.2;VTN;TMEM199;POLDIP2;TNFAIP1;IFT20;TMEM97;CRYBA1;AC061975.10;NUFIP2
module9:17:27110024	9	HALLMARK_HEME_METABOLISM	Genes involved in metabolism of heme (a cofactor consisting of iron and porphyrin) and erythroblast differentiation	17:27110024		4.89025e-11	0	FAM222B	FAM222B;TRAF4;NEK8;TLCD1;RPL23A;RAB34;ERAL1;MIR144;PROCA1;FLOT2;DHRS13;SUPT6H;PHF12;SDF2;PIPOX;KIAA0100;SEZ6;SGK494;SPAG5;ALDOC;PIGS;UNC119;FOXN1;MYO18A;TIAF1;SLC13A2;RP11-192H23.4;SLC46A1;SARM1;CTB-96E2.2;VTN;TMEM199;POLDIP2;TNFAIP1;IFT20;CRYBA1;TMEM97;AC061975.10;NUFIP2
module9:17:27110526	9	HALLMARK_HEME_METABOLISM	Genes involved in metabolism of heme (a cofactor consisting of iron and porphyrin) and erythroblast differentiation	17:27110526		5.02381e-11	0	FAM222B	FAM222B;TRAF4;NEK8;TLCD1;RPL23A;RAB34;ERAL1;MIR144;PROCA1;FLOT2;DHRS13;SUPT6H;PHF12;SDF2;PIPOX;KIAA0100;SEZ6;SGK494;SPAG5;ALDOC;PIGS;UNC119;FOXN1;MYO18A;TIAF1;SLC13A2;RP11-192H23.4;SLC46A1;SARM1;CTB-96E2.2;VTN;TMEM199;POLDIP2;TNFAIP1;IFT20;CRYBA1;TMEM97;AC061975.10;NUFIP2
module9:17:27111086	9	HALLMARK_HEME_METABOLISM	Genes involved in metabolism of heme (a cofactor consisting of iron and porphyrin) and erythroblast differentiation	17:27111086		5.07034e-11	0	FAM222B	FAM222B;TRAF4;NEK8;TLCD1;RPL23A;RAB34;ERAL1;MIR144;PROCA1;FLOT2;DHRS13;PHF12;SUPT6H;SDF2;PIPOX;KIAA0100;SEZ6;SGK494;SPAG5;ALDOC;PIGS;UNC119;FOXN1;MYO18A;TIAF1;SLC13A2;RP11-192H23.4;SLC46A1;SARM1;CTB-96E2.2;VTN;TMEM199;POLDIP2;TNFAIP1;IFT20;CRYBA1;TMEM97;NUFIP2;AC061975.10
module9:17:27111111	9	HALLMARK_HEME_METABOLISM	Genes involved in metabolism of heme (a cofactor consisting of iron and porphyrin) and erythroblast differentiation	17:27111111		4.92852e-11	0	FAM222B	FAM222B;TRAF4;NEK8;TLCD1;RPL23A;RAB34;ERAL1;MIR144;PROCA1;FLOT2;DHRS13;PHF12;SUPT6H;SDF2;PIPOX;KIAA0100;SEZ6;SGK494;SPAG5;ALDOC;PIGS;UNC119;FOXN1;MYO18A;TIAF1;SLC13A2;RP11-192H23.4;SLC46A1;SARM1;CTB-96E2.2;VTN;TMEM199;POLDIP2;TNFAIP1;IFT20;CRYBA1;TMEM97;NUFIP2;AC061975.10
module9:17:27112000	9	HALLMARK_HEME_METABOLISM	Genes involved in metabolism of heme (a cofactor consisting of iron and porphyrin) and erythroblast differentiation	17:27112000		5.12188e-11	0	FAM222B	FAM222B;TRAF4;NEK8;TLCD1;RPL23A;ERAL1;RAB34;MIR144;PROCA1;FLOT2;DHRS13;PHF12;SUPT6H;SDF2;PIPOX;SEZ6;KIAA0100;SGK494;SPAG5;ALDOC;PIGS;UNC119;FOXN1;MYO18A;TIAF1;SLC13A2;RP11-192H23.4;SLC46A1;SARM1;CTB-96E2.2;VTN;TMEM199;POLDIP2;TNFAIP1;IFT20;CRYBA1;TMEM97;NUFIP2;AC061975.10
module9:17:27113726	9	HALLMARK_HEME_METABOLISM	Genes involved in metabolism of heme (a cofactor consisting of iron and porphyrin) and erythroblast differentiation	17:27113726		5.43535e-11	0	FAM222B	FAM222B;TRAF4;NEK8;TLCD1;RPL23A;ERAL1;RAB34;MIR144;PROCA1;FLOT2;DHRS13;PHF12;SUPT6H;SDF2;PIPOX;SEZ6;KIAA0100;SGK494;SPAG5;ALDOC;PIGS;UNC119;FOXN1;MYO18A;TIAF1;SLC13A2;RP11-192H23.4;SLC46A1;SARM1;CTB-96E2.2;VTN;TMEM199;POLDIP2;TNFAIP1;IFT20;CRYBA1;TMEM97;NUFIP2;AC061975.10
module9:17:27114586	9	HALLMARK_HEME_METABOLISM	Genes involved in metabolism of heme (a cofactor consisting of iron and porphyrin) and erythroblast differentiation	17:27114586		4.94044e-11	0	FAM222B	FAM222B;TRAF4;NEK8;TLCD1;ERAL1;RPL23A;RAB34;MIR144;PROCA1;FLOT2;DHRS13;PHF12;SUPT6H;SDF2;PIPOX;SEZ6;KIAA0100;SGK494;SPAG5;ALDOC;PIGS;UNC119;FOXN1;MYO18A;TIAF1;SLC13A2;RP11-192H23.4;SLC46A1;SARM1;CTB-96E2.2;VTN;TMEM199;POLDIP2;TNFAIP1;IFT20;CRYBA1;NUFIP2;TMEM97;AC061975.10
module9:17:27119067	9	HALLMARK_HEME_METABOLISM	Genes involved in metabolism of heme (a cofactor consisting of iron and porphyrin) and erythroblast differentiation	17:27119067		5.06205e-11	0	FAM222B	FAM222B;TRAF4;ERAL1;NEK8;TLCD1;MIR144;RPL23A;RAB34;FLOT2;PROCA1;DHRS13;PHF12;SUPT6H;SDF2;PIPOX;SEZ6;KIAA0100;SGK494;SPAG5;ALDOC;PIGS;UNC119;MYO18A;TIAF1;FOXN1;SLC13A2;RP11-192H23.4;SLC46A1;SARM1;CTB-96E2.2;VTN;TMEM199;POLDIP2;CRYBA1;TNFAIP1;IFT20;NUFIP2;TMEM97;AC061975.10
module9:17:27119524	9	HALLMARK_HEME_METABOLISM	Genes involved in metabolism of heme (a cofactor consisting of iron and porphyrin) and erythroblast differentiation	17:27119524		5.10098e-11	0	FAM222B	FAM222B;TRAF4;ERAL1;NEK8;TLCD1;MIR144;RPL23A;RAB34;FLOT2;PROCA1;DHRS13;PHF12;SUPT6H;SDF2;PIPOX;SEZ6;KIAA0100;SGK494;SPAG5;ALDOC;PIGS;UNC119;MYO18A;TIAF1;FOXN1;SLC13A2;RP11-192H23.4;SLC46A1;SARM1;CTB-96E2.2;VTN;TMEM199;POLDIP2;CRYBA1;TNFAIP1;NUFIP2;IFT20;TMEM97;AC061975.10
module9:17:27121394	9	HALLMARK_HEME_METABOLISM	Genes involved in metabolism of heme (a cofactor consisting of iron and porphyrin) and erythroblast differentiation	17:27121394		5.19073e-11	0	FAM222B	FAM222B;TRAF4;ERAL1;MIR144;NEK8;TLCD1;RPL23A;RAB34;FLOT2;PROCA1;DHRS13;PHF12;SUPT6H;SDF2;PIPOX;SEZ6;KIAA0100;SGK494;SPAG5;ALDOC;PIGS;UNC119;MYO18A;TIAF1;FOXN1;SLC13A2;RP11-192H23.4;SLC46A1;SARM1;CTB-96E2.2;VTN;TMEM199;POLDIP2;CRYBA1;TNFAIP1;NUFIP2;IFT20;TMEM97;AC061975.10
module9:17:27122414	9	HALLMARK_HEME_METABOLISM	Genes involved in metabolism of heme (a cofactor consisting of iron and porphyrin) and erythroblast differentiation	17:27122414		4.91766e-11	0	FAM222B	FAM222B;TRAF4;ERAL1;MIR144;NEK8;TLCD1;RPL23A;RAB34;FLOT2;PROCA1;DHRS13;PHF12;SUPT6H;SDF2;PIPOX;SEZ6;KIAA0100;SGK494;SPAG5;ALDOC;PIGS;UNC119;MYO18A;TIAF1;FOXN1;SLC13A2;RP11-192H23.4;SLC46A1;SARM1;CTB-96E2.2;VTN;TMEM199;POLDIP2;CRYBA1;TNFAIP1;NUFIP2;IFT20;TMEM97;AC061975.10
module9:17:27122426	9	HALLMARK_HEME_METABOLISM	Genes involved in metabolism of heme (a cofactor consisting of iron and porphyrin) and erythroblast differentiation	17:27122426		5.15388e-11	0	FAM222B	FAM222B;TRAF4;ERAL1;MIR144;NEK8;TLCD1;RPL23A;RAB34;FLOT2;PROCA1;DHRS13;PHF12;SUPT6H;SDF2;PIPOX;SEZ6;KIAA0100;SGK494;SPAG5;ALDOC;PIGS;UNC119;MYO18A;TIAF1;FOXN1;SLC13A2;RP11-192H23.4;SLC46A1;SARM1;CTB-96E2.2;VTN;TMEM199;POLDIP2;CRYBA1;TNFAIP1;NUFIP2;IFT20;TMEM97;AC061975.10
module9:17:27122960	9	HALLMARK_HEME_METABOLISM	Genes involved in metabolism of heme (a cofactor consisting of iron and porphyrin) and erythroblast differentiation	17:27122960		5.03414e-11	0	FAM222B	FAM222B;TRAF4;ERAL1;MIR144;NEK8;TLCD1;RPL23A;RAB34;FLOT2;PROCA1;DHRS13;PHF12;SUPT6H;SDF2;PIPOX;SEZ6;KIAA0100;SGK494;SPAG5;ALDOC;PIGS;UNC119;MYO18A;TIAF1;FOXN1;SLC13A2;RP11-192H23.4;SLC46A1;SARM1;CTB-96E2.2;VTN;TMEM199;POLDIP2;CRYBA1;NUFIP2;TNFAIP1;IFT20;TMEM97;AC061975.10
module9:17:27124307	9	HALLMARK_HEME_METABOLISM	Genes involved in metabolism of heme (a cofactor consisting of iron and porphyrin) and erythroblast differentiation	17:27124307		4.92713e-11	0	FAM222B	FAM222B;TRAF4;ERAL1;MIR144;NEK8;TLCD1;RPL23A;FLOT2;RAB34;PROCA1;DHRS13;PHF12;SUPT6H;SDF2;PIPOX;SEZ6;KIAA0100;SGK494;SPAG5;ALDOC;PIGS;UNC119;MYO18A;TIAF1;FOXN1;SLC13A2;RP11-192H23.4;SLC46A1;SARM1;CTB-96E2.2;VTN;TMEM199;CRYBA1;POLDIP2;NUFIP2;TNFAIP1;IFT20;TMEM97;AC061975.10
module9:17:27124915	9	HALLMARK_HEME_METABOLISM	Genes involved in metabolism of heme (a cofactor consisting of iron and porphyrin) and erythroblast differentiation	17:27124915		5.77151e-11	0	FAM222B	FAM222B;TRAF4;ERAL1;MIR144;NEK8;TLCD1;RPL23A;FLOT2;RAB34;PROCA1;DHRS13;PHF12;SUPT6H;SDF2;PIPOX;SEZ6;KIAA0100;SGK494;SPAG5;ALDOC;PIGS;UNC119;MYO18A;TIAF1;FOXN1;SLC13A2;RP11-192H23.4;SLC46A1;SARM1;CTB-96E2.2;VTN;TMEM199;CRYBA1;POLDIP2;NUFIP2;TNFAIP1;IFT20;TMEM97;AC061975.10
module9:17:27125467	9	HALLMARK_HEME_METABOLISM	Genes involved in metabolism of heme (a cofactor consisting of iron and porphyrin) and erythroblast differentiation	17:27125467		5.11234e-11	0	FAM222B	FAM222B;TRAF4;ERAL1;MIR144;NEK8;TLCD1;RPL23A;FLOT2;RAB34;PROCA1;DHRS13;PHF12;SUPT6H;SDF2;PIPOX;SEZ6;KIAA0100;SGK494;SPAG5;ALDOC;PIGS;UNC119;MYO18A;TIAF1;FOXN1;SLC13A2;RP11-192H23.4;SLC46A1;SARM1;CTB-96E2.2;VTN;TMEM199;CRYBA1;POLDIP2;NUFIP2;TNFAIP1;IFT20;TMEM97;AC061975.10
module9:17:27125927	9	HALLMARK_HEME_METABOLISM	Genes involved in metabolism of heme (a cofactor consisting of iron and porphyrin) and erythroblast differentiation	17:27125927		4.90312e-11	0	FAM222B	FAM222B;TRAF4;ERAL1;MIR144;NEK8;TLCD1;RPL23A;FLOT2;RAB34;PROCA1;DHRS13;PHF12;SUPT6H;SDF2;PIPOX;SEZ6;KIAA0100;SGK494;SPAG5;ALDOC;PIGS;UNC119;MYO18A;TIAF1;FOXN1;SLC13A2;RP11-192H23.4;SLC46A1;SARM1;CTB-96E2.2;VTN;TMEM199;CRYBA1;POLDIP2;NUFIP2;TNFAIP1;IFT20;TMEM97;AC061975.10
module9:17:27125993	9	HALLMARK_HEME_METABOLISM	Genes involved in metabolism of heme (a cofactor consisting of iron and porphyrin) and erythroblast differentiation	17:27125993		5.05891e-11	0	FAM222B	FAM222B;TRAF4;ERAL1;MIR144;NEK8;TLCD1;RPL23A;FLOT2;RAB34;PROCA1;DHRS13;PHF12;SUPT6H;SDF2;PIPOX;SEZ6;KIAA0100;SGK494;SPAG5;ALDOC;PIGS;UNC119;MYO18A;TIAF1;FOXN1;SLC13A2;RP11-192H23.4;SLC46A1;SARM1;CTB-96E2.2;VTN;TMEM199;CRYBA1;POLDIP2;NUFIP2;TNFAIP1;IFT20;TMEM97;AC061975.10
module9:17:27126042	9	HALLMARK_HEME_METABOLISM	Genes involved in metabolism of heme (a cofactor consisting of iron and porphyrin) and erythroblast differentiation	17:27126042		5.09733e-11	0	FAM222B	FAM222B;TRAF4;ERAL1;MIR144;NEK8;TLCD1;RPL23A;FLOT2;RAB34;PROCA1;DHRS13;PHF12;SUPT6H;SDF2;PIPOX;SEZ6;KIAA0100;SGK494;SPAG5;ALDOC;PIGS;UNC119;MYO18A;TIAF1;FOXN1;SLC13A2;RP11-192H23.4;SLC46A1;SARM1;CTB-96E2.2;VTN;TMEM199;CRYBA1;POLDIP2;NUFIP2;TNFAIP1;IFT20;TMEM97;AC061975.10
module9:17:27127439	9	HALLMARK_HEME_METABOLISM	Genes involved in metabolism of heme (a cofactor consisting of iron and porphyrin) and erythroblast differentiation	17:27127439		5.08648e-11	0	FAM222B	FAM222B;ERAL1;TRAF4;MIR144;NEK8;TLCD1;FLOT2;RPL23A;RAB34;PROCA1;DHRS13;PHF12;SUPT6H;PIPOX;SDF2;SEZ6;KIAA0100;SGK494;SPAG5;ALDOC;PIGS;UNC119;MYO18A;TIAF1;FOXN1;SLC13A2;RP11-192H23.4;SLC46A1;SARM1;CTB-96E2.2;VTN;TMEM199;CRYBA1;POLDIP2;NUFIP2;TNFAIP1;IFT20;TMEM97;AC061975.10
module9:17:27128334	9	HALLMARK_HEME_METABOLISM	Genes involved in metabolism of heme (a cofactor consisting of iron and porphyrin) and erythroblast differentiation	17:27128334		4.96826e-11	0	FAM222B	FAM222B;ERAL1;TRAF4;MIR144;NEK8;TLCD1;FLOT2;RPL23A;RAB34;DHRS13;PROCA1;PHF12;SUPT6H;PIPOX;SDF2;SEZ6;KIAA0100;SGK494;SPAG5;ALDOC;PIGS;UNC119;MYO18A;TIAF1;FOXN1;SLC13A2;RP11-192H23.4;SLC46A1;SARM1;CTB-96E2.2;VTN;TMEM199;CRYBA1;NUFIP2;POLDIP2;TNFAIP1;IFT20;TMEM97;AC061975.10
module9:17:27129129	9	HALLMARK_HEME_METABOLISM	Genes involved in metabolism of heme (a cofactor consisting of iron and porphyrin) and erythroblast differentiation	17:27129129		5.04656e-11	0	FAM222B	FAM222B;ERAL1;TRAF4;MIR144;NEK8;FLOT2;TLCD1;RPL23A;RAB34;DHRS13;PROCA1;PHF12;SUPT6H;PIPOX;SEZ6;SDF2;KIAA0100;SGK494;SPAG5;ALDOC;PIGS;UNC119;MYO18A;TIAF1;FOXN1;SLC13A2;RP11-192H23.4;SLC46A1;SARM1;CTB-96E2.2;VTN;TMEM199;CRYBA1;NUFIP2;POLDIP2;TNFAIP1;IFT20;TMEM97;AC061975.10
module9:17:27129562	9	HALLMARK_HEME_METABOLISM	Genes involved in metabolism of heme (a cofactor consisting of iron and porphyrin) and erythroblast differentiation	17:27129562		4.9985e-11	0	FAM222B	FAM222B;ERAL1;MIR144;TRAF4;NEK8;FLOT2;TLCD1;RPL23A;RAB34;DHRS13;PROCA1;PHF12;SUPT6H;PIPOX;SEZ6;SDF2;KIAA0100;SGK494;SPAG5;ALDOC;PIGS;UNC119;MYO18A;TIAF1;FOXN1;SLC13A2;RP11-192H23.4;SLC46A1;SARM1;CTB-96E2.2;VTN;CRYBA1;TMEM199;NUFIP2;POLDIP2;TNFAIP1;IFT20;TMEM97;AC061975.10
module9:17:27130520	9	HALLMARK_HEME_METABOLISM	Genes involved in metabolism of heme (a cofactor consisting of iron and porphyrin) and erythroblast differentiation	17:27130520		4.97651e-11	0	FAM222B	FAM222B;ERAL1;MIR144;TRAF4;FLOT2;NEK8;TLCD1;RPL23A;RAB34;DHRS13;PROCA1;PHF12;SUPT6H;PIPOX;SEZ6;SDF2;KIAA0100;SGK494;SPAG5;ALDOC;PIGS;UNC119;MYO18A;TIAF1;FOXN1;SLC13A2;RP11-192H23.4;SLC46A1;SARM1;CTB-96E2.2;VTN;CRYBA1;TMEM199;NUFIP2;POLDIP2;TNFAIP1;IFT20;TMEM97;AC061975.10
module9:17:27130991	9	HALLMARK_HEME_METABOLISM	Genes involved in metabolism of heme (a cofactor consisting of iron and porphyrin) and erythroblast differentiation	17:27130991		5.01279e-11	0	FAM222B	FAM222B;ERAL1;MIR144;TRAF4;FLOT2;NEK8;TLCD1;RPL23A;RAB34;DHRS13;PROCA1;PHF12;SUPT6H;PIPOX;SEZ6;SDF2;KIAA0100;SGK494;SPAG5;ALDOC;PIGS;UNC119;MYO18A;TIAF1;FOXN1;SLC13A2;RP11-192H23.4;SLC46A1;SARM1;CTB-96E2.2;VTN;CRYBA1;TMEM199;NUFIP2;POLDIP2;TNFAIP1;IFT20;TMEM97;AC061975.10
module9:17:27131095	9	HALLMARK_HEME_METABOLISM	Genes involved in metabolism of heme (a cofactor consisting of iron and porphyrin) and erythroblast differentiation	17:27131095		4.95003e-11	0	FAM222B	FAM222B;ERAL1;MIR144;TRAF4;FLOT2;NEK8;TLCD1;RPL23A;RAB34;DHRS13;PROCA1;PHF12;SUPT6H;PIPOX;SEZ6;SDF2;KIAA0100;SGK494;SPAG5;ALDOC;PIGS;UNC119;MYO18A;TIAF1;FOXN1;SLC13A2;RP11-192H23.4;SLC46A1;SARM1;CTB-96E2.2;VTN;CRYBA1;TMEM199;NUFIP2;POLDIP2;TNFAIP1;IFT20;TMEM97;AC061975.10
module9:17:27131393	9	HALLMARK_HEME_METABOLISM	Genes involved in metabolism of heme (a cofactor consisting of iron and porphyrin) and erythroblast differentiation	17:27131393		6.78686e-11	0	FAM222B	FAM222B;ERAL1;MIR144;TRAF4;FLOT2;NEK8;TLCD1;RPL23A;RAB34;DHRS13;PHF12;PROCA1;SUPT6H;PIPOX;SEZ6;SDF2;KIAA0100;SGK494;SPAG5;ALDOC;PIGS;UNC119;MYO18A;TIAF1;FOXN1;SLC13A2;RP11-192H23.4;SLC46A1;SARM1;CTB-96E2.2;VTN;CRYBA1;TMEM199;NUFIP2;POLDIP2;TNFAIP1;IFT20;TMEM97;AC061975.10
module9:17:27132105	9	HALLMARK_HEME_METABOLISM	Genes involved in metabolism of heme (a cofactor consisting of iron and porphyrin) and erythroblast differentiation	17:27132105		5.04486e-11	0	FAM222B	FAM222B;ERAL1;MIR144;TRAF4;FLOT2;NEK8;TLCD1;RPL23A;RAB34;DHRS13;PHF12;PROCA1;SUPT6H;PIPOX;SEZ6;SDF2;KIAA0100;SGK494;SPAG5;ALDOC;PIGS;UNC119;MYO18A;TIAF1;FOXN1;SLC13A2;RP11-192H23.4;SLC46A1;SARM1;CTB-96E2.2;VTN;CRYBA1;TMEM199;NUFIP2;POLDIP2;TNFAIP1;IFT20;TMEM97;AC061975.10
module9:17:27132638	9	HALLMARK_HEME_METABOLISM	Genes involved in metabolism of heme (a cofactor consisting of iron and porphyrin) and erythroblast differentiation	17:27132638		5.27469e-11	0	ERAL1	ERAL1;FAM222B;MIR144;TRAF4;FLOT2;NEK8;TLCD1;RPL23A;RAB34;DHRS13;PHF12;PROCA1;SUPT6H;PIPOX;SEZ6;SDF2;KIAA0100;SGK494;SPAG5;ALDOC;PIGS;UNC119;MYO18A;TIAF1;FOXN1;SLC13A2;RP11-192H23.4;SLC46A1;CRYBA1;SARM1;CTB-96E2.2;VTN;TMEM199;NUFIP2;POLDIP2;TNFAIP1;IFT20;TMEM97;AC061975.10
module9:17:27132742	9	HALLMARK_HEME_METABOLISM	Genes involved in metabolism of heme (a cofactor consisting of iron and porphyrin) and erythroblast differentiation	17:27132742		5.1255e-11	0	ERAL1	ERAL1;FAM222B;MIR144;TRAF4;FLOT2;NEK8;TLCD1;RPL23A;RAB34;DHRS13;PHF12;PROCA1;SUPT6H;PIPOX;SEZ6;SDF2;KIAA0100;SGK494;SPAG5;ALDOC;PIGS;UNC119;MYO18A;TIAF1;FOXN1;SLC13A2;RP11-192H23.4;SLC46A1;CRYBA1;SARM1;CTB-96E2.2;VTN;TMEM199;NUFIP2;POLDIP2;TNFAIP1;IFT20;TMEM97;AC061975.10
module9:17:27132893	9	HALLMARK_HEME_METABOLISM	Genes involved in metabolism of heme (a cofactor consisting of iron and porphyrin) and erythroblast differentiation	17:27132893		5.05553e-11	0	ERAL1	ERAL1;FAM222B;MIR144;TRAF4;FLOT2;NEK8;TLCD1;RPL23A;RAB34;DHRS13;PHF12;PROCA1;SUPT6H;PIPOX;SEZ6;SDF2;KIAA0100;SGK494;SPAG5;ALDOC;PIGS;UNC119;MYO18A;TIAF1;FOXN1;SLC13A2;RP11-192H23.4;SLC46A1;CRYBA1;SARM1;CTB-96E2.2;VTN;TMEM199;NUFIP2;POLDIP2;TNFAIP1;IFT20;TMEM97;AC061975.10
module9:17:27136692	9	HALLMARK_HEME_METABOLISM	Genes involved in metabolism of heme (a cofactor consisting of iron and porphyrin) and erythroblast differentiation	17:27136692		4.42844e-10	0.000410678	ERAL1	ERAL1;MIR144;FAM222B;TRAF4;FLOT2;NEK8;TLCD1;DHRS13;RPL23A;RAB34;PHF12;PROCA1;PIPOX;SEZ6;SUPT6H;SDF2;KIAA0100;SGK494;SPAG5;ALDOC;PIGS;UNC119;MYO18A;TIAF1;FOXN1;SLC13A2;RP11-192H23.4;SLC46A1;CRYBA1;SARM1;CTB-96E2.2;VTN;NUFIP2;TMEM199;POLDIP2;TNFAIP1;IFT20;TMEM97;AC061975.10
module9:17:27138077	9	HALLMARK_HEME_METABOLISM	Genes involved in metabolism of heme (a cofactor consisting of iron and porphyrin) and erythroblast differentiation	17:27138077		8.55347e-11	0	ERAL1	ERAL1;MIR144;FAM222B;TRAF4;FLOT2;NEK8;TLCD1;DHRS13;RPL23A;PHF12;RAB34;PROCA1;PIPOX;SEZ6;SUPT6H;SDF2;KIAA0100;SGK494;SPAG5;ALDOC;PIGS;MYO18A;TIAF1;UNC119;FOXN1;SLC13A2;RP11-192H23.4;SLC46A1;CRYBA1;NUFIP2;SARM1;CTB-96E2.2;VTN;TMEM199;POLDIP2;TNFAIP1;IFT20;TMEM97;AC061975.10
module9:17:27138483	9	HALLMARK_HEME_METABOLISM	Genes involved in metabolism of heme (a cofactor consisting of iron and porphyrin) and erythroblast differentiation	17:27138483		5.04479e-11	0	ERAL1	ERAL1;MIR144;FAM222B;TRAF4;FLOT2;NEK8;DHRS13;TLCD1;RPL23A;PHF12;RAB34;PROCA1;PIPOX;SEZ6;SUPT6H;SDF2;KIAA0100;SGK494;SPAG5;ALDOC;PIGS;MYO18A;TIAF1;UNC119;FOXN1;SLC13A2;RP11-192H23.4;SLC46A1;CRYBA1;NUFIP2;SARM1;CTB-96E2.2;VTN;TMEM199;POLDIP2;TNFAIP1;IFT20;TMEM97;AC061975.10
module9:17:27138817	9	HALLMARK_HEME_METABOLISM	Genes involved in metabolism of heme (a cofactor consisting of iron and porphyrin) and erythroblast differentiation	17:27138817		4.94509e-11	0	ERAL1	ERAL1;MIR144;FAM222B;FLOT2;TRAF4;NEK8;DHRS13;TLCD1;RPL23A;PHF12;RAB34;PROCA1;PIPOX;SEZ6;SUPT6H;SDF2;KIAA0100;SGK494;SPAG5;ALDOC;PIGS;MYO18A;TIAF1;UNC119;FOXN1;SLC13A2;RP11-192H23.4;SLC46A1;CRYBA1;NUFIP2;SARM1;CTB-96E2.2;VTN;TMEM199;POLDIP2;TNFAIP1;IFT20;TMEM97
module9:17:27139834	9	HALLMARK_HEME_METABOLISM	Genes involved in metabolism of heme (a cofactor consisting of iron and porphyrin) and erythroblast differentiation	17:27139834		5.42848e-11	0	ERAL1	ERAL1;MIR144;FAM222B;FLOT2;TRAF4;DHRS13;NEK8;TLCD1;PHF12;RPL23A;RAB34;PROCA1;PIPOX;SEZ6;SUPT6H;SDF2;KIAA0100;SGK494;SPAG5;ALDOC;PIGS;MYO18A;TIAF1;UNC119;FOXN1;SLC13A2;RP11-192H23.4;SLC46A1;CRYBA1;NUFIP2;SARM1;CTB-96E2.2;VTN;TMEM199;POLDIP2;TNFAIP1;IFT20;TMEM97
module9:17:27140073	9	HALLMARK_HEME_METABOLISM	Genes involved in metabolism of heme (a cofactor consisting of iron and porphyrin) and erythroblast differentiation	17:27140073		5.37638e-11	0	ERAL1	ERAL1;MIR144;FAM222B;FLOT2;TRAF4;DHRS13;NEK8;TLCD1;PHF12;RPL23A;RAB34;PROCA1;PIPOX;SEZ6;SUPT6H;SDF2;KIAA0100;SGK494;SPAG5;ALDOC;PIGS;MYO18A;TIAF1;UNC119;FOXN1;SLC13A2;RP11-192H23.4;SLC46A1;CRYBA1;NUFIP2;SARM1;CTB-96E2.2;VTN;TMEM199;POLDIP2;TNFAIP1;IFT20;TMEM97
module9:17:27141110	9	HALLMARK_HEME_METABOLISM	Genes involved in metabolism of heme (a cofactor consisting of iron and porphyrin) and erythroblast differentiation	17:27141110		5.16033e-11	0	ERAL1	ERAL1;MIR144;FAM222B;FLOT2;TRAF4;DHRS13;NEK8;TLCD1;PHF12;RPL23A;RAB34;PROCA1;PIPOX;SEZ6;SUPT6H;SDF2;KIAA0100;SGK494;SPAG5;ALDOC;MYO18A;TIAF1;PIGS;UNC119;FOXN1;SLC13A2;RP11-192H23.4;SLC46A1;CRYBA1;NUFIP2;SARM1;CTB-96E2.2;VTN;TMEM199;POLDIP2;TNFAIP1;IFT20;TMEM97
module9:17:27143810	9	HALLMARK_HEME_METABOLISM	Genes involved in metabolism of heme (a cofactor consisting of iron and porphyrin) and erythroblast differentiation	17:27143810		4.93403e-11	0	ERAL1	ERAL1;MIR144;FAM222B;FLOT2;TRAF4;DHRS13;PHF12;NEK8;TLCD1;RPL23A;RAB34;PROCA1;PIPOX;SEZ6;SUPT6H;SDF2;KIAA0100;SGK494;SPAG5;ALDOC;MYO18A;TIAF1;PIGS;UNC119;FOXN1;SLC13A2;RP11-192H23.4;SLC46A1;CRYBA1;NUFIP2;SARM1;CTB-96E2.2;VTN;TMEM199;POLDIP2;TNFAIP1;IFT20;TMEM97
module9:17:27144430	9	HALLMARK_HEME_METABOLISM	Genes involved in metabolism of heme (a cofactor consisting of iron and porphyrin) and erythroblast differentiation	17:27144430		5.08749e-11	0	ERAL1	ERAL1;MIR144;FAM222B;FLOT2;TRAF4;DHRS13;PHF12;NEK8;TLCD1;RPL23A;RAB34;PROCA1;PIPOX;SEZ6;SUPT6H;SDF2;KIAA0100;SGK494;SPAG5;ALDOC;MYO18A;TIAF1;PIGS;UNC119;FOXN1;SLC13A2;RP11-192H23.4;SLC46A1;CRYBA1;NUFIP2;SARM1;CTB-96E2.2;VTN;TMEM199;POLDIP2;TNFAIP1;IFT20;TMEM97
module9:17:27145075	9	HALLMARK_HEME_METABOLISM	Genes involved in metabolism of heme (a cofactor consisting of iron and porphyrin) and erythroblast differentiation	17:27145075		5.07233e-11	0	ERAL1	ERAL1;MIR144;FLOT2;FAM222B;TRAF4;DHRS13;PHF12;NEK8;TLCD1;RPL23A;RAB34;PROCA1;PIPOX;SEZ6;SUPT6H;SDF2;KIAA0100;SGK494;SPAG5;ALDOC;MYO18A;TIAF1;PIGS;UNC119;FOXN1;SLC13A2;RP11-192H23.4;SLC46A1;CRYBA1;NUFIP2;SARM1;CTB-96E2.2;VTN;TMEM199;POLDIP2;TNFAIP1;IFT20;TMEM97
module9:17:27145124	9	HALLMARK_HEME_METABOLISM	Genes involved in metabolism of heme (a cofactor consisting of iron and porphyrin) and erythroblast differentiation	17:27145124		5.33882e-11	0	ERAL1	ERAL1;MIR144;FLOT2;FAM222B;TRAF4;DHRS13;PHF12;NEK8;TLCD1;RPL23A;RAB34;PROCA1;PIPOX;SEZ6;SUPT6H;SDF2;KIAA0100;SGK494;SPAG5;ALDOC;MYO18A;TIAF1;PIGS;UNC119;FOXN1;SLC13A2;RP11-192H23.4;SLC46A1;CRYBA1;NUFIP2;SARM1;CTB-96E2.2;VTN;TMEM199;POLDIP2;TNFAIP1;IFT20;TMEM97
module9:17:27145321	9	HALLMARK_HEME_METABOLISM	Genes involved in metabolism of heme (a cofactor consisting of iron and porphyrin) and erythroblast differentiation	17:27145321		5.18234e-11	0	ERAL1	ERAL1;MIR144;FLOT2;FAM222B;TRAF4;DHRS13;PHF12;NEK8;TLCD1;RPL23A;RAB34;PROCA1;PIPOX;SEZ6;SUPT6H;SDF2;KIAA0100;SGK494;SPAG5;ALDOC;MYO18A;TIAF1;PIGS;UNC119;FOXN1;SLC13A2;RP11-192H23.4;SLC46A1;CRYBA1;NUFIP2;SARM1;CTB-96E2.2;VTN;TMEM199;POLDIP2;TNFAIP1;IFT20;TMEM97
module9:17:27146389	9	HALLMARK_HEME_METABOLISM	Genes involved in metabolism of heme (a cofactor consisting of iron and porphyrin) and erythroblast differentiation	17:27146389		5.03464e-11	0	ERAL1	ERAL1;MIR144;FLOT2;FAM222B;TRAF4;DHRS13;PHF12;NEK8;TLCD1;RPL23A;RAB34;PROCA1;PIPOX;SEZ6;SUPT6H;SDF2;KIAA0100;SGK494;SPAG5;ALDOC;MYO18A;TIAF1;PIGS;UNC119;FOXN1;SLC13A2;RP11-192H23.4;SLC46A1;CRYBA1;NUFIP2;SARM1;CTB-96E2.2;VTN;TMEM199;POLDIP2;TNFAIP1;IFT20
module9:17:27146497	9	HALLMARK_HEME_METABOLISM	Genes involved in metabolism of heme (a cofactor consisting of iron and porphyrin) and erythroblast differentiation	17:27146497		5.08661e-11	0	ERAL1	ERAL1;MIR144;FLOT2;FAM222B;TRAF4;DHRS13;PHF12;NEK8;TLCD1;RPL23A;RAB34;PROCA1;PIPOX;SEZ6;SUPT6H;SDF2;KIAA0100;SGK494;SPAG5;ALDOC;MYO18A;TIAF1;PIGS;UNC119;FOXN1;SLC13A2;RP11-192H23.4;SLC46A1;CRYBA1;NUFIP2;SARM1;CTB-96E2.2;VTN;TMEM199;POLDIP2;TNFAIP1;IFT20
module9:17:27147248	9	HALLMARK_HEME_METABOLISM	Genes involved in metabolism of heme (a cofactor consisting of iron and porphyrin) and erythroblast differentiation	17:27147248		5.1716e-11	0	ERAL1	ERAL1;MIR144;FLOT2;FAM222B;TRAF4;DHRS13;PHF12;NEK8;TLCD1;RPL23A;RAB34;PROCA1;PIPOX;SEZ6;SUPT6H;SDF2;KIAA0100;SGK494;SPAG5;ALDOC;MYO18A;TIAF1;PIGS;UNC119;FOXN1;SLC13A2;RP11-192H23.4;SLC46A1;CRYBA1;NUFIP2;SARM1;CTB-96E2.2;VTN;TMEM199;POLDIP2;TNFAIP1;IFT20
module9:17:27147973	9	HALLMARK_HEME_METABOLISM	Genes involved in metabolism of heme (a cofactor consisting of iron and porphyrin) and erythroblast differentiation	17:27147973		6.68006e-11	0	ERAL1	ERAL1;MIR144;FLOT2;FAM222B;DHRS13;TRAF4;PHF12;NEK8;TLCD1;RPL23A;RAB34;PROCA1;PIPOX;SEZ6;SUPT6H;SDF2;KIAA0100;SGK494;SPAG5;ALDOC;MYO18A;TIAF1;PIGS;UNC119;FOXN1;SLC13A2;RP11-192H23.4;CRYBA1;SLC46A1;NUFIP2;SARM1;CTB-96E2.2;VTN;TMEM199;POLDIP2;TNFAIP1;IFT20
module9:17:27147979	9	HALLMARK_HEME_METABOLISM	Genes involved in metabolism of heme (a cofactor consisting of iron and porphyrin) and erythroblast differentiation	17:27147979		5.89937e-11	0	ERAL1	ERAL1;MIR144;FLOT2;FAM222B;DHRS13;TRAF4;PHF12;NEK8;TLCD1;RPL23A;RAB34;PROCA1;PIPOX;SEZ6;SUPT6H;SDF2;KIAA0100;SGK494;SPAG5;ALDOC;MYO18A;TIAF1;PIGS;UNC119;FOXN1;SLC13A2;RP11-192H23.4;CRYBA1;SLC46A1;NUFIP2;SARM1;CTB-96E2.2;VTN;TMEM199;POLDIP2;TNFAIP1;IFT20
module9:17:27148032	9	HALLMARK_HEME_METABOLISM	Genes involved in metabolism of heme (a cofactor consisting of iron and porphyrin) and erythroblast differentiation	17:27148032		4.75329e-11	0	ERAL1	ERAL1;MIR144;FLOT2;FAM222B;DHRS13;TRAF4;PHF12;NEK8;TLCD1;RPL23A;RAB34;PROCA1;PIPOX;SEZ6;SUPT6H;SDF2;KIAA0100;SGK494;SPAG5;ALDOC;MYO18A;TIAF1;PIGS;UNC119;FOXN1;SLC13A2;RP11-192H23.4;CRYBA1;SLC46A1;NUFIP2;SARM1;CTB-96E2.2;VTN;TMEM199;POLDIP2;TNFAIP1;IFT20
module9:17:27149512	9	HALLMARK_HEME_METABOLISM	Genes involved in metabolism of heme (a cofactor consisting of iron and porphyrin) and erythroblast differentiation	17:27149512		5.21005e-11	0	ERAL1	ERAL1;MIR144;FLOT2;FAM222B;DHRS13;TRAF4;PHF12;NEK8;TLCD1;RPL23A;RAB34;PROCA1;PIPOX;SEZ6;SUPT6H;SDF2;KIAA0100;SGK494;SPAG5;ALDOC;MYO18A;TIAF1;PIGS;UNC119;FOXN1;SLC13A2;RP11-192H23.4;CRYBA1;SLC46A1;NUFIP2;SARM1;CTB-96E2.2;VTN;TMEM199;POLDIP2;TNFAIP1;IFT20
module9:17:27149559	9	HALLMARK_HEME_METABOLISM	Genes involved in metabolism of heme (a cofactor consisting of iron and porphyrin) and erythroblast differentiation	17:27149559		5.07563e-11	0	ERAL1	ERAL1;MIR144;FLOT2;FAM222B;DHRS13;TRAF4;PHF12;NEK8;TLCD1;RPL23A;RAB34;PROCA1;PIPOX;SEZ6;SUPT6H;SDF2;KIAA0100;SGK494;SPAG5;ALDOC;MYO18A;TIAF1;PIGS;UNC119;FOXN1;SLC13A2;RP11-192H23.4;CRYBA1;SLC46A1;NUFIP2;SARM1;CTB-96E2.2;VTN;TMEM199;POLDIP2;TNFAIP1;IFT20
module9:17:27149900	9	HALLMARK_HEME_METABOLISM	Genes involved in metabolism of heme (a cofactor consisting of iron and porphyrin) and erythroblast differentiation	17:27149900		5.12537e-11	0	ERAL1	ERAL1;MIR144;FLOT2;FAM222B;DHRS13;TRAF4;PHF12;NEK8;TLCD1;RPL23A;RAB34;PROCA1;PIPOX;SEZ6;SUPT6H;SDF2;KIAA0100;SGK494;SPAG5;ALDOC;MYO18A;TIAF1;PIGS;UNC119;FOXN1;SLC13A2;RP11-192H23.4;CRYBA1;SLC46A1;NUFIP2;SARM1;CTB-96E2.2;VTN;TMEM199;POLDIP2;TNFAIP1;IFT20
module9:17:27150750	9	HALLMARK_HEME_METABOLISM	Genes involved in metabolism of heme (a cofactor consisting of iron and porphyrin) and erythroblast differentiation	17:27150750		5.00437e-11	0	ERAL1	ERAL1;MIR144;FLOT2;FAM222B;DHRS13;TRAF4;PHF12;NEK8;TLCD1;RPL23A;RAB34;PROCA1;PIPOX;SEZ6;SUPT6H;SDF2;KIAA0100;SGK494;SPAG5;MYO18A;TIAF1;ALDOC;PIGS;UNC119;FOXN1;SLC13A2;RP11-192H23.4;CRYBA1;SLC46A1;NUFIP2;SARM1;CTB-96E2.2;VTN;TMEM199;POLDIP2;TNFAIP1;IFT20
module9:17:27151377	9	HALLMARK_HEME_METABOLISM	Genes involved in metabolism of heme (a cofactor consisting of iron and porphyrin) and erythroblast differentiation	17:27151377		5.00665e-11	0	ERAL1	ERAL1;MIR144;FLOT2;FAM222B;DHRS13;TRAF4;PHF12;NEK8;TLCD1;RPL23A;RAB34;PROCA1;PIPOX;SEZ6;SUPT6H;SDF2;KIAA0100;SGK494;SPAG5;MYO18A;TIAF1;ALDOC;PIGS;UNC119;FOXN1;SLC13A2;RP11-192H23.4;CRYBA1;SLC46A1;NUFIP2;SARM1;CTB-96E2.2;VTN;TMEM199;POLDIP2;TNFAIP1;IFT20
module9:17:27151498	9	HALLMARK_HEME_METABOLISM	Genes involved in metabolism of heme (a cofactor consisting of iron and porphyrin) and erythroblast differentiation	17:27151498		4.95881e-11	0	ERAL1	ERAL1;MIR144;FLOT2;FAM222B;DHRS13;TRAF4;PHF12;NEK8;TLCD1;RPL23A;RAB34;PROCA1;PIPOX;SEZ6;SUPT6H;SDF2;KIAA0100;SGK494;SPAG5;MYO18A;TIAF1;ALDOC;PIGS;UNC119;FOXN1;SLC13A2;RP11-192H23.4;CRYBA1;SLC46A1;NUFIP2;SARM1;CTB-96E2.2;VTN;TMEM199;POLDIP2;TNFAIP1;IFT20
module9:17:27151852	9	HALLMARK_HEME_METABOLISM	Genes involved in metabolism of heme (a cofactor consisting of iron and porphyrin) and erythroblast differentiation	17:27151852		5.24717e-11	0	ERAL1	ERAL1;MIR144;FLOT2;FAM222B;DHRS13;PHF12;TRAF4;NEK8;TLCD1;RPL23A;RAB34;PROCA1;PIPOX;SEZ6;SUPT6H;SDF2;KIAA0100;SGK494;SPAG5;MYO18A;TIAF1;ALDOC;PIGS;UNC119;FOXN1;SLC13A2;RP11-192H23.4;CRYBA1;SLC46A1;NUFIP2;SARM1;CTB-96E2.2;VTN;TMEM199;POLDIP2;TNFAIP1;IFT20
module9:17:27153553	9	HALLMARK_HEME_METABOLISM	Genes involved in metabolism of heme (a cofactor consisting of iron and porphyrin) and erythroblast differentiation	17:27153553		4.97347e-11	0	ERAL1	ERAL1;MIR144;FLOT2;FAM222B;DHRS13;PHF12;TRAF4;NEK8;TLCD1;RPL23A;RAB34;PROCA1;PIPOX;SEZ6;SUPT6H;SDF2;KIAA0100;SGK494;MYO18A;TIAF1;SPAG5;ALDOC;PIGS;UNC119;FOXN1;SLC13A2;RP11-192H23.4;CRYBA1;NUFIP2;SLC46A1;SARM1;CTB-96E2.2;VTN;TMEM199;POLDIP2;TNFAIP1;IFT20
module9:17:27155586	9	HALLMARK_HEME_METABOLISM	Genes involved in metabolism of heme (a cofactor consisting of iron and porphyrin) and erythroblast differentiation	17:27155586		2.15654e-10	0.000470588	ERAL1	ERAL1;MIR144;FLOT2;DHRS13;FAM222B;PHF12;TRAF4;NEK8;TLCD1;RPL23A;RAB34;PIPOX;PROCA1;SEZ6;SUPT6H;SDF2;KIAA0100;SGK494;MYO18A;TIAF1;SPAG5;ALDOC;PIGS;UNC119;FOXN1;SLC13A2;RP11-192H23.4;CRYBA1;NUFIP2;SLC46A1;SARM1;CTB-96E2.2;VTN;TMEM199;POLDIP2;TNFAIP1
module9:17:27156866	9	HALLMARK_HEME_METABOLISM	Genes involved in metabolism of heme (a cofactor consisting of iron and porphyrin) and erythroblast differentiation	17:27156866		9.04352e-11	0	ERAL1	ERAL1;MIR144;FLOT2;DHRS13;FAM222B;PHF12;TRAF4;NEK8;TLCD1;RPL23A;RAB34;PIPOX;SEZ6;PROCA1;SUPT6H;SDF2;KIAA0100;SGK494;MYO18A;TIAF1;SPAG5;ALDOC;PIGS;UNC119;FOXN1;SLC13A2;RP11-192H23.4;CRYBA1;NUFIP2;SLC46A1;SARM1;CTB-96E2.2;VTN;TMEM199;POLDIP2;TNFAIP1
module9:17:27157362	9	HALLMARK_HEME_METABOLISM	Genes involved in metabolism of heme (a cofactor consisting of iron and porphyrin) and erythroblast differentiation	17:27157362		5.12901e-11	0	ERAL1	ERAL1;MIR144;FLOT2;DHRS13;FAM222B;PHF12;TRAF4;NEK8;TLCD1;RPL23A;RAB34;PIPOX;SEZ6;PROCA1;SUPT6H;SDF2;KIAA0100;SGK494;MYO18A;TIAF1;SPAG5;ALDOC;PIGS;UNC119;FOXN1;SLC13A2;RP11-192H23.4;CRYBA1;NUFIP2;SLC46A1;SARM1;CTB-96E2.2;VTN;TMEM199;POLDIP2;TNFAIP1
module9:17:27157586	9	HALLMARK_HEME_METABOLISM	Genes involved in metabolism of heme (a cofactor consisting of iron and porphyrin) and erythroblast differentiation	17:27157586		4.95006e-11	0	ERAL1	ERAL1;MIR144;FLOT2;DHRS13;FAM222B;PHF12;TRAF4;NEK8;TLCD1;RPL23A;RAB34;PIPOX;SEZ6;PROCA1;SUPT6H;SDF2;KIAA0100;SGK494;MYO18A;TIAF1;SPAG5;ALDOC;PIGS;UNC119;FOXN1;SLC13A2;RP11-192H23.4;CRYBA1;NUFIP2;SLC46A1;SARM1;CTB-96E2.2;VTN;TMEM199;POLDIP2;TNFAIP1
module9:17:27157863	9	HALLMARK_HEME_METABOLISM	Genes involved in metabolism of heme (a cofactor consisting of iron and porphyrin) and erythroblast differentiation	17:27157863		4.98437e-11	0	ERAL1	ERAL1;MIR144;FLOT2;DHRS13;PHF12;FAM222B;TRAF4;NEK8;TLCD1;RPL23A;RAB34;PIPOX;SEZ6;PROCA1;SUPT6H;SDF2;KIAA0100;SGK494;MYO18A;TIAF1;SPAG5;ALDOC;PIGS;UNC119;FOXN1;SLC13A2;RP11-192H23.4;CRYBA1;NUFIP2;SLC46A1;SARM1;CTB-96E2.2;VTN;TMEM199;POLDIP2;TNFAIP1
module9:17:27160258	9	HALLMARK_HEME_METABOLISM	Genes involved in metabolism of heme (a cofactor consisting of iron and porphyrin) and erythroblast differentiation	17:27160258		5.08094e-11	0	ERAL1	ERAL1;MIR144;FLOT2;DHRS13;PHF12;FAM222B;TRAF4;NEK8;TLCD1;RPL23A;PIPOX;RAB34;SEZ6;PROCA1;SUPT6H;SDF2;KIAA0100;SGK494;MYO18A;TIAF1;SPAG5;ALDOC;PIGS;UNC119;FOXN1;SLC13A2;RP11-192H23.4;CRYBA1;NUFIP2;SLC46A1;SARM1;CTB-96E2.2;VTN;TMEM199;POLDIP2;TNFAIP1
module9:17:27161138	9	HALLMARK_HEME_METABOLISM	Genes involved in metabolism of heme (a cofactor consisting of iron and porphyrin) and erythroblast differentiation	17:27161138		4.94801e-11	0	ERAL1	ERAL1;MIR144;FLOT2;DHRS13;PHF12;FAM222B;TRAF4;NEK8;TLCD1;RPL23A;PIPOX;RAB34;SEZ6;PROCA1;SUPT6H;SDF2;KIAA0100;SGK494;MYO18A;TIAF1;SPAG5;ALDOC;PIGS;UNC119;FOXN1;SLC13A2;RP11-192H23.4;CRYBA1;NUFIP2;SLC46A1;SARM1;CTB-96E2.2;VTN;TMEM199;POLDIP2;TNFAIP1
module9:17:27161401	9	HALLMARK_HEME_METABOLISM	Genes involved in metabolism of heme (a cofactor consisting of iron and porphyrin) and erythroblast differentiation	17:27161401		5.0815e-11	0	ERAL1	ERAL1;MIR144;FLOT2;DHRS13;PHF12;FAM222B;TRAF4;NEK8;TLCD1;RPL23A;PIPOX;RAB34;SEZ6;PROCA1;SUPT6H;SDF2;KIAA0100;SGK494;MYO18A;TIAF1;SPAG5;ALDOC;PIGS;UNC119;FOXN1;SLC13A2;RP11-192H23.4;CRYBA1;NUFIP2;SLC46A1;SARM1;CTB-96E2.2;VTN;TMEM199;POLDIP2;TNFAIP1
module9:17:27161496	9	HALLMARK_HEME_METABOLISM	Genes involved in metabolism of heme (a cofactor consisting of iron and porphyrin) and erythroblast differentiation	17:27161496		5.16102e-11	0	ERAL1	ERAL1;MIR144;FLOT2;DHRS13;PHF12;FAM222B;TRAF4;NEK8;TLCD1;RPL23A;PIPOX;RAB34;SEZ6;PROCA1;SUPT6H;SDF2;KIAA0100;SGK494;MYO18A;TIAF1;SPAG5;ALDOC;PIGS;UNC119;FOXN1;SLC13A2;RP11-192H23.4;CRYBA1;NUFIP2;SLC46A1;SARM1;CTB-96E2.2;VTN;TMEM199;POLDIP2;TNFAIP1
module9:17:27163011	9	HALLMARK_HEME_METABOLISM	Genes involved in metabolism of heme (a cofactor consisting of iron and porphyrin) and erythroblast differentiation	17:27163011		5.59466e-11	0	ERAL1	ERAL1;MIR144;FLOT2;DHRS13;PHF12;FAM222B;TRAF4;NEK8;TLCD1;PIPOX;RPL23A;SEZ6;RAB34;PROCA1;SUPT6H;SDF2;KIAA0100;SGK494;MYO18A;TIAF1;SPAG5;ALDOC;PIGS;UNC119;FOXN1;SLC13A2;RP11-192H23.4;CRYBA1;NUFIP2;SLC46A1;SARM1;CTB-96E2.2;VTN;TMEM199;POLDIP2
module9:17:27163295	9	HALLMARK_HEME_METABOLISM	Genes involved in metabolism of heme (a cofactor consisting of iron and porphyrin) and erythroblast differentiation	17:27163295		5.56083e-11	0	ERAL1	ERAL1;MIR144;FLOT2;DHRS13;PHF12;FAM222B;TRAF4;NEK8;TLCD1;PIPOX;RPL23A;SEZ6;RAB34;PROCA1;SUPT6H;SDF2;KIAA0100;SGK494;MYO18A;TIAF1;SPAG5;ALDOC;PIGS;UNC119;FOXN1;SLC13A2;RP11-192H23.4;CRYBA1;NUFIP2;SLC46A1;SARM1;CTB-96E2.2;VTN;TMEM199;POLDIP2
module9:17:27164454	9	HALLMARK_HEME_METABOLISM	Genes involved in metabolism of heme (a cofactor consisting of iron and porphyrin) and erythroblast differentiation	17:27164454		5.39833e-11	0	ERAL1	ERAL1;MIR144;FLOT2;DHRS13;PHF12;FAM222B;TRAF4;NEK8;PIPOX;TLCD1;SEZ6;RPL23A;RAB34;PROCA1;SUPT6H;SDF2;KIAA0100;SGK494;MYO18A;TIAF1;SPAG5;ALDOC;PIGS;UNC119;FOXN1;SLC13A2;RP11-192H23.4;CRYBA1;NUFIP2;SLC46A1;SARM1;CTB-96E2.2;VTN;TMEM199;POLDIP2
module9:17:27164458	9	HALLMARK_HEME_METABOLISM	Genes involved in metabolism of heme (a cofactor consisting of iron and porphyrin) and erythroblast differentiation	17:27164458	rs12450826	9.96601e-09	0.00658106	ERAL1	ERAL1;MIR144;FLOT2;DHRS13;PHF12;FAM222B;TRAF4;NEK8;PIPOX;TLCD1;SEZ6;RPL23A;RAB34;PROCA1;SUPT6H;SDF2;KIAA0100;SGK494;MYO18A;TIAF1;SPAG5;ALDOC;PIGS;UNC119;FOXN1;SLC13A2;RP11-192H23.4;CRYBA1;NUFIP2;SLC46A1;SARM1;CTB-96E2.2;VTN;TMEM199;POLDIP2
module9:17:27167928	9	HALLMARK_HEME_METABOLISM	Genes involved in metabolism of heme (a cofactor consisting of iron and porphyrin) and erythroblast differentiation	17:27167928		2.88655e-11	0	ERAL1	ERAL1;MIR144;FLOT2;DHRS13;PHF12;FAM222B;TRAF4;PIPOX;SEZ6;NEK8;TLCD1;RPL23A;RAB34;PROCA1;SUPT6H;SDF2;KIAA0100;MYO18A;TIAF1;SGK494;SPAG5;ALDOC;PIGS;UNC119;FOXN1;SLC13A2;RP11-192H23.4;CRYBA1;NUFIP2;SLC46A1;SARM1;CTB-96E2.2;VTN;TMEM199;POLDIP2
module9:17:27167973	9	HALLMARK_HEME_METABOLISM	Genes involved in metabolism of heme (a cofactor consisting of iron and porphyrin) and erythroblast differentiation	17:27167973	rs11652272	1.32837e-10	0	ERAL1	ERAL1;MIR144;FLOT2;DHRS13;PHF12;FAM222B;TRAF4;PIPOX;SEZ6;NEK8;TLCD1;RPL23A;RAB34;PROCA1;SUPT6H;SDF2;KIAA0100;MYO18A;TIAF1;SGK494;SPAG5;ALDOC;PIGS;UNC119;FOXN1;SLC13A2;RP11-192H23.4;CRYBA1;NUFIP2;SLC46A1;SARM1;CTB-96E2.2;VTN;TMEM199;POLDIP2
module9:17:27168327	9	HALLMARK_HEME_METABOLISM	Genes involved in metabolism of heme (a cofactor consisting of iron and porphyrin) and erythroblast differentiation	17:27168327		2.79063e-11	0	ERAL1	ERAL1;MIR144;FLOT2;DHRS13;PHF12;FAM222B;TRAF4;PIPOX;SEZ6;NEK8;TLCD1;RPL23A;RAB34;PROCA1;SUPT6H;SDF2;KIAA0100;MYO18A;TIAF1;SGK494;SPAG5;ALDOC;PIGS;UNC119;FOXN1;SLC13A2;RP11-192H23.4;CRYBA1;NUFIP2;SLC46A1;SARM1;CTB-96E2.2;VTN;TMEM199;POLDIP2
module9:17:27168486	9	HALLMARK_HEME_METABOLISM	Genes involved in metabolism of heme (a cofactor consisting of iron and porphyrin) and erythroblast differentiation	17:27168486		1.10482e-11	0	ERAL1	ERAL1;MIR144;FLOT2;DHRS13;PHF12;FAM222B;TRAF4;PIPOX;SEZ6;NEK8;TLCD1;RPL23A;RAB34;PROCA1;SUPT6H;SDF2;KIAA0100;MYO18A;TIAF1;SGK494;SPAG5;ALDOC;PIGS;UNC119;FOXN1;SLC13A2;RP11-192H23.4;CRYBA1;NUFIP2;SLC46A1;SARM1;CTB-96E2.2;VTN;TMEM199;POLDIP2
module9:17:27169737	9	HALLMARK_HEME_METABOLISM	Genes involved in metabolism of heme (a cofactor consisting of iron and porphyrin) and erythroblast differentiation	17:27169737		4.6769e-10	0.00040568	ERAL1	ERAL1;MIR144;FLOT2;DHRS13;PHF12;FAM222B;TRAF4;PIPOX;SEZ6;NEK8;TLCD1;RPL23A;RAB34;PROCA1;SUPT6H;SDF2;KIAA0100;MYO18A;TIAF1;SGK494;SPAG5;ALDOC;PIGS;UNC119;FOXN1;SLC13A2;RP11-192H23.4;CRYBA1;NUFIP2;SLC46A1;SARM1;CTB-96E2.2;VTN;TMEM199;POLDIP2
module9:17:27169890	9	HALLMARK_HEME_METABOLISM	Genes involved in metabolism of heme (a cofactor consisting of iron and porphyrin) and erythroblast differentiation	17:27169890		1.04683e-11	0	ERAL1	ERAL1;MIR144;FLOT2;DHRS13;PHF12;FAM222B;TRAF4;PIPOX;SEZ6;NEK8;TLCD1;RPL23A;RAB34;PROCA1;SUPT6H;SDF2;KIAA0100;MYO18A;TIAF1;SGK494;SPAG5;ALDOC;PIGS;UNC119;FOXN1;SLC13A2;RP11-192H23.4;CRYBA1;NUFIP2;SLC46A1;SARM1;CTB-96E2.2;VTN;TMEM199;POLDIP2
module9:17:27170156	9	HALLMARK_HEME_METABOLISM	Genes involved in metabolism of heme (a cofactor consisting of iron and porphyrin) and erythroblast differentiation	17:27170156	rs12946844	1.32702e-11	0	ERAL1	ERAL1;MIR144;FLOT2;DHRS13;PHF12;FAM222B;TRAF4;PIPOX;SEZ6;NEK8;TLCD1;RPL23A;RAB34;PROCA1;SUPT6H;SDF2;KIAA0100;MYO18A;TIAF1;SGK494;SPAG5;ALDOC;PIGS;UNC119;FOXN1;SLC13A2;RP11-192H23.4;CRYBA1;NUFIP2;SLC46A1;SARM1;CTB-96E2.2;VTN;TMEM199;POLDIP2
module9:17:27172520	9	HALLMARK_HEME_METABOLISM	Genes involved in metabolism of heme (a cofactor consisting of iron and porphyrin) and erythroblast differentiation	17:27172520	rs28847895	9.98368e-12	0	ERAL1	ERAL1;MIR144;FLOT2;DHRS13;PHF12;FAM222B;TRAF4;PIPOX;SEZ6;NEK8;TLCD1;RPL23A;RAB34;PROCA1;SUPT6H;SDF2;MYO18A;TIAF1;KIAA0100;SGK494;SPAG5;ALDOC;PIGS;UNC119;FOXN1;SLC13A2;RP11-192H23.4;CRYBA1;NUFIP2;SLC46A1;SARM1;CTB-96E2.2;VTN;TMEM199;POLDIP2
module9:17:27174523	9	HALLMARK_HEME_METABOLISM	Genes involved in metabolism of heme (a cofactor consisting of iron and porphyrin) and erythroblast differentiation	17:27174523	rs11650788	3.70338e-11	0	ERAL1	ERAL1;MIR144;FLOT2;DHRS13;PHF12;FAM222B;PIPOX;TRAF4;SEZ6;NEK8;TLCD1;RPL23A;RAB34;PROCA1;SUPT6H;SDF2;MYO18A;TIAF1;KIAA0100;SGK494;SPAG5;ALDOC;PIGS;UNC119;FOXN1;SLC13A2;RP11-192H23.4;CRYBA1;NUFIP2;SLC46A1;SARM1;CTB-96E2.2;VTN;TMEM199
module9:17:27174931	9	HALLMARK_HEME_METABOLISM	Genes involved in metabolism of heme (a cofactor consisting of iron and porphyrin) and erythroblast differentiation	17:27174931		5.92149e-12	0	ERAL1	ERAL1;MIR144;FLOT2;DHRS13;PHF12;FAM222B;PIPOX;TRAF4;SEZ6;NEK8;TLCD1;RPL23A;RAB34;PROCA1;SUPT6H;SDF2;MYO18A;TIAF1;KIAA0100;SGK494;SPAG5;ALDOC;PIGS;UNC119;FOXN1;SLC13A2;RP11-192H23.4;CRYBA1;NUFIP2;SLC46A1;SARM1;CTB-96E2.2;VTN;TMEM199
module9:17:27178761	9	HALLMARK_HEME_METABOLISM	Genes involved in metabolism of heme (a cofactor consisting of iron and porphyrin) and erythroblast differentiation	17:27178761	rs9892942	4.71267e-11	0	ERAL1	ERAL1;MIR144;FLOT2;DHRS13;PHF12;FAM222B;PIPOX;SEZ6;TRAF4;NEK8;TLCD1;RPL23A;RAB34;PROCA1;SUPT6H;SDF2;MYO18A;TIAF1;KIAA0100;SGK494;SPAG5;ALDOC;PIGS;UNC119;FOXN1;SLC13A2;CRYBA1;RP11-192H23.4;NUFIP2;SLC46A1;SARM1;CTB-96E2.2;VTN;TMEM199
module9:17:27179518	9	HALLMARK_HEME_METABOLISM	Genes involved in metabolism of heme (a cofactor consisting of iron and porphyrin) and erythroblast differentiation	17:27179518	rs34901720	1.68464e-11	0	ERAL1	ERAL1;MIR144;FLOT2;DHRS13;PHF12;FAM222B;PIPOX;SEZ6;TRAF4;NEK8;TLCD1;RPL23A;RAB34;PROCA1;SUPT6H;SDF2;MYO18A;TIAF1;KIAA0100;SGK494;SPAG5;ALDOC;PIGS;UNC119;FOXN1;SLC13A2;CRYBA1;RP11-192H23.4;NUFIP2;SLC46A1;SARM1;CTB-96E2.2;VTN;TMEM199;RP11-296K13.4
module9:17:27179590	9	HALLMARK_HEME_METABOLISM	Genes involved in metabolism of heme (a cofactor consisting of iron and porphyrin) and erythroblast differentiation	17:27179590	rs35033748	1.39274e-11	0	ERAL1	ERAL1;MIR144;FLOT2;DHRS13;PHF12;FAM222B;PIPOX;SEZ6;TRAF4;NEK8;TLCD1;RPL23A;RAB34;PROCA1;SUPT6H;SDF2;MYO18A;TIAF1;KIAA0100;SGK494;SPAG5;ALDOC;PIGS;UNC119;FOXN1;SLC13A2;CRYBA1;RP11-192H23.4;NUFIP2;SLC46A1;SARM1;CTB-96E2.2;VTN;TMEM199;RP11-296K13.4
module9:17:27180211	9	HALLMARK_HEME_METABOLISM	Genes involved in metabolism of heme (a cofactor consisting of iron and porphyrin) and erythroblast differentiation	17:27180211		4.52871e-11	0	ERAL1	ERAL1;MIR144;FLOT2;DHRS13;PHF12;FAM222B;PIPOX;SEZ6;TRAF4;NEK8;TLCD1;RPL23A;RAB34;PROCA1;SUPT6H;SDF2;MYO18A;TIAF1;KIAA0100;SGK494;SPAG5;ALDOC;PIGS;UNC119;FOXN1;SLC13A2;CRYBA1;RP11-192H23.4;NUFIP2;SLC46A1;SARM1;CTB-96E2.2;VTN;TMEM199;RP11-296K13.4
module9:17:27182944	9	HALLMARK_HEME_METABOLISM	Genes involved in metabolism of heme (a cofactor consisting of iron and porphyrin) and erythroblast differentiation	17:27182944	rs9895443	1.09607e-11	0	ERAL1	ERAL1;MIR144;FLOT2;DHRS13;PHF12;PIPOX;SEZ6;FAM222B;TRAF4;NEK8;TLCD1;RPL23A;RAB34;PROCA1;SUPT6H;SDF2;MYO18A;TIAF1;KIAA0100;SGK494;SPAG5;ALDOC;PIGS;UNC119;FOXN1;SLC13A2;CRYBA1;NUFIP2;RP11-192H23.4;SLC46A1;SARM1;CTB-96E2.2;VTN;RP11-296K13.4;TMEM199
module9:17:27183104	9	HALLMARK_HEME_METABOLISM	Genes involved in metabolism of heme (a cofactor consisting of iron and porphyrin) and erythroblast differentiation	17:27183104	rs9914988	1.06388e-11	0	ERAL1	ERAL1;MIR144;FLOT2;DHRS13;PHF12;PIPOX;SEZ6;FAM222B;TRAF4;NEK8;TLCD1;RPL23A;RAB34;PROCA1;SUPT6H;SDF2;MYO18A;TIAF1;KIAA0100;SGK494;SPAG5;ALDOC;PIGS;UNC119;FOXN1;SLC13A2;CRYBA1;NUFIP2;RP11-192H23.4;SLC46A1;SARM1;CTB-96E2.2;VTN;RP11-296K13.4;TMEM199
module9:17:27183155	9	HALLMARK_HEME_METABOLISM	Genes involved in metabolism of heme (a cofactor consisting of iron and porphyrin) and erythroblast differentiation	17:27183155		1.03819e-11	0	ERAL1	ERAL1;MIR144;FLOT2;DHRS13;PHF12;PIPOX;SEZ6;FAM222B;TRAF4;NEK8;TLCD1;RPL23A;RAB34;PROCA1;SUPT6H;SDF2;MYO18A;TIAF1;KIAA0100;SGK494;SPAG5;ALDOC;PIGS;UNC119;FOXN1;SLC13A2;CRYBA1;NUFIP2;RP11-192H23.4;SLC46A1;SARM1;CTB-96E2.2;VTN;RP11-296K13.4;TMEM199
module9:17:27184282	9	HALLMARK_HEME_METABOLISM	Genes involved in metabolism of heme (a cofactor consisting of iron and porphyrin) and erythroblast differentiation	17:27184282		1.19856e-11	0	ERAL1	ERAL1;MIR144;FLOT2;DHRS13;PHF12;PIPOX;SEZ6;FAM222B;TRAF4;NEK8;TLCD1;RPL23A;RAB34;PROCA1;SUPT6H;SDF2;MYO18A;TIAF1;KIAA0100;SGK494;SPAG5;ALDOC;PIGS;UNC119;FOXN1;SLC13A2;CRYBA1;NUFIP2;RP11-192H23.4;SLC46A1;SARM1;CTB-96E2.2;VTN;RP11-296K13.4;TMEM199
module9:17:27184386	9	HALLMARK_HEME_METABOLISM	Genes involved in metabolism of heme (a cofactor consisting of iron and porphyrin) and erythroblast differentiation	17:27184386		1.10374e-11	0	ERAL1	ERAL1;MIR144;FLOT2;DHRS13;PHF12;PIPOX;SEZ6;FAM222B;TRAF4;NEK8;TLCD1;RPL23A;RAB34;PROCA1;SUPT6H;SDF2;MYO18A;TIAF1;KIAA0100;SGK494;SPAG5;ALDOC;PIGS;UNC119;FOXN1;SLC13A2;CRYBA1;NUFIP2;RP11-192H23.4;SLC46A1;SARM1;CTB-96E2.2;VTN;RP11-296K13.4;TMEM199
module9:17:27184533	9	HALLMARK_HEME_METABOLISM	Genes involved in metabolism of heme (a cofactor consisting of iron and porphyrin) and erythroblast differentiation	17:27184533		1.12972e-11	0	ERAL1	ERAL1;MIR144;FLOT2;DHRS13;PHF12;PIPOX;SEZ6;FAM222B;TRAF4;NEK8;TLCD1;RPL23A;RAB34;PROCA1;SUPT6H;SDF2;MYO18A;TIAF1;KIAA0100;SGK494;SPAG5;ALDOC;PIGS;UNC119;FOXN1;SLC13A2;CRYBA1;NUFIP2;RP11-192H23.4;SLC46A1;SARM1;CTB-96E2.2;VTN;RP11-296K13.4;TMEM199
module9:17:27185827	9	HALLMARK_HEME_METABOLISM	Genes involved in metabolism of heme (a cofactor consisting of iron and porphyrin) and erythroblast differentiation	17:27185827		2.52448e-11	0	MIR144	MIR144;ERAL1;FLOT2;DHRS13;PHF12;PIPOX;SEZ6;FAM222B;TRAF4;NEK8;TLCD1;RPL23A;RAB34;PROCA1;SUPT6H;SDF2;MYO18A;TIAF1;KIAA0100;SGK494;SPAG5;ALDOC;PIGS;UNC119;FOXN1;SLC13A2;CRYBA1;NUFIP2;RP11-192H23.4;SLC46A1;RP11-296K13.4;SARM1;CTB-96E2.2;VTN
module9:17:27186478	9	HALLMARK_HEME_METABOLISM	Genes involved in metabolism of heme (a cofactor consisting of iron and porphyrin) and erythroblast differentiation	17:27186478		2.49222e-11	0	MIR144	MIR144;ERAL1;FLOT2;DHRS13;PHF12;PIPOX;SEZ6;FAM222B;TRAF4;NEK8;TLCD1;RPL23A;RAB34;PROCA1;SUPT6H;SDF2;MYO18A;TIAF1;KIAA0100;SGK494;SPAG5;ALDOC;PIGS;UNC119;FOXN1;SLC13A2;CRYBA1;NUFIP2;RP11-192H23.4;SLC46A1;RP11-296K13.4;SARM1;CTB-96E2.2;VTN
module9:17:27186584	9	HALLMARK_HEME_METABOLISM	Genes involved in metabolism of heme (a cofactor consisting of iron and porphyrin) and erythroblast differentiation	17:27186584	rs2320588	1.15715e-11	0	MIR144	MIR144;ERAL1;FLOT2;DHRS13;PHF12;PIPOX;SEZ6;FAM222B;TRAF4;NEK8;TLCD1;RPL23A;RAB34;PROCA1;SUPT6H;SDF2;MYO18A;TIAF1;KIAA0100;SGK494;SPAG5;ALDOC;PIGS;UNC119;FOXN1;SLC13A2;CRYBA1;NUFIP2;RP11-192H23.4;SLC46A1;RP11-296K13.4;SARM1;CTB-96E2.2;VTN
module9:17:27187020	9	HALLMARK_HEME_METABOLISM	Genes involved in metabolism of heme (a cofactor consisting of iron and porphyrin) and erythroblast differentiation	17:27187020	rs2320587	1.11863e-11	0	MIR144	MIR144;ERAL1;FLOT2;DHRS13;PHF12;PIPOX;SEZ6;FAM222B;TRAF4;NEK8;TLCD1;RPL23A;RAB34;PROCA1;SUPT6H;SDF2;MYO18A;TIAF1;KIAA0100;SGK494;SPAG5;ALDOC;PIGS;UNC119;FOXN1;SLC13A2;CRYBA1;NUFIP2;RP11-192H23.4;SLC46A1;RP11-296K13.4;SARM1;CTB-96E2.2;VTN
module9:17:27187636	9	HALLMARK_HEME_METABOLISM	Genes involved in metabolism of heme (a cofactor consisting of iron and porphyrin) and erythroblast differentiation	17:27187636		1.22764e-11	0	MIR144	MIR144;ERAL1;FLOT2;DHRS13;PHF12;PIPOX;SEZ6;FAM222B;TRAF4;NEK8;TLCD1;RPL23A;RAB34;PROCA1;SUPT6H;SDF2;MYO18A;TIAF1;KIAA0100;SGK494;SPAG5;ALDOC;PIGS;UNC119;FOXN1;CRYBA1;SLC13A2;NUFIP2;RP11-192H23.4;SLC46A1;RP11-296K13.4;SARM1;CTB-96E2.2;VTN
module9:17:27187789	9	HALLMARK_HEME_METABOLISM	Genes involved in metabolism of heme (a cofactor consisting of iron and porphyrin) and erythroblast differentiation	17:27187789	rs6803	1.21984e-11	0	MIR144	MIR144;ERAL1;FLOT2;DHRS13;PHF12;PIPOX;SEZ6;FAM222B;TRAF4;NEK8;TLCD1;RPL23A;RAB34;PROCA1;SUPT6H;SDF2;MYO18A;TIAF1;KIAA0100;SGK494;SPAG5;ALDOC;PIGS;UNC119;FOXN1;CRYBA1;SLC13A2;NUFIP2;RP11-192H23.4;SLC46A1;RP11-296K13.4;SARM1;CTB-96E2.2;VTN
module9:17:27189004	9	HALLMARK_HEME_METABOLISM	Genes involved in metabolism of heme (a cofactor consisting of iron and porphyrin) and erythroblast differentiation	17:27189004		1.09797e-11	0	MIR144	MIR144;ERAL1;FLOT2;DHRS13;PHF12;PIPOX;SEZ6;FAM222B;TRAF4;NEK8;TLCD1;RPL23A;RAB34;PROCA1;SUPT6H;MYO18A;TIAF1;SDF2;KIAA0100;SGK494;SPAG5;ALDOC;PIGS;UNC119;FOXN1;CRYBA1;SLC13A2;NUFIP2;RP11-192H23.4;SLC46A1;RP11-296K13.4;SARM1;CTB-96E2.2;VTN
module9:17:27189774	9	HALLMARK_HEME_METABOLISM	Genes involved in metabolism of heme (a cofactor consisting of iron and porphyrin) and erythroblast differentiation	17:27189774		1.12079e-11	0	MIR144	MIR144;ERAL1;FLOT2;DHRS13;PHF12;PIPOX;SEZ6;FAM222B;TRAF4;NEK8;TLCD1;RPL23A;RAB34;PROCA1;SUPT6H;MYO18A;TIAF1;SDF2;KIAA0100;SGK494;SPAG5;ALDOC;PIGS;UNC119;FOXN1;CRYBA1;SLC13A2;NUFIP2;RP11-192H23.4;SLC46A1;RP11-296K13.4;SARM1;CTB-96E2.2;VTN
module9:17:27189971	9	HALLMARK_HEME_METABOLISM	Genes involved in metabolism of heme (a cofactor consisting of iron and porphyrin) and erythroblast differentiation	17:27189971	rs1109024	1.2657e-11	0	MIR144	MIR144;ERAL1;FLOT2;DHRS13;PHF12;PIPOX;SEZ6;FAM222B;TRAF4;NEK8;TLCD1;RPL23A;RAB34;PROCA1;SUPT6H;MYO18A;TIAF1;SDF2;KIAA0100;SGK494;SPAG5;ALDOC;PIGS;UNC119;FOXN1;CRYBA1;SLC13A2;NUFIP2;RP11-192H23.4;SLC46A1;RP11-296K13.4;SARM1;CTB-96E2.2;VTN
module9:17:27190478	9	HALLMARK_HEME_METABOLISM	Genes involved in metabolism of heme (a cofactor consisting of iron and porphyrin) and erythroblast differentiation	17:27190478		9.73832e-12	0	MIR144	MIR144;ERAL1;FLOT2;DHRS13;PHF12;PIPOX;SEZ6;FAM222B;TRAF4;NEK8;TLCD1;RPL23A;RAB34;PROCA1;SUPT6H;MYO18A;TIAF1;SDF2;KIAA0100;SGK494;SPAG5;ALDOC;PIGS;UNC119;FOXN1;CRYBA1;SLC13A2;NUFIP2;RP11-192H23.4;SLC46A1;RP11-296K13.4;SARM1;CTB-96E2.2;VTN
module9:17:27193072	9	HALLMARK_HEME_METABOLISM	Genes involved in metabolism of heme (a cofactor consisting of iron and porphyrin) and erythroblast differentiation	17:27193072		4.72011e-12	0	MIR144	MIR144;ERAL1;FLOT2;DHRS13;PHF12;PIPOX;SEZ6;FAM222B;TRAF4;NEK8;TLCD1;RPL23A;RAB34;PROCA1;SUPT6H;MYO18A;TIAF1;SDF2;KIAA0100;SGK494;SPAG5;ALDOC;PIGS;UNC119;FOXN1;CRYBA1;NUFIP2;SLC13A2;RP11-192H23.4;SLC46A1;RP11-296K13.4
module9:17:27202888	9	HALLMARK_HEME_METABOLISM	Genes involved in metabolism of heme (a cofactor consisting of iron and porphyrin) and erythroblast differentiation	17:27202888	rs7221773	1.23672e-07	0.0707838	FLOT2	FLOT2;MIR144;ERAL1;DHRS13;PHF12;PIPOX;SEZ6;FAM222B;TRAF4;NEK8;TLCD1;RPL23A;RAB34;PROCA1;MYO18A;TIAF1;SUPT6H;SDF2;KIAA0100;SGK494;SPAG5;ALDOC;PIGS;UNC119;FOXN1;CRYBA1;NUFIP2;SLC13A2;RP11-192H23.4;RP11-296K13.4;SLC46A1
module9:17:27206029	9	HALLMARK_HEME_METABOLISM	Genes involved in metabolism of heme (a cofactor consisting of iron and porphyrin) and erythroblast differentiation	17:27206029	rs7213285	1.26538e-07	0.0719194	FLOT2	FLOT2;MIR144;DHRS13;ERAL1;PHF12;PIPOX;SEZ6;FAM222B;TRAF4;NEK8;TLCD1;RPL23A;RAB34;PROCA1;MYO18A;TIAF1;SUPT6H;SDF2;KIAA0100;SGK494;SPAG5;ALDOC;PIGS;UNC119;CRYBA1;FOXN1;NUFIP2;SLC13A2;RP11-192H23.4;RP11-296K13.4;SLC46A1
module9:17:33864479	9	HALLMARK_HEME_METABOLISM	Genes involved in metabolism of heme (a cofactor consisting of iron and porphyrin) and erythroblast differentiation	17:33864479		8.69554e-09	0.00583468	RP11-1094M14.10	RP11-1094M14.10;SLFN14;RP11-1094M14.14;RP11-1094M14.11;PEX12;AP2B1;SLFN12L;SLFN13;SLFN12;RP11-686D22.4;RP11-686D22.5;SLFN11;RASL10B;GAS2L2;MMP28;C17orf50;RP11-47L3.1;AC015849.12;TAF15;SLFN5;C17orf66;CCL5;SLC35G3;AC015849.16;RDM1;UNC45B;LYZL6;NLE1;FNDC8;RAD51D;CCL16;CCL14;CCL15-CCL14;CTB-186H2.3;CCL15;RP5-837J1.4;RP11-104J23.2;CCL23
module9:17:33868858	9	HALLMARK_HEME_METABOLISM	Genes involved in metabolism of heme (a cofactor consisting of iron and porphyrin) and erythroblast differentiation	17:33868858		5.53721e-08	0.0292105	RP11-1094M14.10	RP11-1094M14.10;SLFN14;RP11-1094M14.14;RP11-1094M14.11;PEX12;AP2B1;SLFN12L;SLFN13;SLFN12;RP11-686D22.4;RP11-686D22.5;RASL10B;SLFN11;GAS2L2;MMP28;C17orf50;RP11-47L3.1;AC015849.12;TAF15;SLFN5;C17orf66;CCL5;SLC35G3;AC015849.16;RDM1;LYZL6;UNC45B;NLE1;FNDC8;CCL16;CCL14;CCL15-CCL14;CTB-186H2.3;RAD51D;CCL15;RP5-837J1.4;RP11-104J23.2;CCL23
module9:17:33868896	9	HALLMARK_HEME_METABOLISM	Genes involved in metabolism of heme (a cofactor consisting of iron and porphyrin) and erythroblast differentiation	17:33868896		1.6452e-08	0.0106646	RP11-1094M14.10	RP11-1094M14.10;SLFN14;RP11-1094M14.14;RP11-1094M14.11;PEX12;AP2B1;SLFN12L;SLFN13;SLFN12;RP11-686D22.4;RP11-686D22.5;RASL10B;SLFN11;GAS2L2;MMP28;C17orf50;RP11-47L3.1;AC015849.12;TAF15;SLFN5;C17orf66;CCL5;SLC35G3;AC015849.16;RDM1;LYZL6;UNC45B;NLE1;FNDC8;CCL16;CCL14;CCL15-CCL14;CTB-186H2.3;RAD51D;CCL15;RP5-837J1.4;RP11-104J23.2;CCL23
module9:17:33869466	9	HALLMARK_HEME_METABOLISM	Genes involved in metabolism of heme (a cofactor consisting of iron and porphyrin) and erythroblast differentiation	17:33869466		1.28137e-07	0.072255	RP11-1094M14.10	RP11-1094M14.10;SLFN14;RP11-1094M14.14;RP11-1094M14.11;PEX12;AP2B1;SLFN12L;SLFN13;SLFN12;RP11-686D22.4;RP11-686D22.5;RASL10B;SLFN11;GAS2L2;MMP28;C17orf50;RP11-47L3.1;AC015849.12;TAF15;SLFN5;C17orf66;CCL5;SLC35G3;AC015849.16;RDM1;LYZL6;UNC45B;NLE1;FNDC8;CCL16;CCL14;CCL15-CCL14;CTB-186H2.3;RAD51D;CCL15;RP5-837J1.4;RP11-104J23.2;CCL23
module9:17:33871281	9	HALLMARK_HEME_METABOLISM	Genes involved in metabolism of heme (a cofactor consisting of iron and porphyrin) and erythroblast differentiation	17:33871281		1.92681e-07	0.0913282	SLFN14	SLFN14;RP11-1094M14.10;RP11-1094M14.14;RP11-1094M14.11;PEX12;AP2B1;SLFN12L;SLFN13;SLFN12;RP11-686D22.4;RP11-686D22.5;RASL10B;SLFN11;GAS2L2;MMP28;C17orf50;RP11-47L3.1;AC015849.12;TAF15;SLFN5;C17orf66;CCL5;AC015849.16;SLC35G3;RDM1;LYZL6;UNC45B;NLE1;FNDC8;CCL16;CCL14;CCL15-CCL14;CTB-186H2.3;RAD51D;CCL15;RP11-104J23.2;CCL23;RP5-837J1.4
module9:17:33872407	9	HALLMARK_HEME_METABOLISM	Genes involved in metabolism of heme (a cofactor consisting of iron and porphyrin) and erythroblast differentiation	17:33872407		1.94199e-07	0.0917853	SLFN14	SLFN14;RP11-1094M14.10;RP11-1094M14.14;RP11-1094M14.11;PEX12;AP2B1;SLFN12L;SLFN13;SLFN12;RP11-686D22.4;RP11-686D22.5;RASL10B;SLFN11;GAS2L2;MMP28;C17orf50;RP11-47L3.1;AC015849.12;TAF15;SLFN5;C17orf66;CCL5;AC015849.16;SLC35G3;RDM1;LYZL6;UNC45B;NLE1;FNDC8;CCL16;CCL14;CCL15-CCL14;CTB-186H2.3;RAD51D;CCL15;RP11-104J23.2;CCL23;RP5-837J1.4
module9:17:33872694	9	HALLMARK_HEME_METABOLISM	Genes involved in metabolism of heme (a cofactor consisting of iron and porphyrin) and erythroblast differentiation	17:33872694		1.44156e-07	0.076825	SLFN14	SLFN14;RP11-1094M14.10;RP11-1094M14.14;RP11-1094M14.11;PEX12;AP2B1;SLFN12L;SLFN13;SLFN12;RP11-686D22.4;RP11-686D22.5;RASL10B;SLFN11;GAS2L2;MMP28;C17orf50;RP11-47L3.1;AC015849.12;TAF15;SLFN5;C17orf66;CCL5;AC015849.16;SLC35G3;RDM1;LYZL6;UNC45B;NLE1;FNDC8;CCL16;CCL14;CCL15-CCL14;CTB-186H2.3;RAD51D;CCL15;RP11-104J23.2;CCL23;RP5-837J1.4
module9:17:33873501	9	HALLMARK_HEME_METABOLISM	Genes involved in metabolism of heme (a cofactor consisting of iron and porphyrin) and erythroblast differentiation	17:33873501		1.97519e-07	0.0926856	SLFN14	SLFN14;RP11-1094M14.10;RP11-1094M14.14;RP11-1094M14.11;PEX12;AP2B1;SLFN12L;SLFN13;SLFN12;RP11-686D22.4;RP11-686D22.5;RASL10B;SLFN11;GAS2L2;MMP28;C17orf50;RP11-47L3.1;AC015849.12;TAF15;SLFN5;C17orf66;CCL5;AC015849.16;SLC35G3;RDM1;LYZL6;UNC45B;NLE1;FNDC8;CCL16;CCL14;CCL15-CCL14;CTB-186H2.3;RAD51D;CCL15;RP11-104J23.2;CCL23;RP5-837J1.4
module9:17:33897274	9	HALLMARK_HEME_METABOLISM	Genes involved in metabolism of heme (a cofactor consisting of iron and porphyrin) and erythroblast differentiation	17:33897274		6.9275e-08	0.0386393	RP11-1094M14.11	RP11-1094M14.11;PEX12;AP2B1;RP11-1094M14.14;SLFN14;RP11-1094M14.10;SLFN12L;SLFN13;SLFN12;RASL10B;RP11-686D22.4;RP11-686D22.5;GAS2L2;MMP28;C17orf50;SLFN11;AC015849.12;TAF15;RP11-47L3.1;C17orf66;CCL5;AC015849.16;SLFN5;RDM1;LYZL6;SLC35G3;CCL16;CCL14;CCL15-CCL14;CTB-186H2.3;UNC45B;CCL15;NLE1;RP11-104J23.2;CCL23;FNDC8;RAD51D;CCL18;RP5-837J1.4
module9:17:33901415	9	HALLMARK_HEME_METABOLISM	Genes involved in metabolism of heme (a cofactor consisting of iron and porphyrin) and erythroblast differentiation	17:33901415		5.62288e-08	0.0291721	PEX12	PEX12;AP2B1;RP11-1094M14.11;RP11-1094M14.14;SLFN14;RP11-1094M14.10;SLFN12L;SLFN13;RASL10B;SLFN12;GAS2L2;RP11-686D22.4;RP11-686D22.5;MMP28;C17orf50;SLFN11;AC015849.12;TAF15;RP11-47L3.1;C17orf66;CCL5;AC015849.16;SLFN5;RDM1;LYZL6;SLC35G3;CCL16;CCL14;CCL15-CCL14;CTB-186H2.3;CCL15;UNC45B;RP11-104J23.2;CCL23;NLE1;FNDC8;RAD51D;CCL18
module9:17:33910218	9	HALLMARK_HEME_METABOLISM	Genes involved in metabolism of heme (a cofactor consisting of iron and porphyrin) and erythroblast differentiation	17:33910218		8.60991e-08	0.0528325	AP2B1	AP2B1;PEX12;RP11-1094M14.11;RP11-1094M14.14;SLFN14;RP11-1094M14.10;SLFN12L;SLFN13;RASL10B;GAS2L2;SLFN12;MMP28;C17orf50;RP11-686D22.4;RP11-686D22.5;AC015849.12;TAF15;SLFN11;RP11-47L3.1;C17orf66;CCL5;AC015849.16;RDM1;SLFN5;LYZL6;SLC35G3;CCL16;CCL14;CCL15-CCL14;CTB-186H2.3;CCL15;RP11-104J23.2;CCL23;UNC45B;NLE1;FNDC8;CCL18;RAD51D
module9:17:33911302	9	HALLMARK_HEME_METABOLISM	Genes involved in metabolism of heme (a cofactor consisting of iron and porphyrin) and erythroblast differentiation	17:33911302		2.16902e-07	0.0970276	AP2B1	AP2B1;PEX12;RP11-1094M14.11;RP11-1094M14.14;SLFN14;RP11-1094M14.10;SLFN12L;RASL10B;SLFN13;GAS2L2;MMP28;SLFN12;C17orf50;RP11-686D22.4;RP11-686D22.5;AC015849.12;TAF15;SLFN11;C17orf66;RP11-47L3.1;CCL5;AC015849.16;RDM1;SLFN5;LYZL6;SLC35G3;CCL16;CCL14;CCL15-CCL14;CTB-186H2.3;CCL15;RP11-104J23.2;CCL23;UNC45B;NLE1;FNDC8;CCL18;RAD51D
module9:17:33946107	9	HALLMARK_HEME_METABOLISM	Genes involved in metabolism of heme (a cofactor consisting of iron and porphyrin) and erythroblast differentiation	17:33946107	rs225245	1.31518e-09	0.000919118	AP2B1	AP2B1;PEX12;RP11-1094M14.11;RP11-1094M14.14;SLFN14;RP11-1094M14.10;RASL10B;GAS2L2;MMP28;C17orf50;SLFN12L;SLFN13;AC015849.12;TAF15;SLFN12;RP11-686D22.4;RP11-686D22.5;C17orf66;CCL5;SLFN11;AC015849.16;RDM1;RP11-47L3.1;LYZL6;CCL16;CCL14;CCL15-CCL14;CTB-186H2.3;SLFN5;CCL15;RP11-104J23.2;CCL23;SLC35G3;CCL18;CCL3;UNC45B;CCL4;NLE1;FNDC8
module9:17:34007802	9	HALLMARK_HEME_METABOLISM	Genes involved in metabolism of heme (a cofactor consisting of iron and porphyrin) and erythroblast differentiation	17:34007802	rs4795085	1.29198e-09	0.000924214	RASL10B	RASL10B;GAS2L2;MMP28;C17orf50;AP2B1;PEX12;RP11-1094M14.11;RP11-1094M14.14;AC015849.12;TAF15;SLFN14;RP11-1094M14.10;C17orf66;CCL5;AC015849.16;SLFN12L;RDM1;SLFN13;LYZL6;SLFN12;RP11-686D22.4;RP11-686D22.5;CCL16;CCL14;CCL15-CCL14;CTB-186H2.3;CCL15;SLFN11;RP11-104J23.2;CCL23;RP11-47L3.1;CCL18;CCL3;CCL4;SLFN5;TBC1D3B;SLC35G3
module9:20:4141602	9	HALLMARK_HEME_METABOLISM	Genes involved in metabolism of heme (a cofactor consisting of iron and porphyrin) and erythroblast differentiation	20:4141602		1.2694e-07	0.0719858	SMOX	SMOX;ADRA1D;RP11-352D3.2;RNF24;RP11-307O10.1;PANK2;MAVS;RP5-1164C1.2;AP5S1;CDC25B;CENPB;SPEF1;C20orf27;HSPA12B;SIGLEC1;ADAM33
module10:4:6696460	10	HALLMARK_P53_PATHWAY	Genes involved in p53 pathways and networks	4:6696460		5.51481e-10	0.000399202	S100P	S100P;AC093323.1;RP11-539L10.2;MRFAP1L1;AC093323.3;BLOC1S4;RP11-539L10.3;MRFAP1;KIAA0232;MAN2B2;TBC1D14;CCDC96;TADA2B;GRPEL1;PPP2R2C;RP11-367J11.3;WFS1;RP11-1406H17.1;RP11-586D19.2;RP11-586D19.1;SORCS2
module10:4:6696524	10	HALLMARK_P53_PATHWAY	Genes involved in p53 pathways and networks	4:6696524		4.13349e-10	0.0004158	S100P	S100P;AC093323.1;RP11-539L10.2;MRFAP1L1;BLOC1S4;AC093323.3;RP11-539L10.3;MRFAP1;KIAA0232;MAN2B2;TBC1D14;CCDC96;TADA2B;GRPEL1;PPP2R2C;RP11-367J11.3;WFS1;RP11-1406H17.1;RP11-586D19.2;RP11-586D19.1;SORCS2
module10:4:6696694	10	HALLMARK_P53_PATHWAY	Genes involved in p53 pathways and networks	4:6696694		1.88496e-08	0.011828	S100P	S100P;AC093323.1;RP11-539L10.2;MRFAP1L1;BLOC1S4;AC093323.3;RP11-539L10.3;MRFAP1;KIAA0232;MAN2B2;TBC1D14;CCDC96;TADA2B;GRPEL1;PPP2R2C;RP11-367J11.3;WFS1;RP11-1406H17.1;RP11-586D19.2;RP11-586D19.1;SORCS2
module10:4:6697176	10	HALLMARK_P53_PATHWAY	Genes involved in p53 pathways and networks	4:6697176		5.66586e-10	0.00039604	S100P	S100P;AC093323.1;RP11-539L10.2;MRFAP1L1;BLOC1S4;AC093323.3;RP11-539L10.3;MRFAP1;KIAA0232;MAN2B2;TBC1D14;CCDC96;TADA2B;GRPEL1;PPP2R2C;RP11-367J11.3;WFS1;RP11-1406H17.1;RP11-586D19.2;RP11-586D19.1;SORCS2
module10:4:6697554	10	HALLMARK_P53_PATHWAY	Genes involved in p53 pathways and networks	4:6697554		5.50004e-10	0.0004	S100P	S100P;AC093323.1;RP11-539L10.2;MRFAP1L1;BLOC1S4;AC093323.3;RP11-539L10.3;MRFAP1;KIAA0232;MAN2B2;TBC1D14;CCDC96;TADA2B;GRPEL1;PPP2R2C;RP11-367J11.3;WFS1;RP11-1406H17.1;RP11-586D19.2;RP11-586D19.1;SORCS2
module10:4:6697673	10	HALLMARK_P53_PATHWAY	Genes involved in p53 pathways and networks	4:6697673		2.09192e-10	0.00047619	S100P	S100P;AC093323.1;RP11-539L10.2;MRFAP1L1;BLOC1S4;AC093323.3;RP11-539L10.3;MRFAP1;KIAA0232;MAN2B2;TBC1D14;CCDC96;TADA2B;GRPEL1;PPP2R2C;RP11-367J11.3;WFS1;RP11-1406H17.1;RP11-586D19.2;RP11-586D19.1;SORCS2
module10:4:6697766	10	HALLMARK_P53_PATHWAY	Genes involved in p53 pathways and networks	4:6697766	rs3822262	5.36693e-10	0.000401606	S100P	S100P;AC093323.1;RP11-539L10.2;MRFAP1L1;BLOC1S4;AC093323.3;RP11-539L10.3;MRFAP1;KIAA0232;MAN2B2;TBC1D14;CCDC96;TADA2B;GRPEL1;PPP2R2C;RP11-367J11.3;WFS1;RP11-1406H17.1;RP11-586D19.2;RP11-586D19.1;SORCS2
module10:4:6697795	10	HALLMARK_P53_PATHWAY	Genes involved in p53 pathways and networks	4:6697795		5.65127e-10	0.000396825	S100P	S100P;AC093323.1;RP11-539L10.2;MRFAP1L1;BLOC1S4;AC093323.3;RP11-539L10.3;MRFAP1;KIAA0232;MAN2B2;TBC1D14;CCDC96;TADA2B;GRPEL1;PPP2R2C;RP11-367J11.3;WFS1;RP11-1406H17.1;RP11-586D19.2;RP11-586D19.1;SORCS2
module10:4:6697822	10	HALLMARK_P53_PATHWAY	Genes involved in p53 pathways and networks	4:6697822		4.73395e-10	0.000403226	S100P	S100P;AC093323.1;RP11-539L10.2;MRFAP1L1;BLOC1S4;AC093323.3;RP11-539L10.3;MRFAP1;KIAA0232;MAN2B2;TBC1D14;CCDC96;TADA2B;GRPEL1;PPP2R2C;RP11-367J11.3;WFS1;RP11-1406H17.1;RP11-586D19.2;RP11-586D19.1;SORCS2
module10:6:144304358	10	HALLMARK_P53_PATHWAY	Genes involved in p53 pathways and networks	6:144304358		2.43673e-09	0.0026455	PLAGL1	PLAGL1;SF3B5;ZC2HC1B;LTV1;STX11;RP3-468K18.5;UTRN;PHACTR2;FUCA2
module11:3:56849749	11	HALLMARK_G2M_CHECKPOINT	Genes involved in the G2/M checkpoint, as in progression through the cell division cycle	3:56849749	rs1354034	1.81191e-11	0	ARHGEF3	ARHGEF3;FAM208A;SPATA12;CCDC66;IL17RD;HESX1;APPL1;ASB14;DNAH12
module12:4:6696460	12	HALLMARK_ADIPOGENESIS	Genes up-regulated during adipocyte differentiation (adipogenesis)	4:6696460		5.86541e-10	0.000395257	S100P	S100P;AC093323.1;RP11-539L10.2;MRFAP1L1;AC093323.3;BLOC1S4;RP11-539L10.3;MRFAP1;KIAA0232;MAN2B2;TBC1D14;CCDC96;TADA2B;GRPEL1;PPP2R2C;RP11-367J11.3;WFS1;RP11-1406H17.1;RP11-586D19.2;RP11-586D19.1;SORCS2
module12:4:6696524	12	HALLMARK_ADIPOGENESIS	Genes up-regulated during adipocyte differentiation (adipogenesis)	4:6696524		7.30112e-10	0.0003861	S100P	S100P;AC093323.1;RP11-539L10.2;MRFAP1L1;BLOC1S4;AC093323.3;RP11-539L10.3;MRFAP1;KIAA0232;MAN2B2;TBC1D14;CCDC96;TADA2B;GRPEL1;PPP2R2C;RP11-367J11.3;WFS1;RP11-1406H17.1;RP11-586D19.2;RP11-586D19.1;SORCS2
module12:4:6696694	12	HALLMARK_ADIPOGENESIS	Genes up-regulated during adipocyte differentiation (adipogenesis)	4:6696694		2.04331e-08	0.0123664	S100P	S100P;AC093323.1;RP11-539L10.2;MRFAP1L1;BLOC1S4;AC093323.3;RP11-539L10.3;MRFAP1;KIAA0232;MAN2B2;TBC1D14;CCDC96;TADA2B;GRPEL1;PPP2R2C;RP11-367J11.3;WFS1;RP11-1406H17.1;RP11-586D19.2;RP11-586D19.1;SORCS2
module12:4:6697176	12	HALLMARK_ADIPOGENESIS	Genes up-regulated during adipocyte differentiation (adipogenesis)	4:6697176		5.62695e-10	0.000397614	S100P	S100P;AC093323.1;RP11-539L10.2;MRFAP1L1;BLOC1S4;AC093323.3;RP11-539L10.3;MRFAP1;KIAA0232;MAN2B2;TBC1D14;CCDC96;TADA2B;GRPEL1;PPP2R2C;RP11-367J11.3;WFS1;RP11-1406H17.1;RP11-586D19.2;RP11-586D19.1;SORCS2
module12:4:6697554	12	HALLMARK_ADIPOGENESIS	Genes up-regulated during adipocyte differentiation (adipogenesis)	4:6697554		5.48422e-10	0.000400802	S100P	S100P;AC093323.1;RP11-539L10.2;MRFAP1L1;BLOC1S4;AC093323.3;RP11-539L10.3;MRFAP1;KIAA0232;MAN2B2;TBC1D14;CCDC96;TADA2B;GRPEL1;PPP2R2C;RP11-367J11.3;WFS1;RP11-1406H17.1;RP11-586D19.2;RP11-586D19.1;SORCS2
module12:4:6697673	12	HALLMARK_ADIPOGENESIS	Genes up-regulated during adipocyte differentiation (adipogenesis)	4:6697673		2.63475e-10	0.00045045	S100P	S100P;AC093323.1;RP11-539L10.2;MRFAP1L1;BLOC1S4;AC093323.3;RP11-539L10.3;MRFAP1;KIAA0232;MAN2B2;TBC1D14;CCDC96;TADA2B;GRPEL1;PPP2R2C;RP11-367J11.3;WFS1;RP11-1406H17.1;RP11-586D19.2;RP11-586D19.1;SORCS2
module12:4:6697766	12	HALLMARK_ADIPOGENESIS	Genes up-regulated during adipocyte differentiation (adipogenesis)	4:6697766	rs3822262	6.66351e-10	0.00038835	S100P	S100P;AC093323.1;RP11-539L10.2;MRFAP1L1;BLOC1S4;AC093323.3;RP11-539L10.3;MRFAP1;KIAA0232;MAN2B2;TBC1D14;CCDC96;TADA2B;GRPEL1;PPP2R2C;RP11-367J11.3;WFS1;RP11-1406H17.1;RP11-586D19.2;RP11-586D19.1;SORCS2
module12:4:6697795	12	HALLMARK_ADIPOGENESIS	Genes up-regulated during adipocyte differentiation (adipogenesis)	4:6697795		6.03496e-10	0.000392157	S100P	S100P;AC093323.1;RP11-539L10.2;MRFAP1L1;BLOC1S4;AC093323.3;RP11-539L10.3;MRFAP1;KIAA0232;MAN2B2;TBC1D14;CCDC96;TADA2B;GRPEL1;PPP2R2C;RP11-367J11.3;WFS1;RP11-1406H17.1;RP11-586D19.2;RP11-586D19.1;SORCS2
module12:4:6697822	12	HALLMARK_ADIPOGENESIS	Genes up-regulated during adipocyte differentiation (adipogenesis)	4:6697822		4.69563e-10	0.000404858	S100P	S100P;AC093323.1;RP11-539L10.2;MRFAP1L1;BLOC1S4;AC093323.3;RP11-539L10.3;MRFAP1;KIAA0232;MAN2B2;TBC1D14;CCDC96;TADA2B;GRPEL1;PPP2R2C;RP11-367J11.3;WFS1;RP11-1406H17.1;RP11-586D19.2;RP11-586D19.1;SORCS2
module12:7:50366637	12	HALLMARK_ADIPOGENESIS	Genes up-regulated during adipocyte differentiation (adipogenesis)	7:50366637		2.50133e-13	0	IKZF1	IKZF1;AC020743.4;AC020743.3;FIGNL1;DDC;C7orf72;GRB10;ZPBP
module12:7:50367656	12	HALLMARK_ADIPOGENESIS	Genes up-regulated during adipocyte differentiation (adipogenesis)	7:50367656		2.09807e-08	0.0125948	IKZF1	IKZF1;AC020743.4;AC020743.3;FIGNL1;DDC;C7orf72;GRB10;ZPBP
module12:7:50368308	12	HALLMARK_ADIPOGENESIS	Genes up-regulated during adipocyte differentiation (adipogenesis)	7:50368308		2.02733e-08	0.0123853	IKZF1	IKZF1;AC020743.4;AC020743.3;FIGNL1;DDC;C7orf72;GRB10;ZPBP
module12:7:50368691	12	HALLMARK_ADIPOGENESIS	Genes up-regulated during adipocyte differentiation (adipogenesis)	7:50368691		5.93271e-08	0.0310705	IKZF1	IKZF1;AC020743.4;AC020743.3;FIGNL1;DDC;C7orf72;GRB10;ZPBP
module12:7:50368752	12	HALLMARK_ADIPOGENESIS	Genes up-regulated during adipocyte differentiation (adipogenesis)	7:50368752		4.49658e-08	0.0247619	IKZF1	IKZF1;AC020743.4;AC020743.3;FIGNL1;DDC;C7orf72;GRB10;ZPBP
module12:7:50370254	12	HALLMARK_ADIPOGENESIS	Genes up-regulated during adipocyte differentiation (adipogenesis)	7:50370254	rs149007767	2.92766e-13	0	IKZF1	IKZF1;AC020743.4;AC020743.3;FIGNL1;DDC;C7orf72;GRB10;ZPBP
module12:7:50417632	12	HALLMARK_ADIPOGENESIS	Genes up-regulated during adipocyte differentiation (adipogenesis)	7:50417632	rs62447197	2.97075e-09	0.00279232	IKZF1	IKZF1;FIGNL1;AC020743.4;DDC;AC020743.3;GRB10;C7orf72;AC004920.3
module13:3:56848999	13	HALLMARK_COMPLEMENT	Genes encoding components of the complement system, which is part of the innate immune system	3:56848999	rs6445826	2.01679e-08	0.0124043	ARHGEF3	ARHGEF3;FAM208A;SPATA12;CCDC66;IL17RD;HESX1;APPL1;ASB14;DNAH12
module13:3:56849749	13	HALLMARK_COMPLEMENT	Genes encoding components of the complement system, which is part of the innate immune system	3:56849749	rs1354034	9.99201e-16	0	ARHGEF3	ARHGEF3;FAM208A;SPATA12;CCDC66;IL17RD;HESX1;APPL1;ASB14;DNAH12
module13:3:56857433	13	HALLMARK_COMPLEMENT	Genes encoding components of the complement system, which is part of the innate immune system	3:56857433		2.28567e-09	0.0026738	ARHGEF3	ARHGEF3;FAM208A;SPATA12;CCDC66;IL17RD;HESX1;APPL1;ASB14;DNAH12
module13:3:56858686	13	HALLMARK_COMPLEMENT	Genes encoding components of the complement system, which is part of the innate immune system	3:56858686		1.30535e-09	0.000922509	ARHGEF3	ARHGEF3;FAM208A;SPATA12;IL17RD;CCDC66;HESX1;APPL1;ASB14;DNAH12
module13:3:56858890	13	HALLMARK_COMPLEMENT	Genes encoding components of the complement system, which is part of the innate immune system	3:56858890	rs13062635	1.61098e-09	0.00108499	ARHGEF3	ARHGEF3;FAM208A;SPATA12;IL17RD;CCDC66;HESX1;APPL1;ASB14;DNAH12
module13:3:56859297	13	HALLMARK_COMPLEMENT	Genes encoding components of the complement system, which is part of the innate immune system	3:56859297		1.49109e-09	0.00109091	ARHGEF3	ARHGEF3;FAM208A;SPATA12;IL17RD;CCDC66;HESX1;APPL1;ASB14;DNAH12
module13:3:56859424	13	HALLMARK_COMPLEMENT	Genes encoding components of the complement system, which is part of the innate immune system	3:56859424		1.26422e-07	0.0720047	ARHGEF3	ARHGEF3;FAM208A;SPATA12;IL17RD;CCDC66;HESX1;APPL1;ASB14;DNAH12
module13:3:56859614	13	HALLMARK_COMPLEMENT	Genes encoding components of the complement system, which is part of the innate immune system	3:56859614		1.51523e-09	0.00108893	ARHGEF3	ARHGEF3;FAM208A;SPATA12;IL17RD;CCDC66;HESX1;APPL1;ASB14;DNAH12
module13:3:56859829	13	HALLMARK_COMPLEMENT	Genes encoding components of the complement system, which is part of the innate immune system	3:56859829		1.43423e-07	0.0767981	ARHGEF3	ARHGEF3;FAM208A;SPATA12;IL17RD;CCDC66;HESX1;APPL1;ASB14;DNAH12
module13:3:56861091	13	HALLMARK_COMPLEMENT	Genes encoding components of the complement system, which is part of the innate immune system	3:56861091		2.05349e-07	0.0940797	ARHGEF3	ARHGEF3;FAM208A;SPATA12;IL17RD;CCDC66;HESX1;APPL1;ASB14;DNAH12
module13:3:56861222	13	HALLMARK_COMPLEMENT	Genes encoding components of the complement system, which is part of the innate immune system	3:56861222	rs9861033	1.63483e-08	0.0106811	ARHGEF3	ARHGEF3;FAM208A;SPATA12;IL17RD;CCDC66;HESX1;APPL1;ASB14;DNAH12
module13:3:56862341	13	HALLMARK_COMPLEMENT	Genes encoding components of the complement system, which is part of the innate immune system	3:56862341		1.51477e-08	0.00938967	ARHGEF3	ARHGEF3;FAM208A;SPATA12;IL17RD;CCDC66;HESX1;APPL1;ASB14;DNAH12
module13:3:56862390	13	HALLMARK_COMPLEMENT	Genes encoding components of the complement system, which is part of the innate immune system	3:56862390		7.92269e-08	0.0477667	ARHGEF3	ARHGEF3;FAM208A;SPATA12;IL17RD;CCDC66;HESX1;APPL1;ASB14;DNAH12
module13:3:56865445	13	HALLMARK_COMPLEMENT	Genes encoding components of the complement system, which is part of the innate immune system	3:56865445	rs11925835	7.4874e-11	0	ARHGEF3	ARHGEF3;FAM208A;SPATA12;IL17RD;CCDC66;HESX1;APPL1;ASB14;DNAH12
module13:3:56865776	13	HALLMARK_COMPLEMENT	Genes encoding components of the complement system, which is part of the innate immune system	3:56865776	rs12485738	1.15635e-07	0.0678998	ARHGEF3	ARHGEF3;FAM208A;SPATA12;IL17RD;CCDC66;HESX1;APPL1;ASB14;DNAH12
module13:4:6696460	13	HALLMARK_COMPLEMENT	Genes encoding components of the complement system, which is part of the innate immune system	4:6696460		3.86317e-10	0.000424628	S100P	S100P;AC093323.1;RP11-539L10.2;MRFAP1L1;AC093323.3;BLOC1S4;RP11-539L10.3;MRFAP1;KIAA0232;MAN2B2;TBC1D14;CCDC96;TADA2B;GRPEL1;PPP2R2C;RP11-367J11.3;WFS1;RP11-1406H17.1;RP11-586D19.2;RP11-586D19.1;SORCS2
module13:4:6696524	13	HALLMARK_COMPLEMENT	Genes encoding components of the complement system, which is part of the innate immune system	4:6696524		3.74221e-10	0.00042735	S100P	S100P;AC093323.1;RP11-539L10.2;MRFAP1L1;BLOC1S4;AC093323.3;RP11-539L10.3;MRFAP1;KIAA0232;MAN2B2;TBC1D14;CCDC96;TADA2B;GRPEL1;PPP2R2C;RP11-367J11.3;WFS1;RP11-1406H17.1;RP11-586D19.2;RP11-586D19.1;SORCS2
module13:4:6696694	13	HALLMARK_COMPLEMENT	Genes encoding components of the complement system, which is part of the innate immune system	4:6696694		1.03413e-09	0.000373134	S100P	S100P;AC093323.1;RP11-539L10.2;MRFAP1L1;BLOC1S4;AC093323.3;RP11-539L10.3;MRFAP1;KIAA0232;MAN2B2;TBC1D14;CCDC96;TADA2B;GRPEL1;PPP2R2C;RP11-367J11.3;WFS1;RP11-1406H17.1;RP11-586D19.2;RP11-586D19.1;SORCS2
module13:4:6697176	13	HALLMARK_COMPLEMENT	Genes encoding components of the complement system, which is part of the innate immune system	4:6697176		4.36579e-10	0.000413223	S100P	S100P;AC093323.1;RP11-539L10.2;MRFAP1L1;BLOC1S4;AC093323.3;RP11-539L10.3;MRFAP1;KIAA0232;MAN2B2;TBC1D14;CCDC96;TADA2B;GRPEL1;PPP2R2C;RP11-367J11.3;WFS1;RP11-1406H17.1;RP11-586D19.2;RP11-586D19.1;SORCS2
module13:4:6697554	13	HALLMARK_COMPLEMENT	Genes encoding components of the complement system, which is part of the innate immune system	4:6697554		4.04144e-10	0.000417537	S100P	S100P;AC093323.1;RP11-539L10.2;MRFAP1L1;BLOC1S4;AC093323.3;RP11-539L10.3;MRFAP1;KIAA0232;MAN2B2;TBC1D14;CCDC96;TADA2B;GRPEL1;PPP2R2C;RP11-367J11.3;WFS1;RP11-1406H17.1;RP11-586D19.2;RP11-586D19.1;SORCS2
module13:4:6697673	13	HALLMARK_COMPLEMENT	Genes encoding components of the complement system, which is part of the innate immune system	4:6697673		1.9271e-10	0.000242131	S100P	S100P;AC093323.1;RP11-539L10.2;MRFAP1L1;BLOC1S4;AC093323.3;RP11-539L10.3;MRFAP1;KIAA0232;MAN2B2;TBC1D14;CCDC96;TADA2B;GRPEL1;PPP2R2C;RP11-367J11.3;WFS1;RP11-1406H17.1;RP11-586D19.2;RP11-586D19.1;SORCS2
module13:4:6697766	13	HALLMARK_COMPLEMENT	Genes encoding components of the complement system, which is part of the innate immune system	4:6697766	rs3822262	3.87406e-10	0.000423729	S100P	S100P;AC093323.1;RP11-539L10.2;MRFAP1L1;BLOC1S4;AC093323.3;RP11-539L10.3;MRFAP1;KIAA0232;MAN2B2;TBC1D14;CCDC96;TADA2B;GRPEL1;PPP2R2C;RP11-367J11.3;WFS1;RP11-1406H17.1;RP11-586D19.2;RP11-586D19.1;SORCS2
module13:4:6697795	13	HALLMARK_COMPLEMENT	Genes encoding components of the complement system, which is part of the innate immune system	4:6697795		3.91728e-10	0.000422833	S100P	S100P;AC093323.1;RP11-539L10.2;MRFAP1L1;BLOC1S4;AC093323.3;RP11-539L10.3;MRFAP1;KIAA0232;MAN2B2;TBC1D14;CCDC96;TADA2B;GRPEL1;PPP2R2C;RP11-367J11.3;WFS1;RP11-1406H17.1;RP11-586D19.2;RP11-586D19.1;SORCS2
module13:4:6697822	13	HALLMARK_COMPLEMENT	Genes encoding components of the complement system, which is part of the innate immune system	4:6697822		6.38984e-10	0.000390625	S100P	S100P;AC093323.1;RP11-539L10.2;MRFAP1L1;BLOC1S4;AC093323.3;RP11-539L10.3;MRFAP1;KIAA0232;MAN2B2;TBC1D14;CCDC96;TADA2B;GRPEL1;PPP2R2C;RP11-367J11.3;WFS1;RP11-1406H17.1;RP11-586D19.2;RP11-586D19.1;SORCS2
module13:7:50366637	13	HALLMARK_COMPLEMENT	Genes encoding components of the complement system, which is part of the innate immune system	7:50366637		3.33067e-15	0	IKZF1	IKZF1;AC020743.4;AC020743.3;FIGNL1;DDC;C7orf72;GRB10;ZPBP
module13:7:50367656	13	HALLMARK_COMPLEMENT	Genes encoding components of the complement system, which is part of the innate immune system	7:50367656		2.7809e-10	0.000449438	IKZF1	IKZF1;AC020743.4;AC020743.3;FIGNL1;DDC;C7orf72;GRB10;ZPBP
module13:7:50368308	13	HALLMARK_COMPLEMENT	Genes encoding components of the complement system, which is part of the innate immune system	7:50368308		2.42032e-10	0.000457666	IKZF1	IKZF1;AC020743.4;AC020743.3;FIGNL1;DDC;C7orf72;GRB10;ZPBP
module13:7:50368691	13	HALLMARK_COMPLEMENT	Genes encoding components of the complement system, which is part of the innate immune system	7:50368691		2.20487e-10	0.00046729	IKZF1	IKZF1;AC020743.4;AC020743.3;FIGNL1;DDC;C7orf72;GRB10;ZPBP
module13:7:50368752	13	HALLMARK_COMPLEMENT	Genes encoding components of the complement system, which is part of the innate immune system	7:50368752		5.98183e-10	0.000393701	IKZF1	IKZF1;AC020743.4;AC020743.3;FIGNL1;DDC;C7orf72;GRB10;ZPBP
module13:7:50370254	13	HALLMARK_COMPLEMENT	Genes encoding components of the complement system, which is part of the innate immune system	7:50370254	rs149007767	2.55351e-15	0	IKZF1	IKZF1;AC020743.4;AC020743.3;FIGNL1;DDC;C7orf72;GRB10;ZPBP
module13:7:50417632	13	HALLMARK_COMPLEMENT	Genes encoding components of the complement system, which is part of the innate immune system	7:50417632	rs62447197	7.14608e-10	0.000386847	IKZF1	IKZF1;FIGNL1;AC020743.4;DDC;AC020743.3;GRB10;C7orf72;AC004920.3
module14:3:56849749	14	HALLMARK_ALLOGRAFT_REJECTION	Genes up-regulated during transplant rejection	3:56849749	rs1354034	2.79392e-08	0.0154185	ARHGEF3	ARHGEF3;FAM208A;SPATA12;CCDC66;IL17RD;HESX1;APPL1;ASB14;DNAH12
module14:4:6696460	14	HALLMARK_ALLOGRAFT_REJECTION	Genes up-regulated during transplant rejection	4:6696460		6.56031e-08	0.0354005	S100P	S100P;AC093323.1;RP11-539L10.2;MRFAP1L1;AC093323.3;BLOC1S4;RP11-539L10.3;MRFAP1;KIAA0232;MAN2B2;TBC1D14;CCDC96;TADA2B;GRPEL1;PPP2R2C;RP11-367J11.3;WFS1;RP11-1406H17.1;RP11-586D19.2;RP11-586D19.1;SORCS2
module14:4:6696524	14	HALLMARK_ALLOGRAFT_REJECTION	Genes up-regulated during transplant rejection	4:6696524		5.10772e-08	0.0284182	S100P	S100P;AC093323.1;RP11-539L10.2;MRFAP1L1;BLOC1S4;AC093323.3;RP11-539L10.3;MRFAP1;KIAA0232;MAN2B2;TBC1D14;CCDC96;TADA2B;GRPEL1;PPP2R2C;RP11-367J11.3;WFS1;RP11-1406H17.1;RP11-586D19.2;RP11-586D19.1;SORCS2
module14:4:6697176	14	HALLMARK_ALLOGRAFT_REJECTION	Genes up-regulated during transplant rejection	4:6697176		6.45356e-08	0.0351036	S100P	S100P;AC093323.1;RP11-539L10.2;MRFAP1L1;BLOC1S4;AC093323.3;RP11-539L10.3;MRFAP1;KIAA0232;MAN2B2;TBC1D14;CCDC96;TADA2B;GRPEL1;PPP2R2C;RP11-367J11.3;WFS1;RP11-1406H17.1;RP11-586D19.2;RP11-586D19.1;SORCS2
module14:4:6697554	14	HALLMARK_ALLOGRAFT_REJECTION	Genes up-regulated during transplant rejection	4:6697554		6.37908e-08	0.0345006	S100P	S100P;AC093323.1;RP11-539L10.2;MRFAP1L1;BLOC1S4;AC093323.3;RP11-539L10.3;MRFAP1;KIAA0232;MAN2B2;TBC1D14;CCDC96;TADA2B;GRPEL1;PPP2R2C;RP11-367J11.3;WFS1;RP11-1406H17.1;RP11-586D19.2;RP11-586D19.1;SORCS2
module14:4:6697673	14	HALLMARK_ALLOGRAFT_REJECTION	Genes up-regulated during transplant rejection	4:6697673		5.11175e-08	0.0286479	S100P	S100P;AC093323.1;RP11-539L10.2;MRFAP1L1;BLOC1S4;AC093323.3;RP11-539L10.3;MRFAP1;KIAA0232;MAN2B2;TBC1D14;CCDC96;TADA2B;GRPEL1;PPP2R2C;RP11-367J11.3;WFS1;RP11-1406H17.1;RP11-586D19.2;RP11-586D19.1;SORCS2
module14:4:6697766	14	HALLMARK_ALLOGRAFT_REJECTION	Genes up-regulated during transplant rejection	4:6697766	rs3822262	6.32075e-08	0.0340702	S100P	S100P;AC093323.1;RP11-539L10.2;MRFAP1L1;BLOC1S4;AC093323.3;RP11-539L10.3;MRFAP1;KIAA0232;MAN2B2;TBC1D14;CCDC96;TADA2B;GRPEL1;PPP2R2C;RP11-367J11.3;WFS1;RP11-1406H17.1;RP11-586D19.2;RP11-586D19.1;SORCS2
module14:4:6697795	14	HALLMARK_ALLOGRAFT_REJECTION	Genes up-regulated during transplant rejection	4:6697795		6.20043e-08	0.0324219	S100P	S100P;AC093323.1;RP11-539L10.2;MRFAP1L1;BLOC1S4;AC093323.3;RP11-539L10.3;MRFAP1;KIAA0232;MAN2B2;TBC1D14;CCDC96;TADA2B;GRPEL1;PPP2R2C;RP11-367J11.3;WFS1;RP11-1406H17.1;RP11-586D19.2;RP11-586D19.1;SORCS2
module14:4:6697822	14	HALLMARK_ALLOGRAFT_REJECTION	Genes up-regulated during transplant rejection	4:6697822		3.72412e-08	0.0188467	S100P	S100P;AC093323.1;RP11-539L10.2;MRFAP1L1;BLOC1S4;AC093323.3;RP11-539L10.3;MRFAP1;KIAA0232;MAN2B2;TBC1D14;CCDC96;TADA2B;GRPEL1;PPP2R2C;RP11-367J11.3;WFS1;RP11-1406H17.1;RP11-586D19.2;RP11-586D19.1;SORCS2
module14:13:105720856	14	HALLMARK_ALLOGRAFT_REJECTION	Genes up-regulated during transplant rejection	13:105720856		8.14139e-08	0.0492574	DAOA	DAOA
module15:3:56848999	15	HALLMARK_INFLAMMATORY_RESPONSE	Genes defining inflammatory response	3:56848999	rs6445826	4.00963e-09	0.00357751	ARHGEF3	ARHGEF3;FAM208A;SPATA12;CCDC66;IL17RD;HESX1;APPL1;ASB14;DNAH12
module15:3:56849749	15	HALLMARK_INFLAMMATORY_RESPONSE	Genes defining inflammatory response	3:56849749	rs1354034	0	0	ARHGEF3	ARHGEF3;FAM208A;SPATA12;CCDC66;IL17RD;HESX1;APPL1;ASB14;DNAH12
module15:3:56857433	15	HALLMARK_INFLAMMATORY_RESPONSE	Genes defining inflammatory response	3:56857433		5.87416e-10	0.000394477	ARHGEF3	ARHGEF3;FAM208A;SPATA12;CCDC66;IL17RD;HESX1;APPL1;ASB14;DNAH12
module15:3:56858686	15	HALLMARK_INFLAMMATORY_RESPONSE	Genes defining inflammatory response	3:56858686		4.05521e-10	0.000416667	ARHGEF3	ARHGEF3;FAM208A;SPATA12;IL17RD;CCDC66;HESX1;APPL1;ASB14;DNAH12
module15:3:56858890	15	HALLMARK_INFLAMMATORY_RESPONSE	Genes defining inflammatory response	3:56858890	rs13062635	4.03716e-10	0.00041841	ARHGEF3	ARHGEF3;FAM208A;SPATA12;IL17RD;CCDC66;HESX1;APPL1;ASB14;DNAH12
module15:3:56859297	15	HALLMARK_INFLAMMATORY_RESPONSE	Genes defining inflammatory response	3:56859297		3.97573e-10	0.000419287	ARHGEF3	ARHGEF3;FAM208A;SPATA12;IL17RD;CCDC66;HESX1;APPL1;ASB14;DNAH12
module15:3:56859614	15	HALLMARK_INFLAMMATORY_RESPONSE	Genes defining inflammatory response	3:56859614		3.95178e-10	0.000420168	ARHGEF3	ARHGEF3;FAM208A;SPATA12;IL17RD;CCDC66;HESX1;APPL1;ASB14;DNAH12
module15:3:56860883	15	HALLMARK_INFLAMMATORY_RESPONSE	Genes defining inflammatory response	3:56860883		2.32723e-09	0.00266904	ARHGEF3	ARHGEF3;FAM208A;SPATA12;IL17RD;CCDC66;HESX1;APPL1;ASB14;DNAH12
module15:3:56861091	15	HALLMARK_INFLAMMATORY_RESPONSE	Genes defining inflammatory response	3:56861091		2.40266e-09	0.00265957	ARHGEF3	ARHGEF3;FAM208A;SPATA12;IL17RD;CCDC66;HESX1;APPL1;ASB14;DNAH12
module15:3:56861222	15	HALLMARK_INFLAMMATORY_RESPONSE	Genes defining inflammatory response	3:56861222	rs9861033	4.71159e-10	0.00040404	ARHGEF3	ARHGEF3;FAM208A;SPATA12;IL17RD;CCDC66;HESX1;APPL1;ASB14;DNAH12
module15:3:56862341	15	HALLMARK_INFLAMMATORY_RESPONSE	Genes defining inflammatory response	3:56862341		4.3625e-10	0.000414079	ARHGEF3	ARHGEF3;FAM208A;SPATA12;IL17RD;CCDC66;HESX1;APPL1;ASB14;DNAH12
module15:3:56865445	15	HALLMARK_INFLAMMATORY_RESPONSE	Genes defining inflammatory response	3:56865445	rs11925835	1.18394e-10	0	ARHGEF3	ARHGEF3;FAM208A;SPATA12;IL17RD;CCDC66;HESX1;APPL1;ASB14;DNAH12
module15:4:6696460	15	HALLMARK_INFLAMMATORY_RESPONSE	Genes defining inflammatory response	4:6696460		8.65974e-15	0	S100P	S100P;AC093323.1;RP11-539L10.2;MRFAP1L1;AC093323.3;BLOC1S4;RP11-539L10.3;MRFAP1;KIAA0232;MAN2B2;TBC1D14;CCDC96;TADA2B;GRPEL1;PPP2R2C;RP11-367J11.3;WFS1;RP11-1406H17.1;RP11-586D19.2;RP11-586D19.1;SORCS2
module15:4:6696524	15	HALLMARK_INFLAMMATORY_RESPONSE	Genes defining inflammatory response	4:6696524		7.21645e-15	0	S100P	S100P;AC093323.1;RP11-539L10.2;MRFAP1L1;BLOC1S4;AC093323.3;RP11-539L10.3;MRFAP1;KIAA0232;MAN2B2;TBC1D14;CCDC96;TADA2B;GRPEL1;PPP2R2C;RP11-367J11.3;WFS1;RP11-1406H17.1;RP11-586D19.2;RP11-586D19.1;SORCS2
module15:4:6696694	15	HALLMARK_INFLAMMATORY_RESPONSE	Genes defining inflammatory response	4:6696694		1.01119e-12	0	S100P	S100P;AC093323.1;RP11-539L10.2;MRFAP1L1;BLOC1S4;AC093323.3;RP11-539L10.3;MRFAP1;KIAA0232;MAN2B2;TBC1D14;CCDC96;TADA2B;GRPEL1;PPP2R2C;RP11-367J11.3;WFS1;RP11-1406H17.1;RP11-586D19.2;RP11-586D19.1;SORCS2
module15:4:6697176	15	HALLMARK_INFLAMMATORY_RESPONSE	Genes defining inflammatory response	4:6697176		8.54872e-15	0	S100P	S100P;AC093323.1;RP11-539L10.2;MRFAP1L1;BLOC1S4;AC093323.3;RP11-539L10.3;MRFAP1;KIAA0232;MAN2B2;TBC1D14;CCDC96;TADA2B;GRPEL1;PPP2R2C;RP11-367J11.3;WFS1;RP11-1406H17.1;RP11-586D19.2;RP11-586D19.1;SORCS2
module15:4:6697554	15	HALLMARK_INFLAMMATORY_RESPONSE	Genes defining inflammatory response	4:6697554		1.07692e-14	0	S100P	S100P;AC093323.1;RP11-539L10.2;MRFAP1L1;BLOC1S4;AC093323.3;RP11-539L10.3;MRFAP1;KIAA0232;MAN2B2;TBC1D14;CCDC96;TADA2B;GRPEL1;PPP2R2C;RP11-367J11.3;WFS1;RP11-1406H17.1;RP11-586D19.2;RP11-586D19.1;SORCS2
module15:4:6697673	15	HALLMARK_INFLAMMATORY_RESPONSE	Genes defining inflammatory response	4:6697673		4.77396e-15	0	S100P	S100P;AC093323.1;RP11-539L10.2;MRFAP1L1;BLOC1S4;AC093323.3;RP11-539L10.3;MRFAP1;KIAA0232;MAN2B2;TBC1D14;CCDC96;TADA2B;GRPEL1;PPP2R2C;RP11-367J11.3;WFS1;RP11-1406H17.1;RP11-586D19.2;RP11-586D19.1;SORCS2
module15:4:6697766	15	HALLMARK_INFLAMMATORY_RESPONSE	Genes defining inflammatory response	4:6697766	rs3822262	9.54792e-15	0	S100P	S100P;AC093323.1;RP11-539L10.2;MRFAP1L1;BLOC1S4;AC093323.3;RP11-539L10.3;MRFAP1;KIAA0232;MAN2B2;TBC1D14;CCDC96;TADA2B;GRPEL1;PPP2R2C;RP11-367J11.3;WFS1;RP11-1406H17.1;RP11-586D19.2;RP11-586D19.1;SORCS2
module15:4:6697795	15	HALLMARK_INFLAMMATORY_RESPONSE	Genes defining inflammatory response	4:6697795		9.88098e-15	0	S100P	S100P;AC093323.1;RP11-539L10.2;MRFAP1L1;BLOC1S4;AC093323.3;RP11-539L10.3;MRFAP1;KIAA0232;MAN2B2;TBC1D14;CCDC96;TADA2B;GRPEL1;PPP2R2C;RP11-367J11.3;WFS1;RP11-1406H17.1;RP11-586D19.2;RP11-586D19.1;SORCS2
module15:4:6697822	15	HALLMARK_INFLAMMATORY_RESPONSE	Genes defining inflammatory response	4:6697822		9.76996e-15	0	S100P	S100P;AC093323.1;RP11-539L10.2;MRFAP1L1;BLOC1S4;AC093323.3;RP11-539L10.3;MRFAP1;KIAA0232;MAN2B2;TBC1D14;CCDC96;TADA2B;GRPEL1;PPP2R2C;RP11-367J11.3;WFS1;RP11-1406H17.1;RP11-586D19.2;RP11-586D19.1;SORCS2
module15:7:50366637	15	HALLMARK_INFLAMMATORY_RESPONSE	Genes defining inflammatory response	7:50366637		0	0	IKZF1	IKZF1;AC020743.4;AC020743.3;FIGNL1;DDC;C7orf72;GRB10;ZPBP
module15:7:50367656	15	HALLMARK_INFLAMMATORY_RESPONSE	Genes defining inflammatory response	7:50367656		1.70641e-13	0	IKZF1	IKZF1;AC020743.4;AC020743.3;FIGNL1;DDC;C7orf72;GRB10;ZPBP
module15:7:50368308	15	HALLMARK_INFLAMMATORY_RESPONSE	Genes defining inflammatory response	7:50368308		2.02505e-13	0	IKZF1	IKZF1;AC020743.4;AC020743.3;FIGNL1;DDC;C7orf72;GRB10;ZPBP
module15:7:50368691	15	HALLMARK_INFLAMMATORY_RESPONSE	Genes defining inflammatory response	7:50368691		2.38254e-13	0	IKZF1	IKZF1;AC020743.4;AC020743.3;FIGNL1;DDC;C7orf72;GRB10;ZPBP
module15:7:50368752	15	HALLMARK_INFLAMMATORY_RESPONSE	Genes defining inflammatory response	7:50368752		5.20806e-13	0	IKZF1	IKZF1;AC020743.4;AC020743.3;FIGNL1;DDC;C7orf72;GRB10;ZPBP
module15:7:50370254	15	HALLMARK_INFLAMMATORY_RESPONSE	Genes defining inflammatory response	7:50370254	rs149007767	0	0	IKZF1	IKZF1;AC020743.4;AC020743.3;FIGNL1;DDC;C7orf72;GRB10;ZPBP
module15:7:50417632	15	HALLMARK_INFLAMMATORY_RESPONSE	Genes defining inflammatory response	7:50417632	rs62447197	4.27436e-13	0	IKZF1	IKZF1;FIGNL1;AC020743.4;DDC;AC020743.3;GRB10;C7orf72;AC004920.3
module15:8:72721784	15	HALLMARK_INFLAMMATORY_RESPONSE	Genes defining inflammatory response	8:72721784		1.68715e-07	0.0851184	RP11-383H13.1	RP11-383H13.1;RP11-281N10.1;MSC;RP11-1144P22.1;TRPA1;RP11-142A23.1;RP11-1102P16.1
module15:8:72722074	15	HALLMARK_INFLAMMATORY_RESPONSE	Genes defining inflammatory response	8:72722074		4.21077e-08	0.0227397	RP11-383H13.1	RP11-383H13.1;RP11-281N10.1;MSC;RP11-1144P22.1;TRPA1;RP11-142A23.1;RP11-1102P16.1
module15:8:72722100	15	HALLMARK_INFLAMMATORY_RESPONSE	Genes defining inflammatory response	8:72722100		1.60764e-07	0.0813348	RP11-383H13.1	RP11-383H13.1;RP11-281N10.1;MSC;RP11-1144P22.1;TRPA1;RP11-142A23.1;RP11-1102P16.1
module15:8:72722335	15	HALLMARK_INFLAMMATORY_RESPONSE	Genes defining inflammatory response	8:72722335		1.57232e-07	0.0798635	RP11-383H13.1	RP11-383H13.1;RP11-281N10.1;MSC;RP11-1144P22.1;TRPA1;RP11-142A23.1;RP11-1102P16.1
module15:8:72722513	15	HALLMARK_INFLAMMATORY_RESPONSE	Genes defining inflammatory response	8:72722513		1.5873e-07	0.0803855	RP11-383H13.1	RP11-383H13.1;RP11-281N10.1;MSC;RP11-1144P22.1;TRPA1;RP11-142A23.1;RP11-1102P16.1
module15:8:72722581	15	HALLMARK_INFLAMMATORY_RESPONSE	Genes defining inflammatory response	8:72722581		1.5693e-07	0.0799544	RP11-383H13.1	RP11-383H13.1;RP11-281N10.1;MSC;RP11-1144P22.1;TRPA1;RP11-142A23.1;RP11-1102P16.1
module15:8:72722684	15	HALLMARK_INFLAMMATORY_RESPONSE	Genes defining inflammatory response	8:72722684		1.60062e-07	0.0810872	RP11-383H13.1	RP11-383H13.1;RP11-281N10.1;MSC;RP11-1144P22.1;TRPA1;RP11-142A23.1;RP11-1102P16.1
module15:8:72722777	15	HALLMARK_INFLAMMATORY_RESPONSE	Genes defining inflammatory response	8:72722777		1.58508e-07	0.0804767	RP11-383H13.1	RP11-383H13.1;RP11-281N10.1;MSC;RP11-1144P22.1;TRPA1;RP11-142A23.1;RP11-1102P16.1
module15:18:47272034	15	HALLMARK_INFLAMMATORY_RESPONSE	Genes defining inflammatory response	18:47272034		1.42412e-07	0.0767442	RP11-813F20.2	RP11-813F20.2;ACAA2;RP11-886H22.1;MYO5B;LIPG;RP11-110H1.8;RPL17;RPL17-C18orf32;C18orf32;CCDC11
module15:18:47276570	15	HALLMARK_INFLAMMATORY_RESPONSE	Genes defining inflammatory response	18:47276570		1.8068e-07	0.0890122	RP11-813F20.2	RP11-813F20.2;ACAA2;RP11-886H22.1;MYO5B;LIPG;RP11-110H1.8;RPL17;RPL17-C18orf32;C18orf32;CCDC11
module15:18:47278433	15	HALLMARK_INFLAMMATORY_RESPONSE	Genes defining inflammatory response	18:47278433		1.8066e-07	0.0891111	RP11-813F20.2	RP11-813F20.2;ACAA2;RP11-886H22.1;MYO5B;LIPG;RP11-110H1.8;RPL17;RPL17-C18orf32;C18orf32;CCDC11
module15:18:47278864	15	HALLMARK_INFLAMMATORY_RESPONSE	Genes defining inflammatory response	18:47278864		1.85611e-07	0.0902547	RP11-813F20.2	RP11-813F20.2;ACAA2;RP11-886H22.1;MYO5B;LIPG;RP11-110H1.8;RPL17;RPL17-C18orf32;C18orf32;CCDC11
module15:18:47283601	15	HALLMARK_INFLAMMATORY_RESPONSE	Genes defining inflammatory response	18:47283601		2.29939e-07	0.0993776	RP11-813F20.2	RP11-813F20.2;ACAA2;RP11-886H22.1;MYO5B;LIPG;RP11-110H1.8;RPL17;RPL17-C18orf32;C18orf32;CCDC11
module15:18:47283613	15	HALLMARK_INFLAMMATORY_RESPONSE	Genes defining inflammatory response	18:47283613		2.00392e-07	0.0928339	RP11-813F20.2	RP11-813F20.2;ACAA2;RP11-886H22.1;MYO5B;LIPG;RP11-110H1.8;RPL17;RPL17-C18orf32;C18orf32;CCDC11
module15:18:47283871	15	HALLMARK_INFLAMMATORY_RESPONSE	Genes defining inflammatory response	18:47283871		1.99806e-07	0.0928261	RP11-813F20.2	RP11-813F20.2;ACAA2;RP11-886H22.1;MYO5B;LIPG;RP11-110H1.8;RPL17;RPL17-C18orf32;C18orf32;CCDC11
module16:7:50366637	16	HALLMARK_GLYCOLYSIS	Genes encoding proteins involved in glycolysis and gluconeogenesis	7:50366637		4.63307e-08	0.0256793	IKZF1	IKZF1;AC020743.4;AC020743.3;FIGNL1;DDC;C7orf72;GRB10;ZPBP
module16:7:50370254	16	HALLMARK_GLYCOLYSIS	Genes encoding proteins involved in glycolysis and gluconeogenesis	7:50370254	rs149007767	4.88442e-08	0.0269283	IKZF1	IKZF1;AC020743.4;AC020743.3;FIGNL1;DDC;C7orf72;GRB10;ZPBP
module17:3:56849749	17	HALLMARK_XENOBIOTIC_METABOLISM	Genes encoding proteins involved in processing of drugs and other xenobiotics	3:56849749	rs1354034	3.29558e-08	0.0175109	ARHGEF3	ARHGEF3;FAM208A;SPATA12;CCDC66;IL17RD;HESX1;APPL1;ASB14;DNAH12
module17:4:6696460	17	HALLMARK_XENOBIOTIC_METABOLISM	Genes encoding proteins involved in processing of drugs and other xenobiotics	4:6696460		3.96683e-13	0	S100P	S100P;AC093323.1;RP11-539L10.2;MRFAP1L1;AC093323.3;BLOC1S4;RP11-539L10.3;MRFAP1;KIAA0232;MAN2B2;TBC1D14;CCDC96;TADA2B;GRPEL1;PPP2R2C;RP11-367J11.3;WFS1;RP11-1406H17.1;RP11-586D19.2;RP11-586D19.1;SORCS2
module17:4:6696524	17	HALLMARK_XENOBIOTIC_METABOLISM	Genes encoding proteins involved in processing of drugs and other xenobiotics	4:6696524		2.33813e-13	0	S100P	S100P;AC093323.1;RP11-539L10.2;MRFAP1L1;BLOC1S4;AC093323.3;RP11-539L10.3;MRFAP1;KIAA0232;MAN2B2;TBC1D14;CCDC96;TADA2B;GRPEL1;PPP2R2C;RP11-367J11.3;WFS1;RP11-1406H17.1;RP11-586D19.2;RP11-586D19.1;SORCS2
module17:4:6696694	17	HALLMARK_XENOBIOTIC_METABOLISM	Genes encoding proteins involved in processing of drugs and other xenobiotics	4:6696694		4.66399e-11	0	S100P	S100P;AC093323.1;RP11-539L10.2;MRFAP1L1;BLOC1S4;AC093323.3;RP11-539L10.3;MRFAP1;KIAA0232;MAN2B2;TBC1D14;CCDC96;TADA2B;GRPEL1;PPP2R2C;RP11-367J11.3;WFS1;RP11-1406H17.1;RP11-586D19.2;RP11-586D19.1;SORCS2
module17:4:6697176	17	HALLMARK_XENOBIOTIC_METABOLISM	Genes encoding proteins involved in processing of drugs and other xenobiotics	4:6697176		6.03517e-13	0	S100P	S100P;AC093323.1;RP11-539L10.2;MRFAP1L1;BLOC1S4;AC093323.3;RP11-539L10.3;MRFAP1;KIAA0232;MAN2B2;TBC1D14;CCDC96;TADA2B;GRPEL1;PPP2R2C;RP11-367J11.3;WFS1;RP11-1406H17.1;RP11-586D19.2;RP11-586D19.1;SORCS2
module17:4:6697554	17	HALLMARK_XENOBIOTIC_METABOLISM	Genes encoding proteins involved in processing of drugs and other xenobiotics	4:6697554		4.54081e-13	0	S100P	S100P;AC093323.1;RP11-539L10.2;MRFAP1L1;BLOC1S4;AC093323.3;RP11-539L10.3;MRFAP1;KIAA0232;MAN2B2;TBC1D14;CCDC96;TADA2B;GRPEL1;PPP2R2C;RP11-367J11.3;WFS1;RP11-1406H17.1;RP11-586D19.2;RP11-586D19.1;SORCS2
module17:4:6697673	17	HALLMARK_XENOBIOTIC_METABOLISM	Genes encoding proteins involved in processing of drugs and other xenobiotics	4:6697673		4.13225e-13	0	S100P	S100P;AC093323.1;RP11-539L10.2;MRFAP1L1;BLOC1S4;AC093323.3;RP11-539L10.3;MRFAP1;KIAA0232;MAN2B2;TBC1D14;CCDC96;TADA2B;GRPEL1;PPP2R2C;RP11-367J11.3;WFS1;RP11-1406H17.1;RP11-586D19.2;RP11-586D19.1;SORCS2
module17:4:6697766	17	HALLMARK_XENOBIOTIC_METABOLISM	Genes encoding proteins involved in processing of drugs and other xenobiotics	4:6697766	rs3822262	4.18221e-13	0	S100P	S100P;AC093323.1;RP11-539L10.2;MRFAP1L1;BLOC1S4;AC093323.3;RP11-539L10.3;MRFAP1;KIAA0232;MAN2B2;TBC1D14;CCDC96;TADA2B;GRPEL1;PPP2R2C;RP11-367J11.3;WFS1;RP11-1406H17.1;RP11-586D19.2;RP11-586D19.1;SORCS2
module17:4:6697795	17	HALLMARK_XENOBIOTIC_METABOLISM	Genes encoding proteins involved in processing of drugs and other xenobiotics	4:6697795		3.6926e-13	0	S100P	S100P;AC093323.1;RP11-539L10.2;MRFAP1L1;BLOC1S4;AC093323.3;RP11-539L10.3;MRFAP1;KIAA0232;MAN2B2;TBC1D14;CCDC96;TADA2B;GRPEL1;PPP2R2C;RP11-367J11.3;WFS1;RP11-1406H17.1;RP11-586D19.2;RP11-586D19.1;SORCS2
module17:4:6697822	17	HALLMARK_XENOBIOTIC_METABOLISM	Genes encoding proteins involved in processing of drugs and other xenobiotics	4:6697822		7.22755e-13	0	S100P	S100P;AC093323.1;RP11-539L10.2;MRFAP1L1;BLOC1S4;AC093323.3;RP11-539L10.3;MRFAP1;KIAA0232;MAN2B2;TBC1D14;CCDC96;TADA2B;GRPEL1;PPP2R2C;RP11-367J11.3;WFS1;RP11-1406H17.1;RP11-586D19.2;RP11-586D19.1;SORCS2
module17:7:50370254	17	HALLMARK_XENOBIOTIC_METABOLISM	Genes encoding proteins involved in processing of drugs and other xenobiotics	7:50370254	rs149007767	6.60697e-08	0.0358247	IKZF1	IKZF1;AC020743.4;AC020743.3;FIGNL1;DDC;C7orf72;GRB10;ZPBP
module17:8:72722074	17	HALLMARK_XENOBIOTIC_METABOLISM	Genes encoding proteins involved in processing of drugs and other xenobiotics	8:72722074		1.87386e-07	0.0904972	RP11-383H13.1	RP11-383H13.1;RP11-281N10.1;MSC;RP11-1144P22.1;TRPA1;RP11-142A23.1;RP11-1102P16.1
module18:3:56849749	18	HALLMARK_HYPOXIA	Genes up-regulated in response to low oxygen levels (hypoxia)	3:56849749	rs1354034	3.65102e-08	0.0186344	ARHGEF3	ARHGEF3;FAM208A;SPATA12;CCDC66;IL17RD;HESX1;APPL1;ASB14;DNAH12
module18:4:6696460	18	HALLMARK_HYPOXIA	Genes up-regulated in response to low oxygen levels (hypoxia)	4:6696460		9.12004e-10	0.000377358	S100P	S100P;AC093323.1;RP11-539L10.2;MRFAP1L1;AC093323.3;BLOC1S4;RP11-539L10.3;MRFAP1;KIAA0232;MAN2B2;TBC1D14;CCDC96;TADA2B;GRPEL1;PPP2R2C;RP11-367J11.3;WFS1;RP11-1406H17.1;RP11-586D19.2;RP11-586D19.1;SORCS2
module18:4:6696524	18	HALLMARK_HYPOXIA	Genes up-regulated in response to low oxygen levels (hypoxia)	4:6696524		5.61069e-10	0.000398406	S100P	S100P;AC093323.1;RP11-539L10.2;MRFAP1L1;BLOC1S4;AC093323.3;RP11-539L10.3;MRFAP1;KIAA0232;MAN2B2;TBC1D14;CCDC96;TADA2B;GRPEL1;PPP2R2C;RP11-367J11.3;WFS1;RP11-1406H17.1;RP11-586D19.2;RP11-586D19.1;SORCS2
module18:4:6696694	18	HALLMARK_HYPOXIA	Genes up-regulated in response to low oxygen levels (hypoxia)	4:6696694		1.15701e-07	0.0678188	S100P	S100P;AC093323.1;RP11-539L10.2;MRFAP1L1;BLOC1S4;AC093323.3;RP11-539L10.3;MRFAP1;KIAA0232;MAN2B2;TBC1D14;CCDC96;TADA2B;GRPEL1;PPP2R2C;RP11-367J11.3;WFS1;RP11-1406H17.1;RP11-586D19.2;RP11-586D19.1;SORCS2
module18:4:6697176	18	HALLMARK_HYPOXIA	Genes up-regulated in response to low oxygen levels (hypoxia)	4:6697176		8.18757e-10	0.000382409	S100P	S100P;AC093323.1;RP11-539L10.2;MRFAP1L1;BLOC1S4;AC093323.3;RP11-539L10.3;MRFAP1;KIAA0232;MAN2B2;TBC1D14;CCDC96;TADA2B;GRPEL1;PPP2R2C;RP11-367J11.3;WFS1;RP11-1406H17.1;RP11-586D19.2;RP11-586D19.1;SORCS2
module18:4:6697554	18	HALLMARK_HYPOXIA	Genes up-regulated in response to low oxygen levels (hypoxia)	4:6697554		7.98269e-10	0.000383142	S100P	S100P;AC093323.1;RP11-539L10.2;MRFAP1L1;BLOC1S4;AC093323.3;RP11-539L10.3;MRFAP1;KIAA0232;MAN2B2;TBC1D14;CCDC96;TADA2B;GRPEL1;PPP2R2C;RP11-367J11.3;WFS1;RP11-1406H17.1;RP11-586D19.2;RP11-586D19.1;SORCS2
module18:4:6697673	18	HALLMARK_HYPOXIA	Genes up-regulated in response to low oxygen levels (hypoxia)	4:6697673		3.9482e-10	0.000421053	S100P	S100P;AC093323.1;RP11-539L10.2;MRFAP1L1;BLOC1S4;AC093323.3;RP11-539L10.3;MRFAP1;KIAA0232;MAN2B2;TBC1D14;CCDC96;TADA2B;GRPEL1;PPP2R2C;RP11-367J11.3;WFS1;RP11-1406H17.1;RP11-586D19.2;RP11-586D19.1;SORCS2
module18:4:6697766	18	HALLMARK_HYPOXIA	Genes up-regulated in response to low oxygen levels (hypoxia)	4:6697766	rs3822262	7.93852e-10	0.000383877	S100P	S100P;AC093323.1;RP11-539L10.2;MRFAP1L1;BLOC1S4;AC093323.3;RP11-539L10.3;MRFAP1;KIAA0232;MAN2B2;TBC1D14;CCDC96;TADA2B;GRPEL1;PPP2R2C;RP11-367J11.3;WFS1;RP11-1406H17.1;RP11-586D19.2;RP11-586D19.1;SORCS2
module18:4:6697795	18	HALLMARK_HYPOXIA	Genes up-regulated in response to low oxygen levels (hypoxia)	4:6697795		7.51726e-10	0.000385356	S100P	S100P;AC093323.1;RP11-539L10.2;MRFAP1L1;BLOC1S4;AC093323.3;RP11-539L10.3;MRFAP1;KIAA0232;MAN2B2;TBC1D14;CCDC96;TADA2B;GRPEL1;PPP2R2C;RP11-367J11.3;WFS1;RP11-1406H17.1;RP11-586D19.2;RP11-586D19.1;SORCS2
module18:4:6697822	18	HALLMARK_HYPOXIA	Genes up-regulated in response to low oxygen levels (hypoxia)	4:6697822		8.93309e-10	0.000379507	S100P	S100P;AC093323.1;RP11-539L10.2;MRFAP1L1;BLOC1S4;AC093323.3;RP11-539L10.3;MRFAP1;KIAA0232;MAN2B2;TBC1D14;CCDC96;TADA2B;GRPEL1;PPP2R2C;RP11-367J11.3;WFS1;RP11-1406H17.1;RP11-586D19.2;RP11-586D19.1;SORCS2
module18:5:7931683	18	HALLMARK_HYPOXIA	Genes up-regulated in response to low oxygen levels (hypoxia)	5:7931683		1.74982e-07	0.0874299	CTD-2072I24.1	CTD-2072I24.1;FASTKD3;MTRR;C5orf49;RP11-480D4.1;RP11-480D4.2
module18:5:7935029	18	HALLMARK_HYPOXIA	Genes up-regulated in response to low oxygen levels (hypoxia)	5:7935029		1.7857e-07	0.0890747	CTD-2072I24.1	CTD-2072I24.1;FASTKD3;MTRR;C5orf49;RP11-480D4.1;RP11-480D4.2
module18:5:7935866	18	HALLMARK_HYPOXIA	Genes up-regulated in response to low oxygen levels (hypoxia)	5:7935866		1.68762e-07	0.0850225	CTD-2072I24.1	CTD-2072I24.1;FASTKD3;MTRR;C5orf49;RP11-480D4.1;RP11-480D4.2
module18:5:180341751	18	HALLMARK_HYPOXIA	Genes up-regulated in response to low oxygen levels (hypoxia)	5:180341751		2.05535e-07	0.0939785	BTNL8	BTNL8;ZFP62;BTNL3;LINC00847;MGAT1;BTNL9;OR2Y1;OR2V1;RP11-451H23.3;OR2V2;CTC-338M12.2;TRIM7;TRIM41;FLT4;GNB2L1;SCGB3A1;TRIM52;AC008443.1;CTC-338M12.9;AC138035.2;AC138035.1;CNOT6;OR4F3;CTC-573N18.1
module18:5:180341845	18	HALLMARK_HYPOXIA	Genes up-regulated in response to low oxygen levels (hypoxia)	5:180341845		2.21151e-07	0.0977825	BTNL8	BTNL8;ZFP62;BTNL3;LINC00847;MGAT1;BTNL9;OR2Y1;OR2V1;RP11-451H23.3;OR2V2;CTC-338M12.2;TRIM7;TRIM41;FLT4;GNB2L1;SCGB3A1;TRIM52;AC008443.1;CTC-338M12.9;AC138035.2;AC138035.1;CNOT6;OR4F3;CTC-573N18.1
module18:5:180343617	18	HALLMARK_HYPOXIA	Genes up-regulated in response to low oxygen levels (hypoxia)	5:180343617		1.99325e-07	0.0929194	BTNL8	BTNL8;ZFP62;BTNL3;LINC00847;BTNL9;MGAT1;OR2Y1;OR2V1;RP11-451H23.3;OR2V2;CTC-338M12.2;TRIM7;TRIM41;FLT4;GNB2L1;SCGB3A1;TRIM52;AC008443.1;CTC-338M12.9;AC138035.2;AC138035.1;CNOT6;OR4F3;CTC-573N18.1
module18:5:180344763	18	HALLMARK_HYPOXIA	Genes up-regulated in response to low oxygen levels (hypoxia)	5:180344763		2.1449e-07	0.0957447	BTNL8	BTNL8;ZFP62;BTNL3;LINC00847;BTNL9;MGAT1;OR2Y1;OR2V1;RP11-451H23.3;OR2V2;CTC-338M12.2;TRIM7;TRIM41;FLT4;GNB2L1;SCGB3A1;TRIM52;AC008443.1;CTC-338M12.9;AC138035.2;AC138035.1;CNOT6;OR4F3;CTC-573N18.1
module18:5:180344764	18	HALLMARK_HYPOXIA	Genes up-regulated in response to low oxygen levels (hypoxia)	5:180344764		1.90041e-07	0.0908791	BTNL8	BTNL8;ZFP62;BTNL3;LINC00847;BTNL9;MGAT1;OR2Y1;OR2V1;RP11-451H23.3;OR2V2;CTC-338M12.2;TRIM7;TRIM41;FLT4;GNB2L1;SCGB3A1;TRIM52;AC008443.1;CTC-338M12.9;AC138035.2;AC138035.1;CNOT6;OR4F3;CTC-573N18.1
module18:5:180344765	18	HALLMARK_HYPOXIA	Genes up-regulated in response to low oxygen levels (hypoxia)	5:180344765		1.57845e-07	0.0803409	BTNL8	BTNL8;ZFP62;BTNL3;LINC00847;BTNL9;MGAT1;OR2Y1;OR2V1;RP11-451H23.3;OR2V2;CTC-338M12.2;TRIM7;TRIM41;FLT4;GNB2L1;SCGB3A1;TRIM52;AC008443.1;CTC-338M12.9;AC138035.2;AC138035.1;CNOT6;OR4F3;CTC-573N18.1
module18:5:180344766	18	HALLMARK_HYPOXIA	Genes up-regulated in response to low oxygen levels (hypoxia)	5:180344766		2.178e-07	0.0970308	BTNL8	BTNL8;ZFP62;BTNL3;LINC00847;BTNL9;MGAT1;OR2Y1;OR2V1;RP11-451H23.3;OR2V2;CTC-338M12.2;TRIM7;TRIM41;FLT4;GNB2L1;SCGB3A1;TRIM52;AC008443.1;CTC-338M12.9;AC138035.2;AC138035.1;CNOT6;OR4F3;CTC-573N18.1
module18:5:180351437	18	HALLMARK_HYPOXIA	Genes up-regulated in response to low oxygen levels (hypoxia)	5:180351437		2.03412e-07	0.0937297	BTNL8	BTNL8;BTNL3;ZFP62;LINC00847;BTNL9;MGAT1;OR2Y1;OR2V1;OR2V2;RP11-451H23.3;CTC-338M12.2;TRIM7;TRIM41;GNB2L1;FLT4;TRIM52;AC008443.1;SCGB3A1;CTC-338M12.9;AC138035.2;AC138035.1;CNOT6;OR4F3;CTC-573N18.1
module18:5:180354003	18	HALLMARK_HYPOXIA	Genes up-regulated in response to low oxygen levels (hypoxia)	5:180354003		2.04571e-07	0.0938578	BTNL8	BTNL8;BTNL3;ZFP62;LINC00847;BTNL9;MGAT1;OR2Y1;OR2V1;OR2V2;RP11-451H23.3;CTC-338M12.2;TRIM7;TRIM41;GNB2L1;FLT4;TRIM52;AC008443.1;SCGB3A1;CTC-338M12.9;AC138035.2;AC138035.1;CNOT6;OR4F3;CTC-573N18.1
module18:5:180356471	18	HALLMARK_HYPOXIA	Genes up-regulated in response to low oxygen levels (hypoxia)	5:180356471		2.13826e-07	0.0956337	BTNL8	BTNL8;BTNL3;ZFP62;LINC00847;BTNL9;MGAT1;OR2Y1;OR2V1;OR2V2;RP11-451H23.3;CTC-338M12.2;TRIM7;TRIM41;GNB2L1;TRIM52;AC008443.1;FLT4;SCGB3A1;CTC-338M12.9;AC138035.2;AC138035.1;CNOT6;OR4F3;CTC-573N18.1
module18:5:180357607	18	HALLMARK_HYPOXIA	Genes up-regulated in response to low oxygen levels (hypoxia)	5:180357607		2.08885e-07	0.0941176	BTNL8	BTNL8;BTNL3;ZFP62;LINC00847;BTNL9;MGAT1;OR2Y1;OR2V1;OR2V2;RP11-451H23.3;CTC-338M12.2;TRIM7;TRIM41;GNB2L1;TRIM52;AC008443.1;FLT4;SCGB3A1;CTC-338M12.9;AC138035.2;AC138035.1;CNOT6;OR4F3;CTC-573N18.1
module18:5:180360107	18	HALLMARK_HYPOXIA	Genes up-regulated in response to low oxygen levels (hypoxia)	5:180360107		2.24414e-07	0.0984227	BTNL8	BTNL8;BTNL3;ZFP62;LINC00847;BTNL9;MGAT1;OR2V1;OR2Y1;OR2V2;RP11-451H23.3;CTC-338M12.2;TRIM7;TRIM41;GNB2L1;TRIM52;AC008443.1;FLT4;SCGB3A1;CTC-338M12.9;AC138035.2;AC138035.1;OR4F3;CNOT6;CTC-573N18.1
module18:5:180361266	18	HALLMARK_HYPOXIA	Genes up-regulated in response to low oxygen levels (hypoxia)	5:180361266		2.09193e-07	0.0942308	BTNL8	BTNL8;BTNL3;ZFP62;LINC00847;BTNL9;MGAT1;OR2V1;OR2Y1;OR2V2;RP11-451H23.3;CTC-338M12.2;TRIM7;TRIM41;GNB2L1;TRIM52;AC008443.1;FLT4;SCGB3A1;CTC-338M12.9;AC138035.2;AC138035.1;OR4F3;CNOT6;CTC-573N18.1
module18:5:180365817	18	HALLMARK_HYPOXIA	Genes up-regulated in response to low oxygen levels (hypoxia)	5:180365817		2.05696e-07	0.0937768	BTNL8	BTNL8;BTNL3;ZFP62;BTNL9;LINC00847;MGAT1;OR2V1;OR2Y1;OR2V2;CTC-338M12.2;RP11-451H23.3;TRIM7;TRIM41;GNB2L1;TRIM52;AC008443.1;FLT4;CTC-338M12.9;SCGB3A1;AC138035.2;AC138035.1;OR4F3;CNOT6;CTC-573N18.1
module18:5:180366055	18	HALLMARK_HYPOXIA	Genes up-regulated in response to low oxygen levels (hypoxia)	5:180366055		2.02196e-07	0.0937093	BTNL8	BTNL8;BTNL3;ZFP62;BTNL9;LINC00847;MGAT1;OR2V1;OR2Y1;OR2V2;CTC-338M12.2;RP11-451H23.3;TRIM7;TRIM41;GNB2L1;TRIM52;AC008443.1;FLT4;CTC-338M12.9;SCGB3A1;AC138035.2;AC138035.1;OR4F3;CNOT6;CTC-573N18.1
module18:5:180367895	18	HALLMARK_HYPOXIA	Genes up-regulated in response to low oxygen levels (hypoxia)	5:180367895		1.76562e-07	0.0876116	BTNL8	BTNL8;BTNL3;ZFP62;BTNL9;LINC00847;MGAT1;OR2V1;OR2Y1;OR2V2;CTC-338M12.2;TRIM7;RP11-451H23.3;TRIM41;GNB2L1;TRIM52;AC008443.1;FLT4;CTC-338M12.9;SCGB3A1;AC138035.2;AC138035.1;OR4F3;CNOT6;CTC-573N18.1
module18:5:180370599	18	HALLMARK_HYPOXIA	Genes up-regulated in response to low oxygen levels (hypoxia)	5:180370599		2.04246e-07	0.0938511	BTNL8	BTNL8;BTNL3;ZFP62;BTNL9;LINC00847;MGAT1;OR2V1;OR2Y1;OR2V2;CTC-338M12.2;TRIM7;RP11-451H23.3;TRIM41;GNB2L1;TRIM52;AC008443.1;CTC-338M12.9;FLT4;SCGB3A1;AC138035.2;AC138035.1;OR4F3;CNOT6
module18:5:180374019	18	HALLMARK_HYPOXIA	Genes up-regulated in response to low oxygen levels (hypoxia)	5:180374019		2.08508e-07	0.0941113	BTNL3	BTNL3;BTNL8;BTNL9;ZFP62;LINC00847;MGAT1;OR2V1;OR2V2;OR2Y1;CTC-338M12.2;TRIM7;RP11-451H23.3;TRIM41;GNB2L1;TRIM52;AC008443.1;CTC-338M12.9;FLT4;SCGB3A1;AC138035.2;AC138035.1;OR4F3;CNOT6
module18:5:180375655	18	HALLMARK_HYPOXIA	Genes up-regulated in response to low oxygen levels (hypoxia)	5:180375655		1.56472e-07	0.0799316	BTNL3	BTNL3;BTNL8;BTNL9;ZFP62;LINC00847;MGAT1;OR2V1;OR2V2;OR2Y1;CTC-338M12.2;TRIM7;RP11-451H23.3;TRIM41;GNB2L1;TRIM52;AC008443.1;CTC-338M12.9;FLT4;AC138035.2;SCGB3A1;AC138035.1;OR4F3;CNOT6
module18:5:180379375	18	HALLMARK_HYPOXIA	Genes up-regulated in response to low oxygen levels (hypoxia)	5:180379375		1.10692e-07	0.0652644	BTNL3	BTNL3;BTNL8;BTNL9;ZFP62;LINC00847;MGAT1;OR2V1;OR2V2;OR2Y1;CTC-338M12.2;TRIM7;RP11-451H23.3;TRIM41;GNB2L1;TRIM52;AC008443.1;CTC-338M12.9;FLT4;AC138035.2;SCGB3A1;AC138035.1;OR4F3;CNOT6
module18:5:180430797	18	HALLMARK_HYPOXIA	Genes up-regulated in response to low oxygen levels (hypoxia)	5:180430797		2.29185e-07	0.0991693	BTNL3	BTNL3;BTNL9;BTNL8;OR2V1;OR2V2;ZFP62;LINC00847;CTC-338M12.2;TRIM7;MGAT1;TRIM41;GNB2L1;TRIM52;AC008443.1;OR2Y1;CTC-338M12.9;AC138035.2;RP11-451H23.3;AC138035.1;OR4F3;FLT4;SCGB3A1
module18:5:180434216	18	HALLMARK_HYPOXIA	Genes up-regulated in response to low oxygen levels (hypoxia)	5:180434216		1.7908e-07	0.0890869	BTNL3	BTNL3;BTNL9;BTNL8;OR2V1;OR2V2;ZFP62;LINC00847;CTC-338M12.2;TRIM7;TRIM41;MGAT1;GNB2L1;TRIM52;AC008443.1;OR2Y1;CTC-338M12.9;AC138035.2;AC138035.1;RP11-451H23.3;OR4F3;FLT4;SCGB3A1
module18:7:50366637	18	HALLMARK_HYPOXIA	Genes up-regulated in response to low oxygen levels (hypoxia)	7:50366637		1.30465e-11	0	IKZF1	IKZF1;AC020743.4;AC020743.3;FIGNL1;DDC;C7orf72;GRB10;ZPBP
module18:7:50367656	18	HALLMARK_HYPOXIA	Genes up-regulated in response to low oxygen levels (hypoxia)	7:50367656		4.93692e-09	0.00439932	IKZF1	IKZF1;AC020743.4;AC020743.3;FIGNL1;DDC;C7orf72;GRB10;ZPBP
module18:7:50368308	18	HALLMARK_HYPOXIA	Genes up-regulated in response to low oxygen levels (hypoxia)	7:50368308		4.96571e-09	0.00439189	IKZF1	IKZF1;AC020743.4;AC020743.3;FIGNL1;DDC;C7orf72;GRB10;ZPBP
module18:7:50368691	18	HALLMARK_HYPOXIA	Genes up-regulated in response to low oxygen levels (hypoxia)	7:50368691		2.09695e-08	0.012614	IKZF1	IKZF1;AC020743.4;AC020743.3;FIGNL1;DDC;C7orf72;GRB10;ZPBP
module18:7:50368752	18	HALLMARK_HYPOXIA	Genes up-regulated in response to low oxygen levels (hypoxia)	7:50368752		2.81005e-08	0.0153734	IKZF1	IKZF1;AC020743.4;AC020743.3;FIGNL1;DDC;C7orf72;GRB10;ZPBP
module18:7:50370254	18	HALLMARK_HYPOXIA	Genes up-regulated in response to low oxygen levels (hypoxia)	7:50370254	rs149007767	4.96492e-13	0	IKZF1	IKZF1;AC020743.4;AC020743.3;FIGNL1;DDC;C7orf72;GRB10;ZPBP
module18:7:50417632	18	HALLMARK_HYPOXIA	Genes up-regulated in response to low oxygen levels (hypoxia)	7:50417632	rs62447197	8.277e-08	0.0500618	IKZF1	IKZF1;FIGNL1;AC020743.4;DDC;AC020743.3;GRB10;C7orf72;AC004920.3
module19:3:56848999	19	HALLMARK_ESTROGEN_RESPONSE_EARLY	Genes defining early response to estrogen	3:56848999	rs6445826	8.56564e-08	0.0522222	ARHGEF3	ARHGEF3;FAM208A;SPATA12;CCDC66;IL17RD;HESX1;APPL1;ASB14;DNAH12
module19:3:56849749	19	HALLMARK_ESTROGEN_RESPONSE_EARLY	Genes defining early response to estrogen	3:56849749	rs1354034	2.49356e-13	0	ARHGEF3	ARHGEF3;FAM208A;SPATA12;CCDC66;IL17RD;HESX1;APPL1;ASB14;DNAH12
module19:3:56857433	19	HALLMARK_ESTROGEN_RESPONSE_EARLY	Genes defining early response to estrogen	3:56857433		2.07103e-08	0.0123476	ARHGEF3	ARHGEF3;FAM208A;SPATA12;CCDC66;IL17RD;HESX1;APPL1;ASB14;DNAH12
module19:3:56858686	19	HALLMARK_ESTROGEN_RESPONSE_EARLY	Genes defining early response to estrogen	3:56858686		1.10764e-08	0.00732484	ARHGEF3	ARHGEF3;FAM208A;SPATA12;IL17RD;CCDC66;HESX1;APPL1;ASB14;DNAH12
module19:3:56858890	19	HALLMARK_ESTROGEN_RESPONSE_EARLY	Genes defining early response to estrogen	3:56858890	rs13062635	1.19395e-08	0.00777778	ARHGEF3	ARHGEF3;FAM208A;SPATA12;IL17RD;CCDC66;HESX1;APPL1;ASB14;DNAH12
module19:3:56859297	19	HALLMARK_ESTROGEN_RESPONSE_EARLY	Genes defining early response to estrogen	3:56859297		1.10042e-08	0.00733652	ARHGEF3	ARHGEF3;FAM208A;SPATA12;IL17RD;CCDC66;HESX1;APPL1;ASB14;DNAH12
module19:3:56859614	19	HALLMARK_ESTROGEN_RESPONSE_EARLY	Genes defining early response to estrogen	3:56859614		1.07993e-08	0.0071885	ARHGEF3	ARHGEF3;FAM208A;SPATA12;IL17RD;CCDC66;HESX1;APPL1;ASB14;DNAH12
module19:3:56860883	19	HALLMARK_ESTROGEN_RESPONSE_EARLY	Genes defining early response to estrogen	3:56860883		7.49681e-08	0.0439949	ARHGEF3	ARHGEF3;FAM208A;SPATA12;IL17RD;CCDC66;HESX1;APPL1;ASB14;DNAH12
module19:3:56861091	19	HALLMARK_ESTROGEN_RESPONSE_EARLY	Genes defining early response to estrogen	3:56861091		1.39805e-07	0.076285	ARHGEF3	ARHGEF3;FAM208A;SPATA12;IL17RD;CCDC66;HESX1;APPL1;ASB14;DNAH12
module19:3:56861222	19	HALLMARK_ESTROGEN_RESPONSE_EARLY	Genes defining early response to estrogen	3:56861222	rs9861033	8.14503e-09	0.00586319	ARHGEF3	ARHGEF3;FAM208A;SPATA12;IL17RD;CCDC66;HESX1;APPL1;ASB14;DNAH12
module19:3:56862341	19	HALLMARK_ESTROGEN_RESPONSE_EARLY	Genes defining early response to estrogen	3:56862341		5.03993e-09	0.0043771	ARHGEF3	ARHGEF3;FAM208A;SPATA12;IL17RD;CCDC66;HESX1;APPL1;ASB14;DNAH12
module19:3:56865445	19	HALLMARK_ESTROGEN_RESPONSE_EARLY	Genes defining early response to estrogen	3:56865445	rs11925835	1.5978e-09	0.00108696	ARHGEF3	ARHGEF3;FAM208A;SPATA12;IL17RD;CCDC66;HESX1;APPL1;ASB14;DNAH12
module19:4:6696460	19	HALLMARK_ESTROGEN_RESPONSE_EARLY	Genes defining early response to estrogen	4:6696460		2.56455e-10	0.000453515	S100P	S100P;AC093323.1;RP11-539L10.2;MRFAP1L1;AC093323.3;BLOC1S4;RP11-539L10.3;MRFAP1;KIAA0232;MAN2B2;TBC1D14;CCDC96;TADA2B;GRPEL1;PPP2R2C;RP11-367J11.3;WFS1;RP11-1406H17.1;RP11-586D19.2;RP11-586D19.1;SORCS2
module19:4:6696524	19	HALLMARK_ESTROGEN_RESPONSE_EARLY	Genes defining early response to estrogen	4:6696524		1.81899e-10	0	S100P	S100P;AC093323.1;RP11-539L10.2;MRFAP1L1;BLOC1S4;AC093323.3;RP11-539L10.3;MRFAP1;KIAA0232;MAN2B2;TBC1D14;CCDC96;TADA2B;GRPEL1;PPP2R2C;RP11-367J11.3;WFS1;RP11-1406H17.1;RP11-586D19.2;RP11-586D19.1;SORCS2
module19:4:6696694	19	HALLMARK_ESTROGEN_RESPONSE_EARLY	Genes defining early response to estrogen	4:6696694		1.54522e-08	0.00981308	S100P	S100P;AC093323.1;RP11-539L10.2;MRFAP1L1;BLOC1S4;AC093323.3;RP11-539L10.3;MRFAP1;KIAA0232;MAN2B2;TBC1D14;CCDC96;TADA2B;GRPEL1;PPP2R2C;RP11-367J11.3;WFS1;RP11-1406H17.1;RP11-586D19.2;RP11-586D19.1;SORCS2
module19:4:6697176	19	HALLMARK_ESTROGEN_RESPONSE_EARLY	Genes defining early response to estrogen	4:6697176		2.36722e-10	0.00045977	S100P	S100P;AC093323.1;RP11-539L10.2;MRFAP1L1;BLOC1S4;AC093323.3;RP11-539L10.3;MRFAP1;KIAA0232;MAN2B2;TBC1D14;CCDC96;TADA2B;GRPEL1;PPP2R2C;RP11-367J11.3;WFS1;RP11-1406H17.1;RP11-586D19.2;RP11-586D19.1;SORCS2
module19:4:6697554	19	HALLMARK_ESTROGEN_RESPONSE_EARLY	Genes defining early response to estrogen	4:6697554		2.8359e-10	0.000446429	S100P	S100P;AC093323.1;RP11-539L10.2;MRFAP1L1;BLOC1S4;AC093323.3;RP11-539L10.3;MRFAP1;KIAA0232;MAN2B2;TBC1D14;CCDC96;TADA2B;GRPEL1;PPP2R2C;RP11-367J11.3;WFS1;RP11-1406H17.1;RP11-586D19.2;RP11-586D19.1;SORCS2
module19:4:6697673	19	HALLMARK_ESTROGEN_RESPONSE_EARLY	Genes defining early response to estrogen	4:6697673		8.69909e-11	0	S100P	S100P;AC093323.1;RP11-539L10.2;MRFAP1L1;BLOC1S4;AC093323.3;RP11-539L10.3;MRFAP1;KIAA0232;MAN2B2;TBC1D14;CCDC96;TADA2B;GRPEL1;PPP2R2C;RP11-367J11.3;WFS1;RP11-1406H17.1;RP11-586D19.2;RP11-586D19.1;SORCS2
module19:4:6697766	19	HALLMARK_ESTROGEN_RESPONSE_EARLY	Genes defining early response to estrogen	4:6697766	rs3822262	2.48007e-10	0.000456621	S100P	S100P;AC093323.1;RP11-539L10.2;MRFAP1L1;BLOC1S4;AC093323.3;RP11-539L10.3;MRFAP1;KIAA0232;MAN2B2;TBC1D14;CCDC96;TADA2B;GRPEL1;PPP2R2C;RP11-367J11.3;WFS1;RP11-1406H17.1;RP11-586D19.2;RP11-586D19.1;SORCS2
module19:4:6697795	19	HALLMARK_ESTROGEN_RESPONSE_EARLY	Genes defining early response to estrogen	4:6697795		2.61956e-10	0.000452489	S100P	S100P;AC093323.1;RP11-539L10.2;MRFAP1L1;BLOC1S4;AC093323.3;RP11-539L10.3;MRFAP1;KIAA0232;MAN2B2;TBC1D14;CCDC96;TADA2B;GRPEL1;PPP2R2C;RP11-367J11.3;WFS1;RP11-1406H17.1;RP11-586D19.2;RP11-586D19.1;SORCS2
module19:4:6697822	19	HALLMARK_ESTROGEN_RESPONSE_EARLY	Genes defining early response to estrogen	4:6697822		4.58268e-10	0.000408998	S100P	S100P;AC093323.1;RP11-539L10.2;MRFAP1L1;BLOC1S4;AC093323.3;RP11-539L10.3;MRFAP1;KIAA0232;MAN2B2;TBC1D14;CCDC96;TADA2B;GRPEL1;PPP2R2C;RP11-367J11.3;WFS1;RP11-1406H17.1;RP11-586D19.2;RP11-586D19.1;SORCS2
module19:8:72722074	19	HALLMARK_ESTROGEN_RESPONSE_EARLY	Genes defining early response to estrogen	8:72722074		1.8165e-07	0.0895787	RP11-383H13.1	RP11-383H13.1;RP11-281N10.1;MSC;RP11-1144P22.1;TRPA1;RP11-142A23.1;RP11-1102P16.1
module21:3:56849749	21	HALLMARK_APOPTOSIS	Genes mediating programmed cell death (apoptosis) by activation of caspases	3:56849749	rs1354034	2.40317e-10	0.000458716	ARHGEF3	ARHGEF3;FAM208A;SPATA12;CCDC66;IL17RD;HESX1;APPL1;ASB14;DNAH12
module21:3:56865445	21	HALLMARK_APOPTOSIS	Genes mediating programmed cell death (apoptosis) by activation of caspases	3:56865445	rs11925835	3.81084e-08	0.0189415	ARHGEF3	ARHGEF3;FAM208A;SPATA12;IL17RD;CCDC66;HESX1;APPL1;ASB14;DNAH12
module21:4:6696460	21	HALLMARK_APOPTOSIS	Genes mediating programmed cell death (apoptosis) by activation of caspases	4:6696460		3.25476e-10	0.000440529	S100P	S100P;AC093323.1;RP11-539L10.2;MRFAP1L1;AC093323.3;BLOC1S4;RP11-539L10.3;MRFAP1;KIAA0232;MAN2B2;TBC1D14;CCDC96;TADA2B;GRPEL1;PPP2R2C;RP11-367J11.3;WFS1;RP11-1406H17.1;RP11-586D19.2;RP11-586D19.1;SORCS2
module21:4:6696524	21	HALLMARK_APOPTOSIS	Genes mediating programmed cell death (apoptosis) by activation of caspases	4:6696524		2.1615e-10	0.000468384	S100P	S100P;AC093323.1;RP11-539L10.2;MRFAP1L1;BLOC1S4;AC093323.3;RP11-539L10.3;MRFAP1;KIAA0232;MAN2B2;TBC1D14;CCDC96;TADA2B;GRPEL1;PPP2R2C;RP11-367J11.3;WFS1;RP11-1406H17.1;RP11-586D19.2;RP11-586D19.1;SORCS2
module21:4:6696694	21	HALLMARK_APOPTOSIS	Genes mediating programmed cell death (apoptosis) by activation of caspases	4:6696694		2.42722e-08	0.0133531	S100P	S100P;AC093323.1;RP11-539L10.2;MRFAP1L1;BLOC1S4;AC093323.3;RP11-539L10.3;MRFAP1;KIAA0232;MAN2B2;TBC1D14;CCDC96;TADA2B;GRPEL1;PPP2R2C;RP11-367J11.3;WFS1;RP11-1406H17.1;RP11-586D19.2;RP11-586D19.1;SORCS2
module21:4:6697176	21	HALLMARK_APOPTOSIS	Genes mediating programmed cell death (apoptosis) by activation of caspases	4:6697176		3.76014e-10	0.000426439	S100P	S100P;AC093323.1;RP11-539L10.2;MRFAP1L1;BLOC1S4;AC093323.3;RP11-539L10.3;MRFAP1;KIAA0232;MAN2B2;TBC1D14;CCDC96;TADA2B;GRPEL1;PPP2R2C;RP11-367J11.3;WFS1;RP11-1406H17.1;RP11-586D19.2;RP11-586D19.1;SORCS2
module21:4:6697554	21	HALLMARK_APOPTOSIS	Genes mediating programmed cell death (apoptosis) by activation of caspases	4:6697554		3.24386e-10	0.000441501	S100P	S100P;AC093323.1;RP11-539L10.2;MRFAP1L1;BLOC1S4;AC093323.3;RP11-539L10.3;MRFAP1;KIAA0232;MAN2B2;TBC1D14;CCDC96;TADA2B;GRPEL1;PPP2R2C;RP11-367J11.3;WFS1;RP11-1406H17.1;RP11-586D19.2;RP11-586D19.1;SORCS2
module21:4:6697673	21	HALLMARK_APOPTOSIS	Genes mediating programmed cell death (apoptosis) by activation of caspases	4:6697673		1.43064e-10	0	S100P	S100P;AC093323.1;RP11-539L10.2;MRFAP1L1;BLOC1S4;AC093323.3;RP11-539L10.3;MRFAP1;KIAA0232;MAN2B2;TBC1D14;CCDC96;TADA2B;GRPEL1;PPP2R2C;RP11-367J11.3;WFS1;RP11-1406H17.1;RP11-586D19.2;RP11-586D19.1;SORCS2
module21:4:6697766	21	HALLMARK_APOPTOSIS	Genes mediating programmed cell death (apoptosis) by activation of caspases	4:6697766	rs3822262	3.4721e-10	0.000433839	S100P	S100P;AC093323.1;RP11-539L10.2;MRFAP1L1;BLOC1S4;AC093323.3;RP11-539L10.3;MRFAP1;KIAA0232;MAN2B2;TBC1D14;CCDC96;TADA2B;GRPEL1;PPP2R2C;RP11-367J11.3;WFS1;RP11-1406H17.1;RP11-586D19.2;RP11-586D19.1;SORCS2
module21:4:6697795	21	HALLMARK_APOPTOSIS	Genes mediating programmed cell death (apoptosis) by activation of caspases	4:6697795		3.02518e-10	0.000444444	S100P	S100P;AC093323.1;RP11-539L10.2;MRFAP1L1;BLOC1S4;AC093323.3;RP11-539L10.3;MRFAP1;KIAA0232;MAN2B2;TBC1D14;CCDC96;TADA2B;GRPEL1;PPP2R2C;RP11-367J11.3;WFS1;RP11-1406H17.1;RP11-586D19.2;RP11-586D19.1;SORCS2
module21:4:6697822	21	HALLMARK_APOPTOSIS	Genes mediating programmed cell death (apoptosis) by activation of caspases	4:6697822		4.58926e-10	0.000408163	S100P	S100P;AC093323.1;RP11-539L10.2;MRFAP1L1;BLOC1S4;AC093323.3;RP11-539L10.3;MRFAP1;KIAA0232;MAN2B2;TBC1D14;CCDC96;TADA2B;GRPEL1;PPP2R2C;RP11-367J11.3;WFS1;RP11-1406H17.1;RP11-586D19.2;RP11-586D19.1;SORCS2
module21:7:50366637	21	HALLMARK_APOPTOSIS	Genes mediating programmed cell death (apoptosis) by activation of caspases	7:50366637		0	0	IKZF1	IKZF1;AC020743.4;AC020743.3;FIGNL1;DDC;C7orf72;GRB10;ZPBP
module21:7:50367656	21	HALLMARK_APOPTOSIS	Genes mediating programmed cell death (apoptosis) by activation of caspases	7:50367656		1.55719e-10	0	IKZF1	IKZF1;AC020743.4;AC020743.3;FIGNL1;DDC;C7orf72;GRB10;ZPBP
module21:7:50368308	21	HALLMARK_APOPTOSIS	Genes mediating programmed cell death (apoptosis) by activation of caspases	7:50368308		1.61599e-10	0	IKZF1	IKZF1;AC020743.4;AC020743.3;FIGNL1;DDC;C7orf72;GRB10;ZPBP
module21:7:50368691	21	HALLMARK_APOPTOSIS	Genes mediating programmed cell death (apoptosis) by activation of caspases	7:50368691		4.37853e-10	0.000412371	IKZF1	IKZF1;AC020743.4;AC020743.3;FIGNL1;DDC;C7orf72;GRB10;ZPBP
module21:7:50368752	21	HALLMARK_APOPTOSIS	Genes mediating programmed cell death (apoptosis) by activation of caspases	7:50368752		1.31091e-09	0.00092081	IKZF1	IKZF1;AC020743.4;AC020743.3;FIGNL1;DDC;C7orf72;GRB10;ZPBP
module21:7:50370254	21	HALLMARK_APOPTOSIS	Genes mediating programmed cell death (apoptosis) by activation of caspases	7:50370254	rs149007767	0	0	IKZF1	IKZF1;AC020743.4;AC020743.3;FIGNL1;DDC;C7orf72;GRB10;ZPBP
module21:7:50417632	21	HALLMARK_APOPTOSIS	Genes mediating programmed cell death (apoptosis) by activation of caspases	7:50417632	rs62447197	6.99427e-09	0.00508197	IKZF1	IKZF1;FIGNL1;AC020743.4;DDC;AC020743.3;GRB10;C7orf72;AC004920.3
module21:7:50426097	21	HALLMARK_APOPTOSIS	Genes mediating programmed cell death (apoptosis) by activation of caspases	7:50426097		1.52952e-08	0.009375	IKZF1	IKZF1;FIGNL1;DDC;AC020743.4;AC020743.3;GRB10;C7orf72;AC004920.3
module21:7:50427982	21	HALLMARK_APOPTOSIS	Genes mediating programmed cell death (apoptosis) by activation of caspases	7:50427982	rs6592965	1.80325e-11	0	FIGNL1	FIGNL1;IKZF1;DDC;AC020743.4;AC020743.3;GRB10;C7orf72;AC004920.3
module21:7:50428428	21	HALLMARK_APOPTOSIS	Genes mediating programmed cell death (apoptosis) by activation of caspases	7:50428428	rs12718597	8.76909e-09	0.00581583	FIGNL1	FIGNL1;IKZF1;DDC;AC020743.4;AC020743.3;GRB10;C7orf72;AC004920.3
module21:7:50428445	21	HALLMARK_APOPTOSIS	Genes mediating programmed cell death (apoptosis) by activation of caspases	7:50428445	rs12718598	6.02217e-10	0.000392927	FIGNL1	FIGNL1;IKZF1;DDC;AC020743.4;AC020743.3;GRB10;C7orf72;AC004920.3
module21:7:50429442	21	HALLMARK_APOPTOSIS	Genes mediating programmed cell death (apoptosis) by activation of caspases	7:50429442	rs6976036	4.49518e-10	0.000409836	FIGNL1	FIGNL1;IKZF1;DDC;AC020743.4;AC020743.3;GRB10;C7orf72;AC004920.3
module21:7:50430871	21	HALLMARK_APOPTOSIS	Genes mediating programmed cell death (apoptosis) by activation of caspases	7:50430871		1.26585e-08	0.00808241	FIGNL1	FIGNL1;IKZF1;DDC;AC020743.4;AC020743.3;GRB10;C7orf72;AC004920.3
module21:7:50435777	21	HALLMARK_APOPTOSIS	Genes mediating programmed cell death (apoptosis) by activation of caspases	7:50435777		2.37287e-08	0.013373	FIGNL1	FIGNL1;DDC;IKZF1;AC020743.4;AC020743.3;GRB10;C7orf72;AC004920.3
module21:7:50436828	21	HALLMARK_APOPTOSIS	Genes mediating programmed cell death (apoptosis) by activation of caspases	7:50436828	rs12718730	2.28047e-08	0.0133234	FIGNL1	FIGNL1;DDC;IKZF1;AC020743.4;AC020743.3;GRB10;C7orf72;AC004920.3
module21:7:50436948	21	HALLMARK_APOPTOSIS	Genes mediating programmed cell death (apoptosis) by activation of caspases	7:50436948	rs12718731	9.82322e-08	0.0574029	FIGNL1	FIGNL1;DDC;IKZF1;AC020743.4;AC020743.3;GRB10;C7orf72;AC004920.3
module21:16:57058974	21	HALLMARK_APOPTOSIS	Genes mediating programmed cell death (apoptosis) by activation of caspases	16:57058974	rs11644125	2.26705e-10	0.000464037	NLRC5	NLRC5;CETP;CPNE2;HERPUD1;FAM192A;SLC12A3;RSPRY1;ARL2BP;PLLP;NUP93;CCL22;MT1X;CX3CL1;MT1H;MT1G;MT1F;MT1B;CCL17;MT1A;MT1M;AC026461.1;MT1E;CIAPIN1;RP11-249C24.10;MT2A;COQ9;MT3;POLR2C;DOK4;MT4;CCDC102A
module22:3:56848999	22	HALLMARK_ESTROGEN_RESPONSE_LATE	Genes defining late response to estrogen	3:56848999	rs6445826	1.64435e-12	0	ARHGEF3	ARHGEF3;FAM208A;SPATA12;CCDC66;IL17RD;HESX1;APPL1;ASB14;DNAH12
module22:3:56849749	22	HALLMARK_ESTROGEN_RESPONSE_LATE	Genes defining late response to estrogen	3:56849749	rs1354034	0	0	ARHGEF3	ARHGEF3;FAM208A;SPATA12;CCDC66;IL17RD;HESX1;APPL1;ASB14;DNAH12
module22:3:56857433	22	HALLMARK_ESTROGEN_RESPONSE_LATE	Genes defining late response to estrogen	3:56857433		4.66294e-15	0	ARHGEF3	ARHGEF3;FAM208A;SPATA12;CCDC66;IL17RD;HESX1;APPL1;ASB14;DNAH12
module22:3:56858686	22	HALLMARK_ESTROGEN_RESPONSE_LATE	Genes defining late response to estrogen	3:56858686		2.9976e-15	0	ARHGEF3	ARHGEF3;FAM208A;SPATA12;IL17RD;CCDC66;HESX1;APPL1;ASB14;DNAH12
module22:3:56858890	22	HALLMARK_ESTROGEN_RESPONSE_LATE	Genes defining late response to estrogen	3:56858890	rs13062635	2.55351e-15	0	ARHGEF3	ARHGEF3;FAM208A;SPATA12;IL17RD;CCDC66;HESX1;APPL1;ASB14;DNAH12
module22:3:56859297	22	HALLMARK_ESTROGEN_RESPONSE_LATE	Genes defining late response to estrogen	3:56859297		3.66374e-15	0	ARHGEF3	ARHGEF3;FAM208A;SPATA12;IL17RD;CCDC66;HESX1;APPL1;ASB14;DNAH12
module22:3:56859424	22	HALLMARK_ESTROGEN_RESPONSE_LATE	Genes defining late response to estrogen	3:56859424		9.03668e-10	0.000378788	ARHGEF3	ARHGEF3;FAM208A;SPATA12;IL17RD;CCDC66;HESX1;APPL1;ASB14;DNAH12
module22:3:56859614	22	HALLMARK_ESTROGEN_RESPONSE_LATE	Genes defining late response to estrogen	3:56859614		3.21965e-15	0	ARHGEF3	ARHGEF3;FAM208A;SPATA12;IL17RD;CCDC66;HESX1;APPL1;ASB14;DNAH12
module22:3:56859829	22	HALLMARK_ESTROGEN_RESPONSE_LATE	Genes defining late response to estrogen	3:56859829		9.80261e-10	0.00037594	ARHGEF3	ARHGEF3;FAM208A;SPATA12;IL17RD;CCDC66;HESX1;APPL1;ASB14;DNAH12
module22:3:56859896	22	HALLMARK_ESTROGEN_RESPONSE_LATE	Genes defining late response to estrogen	3:56859896		5.40392e-08	0.0291942	ARHGEF3	ARHGEF3;FAM208A;SPATA12;IL17RD;CCDC66;HESX1;APPL1;ASB14;DNAH12
module22:3:56860816	22	HALLMARK_ESTROGEN_RESPONSE_LATE	Genes defining late response to estrogen	3:56860816		3.90007e-09	0.00358362	ARHGEF3	ARHGEF3;FAM208A;SPATA12;IL17RD;CCDC66;HESX1;APPL1;ASB14;DNAH12
module22:3:56860883	22	HALLMARK_ESTROGEN_RESPONSE_LATE	Genes defining late response to estrogen	3:56860883		6.12621e-13	0	ARHGEF3	ARHGEF3;FAM208A;SPATA12;IL17RD;CCDC66;HESX1;APPL1;ASB14;DNAH12
module22:3:56861091	22	HALLMARK_ESTROGEN_RESPONSE_LATE	Genes defining late response to estrogen	3:56861091		5.59552e-13	0	ARHGEF3	ARHGEF3;FAM208A;SPATA12;IL17RD;CCDC66;HESX1;APPL1;ASB14;DNAH12
module22:3:56861222	22	HALLMARK_ESTROGEN_RESPONSE_LATE	Genes defining late response to estrogen	3:56861222	rs9861033	1.21014e-14	0	ARHGEF3	ARHGEF3;FAM208A;SPATA12;IL17RD;CCDC66;HESX1;APPL1;ASB14;DNAH12
module22:3:56862341	22	HALLMARK_ESTROGEN_RESPONSE_LATE	Genes defining late response to estrogen	3:56862341		9.32587e-15	0	ARHGEF3	ARHGEF3;FAM208A;SPATA12;IL17RD;CCDC66;HESX1;APPL1;ASB14;DNAH12
module22:3:56862390	22	HALLMARK_ESTROGEN_RESPONSE_LATE	Genes defining late response to estrogen	3:56862390		1.01154e-09	0.000374532	ARHGEF3	ARHGEF3;FAM208A;SPATA12;IL17RD;CCDC66;HESX1;APPL1;ASB14;DNAH12
module22:3:56865445	22	HALLMARK_ESTROGEN_RESPONSE_LATE	Genes defining late response to estrogen	3:56865445	rs11925835	6.66134e-16	0	ARHGEF3	ARHGEF3;FAM208A;SPATA12;IL17RD;CCDC66;HESX1;APPL1;ASB14;DNAH12
module22:3:56865776	22	HALLMARK_ESTROGEN_RESPONSE_LATE	Genes defining late response to estrogen	3:56865776	rs12485738	3.15689e-10	0.000443459	ARHGEF3	ARHGEF3;FAM208A;SPATA12;IL17RD;CCDC66;HESX1;APPL1;ASB14;DNAH12
module22:4:6696460	22	HALLMARK_ESTROGEN_RESPONSE_LATE	Genes defining late response to estrogen	4:6696460		3.18706e-10	0.000442478	S100P	S100P;AC093323.1;RP11-539L10.2;MRFAP1L1;AC093323.3;BLOC1S4;RP11-539L10.3;MRFAP1;KIAA0232;MAN2B2;TBC1D14;CCDC96;TADA2B;GRPEL1;PPP2R2C;RP11-367J11.3;WFS1;RP11-1406H17.1;RP11-586D19.2;RP11-586D19.1;SORCS2
module22:4:6696524	22	HALLMARK_ESTROGEN_RESPONSE_LATE	Genes defining late response to estrogen	4:6696524		2.34323e-10	0.000460829	S100P	S100P;AC093323.1;RP11-539L10.2;MRFAP1L1;BLOC1S4;AC093323.3;RP11-539L10.3;MRFAP1;KIAA0232;MAN2B2;TBC1D14;CCDC96;TADA2B;GRPEL1;PPP2R2C;RP11-367J11.3;WFS1;RP11-1406H17.1;RP11-586D19.2;RP11-586D19.1;SORCS2
module22:4:6696694	22	HALLMARK_ESTROGEN_RESPONSE_LATE	Genes defining late response to estrogen	4:6696694		2.62442e-08	0.0142857	S100P	S100P;AC093323.1;RP11-539L10.2;MRFAP1L1;BLOC1S4;AC093323.3;RP11-539L10.3;MRFAP1;KIAA0232;MAN2B2;TBC1D14;CCDC96;TADA2B;GRPEL1;PPP2R2C;RP11-367J11.3;WFS1;RP11-1406H17.1;RP11-586D19.2;RP11-586D19.1;SORCS2
module22:4:6697176	22	HALLMARK_ESTROGEN_RESPONSE_LATE	Genes defining late response to estrogen	4:6697176		3.7316e-10	0.000428266	S100P	S100P;AC093323.1;RP11-539L10.2;MRFAP1L1;BLOC1S4;AC093323.3;RP11-539L10.3;MRFAP1;KIAA0232;MAN2B2;TBC1D14;CCDC96;TADA2B;GRPEL1;PPP2R2C;RP11-367J11.3;WFS1;RP11-1406H17.1;RP11-586D19.2;RP11-586D19.1;SORCS2
module22:4:6697554	22	HALLMARK_ESTROGEN_RESPONSE_LATE	Genes defining late response to estrogen	4:6697554		3.43293e-10	0.000434783	S100P	S100P;AC093323.1;RP11-539L10.2;MRFAP1L1;BLOC1S4;AC093323.3;RP11-539L10.3;MRFAP1;KIAA0232;MAN2B2;TBC1D14;CCDC96;TADA2B;GRPEL1;PPP2R2C;RP11-367J11.3;WFS1;RP11-1406H17.1;RP11-586D19.2;RP11-586D19.1;SORCS2
module22:4:6697673	22	HALLMARK_ESTROGEN_RESPONSE_LATE	Genes defining late response to estrogen	4:6697673		2.24278e-10	0.0004662	S100P	S100P;AC093323.1;RP11-539L10.2;MRFAP1L1;BLOC1S4;AC093323.3;RP11-539L10.3;MRFAP1;KIAA0232;MAN2B2;TBC1D14;CCDC96;TADA2B;GRPEL1;PPP2R2C;RP11-367J11.3;WFS1;RP11-1406H17.1;RP11-586D19.2;RP11-586D19.1;SORCS2
module22:4:6697766	22	HALLMARK_ESTROGEN_RESPONSE_LATE	Genes defining late response to estrogen	4:6697766	rs3822262	3.38355e-10	0.00043573	S100P	S100P;AC093323.1;RP11-539L10.2;MRFAP1L1;BLOC1S4;AC093323.3;RP11-539L10.3;MRFAP1;KIAA0232;MAN2B2;TBC1D14;CCDC96;TADA2B;GRPEL1;PPP2R2C;RP11-367J11.3;WFS1;RP11-1406H17.1;RP11-586D19.2;RP11-586D19.1;SORCS2
module22:4:6697795	22	HALLMARK_ESTROGEN_RESPONSE_LATE	Genes defining late response to estrogen	4:6697795		3.34757e-10	0.000437637	S100P	S100P;AC093323.1;RP11-539L10.2;MRFAP1L1;BLOC1S4;AC093323.3;RP11-539L10.3;MRFAP1;KIAA0232;MAN2B2;TBC1D14;CCDC96;TADA2B;GRPEL1;PPP2R2C;RP11-367J11.3;WFS1;RP11-1406H17.1;RP11-586D19.2;RP11-586D19.1;SORCS2
module22:4:6697822	22	HALLMARK_ESTROGEN_RESPONSE_LATE	Genes defining late response to estrogen	4:6697822		7.93075e-10	0.000384615	S100P	S100P;AC093323.1;RP11-539L10.2;MRFAP1L1;BLOC1S4;AC093323.3;RP11-539L10.3;MRFAP1;KIAA0232;MAN2B2;TBC1D14;CCDC96;TADA2B;GRPEL1;PPP2R2C;RP11-367J11.3;WFS1;RP11-1406H17.1;RP11-586D19.2;RP11-586D19.1;SORCS2
module23:1:248038210	23	HALLMARK_APICAL_JUNCTION	Genes encoding components of apical junction complex	1:248038210	rs35340377	2.77556e-15	0	OR2W3	OR2W3;TRIM58;OR11L1;OR2T8;OR2AJ1;OR14A16;OR2L13;OR2L8;OR2AK2;OR1C1;OR14K1;OR2L5;OR14A2;OR6F1;OR2L2;OR2L3;OR13G1;OR2G3;OR2M5;OR2G2;OR2M2;OR2M3;OR2C3;OR2M4;GCSAML;OR2T33;OR2T12;OR2B11;OR2M7;NLRP3;OR14C36;OR2T4
module23:1:248039451	23	HALLMARK_APICAL_JUNCTION	Genes encoding components of apical junction complex	1:248039451	rs3811444	0	0	OR2W3	OR2W3;TRIM58;OR11L1;OR2T8;OR2AJ1;OR2L13;OR14A16;OR2L8;OR2AK2;OR1C1;OR14K1;OR2L5;OR14A2;OR2L2;OR6F1;OR2L3;OR13G1;OR2M5;OR2G3;OR2G2;OR2M2;OR2M3;OR2C3;OR2M4;GCSAML;OR2T33;OR2T12;OR2B11;OR2M7;NLRP3;OR14C36;OR2T4
module23:1:248041821	23	HALLMARK_APICAL_JUNCTION	Genes encoding components of apical junction complex	1:248041821	rs66858280	1.1614e-12	0	OR2W3	OR2W3;TRIM58;OR11L1;OR2T8;OR2AJ1;OR2L13;OR14A16;OR2L8;OR2AK2;OR1C1;OR14K1;OR2L5;OR14A2;OR2L2;OR6F1;OR2L3;OR13G1;OR2M5;OR2G3;OR2G2;OR2M2;OR2M3;OR2C3;OR2M4;GCSAML;OR2T33;OR2T12;OR2B11;OR2M7;NLRP3;OR14C36;OR2T4
module23:1:248043791	23	HALLMARK_APICAL_JUNCTION	Genes encoding components of apical junction complex	1:248043791		3.12494e-12	0	OR2W3	OR2W3;TRIM58;OR11L1;OR2T8;OR2AJ1;OR2L13;OR14A16;OR2L8;OR2AK2;OR1C1;OR2L5;OR14K1;OR14A2;OR2L2;OR6F1;OR2L3;OR13G1;OR2M5;OR2G3;OR2G2;OR2M2;OR2M3;OR2C3;OR2M4;GCSAML;OR2T33;OR2T12;OR2B11;OR2M7;NLRP3;OR14C36;OR2T4
module23:3:56848999	23	HALLMARK_APICAL_JUNCTION	Genes encoding components of apical junction complex	3:56848999	rs6445826	9.88098e-15	0	ARHGEF3	ARHGEF3;FAM208A;SPATA12;CCDC66;IL17RD;HESX1;APPL1;ASB14;DNAH12
module23:3:56849749	23	HALLMARK_APICAL_JUNCTION	Genes encoding components of apical junction complex	3:56849749	rs1354034	0	0	ARHGEF3	ARHGEF3;FAM208A;SPATA12;CCDC66;IL17RD;HESX1;APPL1;ASB14;DNAH12
module23:3:56850188	23	HALLMARK_APICAL_JUNCTION	Genes encoding components of apical junction complex	3:56850188		1.0118e-08	0.00656	ARHGEF3	ARHGEF3;FAM208A;SPATA12;CCDC66;IL17RD;HESX1;APPL1;ASB14;DNAH12
module23:3:56851387	23	HALLMARK_APICAL_JUNCTION	Genes encoding components of apical junction complex	3:56851387		5.72394e-09	0.00432612	ARHGEF3	ARHGEF3;FAM208A;SPATA12;CCDC66;IL17RD;HESX1;APPL1;ASB14;DNAH12
module23:3:56857433	23	HALLMARK_APICAL_JUNCTION	Genes encoding components of apical junction complex	3:56857433		1.11022e-16	0	ARHGEF3	ARHGEF3;FAM208A;SPATA12;CCDC66;IL17RD;HESX1;APPL1;ASB14;DNAH12
module23:3:56858686	23	HALLMARK_APICAL_JUNCTION	Genes encoding components of apical junction complex	3:56858686		0	0	ARHGEF3	ARHGEF3;FAM208A;SPATA12;IL17RD;CCDC66;HESX1;APPL1;ASB14;DNAH12
module23:3:56858890	23	HALLMARK_APICAL_JUNCTION	Genes encoding components of apical junction complex	3:56858890	rs13062635	1.11022e-16	0	ARHGEF3	ARHGEF3;FAM208A;SPATA12;IL17RD;CCDC66;HESX1;APPL1;ASB14;DNAH12
module23:3:56859297	23	HALLMARK_APICAL_JUNCTION	Genes encoding components of apical junction complex	3:56859297		0	0	ARHGEF3	ARHGEF3;FAM208A;SPATA12;IL17RD;CCDC66;HESX1;APPL1;ASB14;DNAH12
module23:3:56859424	23	HALLMARK_APICAL_JUNCTION	Genes encoding components of apical junction complex	3:56859424		8.59938e-11	0	ARHGEF3	ARHGEF3;FAM208A;SPATA12;IL17RD;CCDC66;HESX1;APPL1;ASB14;DNAH12
module23:3:56859614	23	HALLMARK_APICAL_JUNCTION	Genes encoding components of apical junction complex	3:56859614		0	0	ARHGEF3	ARHGEF3;FAM208A;SPATA12;IL17RD;CCDC66;HESX1;APPL1;ASB14;DNAH12
module23:3:56859829	23	HALLMARK_APICAL_JUNCTION	Genes encoding components of apical junction complex	3:56859829		1.00719e-10	0	ARHGEF3	ARHGEF3;FAM208A;SPATA12;IL17RD;CCDC66;HESX1;APPL1;ASB14;DNAH12
module23:3:56859896	23	HALLMARK_APICAL_JUNCTION	Genes encoding components of apical junction complex	3:56859896		4.707e-09	0.00440678	ARHGEF3	ARHGEF3;FAM208A;SPATA12;IL17RD;CCDC66;HESX1;APPL1;ASB14;DNAH12
module23:3:56860816	23	HALLMARK_APICAL_JUNCTION	Genes encoding components of apical junction complex	3:56860816		2.27266e-10	0.000462963	ARHGEF3	ARHGEF3;FAM208A;SPATA12;IL17RD;CCDC66;HESX1;APPL1;ASB14;DNAH12
module23:3:56860883	23	HALLMARK_APICAL_JUNCTION	Genes encoding components of apical junction complex	3:56860883		2.72005e-14	0	ARHGEF3	ARHGEF3;FAM208A;SPATA12;IL17RD;CCDC66;HESX1;APPL1;ASB14;DNAH12
module23:3:56861091	23	HALLMARK_APICAL_JUNCTION	Genes encoding components of apical junction complex	3:56861091		3.57492e-14	0	ARHGEF3	ARHGEF3;FAM208A;SPATA12;IL17RD;CCDC66;HESX1;APPL1;ASB14;DNAH12
module23:3:56861222	23	HALLMARK_APICAL_JUNCTION	Genes encoding components of apical junction complex	3:56861222	rs9861033	4.44089e-15	0	ARHGEF3	ARHGEF3;FAM208A;SPATA12;IL17RD;CCDC66;HESX1;APPL1;ASB14;DNAH12
module23:3:56862341	23	HALLMARK_APICAL_JUNCTION	Genes encoding components of apical junction complex	3:56862341		1.66533e-15	0	ARHGEF3	ARHGEF3;FAM208A;SPATA12;IL17RD;CCDC66;HESX1;APPL1;ASB14;DNAH12
module23:3:56862390	23	HALLMARK_APICAL_JUNCTION	Genes encoding components of apical junction complex	3:56862390		6.26073e-11	0	ARHGEF3	ARHGEF3;FAM208A;SPATA12;IL17RD;CCDC66;HESX1;APPL1;ASB14;DNAH12
module23:3:56865445	23	HALLMARK_APICAL_JUNCTION	Genes encoding components of apical junction complex	3:56865445	rs11925835	0	0	ARHGEF3	ARHGEF3;FAM208A;SPATA12;IL17RD;CCDC66;HESX1;APPL1;ASB14;DNAH12
module23:3:56865776	23	HALLMARK_APICAL_JUNCTION	Genes encoding components of apical junction complex	3:56865776	rs12485738	8.17642e-11	0	ARHGEF3	ARHGEF3;FAM208A;SPATA12;IL17RD;CCDC66;HESX1;APPL1;ASB14;DNAH12
module23:7:50366637	23	HALLMARK_APICAL_JUNCTION	Genes encoding components of apical junction complex	7:50366637		1.11021e-11	0	IKZF1	IKZF1;AC020743.4;AC020743.3;FIGNL1;DDC;C7orf72;GRB10;ZPBP
module23:7:50367656	23	HALLMARK_APICAL_JUNCTION	Genes encoding components of apical junction complex	7:50367656		5.24841e-08	0.0290451	IKZF1	IKZF1;AC020743.4;AC020743.3;FIGNL1;DDC;C7orf72;GRB10;ZPBP
module23:7:50368308	23	HALLMARK_APICAL_JUNCTION	Genes encoding components of apical junction complex	7:50368308		4.82484e-08	0.0268293	IKZF1	IKZF1;AC020743.4;AC020743.3;FIGNL1;DDC;C7orf72;GRB10;ZPBP
module23:7:50368752	23	HALLMARK_APICAL_JUNCTION	Genes encoding components of apical junction complex	7:50368752		8.59645e-08	0.0525277	IKZF1	IKZF1;AC020743.4;AC020743.3;FIGNL1;DDC;C7orf72;GRB10;ZPBP
module23:7:50370254	23	HALLMARK_APICAL_JUNCTION	Genes encoding components of apical junction complex	7:50370254	rs149007767	1.17877e-10	0	IKZF1	IKZF1;AC020743.4;AC020743.3;FIGNL1;DDC;C7orf72;GRB10;ZPBP
module23:8:128987588	23	HALLMARK_APICAL_JUNCTION	Genes encoding components of apical junction complex	8:128987588		9.25897e-08	0.0552567	TMEM75	TMEM75;MYC;CASC11
module23:8:128988220	23	HALLMARK_APICAL_JUNCTION	Genes encoding components of apical junction complex	8:128988220		9.53157e-08	0.0562728	TMEM75	TMEM75;MYC;CASC11
module23:8:128989292	23	HALLMARK_APICAL_JUNCTION	Genes encoding components of apical junction complex	8:128989292		9.58324e-08	0.056326	TMEM75	TMEM75;MYC;CASC11
module24:1:118153977	24	HALLMARK_KRAS_SIGNALING_UP	Genes up-regulated by KRAS activation	1:118153977	rs826415	1.76006e-07	0.087486	FAM46C	FAM46C;MAN1A2;RP11-188D8.1;GDAP2;RP11-39H13.1;WDR3;SPAG17;VTCN1
module24:1:118158079	24	HALLMARK_KRAS_SIGNALING_UP	Genes up-regulated by KRAS activation	1:118158079		1.32985e-07	0.074	FAM46C	FAM46C;MAN1A2;GDAP2;RP11-188D8.1;WDR3;RP11-39H13.1;SPAG17;VTCN1
module24:1:118172538	24	HALLMARK_KRAS_SIGNALING_UP	Genes up-regulated by KRAS activation	1:118172538	rs6696923	3.8029e-09	0.00343643	FAM46C	FAM46C;GDAP2;MAN1A2;RP11-188D8.1;WDR3;SPAG17;RP11-39H13.1;VTCN1
module24:1:118173450	24	HALLMARK_KRAS_SIGNALING_UP	Genes up-regulated by KRAS activation	1:118173450		1.19517e-10	0	FAM46C	FAM46C;GDAP2;MAN1A2;RP11-188D8.1;WDR3;SPAG17;RP11-39H13.1;VTCN1
module24:1:118173519	24	HALLMARK_KRAS_SIGNALING_UP	Genes up-regulated by KRAS activation	1:118173519		2.07812e-10	0.000479616	FAM46C	FAM46C;GDAP2;MAN1A2;RP11-188D8.1;WDR3;SPAG17;RP11-39H13.1;VTCN1
module24:1:118174116	24	HALLMARK_KRAS_SIGNALING_UP	Genes up-regulated by KRAS activation	1:118174116		1.91223e-10	0.000242718	FAM46C	FAM46C;GDAP2;MAN1A2;RP11-188D8.1;WDR3;SPAG17;RP11-39H13.1;VTCN1
module24:1:118174222	24	HALLMARK_KRAS_SIGNALING_UP	Genes up-regulated by KRAS activation	1:118174222		1.66771e-10	0	FAM46C	FAM46C;GDAP2;MAN1A2;RP11-188D8.1;WDR3;SPAG17;RP11-39H13.1;VTCN1
module24:1:118174414	24	HALLMARK_KRAS_SIGNALING_UP	Genes up-regulated by KRAS activation	1:118174414		4.01879e-08	0.0208564	FAM46C	FAM46C;GDAP2;MAN1A2;RP11-188D8.1;WDR3;SPAG17;RP11-39H13.1;VTCN1
module24:1:118175425	24	HALLMARK_KRAS_SIGNALING_UP	Genes up-regulated by KRAS activation	1:118175425		9.47315e-08	0.0562195	FAM46C	FAM46C;GDAP2;MAN1A2;RP11-188D8.1;WDR3;SPAG17;RP11-39H13.1;VTCN1
module24:3:56848999	24	HALLMARK_KRAS_SIGNALING_UP	Genes up-regulated by KRAS activation	3:56848999	rs6445826	8.14793e-13	0	ARHGEF3	ARHGEF3;FAM208A;SPATA12;CCDC66;IL17RD;HESX1;APPL1;ASB14;DNAH12
module24:3:56849749	24	HALLMARK_KRAS_SIGNALING_UP	Genes up-regulated by KRAS activation	3:56849749	rs1354034	0	0	ARHGEF3	ARHGEF3;FAM208A;SPATA12;CCDC66;IL17RD;HESX1;APPL1;ASB14;DNAH12
module24:3:56857433	24	HALLMARK_KRAS_SIGNALING_UP	Genes up-regulated by KRAS activation	3:56857433		4.79505e-13	0	ARHGEF3	ARHGEF3;FAM208A;SPATA12;CCDC66;IL17RD;HESX1;APPL1;ASB14;DNAH12
module24:3:56858686	24	HALLMARK_KRAS_SIGNALING_UP	Genes up-regulated by KRAS activation	3:56858686		2.14717e-13	0	ARHGEF3	ARHGEF3;FAM208A;SPATA12;IL17RD;CCDC66;HESX1;APPL1;ASB14;DNAH12
module24:3:56858890	24	HALLMARK_KRAS_SIGNALING_UP	Genes up-regulated by KRAS activation	3:56858890	rs13062635	3.5516e-13	0	ARHGEF3	ARHGEF3;FAM208A;SPATA12;IL17RD;CCDC66;HESX1;APPL1;ASB14;DNAH12
module24:3:56859297	24	HALLMARK_KRAS_SIGNALING_UP	Genes up-regulated by KRAS activation	3:56859297		4.70735e-13	0	ARHGEF3	ARHGEF3;FAM208A;SPATA12;IL17RD;CCDC66;HESX1;APPL1;ASB14;DNAH12
module24:3:56859424	24	HALLMARK_KRAS_SIGNALING_UP	Genes up-regulated by KRAS activation	3:56859424		7.69661e-08	0.0450563	ARHGEF3	ARHGEF3;FAM208A;SPATA12;IL17RD;CCDC66;HESX1;APPL1;ASB14;DNAH12
module24:3:56859614	24	HALLMARK_KRAS_SIGNALING_UP	Genes up-regulated by KRAS activation	3:56859614		2.35589e-13	0	ARHGEF3	ARHGEF3;FAM208A;SPATA12;IL17RD;CCDC66;HESX1;APPL1;ASB14;DNAH12
module24:3:56859829	24	HALLMARK_KRAS_SIGNALING_UP	Genes up-regulated by KRAS activation	3:56859829		7.40084e-08	0.043202	ARHGEF3	ARHGEF3;FAM208A;SPATA12;IL17RD;CCDC66;HESX1;APPL1;ASB14;DNAH12
module24:3:56860883	24	HALLMARK_KRAS_SIGNALING_UP	Genes up-regulated by KRAS activation	3:56860883		1.42098e-10	0	ARHGEF3	ARHGEF3;FAM208A;SPATA12;IL17RD;CCDC66;HESX1;APPL1;ASB14;DNAH12
module24:3:56861091	24	HALLMARK_KRAS_SIGNALING_UP	Genes up-regulated by KRAS activation	3:56861091		1.43315e-10	0	ARHGEF3	ARHGEF3;FAM208A;SPATA12;IL17RD;CCDC66;HESX1;APPL1;ASB14;DNAH12
module24:3:56861222	24	HALLMARK_KRAS_SIGNALING_UP	Genes up-regulated by KRAS activation	3:56861222	rs9861033	8.09686e-13	0	ARHGEF3	ARHGEF3;FAM208A;SPATA12;IL17RD;CCDC66;HESX1;APPL1;ASB14;DNAH12
module24:3:56862341	24	HALLMARK_KRAS_SIGNALING_UP	Genes up-regulated by KRAS activation	3:56862341		4.13669e-13	0	ARHGEF3	ARHGEF3;FAM208A;SPATA12;IL17RD;CCDC66;HESX1;APPL1;ASB14;DNAH12
module24:3:56862390	24	HALLMARK_KRAS_SIGNALING_UP	Genes up-regulated by KRAS activation	3:56862390		6.33996e-08	0.034026	ARHGEF3	ARHGEF3;FAM208A;SPATA12;IL17RD;CCDC66;HESX1;APPL1;ASB14;DNAH12
module24:3:56865445	24	HALLMARK_KRAS_SIGNALING_UP	Genes up-regulated by KRAS activation	3:56865445	rs11925835	7.54952e-15	0	ARHGEF3	ARHGEF3;FAM208A;SPATA12;IL17RD;CCDC66;HESX1;APPL1;ASB14;DNAH12
module24:3:56865776	24	HALLMARK_KRAS_SIGNALING_UP	Genes up-regulated by KRAS activation	3:56865776	rs12485738	2.13525e-09	0.00250447	ARHGEF3	ARHGEF3;FAM208A;SPATA12;IL17RD;CCDC66;HESX1;APPL1;ASB14;DNAH12
module24:7:50366637	24	HALLMARK_KRAS_SIGNALING_UP	Genes up-regulated by KRAS activation	7:50366637		6.457e-11	0	IKZF1	IKZF1;AC020743.4;AC020743.3;FIGNL1;DDC;C7orf72;GRB10;ZPBP
module24:7:50370254	24	HALLMARK_KRAS_SIGNALING_UP	Genes up-regulated by KRAS activation	7:50370254	rs149007767	1.49414e-12	0	IKZF1	IKZF1;AC020743.4;AC020743.3;FIGNL1;DDC;C7orf72;GRB10;ZPBP
module25:3:56848999	25	HALLMARK_MYOGENESIS	Genes involved in development of skeletal muscle (myogenesis)	3:56848999	rs6445826	1.69087e-13	0	ARHGEF3	ARHGEF3;FAM208A;SPATA12;CCDC66;IL17RD;HESX1;APPL1;ASB14;DNAH12
module25:3:56849749	25	HALLMARK_MYOGENESIS	Genes involved in development of skeletal muscle (myogenesis)	3:56849749	rs1354034	0	0	ARHGEF3	ARHGEF3;FAM208A;SPATA12;CCDC66;IL17RD;HESX1;APPL1;ASB14;DNAH12
module25:3:56857433	25	HALLMARK_MYOGENESIS	Genes involved in development of skeletal muscle (myogenesis)	3:56857433		2.33147e-15	0	ARHGEF3	ARHGEF3;FAM208A;SPATA12;CCDC66;IL17RD;HESX1;APPL1;ASB14;DNAH12
module25:3:56858686	25	HALLMARK_MYOGENESIS	Genes involved in development of skeletal muscle (myogenesis)	3:56858686		9.99201e-16	0	ARHGEF3	ARHGEF3;FAM208A;SPATA12;IL17RD;CCDC66;HESX1;APPL1;ASB14;DNAH12
module25:3:56858890	25	HALLMARK_MYOGENESIS	Genes involved in development of skeletal muscle (myogenesis)	3:56858890	rs13062635	8.88178e-16	0	ARHGEF3	ARHGEF3;FAM208A;SPATA12;IL17RD;CCDC66;HESX1;APPL1;ASB14;DNAH12
module25:3:56859297	25	HALLMARK_MYOGENESIS	Genes involved in development of skeletal muscle (myogenesis)	3:56859297		6.66134e-16	0	ARHGEF3	ARHGEF3;FAM208A;SPATA12;IL17RD;CCDC66;HESX1;APPL1;ASB14;DNAH12
module25:3:56859424	25	HALLMARK_MYOGENESIS	Genes involved in development of skeletal muscle (myogenesis)	3:56859424		5.79635e-09	0.00431894	ARHGEF3	ARHGEF3;FAM208A;SPATA12;IL17RD;CCDC66;HESX1;APPL1;ASB14;DNAH12
module25:3:56859614	25	HALLMARK_MYOGENESIS	Genes involved in development of skeletal muscle (myogenesis)	3:56859614		8.88178e-16	0	ARHGEF3	ARHGEF3;FAM208A;SPATA12;IL17RD;CCDC66;HESX1;APPL1;ASB14;DNAH12
module25:3:56859829	25	HALLMARK_MYOGENESIS	Genes involved in development of skeletal muscle (myogenesis)	3:56859829		5.19246e-09	0.00435511	ARHGEF3	ARHGEF3;FAM208A;SPATA12;IL17RD;CCDC66;HESX1;APPL1;ASB14;DNAH12
module25:3:56859896	25	HALLMARK_MYOGENESIS	Genes involved in development of skeletal muscle (myogenesis)	3:56859896		3.40924e-08	0.0179191	ARHGEF3	ARHGEF3;FAM208A;SPATA12;IL17RD;CCDC66;HESX1;APPL1;ASB14;DNAH12
module25:3:56860816	25	HALLMARK_MYOGENESIS	Genes involved in development of skeletal muscle (myogenesis)	3:56860816		7.24107e-09	0.00523732	ARHGEF3	ARHGEF3;FAM208A;SPATA12;IL17RD;CCDC66;HESX1;APPL1;ASB14;DNAH12
module25:3:56860883	25	HALLMARK_MYOGENESIS	Genes involved in development of skeletal muscle (myogenesis)	3:56860883		2.79554e-12	0	ARHGEF3	ARHGEF3;FAM208A;SPATA12;IL17RD;CCDC66;HESX1;APPL1;ASB14;DNAH12
module25:3:56861091	25	HALLMARK_MYOGENESIS	Genes involved in development of skeletal muscle (myogenesis)	3:56861091		5.70777e-12	0	ARHGEF3	ARHGEF3;FAM208A;SPATA12;IL17RD;CCDC66;HESX1;APPL1;ASB14;DNAH12
module25:3:56861222	25	HALLMARK_MYOGENESIS	Genes involved in development of skeletal muscle (myogenesis)	3:56861222	rs9861033	3.77953e-12	0	ARHGEF3	ARHGEF3;FAM208A;SPATA12;IL17RD;CCDC66;HESX1;APPL1;ASB14;DNAH12
module25:3:56862341	25	HALLMARK_MYOGENESIS	Genes involved in development of skeletal muscle (myogenesis)	3:56862341		1.7244e-12	0	ARHGEF3	ARHGEF3;FAM208A;SPATA12;IL17RD;CCDC66;HESX1;APPL1;ASB14;DNAH12
module25:3:56862390	25	HALLMARK_MYOGENESIS	Genes involved in development of skeletal muscle (myogenesis)	3:56862390		3.83763e-09	0.00343053	ARHGEF3	ARHGEF3;FAM208A;SPATA12;IL17RD;CCDC66;HESX1;APPL1;ASB14;DNAH12
module25:3:56865445	25	HALLMARK_MYOGENESIS	Genes involved in development of skeletal muscle (myogenesis)	3:56865445	rs11925835	4.55191e-15	0	ARHGEF3	ARHGEF3;FAM208A;SPATA12;IL17RD;CCDC66;HESX1;APPL1;ASB14;DNAH12
module25:3:56865776	25	HALLMARK_MYOGENESIS	Genes involved in development of skeletal muscle (myogenesis)	3:56865776	rs12485738	2.06992e-11	0	ARHGEF3	ARHGEF3;FAM208A;SPATA12;IL17RD;CCDC66;HESX1;APPL1;ASB14;DNAH12
module25:4:6696460	25	HALLMARK_MYOGENESIS	Genes involved in development of skeletal muscle (myogenesis)	4:6696460		2.22767e-08	0.0131024	S100P	S100P;AC093323.1;RP11-539L10.2;MRFAP1L1;AC093323.3;BLOC1S4;RP11-539L10.3;MRFAP1;KIAA0232;MAN2B2;TBC1D14;CCDC96;TADA2B;GRPEL1;PPP2R2C;RP11-367J11.3;WFS1;RP11-1406H17.1;RP11-586D19.2;RP11-586D19.1;SORCS2
module25:4:6696524	25	HALLMARK_MYOGENESIS	Genes involved in development of skeletal muscle (myogenesis)	4:6696524		2.80141e-08	0.0153959	S100P	S100P;AC093323.1;RP11-539L10.2;MRFAP1L1;BLOC1S4;AC093323.3;RP11-539L10.3;MRFAP1;KIAA0232;MAN2B2;TBC1D14;CCDC96;TADA2B;GRPEL1;PPP2R2C;RP11-367J11.3;WFS1;RP11-1406H17.1;RP11-586D19.2;RP11-586D19.1;SORCS2
module25:4:6697176	25	HALLMARK_MYOGENESIS	Genes involved in development of skeletal muscle (myogenesis)	4:6697176		2.23409e-08	0.0130827	S100P	S100P;AC093323.1;RP11-539L10.2;MRFAP1L1;BLOC1S4;AC093323.3;RP11-539L10.3;MRFAP1;KIAA0232;MAN2B2;TBC1D14;CCDC96;TADA2B;GRPEL1;PPP2R2C;RP11-367J11.3;WFS1;RP11-1406H17.1;RP11-586D19.2;RP11-586D19.1;SORCS2
module25:4:6697554	25	HALLMARK_MYOGENESIS	Genes involved in development of skeletal muscle (myogenesis)	4:6697554		2.25244e-08	0.0130435	S100P	S100P;AC093323.1;RP11-539L10.2;MRFAP1L1;BLOC1S4;AC093323.3;RP11-539L10.3;MRFAP1;KIAA0232;MAN2B2;TBC1D14;CCDC96;TADA2B;GRPEL1;PPP2R2C;RP11-367J11.3;WFS1;RP11-1406H17.1;RP11-586D19.2;RP11-586D19.1;SORCS2
module25:4:6697673	25	HALLMARK_MYOGENESIS	Genes involved in development of skeletal muscle (myogenesis)	4:6697673		1.01111e-08	0.00657051	S100P	S100P;AC093323.1;RP11-539L10.2;MRFAP1L1;BLOC1S4;AC093323.3;RP11-539L10.3;MRFAP1;KIAA0232;MAN2B2;TBC1D14;CCDC96;TADA2B;GRPEL1;PPP2R2C;RP11-367J11.3;WFS1;RP11-1406H17.1;RP11-586D19.2;RP11-586D19.1;SORCS2
module25:4:6697766	25	HALLMARK_MYOGENESIS	Genes involved in development of skeletal muscle (myogenesis)	4:6697766	rs3822262	2.33746e-08	0.0133929	S100P	S100P;AC093323.1;RP11-539L10.2;MRFAP1L1;BLOC1S4;AC093323.3;RP11-539L10.3;MRFAP1;KIAA0232;MAN2B2;TBC1D14;CCDC96;TADA2B;GRPEL1;PPP2R2C;RP11-367J11.3;WFS1;RP11-1406H17.1;RP11-586D19.2;RP11-586D19.1;SORCS2
module25:4:6697795	25	HALLMARK_MYOGENESIS	Genes involved in development of skeletal muscle (myogenesis)	4:6697795		2.07833e-08	0.0123288	S100P	S100P;AC093323.1;RP11-539L10.2;MRFAP1L1;BLOC1S4;AC093323.3;RP11-539L10.3;MRFAP1;KIAA0232;MAN2B2;TBC1D14;CCDC96;TADA2B;GRPEL1;PPP2R2C;RP11-367J11.3;WFS1;RP11-1406H17.1;RP11-586D19.2;RP11-586D19.1;SORCS2
module25:4:6697822	25	HALLMARK_MYOGENESIS	Genes involved in development of skeletal muscle (myogenesis)	4:6697822		6.11193e-08	0.0318123	S100P	S100P;AC093323.1;RP11-539L10.2;MRFAP1L1;BLOC1S4;AC093323.3;RP11-539L10.3;MRFAP1;KIAA0232;MAN2B2;TBC1D14;CCDC96;TADA2B;GRPEL1;PPP2R2C;RP11-367J11.3;WFS1;RP11-1406H17.1;RP11-586D19.2;RP11-586D19.1;SORCS2
module25:7:50366637	25	HALLMARK_MYOGENESIS	Genes involved in development of skeletal muscle (myogenesis)	7:50366637		0	0	IKZF1	IKZF1;AC020743.4;AC020743.3;FIGNL1;DDC;C7orf72;GRB10;ZPBP
module25:7:50367656	25	HALLMARK_MYOGENESIS	Genes involved in development of skeletal muscle (myogenesis)	7:50367656		2.30256e-10	0.000461894	IKZF1	IKZF1;AC020743.4;AC020743.3;FIGNL1;DDC;C7orf72;GRB10;ZPBP
module25:7:50368308	25	HALLMARK_MYOGENESIS	Genes involved in development of skeletal muscle (myogenesis)	7:50368308		2.62327e-10	0.000451467	IKZF1	IKZF1;AC020743.4;AC020743.3;FIGNL1;DDC;C7orf72;GRB10;ZPBP
module25:7:50368691	25	HALLMARK_MYOGENESIS	Genes involved in development of skeletal muscle (myogenesis)	7:50368691		8.48993e-10	0.000380228	IKZF1	IKZF1;AC020743.4;AC020743.3;FIGNL1;DDC;C7orf72;GRB10;ZPBP
module25:7:50368752	25	HALLMARK_MYOGENESIS	Genes involved in development of skeletal muscle (myogenesis)	7:50368752		7.12181e-10	0.000387597	IKZF1	IKZF1;AC020743.4;AC020743.3;FIGNL1;DDC;C7orf72;GRB10;ZPBP
module25:7:50370254	25	HALLMARK_MYOGENESIS	Genes involved in development of skeletal muscle (myogenesis)	7:50370254	rs149007767	0	0	IKZF1	IKZF1;AC020743.4;AC020743.3;FIGNL1;DDC;C7orf72;GRB10;ZPBP
module25:7:50417632	25	HALLMARK_MYOGENESIS	Genes involved in development of skeletal muscle (myogenesis)	7:50417632	rs62447197	5.06742e-10	0.000402414	IKZF1	IKZF1;FIGNL1;AC020743.4;DDC;AC020743.3;GRB10;C7orf72;AC004920.3
module25:7:50427982	25	HALLMARK_MYOGENESIS	Genes involved in development of skeletal muscle (myogenesis)	7:50427982	rs6592965	5.42318e-09	0.00434783	FIGNL1	FIGNL1;IKZF1;DDC;AC020743.4;AC020743.3;GRB10;C7orf72;AC004920.3
module25:7:50428445	25	HALLMARK_MYOGENESIS	Genes involved in development of skeletal muscle (myogenesis)	7:50428445	rs12718598	2.19581e-07	0.0971459	FIGNL1	FIGNL1;IKZF1;DDC;AC020743.4;AC020743.3;GRB10;C7orf72;AC004920.3
module27:6:31555392	27	HALLMARK_UV_RESPONSE_UP	Genes up-regulated in response to ultraviolet (UV) radiation	6:31555392	rs2256974	4.80271e-08	0.0268657	NCR3	NCR3;LST1;LTB;TNF;LTA;AIF1;PRRC2A;NFKBIL1;ATP6V1G2;BAG6;ATP6V1G2-DDX39B;DDX39B;MCCD1;APOM;C6orf47;GPANK1;CSNK2B;CSNK2B-LY6G5B-1181;LY6G5B;LY6G5C;MICB;ABHD16A;XXbac-BPG32J3.20;LY6G6F;MEGT1;LY6G6E;LY6G6D;C6orf25;LY6G6C;DDAH2;CLIC1;XXbac-BPG181B23.4;MSH5;MSH5-SAPCD1;SAPCD1;VWA7;MICA;VARS;XXbac-BPG181B23.7;LSM2;HSPA1L;HSPA1A;HLA-B;HSPA1B;C6orf48;NEU1;SLC44A4;EHMT2;XXbac-BPG248L24.13;C2;ZBTB12;HLA-C;C…
module27:7:50366637	27	HALLMARK_UV_RESPONSE_UP	Genes up-regulated in response to ultraviolet (UV) radiation	7:50366637		2.43139e-14	0	IKZF1	IKZF1;AC020743.4;AC020743.3;FIGNL1;DDC;C7orf72;GRB10;ZPBP
module27:7:50367656	27	HALLMARK_UV_RESPONSE_UP	Genes up-regulated in response to ultraviolet (UV) radiation	7:50367656		1.12711e-09	0.000371747	IKZF1	IKZF1;AC020743.4;AC020743.3;FIGNL1;DDC;C7orf72;GRB10;ZPBP
module27:7:50368308	27	HALLMARK_UV_RESPONSE_UP	Genes up-regulated in response to ultraviolet (UV) radiation	7:50368308		9.90818e-10	0.000375235	IKZF1	IKZF1;AC020743.4;AC020743.3;FIGNL1;DDC;C7orf72;GRB10;ZPBP
module27:7:50368691	27	HALLMARK_UV_RESPONSE_UP	Genes up-regulated in response to ultraviolet (UV) radiation	7:50368691		1.46117e-09	0.000912409	IKZF1	IKZF1;AC020743.4;AC020743.3;FIGNL1;DDC;C7orf72;GRB10;ZPBP
module27:7:50368752	27	HALLMARK_UV_RESPONSE_UP	Genes up-regulated in response to ultraviolet (UV) radiation	7:50368752		1.79687e-09	0.00161871	IKZF1	IKZF1;AC020743.4;AC020743.3;FIGNL1;DDC;C7orf72;GRB10;ZPBP
module27:7:50370254	27	HALLMARK_UV_RESPONSE_UP	Genes up-regulated in response to ultraviolet (UV) radiation	7:50370254	rs149007767	2.88658e-15	0	IKZF1	IKZF1;AC020743.4;AC020743.3;FIGNL1;DDC;C7orf72;GRB10;ZPBP
module27:7:50417632	27	HALLMARK_UV_RESPONSE_UP	Genes up-regulated in response to ultraviolet (UV) radiation	7:50417632	rs62447197	2.16505e-08	0.0131818	IKZF1	IKZF1;FIGNL1;AC020743.4;DDC;AC020743.3;GRB10;C7orf72;AC004920.3
module28:2:124623647	28	HALLMARK_EPITHELIAL_MESENCHYMAL_TRANSITION	Genes defining epithelial-mesenchymal transition, as in wound healing, fibrosis and metastasis	2:124623647		1.99627e-07	0.0928183	CNTNAP5	CNTNAP5;AC073409.1
module28:3:56848953	28	HALLMARK_EPITHELIAL_MESENCHYMAL_TRANSITION	Genes defining epithelial-mesenchymal transition, as in wound healing, fibrosis and metastasis	3:56848953		1.58374e-08	0.0105754	ARHGEF3	ARHGEF3;FAM208A;SPATA12;CCDC66;IL17RD;HESX1;APPL1;ASB14;DNAH12
module28:3:56848999	28	HALLMARK_EPITHELIAL_MESENCHYMAL_TRANSITION	Genes defining epithelial-mesenchymal transition, as in wound healing, fibrosis and metastasis	3:56848999	rs6445826	0	0	ARHGEF3	ARHGEF3;FAM208A;SPATA12;CCDC66;IL17RD;HESX1;APPL1;ASB14;DNAH12
module28:3:56849055	28	HALLMARK_EPITHELIAL_MESENCHYMAL_TRANSITION	Genes defining epithelial-mesenchymal transition, as in wound healing, fibrosis and metastasis	3:56849055		8.41371e-09	0.00584416	ARHGEF3	ARHGEF3;FAM208A;SPATA12;CCDC66;IL17RD;HESX1;APPL1;ASB14;DNAH12
module28:3:56849189	28	HALLMARK_EPITHELIAL_MESENCHYMAL_TRANSITION	Genes defining epithelial-mesenchymal transition, as in wound healing, fibrosis and metastasis	3:56849189		5.00268e-09	0.00438449	ARHGEF3	ARHGEF3;FAM208A;SPATA12;CCDC66;IL17RD;HESX1;APPL1;ASB14;DNAH12
module28:3:56849749	28	HALLMARK_EPITHELIAL_MESENCHYMAL_TRANSITION	Genes defining epithelial-mesenchymal transition, as in wound healing, fibrosis and metastasis	3:56849749	rs1354034	0	0	ARHGEF3	ARHGEF3;FAM208A;SPATA12;CCDC66;IL17RD;HESX1;APPL1;ASB14;DNAH12
module28:3:56850188	28	HALLMARK_EPITHELIAL_MESENCHYMAL_TRANSITION	Genes defining epithelial-mesenchymal transition, as in wound healing, fibrosis and metastasis	3:56850188		5.30354e-13	0	ARHGEF3	ARHGEF3;FAM208A;SPATA12;CCDC66;IL17RD;HESX1;APPL1;ASB14;DNAH12
module28:3:56851387	28	HALLMARK_EPITHELIAL_MESENCHYMAL_TRANSITION	Genes defining epithelial-mesenchymal transition, as in wound healing, fibrosis and metastasis	3:56851387		1.68432e-12	0	ARHGEF3	ARHGEF3;FAM208A;SPATA12;CCDC66;IL17RD;HESX1;APPL1;ASB14;DNAH12
module28:3:56852389	28	HALLMARK_EPITHELIAL_MESENCHYMAL_TRANSITION	Genes defining epithelial-mesenchymal transition, as in wound healing, fibrosis and metastasis	3:56852389		1.93296e-07	0.091557	ARHGEF3	ARHGEF3;FAM208A;SPATA12;CCDC66;IL17RD;HESX1;APPL1;ASB14;DNAH12
module28:3:56857433	28	HALLMARK_EPITHELIAL_MESENCHYMAL_TRANSITION	Genes defining epithelial-mesenchymal transition, as in wound healing, fibrosis and metastasis	3:56857433		0	0	ARHGEF3	ARHGEF3;FAM208A;SPATA12;CCDC66;IL17RD;HESX1;APPL1;ASB14;DNAH12
module28:3:56858027	28	HALLMARK_EPITHELIAL_MESENCHYMAL_TRANSITION	Genes defining epithelial-mesenchymal transition, as in wound healing, fibrosis and metastasis	3:56858027		5.48648e-09	0.00433333	ARHGEF3	ARHGEF3;FAM208A;SPATA12;IL17RD;CCDC66;HESX1;APPL1;ASB14;DNAH12
module28:3:56858686	28	HALLMARK_EPITHELIAL_MESENCHYMAL_TRANSITION	Genes defining epithelial-mesenchymal transition, as in wound healing, fibrosis and metastasis	3:56858686		0	0	ARHGEF3	ARHGEF3;FAM208A;SPATA12;IL17RD;CCDC66;HESX1;APPL1;ASB14;DNAH12
module28:3:56858890	28	HALLMARK_EPITHELIAL_MESENCHYMAL_TRANSITION	Genes defining epithelial-mesenchymal transition, as in wound healing, fibrosis and metastasis	3:56858890	rs13062635	0	0	ARHGEF3	ARHGEF3;FAM208A;SPATA12;IL17RD;CCDC66;HESX1;APPL1;ASB14;DNAH12
module28:3:56859297	28	HALLMARK_EPITHELIAL_MESENCHYMAL_TRANSITION	Genes defining epithelial-mesenchymal transition, as in wound healing, fibrosis and metastasis	3:56859297		0	0	ARHGEF3	ARHGEF3;FAM208A;SPATA12;IL17RD;CCDC66;HESX1;APPL1;ASB14;DNAH12
module28:3:56859335	28	HALLMARK_EPITHELIAL_MESENCHYMAL_TRANSITION	Genes defining epithelial-mesenchymal transition, as in wound healing, fibrosis and metastasis	3:56859335		2.26804e-07	0.0987474	ARHGEF3	ARHGEF3;FAM208A;SPATA12;IL17RD;CCDC66;HESX1;APPL1;ASB14;DNAH12
module28:3:56859424	28	HALLMARK_EPITHELIAL_MESENCHYMAL_TRANSITION	Genes defining epithelial-mesenchymal transition, as in wound healing, fibrosis and metastasis	3:56859424		0	0	ARHGEF3	ARHGEF3;FAM208A;SPATA12;IL17RD;CCDC66;HESX1;APPL1;ASB14;DNAH12
module28:3:56859614	28	HALLMARK_EPITHELIAL_MESENCHYMAL_TRANSITION	Genes defining epithelial-mesenchymal transition, as in wound healing, fibrosis and metastasis	3:56859614		0	0	ARHGEF3	ARHGEF3;FAM208A;SPATA12;IL17RD;CCDC66;HESX1;APPL1;ASB14;DNAH12
module28:3:56859719	28	HALLMARK_EPITHELIAL_MESENCHYMAL_TRANSITION	Genes defining epithelial-mesenchymal transition, as in wound healing, fibrosis and metastasis	3:56859719		2.2401e-07	0.0985263	ARHGEF3	ARHGEF3;FAM208A;SPATA12;IL17RD;CCDC66;HESX1;APPL1;ASB14;DNAH12
module28:3:56859829	28	HALLMARK_EPITHELIAL_MESENCHYMAL_TRANSITION	Genes defining epithelial-mesenchymal transition, as in wound healing, fibrosis and metastasis	3:56859829		0	0	ARHGEF3	ARHGEF3;FAM208A;SPATA12;IL17RD;CCDC66;HESX1;APPL1;ASB14;DNAH12
module28:3:56859896	28	HALLMARK_EPITHELIAL_MESENCHYMAL_TRANSITION	Genes defining epithelial-mesenchymal transition, as in wound healing, fibrosis and metastasis	3:56859896		6.13769e-11	0	ARHGEF3	ARHGEF3;FAM208A;SPATA12;IL17RD;CCDC66;HESX1;APPL1;ASB14;DNAH12
module28:3:56860816	28	HALLMARK_EPITHELIAL_MESENCHYMAL_TRANSITION	Genes defining epithelial-mesenchymal transition, as in wound healing, fibrosis and metastasis	3:56860816		3.89688e-13	0	ARHGEF3	ARHGEF3;FAM208A;SPATA12;IL17RD;CCDC66;HESX1;APPL1;ASB14;DNAH12
module28:3:56860883	28	HALLMARK_EPITHELIAL_MESENCHYMAL_TRANSITION	Genes defining epithelial-mesenchymal transition, as in wound healing, fibrosis and metastasis	3:56860883		0	0	ARHGEF3	ARHGEF3;FAM208A;SPATA12;IL17RD;CCDC66;HESX1;APPL1;ASB14;DNAH12
module28:3:56861091	28	HALLMARK_EPITHELIAL_MESENCHYMAL_TRANSITION	Genes defining epithelial-mesenchymal transition, as in wound healing, fibrosis and metastasis	3:56861091		0	0	ARHGEF3	ARHGEF3;FAM208A;SPATA12;IL17RD;CCDC66;HESX1;APPL1;ASB14;DNAH12
module28:3:56861222	28	HALLMARK_EPITHELIAL_MESENCHYMAL_TRANSITION	Genes defining epithelial-mesenchymal transition, as in wound healing, fibrosis and metastasis	3:56861222	rs9861033	0	0	ARHGEF3	ARHGEF3;FAM208A;SPATA12;IL17RD;CCDC66;HESX1;APPL1;ASB14;DNAH12
module28:3:56862341	28	HALLMARK_EPITHELIAL_MESENCHYMAL_TRANSITION	Genes defining epithelial-mesenchymal transition, as in wound healing, fibrosis and metastasis	3:56862341		0	0	ARHGEF3	ARHGEF3;FAM208A;SPATA12;IL17RD;CCDC66;HESX1;APPL1;ASB14;DNAH12
module28:3:56862390	28	HALLMARK_EPITHELIAL_MESENCHYMAL_TRANSITION	Genes defining epithelial-mesenchymal transition, as in wound healing, fibrosis and metastasis	3:56862390		0	0	ARHGEF3	ARHGEF3;FAM208A;SPATA12;IL17RD;CCDC66;HESX1;APPL1;ASB14;DNAH12
module28:3:56865445	28	HALLMARK_EPITHELIAL_MESENCHYMAL_TRANSITION	Genes defining epithelial-mesenchymal transition, as in wound healing, fibrosis and metastasis	3:56865445	rs11925835	0	0	ARHGEF3	ARHGEF3;FAM208A;SPATA12;IL17RD;CCDC66;HESX1;APPL1;ASB14;DNAH12
module28:3:56865776	28	HALLMARK_EPITHELIAL_MESENCHYMAL_TRANSITION	Genes defining epithelial-mesenchymal transition, as in wound healing, fibrosis and metastasis	3:56865776	rs12485738	0	0	ARHGEF3	ARHGEF3;FAM208A;SPATA12;IL17RD;CCDC66;HESX1;APPL1;ASB14;DNAH12
module28:3:56866705	28	HALLMARK_EPITHELIAL_MESENCHYMAL_TRANSITION	Genes defining epithelial-mesenchymal transition, as in wound healing, fibrosis and metastasis	3:56866705		1.4699e-09	0.0010929	ARHGEF3	ARHGEF3;FAM208A;SPATA12;IL17RD;CCDC66;HESX1;APPL1;ASB14;DNAH12
module28:3:56866946	28	HALLMARK_EPITHELIAL_MESENCHYMAL_TRANSITION	Genes defining epithelial-mesenchymal transition, as in wound healing, fibrosis and metastasis	3:56866946		2.13367e-10	0.000471698	ARHGEF3	ARHGEF3;FAM208A;SPATA12;IL17RD;CCDC66;HESX1;APPL1;ASB14;DNAH12
module28:3:56867446	28	HALLMARK_EPITHELIAL_MESENCHYMAL_TRANSITION	Genes defining epithelial-mesenchymal transition, as in wound healing, fibrosis and metastasis	3:56867446		2.84478e-10	0.000445434	ARHGEF3	ARHGEF3;FAM208A;SPATA12;IL17RD;CCDC66;HESX1;APPL1;ASB14;DNAH12
module28:3:56871066	28	HALLMARK_EPITHELIAL_MESENCHYMAL_TRANSITION	Genes defining epithelial-mesenchymal transition, as in wound healing, fibrosis and metastasis	3:56871066	rs9311623	8.33696e-09	0.00585366	ARHGEF3	ARHGEF3;FAM208A;SPATA12;IL17RD;CCDC66;HESX1;APPL1;ASB14;DNAH12
module28:3:56871432	28	HALLMARK_EPITHELIAL_MESENCHYMAL_TRANSITION	Genes defining epithelial-mesenchymal transition, as in wound healing, fibrosis and metastasis	3:56871432		7.89767e-08	0.0474534	ARHGEF3	ARHGEF3;FAM208A;SPATA12;IL17RD;CCDC66;HESX1;APPL1;ASB14;DNAH12
module28:3:56871629	28	HALLMARK_EPITHELIAL_MESENCHYMAL_TRANSITION	Genes defining epithelial-mesenchymal transition, as in wound healing, fibrosis and metastasis	3:56871629		3.30384e-10	0.000438596	ARHGEF3	ARHGEF3;FAM208A;SPATA12;IL17RD;CCDC66;HESX1;APPL1;ASB14;DNAH12
module28:3:56874033	28	HALLMARK_EPITHELIAL_MESENCHYMAL_TRANSITION	Genes defining epithelial-mesenchymal transition, as in wound healing, fibrosis and metastasis	3:56874033		7.51388e-08	0.0439394	ARHGEF3	ARHGEF3;FAM208A;SPATA12;IL17RD;CCDC66;HESX1;APPL1;ASB14;DNAH12
module28:3:56874996	28	HALLMARK_EPITHELIAL_MESENCHYMAL_TRANSITION	Genes defining epithelial-mesenchymal transition, as in wound healing, fibrosis and metastasis	3:56874996		4.61356e-10	0.000406504	ARHGEF3	ARHGEF3;SPATA12;FAM208A;IL17RD;CCDC66;HESX1;APPL1;ASB14;DNAH12
module28:3:56876596	28	HALLMARK_EPITHELIAL_MESENCHYMAL_TRANSITION	Genes defining epithelial-mesenchymal transition, as in wound healing, fibrosis and metastasis	3:56876596	rs1500708	7.45147e-09	0.00539216	ARHGEF3	ARHGEF3;SPATA12;FAM208A;IL17RD;CCDC66;HESX1;APPL1;ASB14;DNAH12
module28:3:56876636	28	HALLMARK_EPITHELIAL_MESENCHYMAL_TRANSITION	Genes defining epithelial-mesenchymal transition, as in wound healing, fibrosis and metastasis	3:56876636		8.70489e-09	0.00582524	ARHGEF3	ARHGEF3;SPATA12;FAM208A;IL17RD;CCDC66;HESX1;APPL1;ASB14;DNAH12
module28:3:56877920	28	HALLMARK_EPITHELIAL_MESENCHYMAL_TRANSITION	Genes defining epithelial-mesenchymal transition, as in wound healing, fibrosis and metastasis	3:56877920		3.64489e-10	0.000430108	ARHGEF3	ARHGEF3;SPATA12;FAM208A;IL17RD;CCDC66;HESX1;APPL1;ASB14;DNAH12
module28:3:56878947	28	HALLMARK_EPITHELIAL_MESENCHYMAL_TRANSITION	Genes defining epithelial-mesenchymal transition, as in wound healing, fibrosis and metastasis	3:56878947		4.16411e-10	0.000414938	ARHGEF3	ARHGEF3;SPATA12;FAM208A;IL17RD;CCDC66;HESX1;APPL1;ASB14;DNAH12
module28:3:56880444	28	HALLMARK_EPITHELIAL_MESENCHYMAL_TRANSITION	Genes defining epithelial-mesenchymal transition, as in wound healing, fibrosis and metastasis	3:56880444		1.33368e-10	0	ARHGEF3	ARHGEF3;SPATA12;FAM208A;IL17RD;CCDC66;HESX1;APPL1;ASB14;DNAH12
module28:3:56901292	28	HALLMARK_EPITHELIAL_MESENCHYMAL_TRANSITION	Genes defining epithelial-mesenchymal transition, as in wound healing, fibrosis and metastasis	3:56901292	rs7624918	6.62336e-09	0.00477759	ARHGEF3	ARHGEF3;SPATA12;IL17RD;FAM208A;CCDC66;HESX1;APPL1;ASB14;DNAH12
module28:7:50366637	28	HALLMARK_EPITHELIAL_MESENCHYMAL_TRANSITION	Genes defining epithelial-mesenchymal transition, as in wound healing, fibrosis and metastasis	7:50366637		1.9873e-14	0	IKZF1	IKZF1;AC020743.4;AC020743.3;FIGNL1;DDC;C7orf72;GRB10;ZPBP
module28:7:50367656	28	HALLMARK_EPITHELIAL_MESENCHYMAL_TRANSITION	Genes defining epithelial-mesenchymal transition, as in wound healing, fibrosis and metastasis	7:50367656		5.24186e-08	0.0290837	IKZF1	IKZF1;AC020743.4;AC020743.3;FIGNL1;DDC;C7orf72;GRB10;ZPBP
module28:7:50368308	28	HALLMARK_EPITHELIAL_MESENCHYMAL_TRANSITION	Genes defining epithelial-mesenchymal transition, as in wound healing, fibrosis and metastasis	7:50368308		5.25649e-08	0.0290066	IKZF1	IKZF1;AC020743.4;AC020743.3;FIGNL1;DDC;C7orf72;GRB10;ZPBP
module28:7:50368691	28	HALLMARK_EPITHELIAL_MESENCHYMAL_TRANSITION	Genes defining epithelial-mesenchymal transition, as in wound healing, fibrosis and metastasis	7:50368691		9.47065e-08	0.0562882	IKZF1	IKZF1;AC020743.4;AC020743.3;FIGNL1;DDC;C7orf72;GRB10;ZPBP
module28:7:50368752	28	HALLMARK_EPITHELIAL_MESENCHYMAL_TRANSITION	Genes defining epithelial-mesenchymal transition, as in wound healing, fibrosis and metastasis	7:50368752		2.27996e-07	0.0992708	IKZF1	IKZF1;AC020743.4;AC020743.3;FIGNL1;DDC;C7orf72;GRB10;ZPBP
module28:7:50370254	28	HALLMARK_EPITHELIAL_MESENCHYMAL_TRANSITION	Genes defining epithelial-mesenchymal transition, as in wound healing, fibrosis and metastasis	7:50370254	rs149007767	6.54143e-13	0	IKZF1	IKZF1;AC020743.4;AC020743.3;FIGNL1;DDC;C7orf72;GRB10;ZPBP
module28:10:65096250	28	HALLMARK_EPITHELIAL_MESENCHYMAL_TRANSITION	Genes defining epithelial-mesenchymal transition, as in wound healing, fibrosis and metastasis	10:65096250	rs10822159	1.79519e-07	0.089099	JMJD1C	JMJD1C;REEP3;NRBF2;RP11-170M17.1
module28:10:65101207	28	HALLMARK_EPITHELIAL_MESENCHYMAL_TRANSITION	Genes defining epithelial-mesenchymal transition, as in wound healing, fibrosis and metastasis	10:65101207	rs10740118	1.75775e-07	0.0876682	JMJD1C	JMJD1C;REEP3;NRBF2;RP11-170M17.1
module28:10:65104500	28	HALLMARK_EPITHELIAL_MESENCHYMAL_TRANSITION	Genes defining epithelial-mesenchymal transition, as in wound healing, fibrosis and metastasis	10:65104500	rs7896518	1.66879e-07	0.0844244	REEP3	REEP3;JMJD1C;NRBF2;RP11-170M17.1
module28:14:69198531	28	HALLMARK_EPITHELIAL_MESENCHYMAL_TRANSITION	Genes defining epithelial-mesenchymal transition, as in wound healing, fibrosis and metastasis	14:69198531		1.1694e-07	0.0679762	ZFP36L1	ZFP36L1;ACTN1;DCAF5;RP11-363J20.1;EXD2
module28:14:69198917	28	HALLMARK_EPITHELIAL_MESENCHYMAL_TRANSITION	Genes defining epithelial-mesenchymal transition, as in wound healing, fibrosis and metastasis	14:69198917		7.43837e-08	0.0434728	ZFP36L1	ZFP36L1;ACTN1;DCAF5;RP11-363J20.1;EXD2
module28:14:69199179	28	HALLMARK_EPITHELIAL_MESENCHYMAL_TRANSITION	Genes defining epithelial-mesenchymal transition, as in wound healing, fibrosis and metastasis	14:69199179		7.24396e-08	0.0406369	ZFP36L1	ZFP36L1;ACTN1;DCAF5;RP11-363J20.1;EXD2
module28:14:69201318	28	HALLMARK_EPITHELIAL_MESENCHYMAL_TRANSITION	Genes defining epithelial-mesenchymal transition, as in wound healing, fibrosis and metastasis	14:69201318		1.03301e-07	0.0607488	ZFP36L1	ZFP36L1;ACTN1;DCAF5;RP11-363J20.1;EXD2
module28:14:69201958	28	HALLMARK_EPITHELIAL_MESENCHYMAL_TRANSITION	Genes defining epithelial-mesenchymal transition, as in wound healing, fibrosis and metastasis	14:69201958		7.64614e-08	0.0448622	ZFP36L1	ZFP36L1;ACTN1;DCAF5;RP11-363J20.1;EXD2
module28:14:69202826	28	HALLMARK_EPITHELIAL_MESENCHYMAL_TRANSITION	Genes defining epithelial-mesenchymal transition, as in wound healing, fibrosis and metastasis	14:69202826		2.19478e-07	0.0972487	ZFP36L1	ZFP36L1;ACTN1;DCAF5;RP11-363J20.1;EXD2
module29:2:224253630	29	HALLMARK_UV_RESPONSE_DN	Genes down-regulated in response to ultraviolet (UV) radiation	2:224253630		1.72994e-07	0.0870641	AC013448.1	AC013448.1;AC013448.2;SCG2;KCNE4;AP1S3;WDFY1
module29:3:56848953	29	HALLMARK_UV_RESPONSE_DN	Genes down-regulated in response to ultraviolet (UV) radiation	3:56848953		5.90226e-09	0.0044702	ARHGEF3	ARHGEF3;FAM208A;SPATA12;CCDC66;IL17RD;HESX1;APPL1;ASB14;DNAH12
module29:3:56848999	29	HALLMARK_UV_RESPONSE_DN	Genes down-regulated in response to ultraviolet (UV) radiation	3:56848999	rs6445826	0	0	ARHGEF3	ARHGEF3;FAM208A;SPATA12;CCDC66;IL17RD;HESX1;APPL1;ASB14;DNAH12
module29:3:56849055	29	HALLMARK_UV_RESPONSE_DN	Genes down-regulated in response to ultraviolet (UV) radiation	3:56849055		3.22246e-09	0.00294118	ARHGEF3	ARHGEF3;FAM208A;SPATA12;CCDC66;IL17RD;HESX1;APPL1;ASB14;DNAH12
module29:3:56849189	29	HALLMARK_UV_RESPONSE_DN	Genes down-regulated in response to ultraviolet (UV) radiation	3:56849189		5.07933e-09	0.00436975	ARHGEF3	ARHGEF3;FAM208A;SPATA12;CCDC66;IL17RD;HESX1;APPL1;ASB14;DNAH12
module29:3:56849749	29	HALLMARK_UV_RESPONSE_DN	Genes down-regulated in response to ultraviolet (UV) radiation	3:56849749	rs1354034	0	0	ARHGEF3	ARHGEF3;FAM208A;SPATA12;CCDC66;IL17RD;HESX1;APPL1;ASB14;DNAH12
module29:3:56850188	29	HALLMARK_UV_RESPONSE_DN	Genes down-regulated in response to ultraviolet (UV) radiation	3:56850188		5.89417e-13	0	ARHGEF3	ARHGEF3;FAM208A;SPATA12;CCDC66;IL17RD;HESX1;APPL1;ASB14;DNAH12
module29:3:56851387	29	HALLMARK_UV_RESPONSE_DN	Genes down-regulated in response to ultraviolet (UV) radiation	3:56851387		3.27405e-13	0	ARHGEF3	ARHGEF3;FAM208A;SPATA12;CCDC66;IL17RD;HESX1;APPL1;ASB14;DNAH12
module29:3:56852389	29	HALLMARK_UV_RESPONSE_DN	Genes down-regulated in response to ultraviolet (UV) radiation	3:56852389		4.52147e-09	0.0040747	ARHGEF3	ARHGEF3;FAM208A;SPATA12;CCDC66;IL17RD;HESX1;APPL1;ASB14;DNAH12
module29:3:56857433	29	HALLMARK_UV_RESPONSE_DN	Genes down-regulated in response to ultraviolet (UV) radiation	3:56857433		0	0	ARHGEF3	ARHGEF3;FAM208A;SPATA12;CCDC66;IL17RD;HESX1;APPL1;ASB14;DNAH12
module29:3:56858686	29	HALLMARK_UV_RESPONSE_DN	Genes down-regulated in response to ultraviolet (UV) radiation	3:56858686		0	0	ARHGEF3	ARHGEF3;FAM208A;SPATA12;IL17RD;CCDC66;HESX1;APPL1;ASB14;DNAH12
module29:3:56858890	29	HALLMARK_UV_RESPONSE_DN	Genes down-regulated in response to ultraviolet (UV) radiation	3:56858890	rs13062635	0	0	ARHGEF3	ARHGEF3;FAM208A;SPATA12;IL17RD;CCDC66;HESX1;APPL1;ASB14;DNAH12
module29:3:56859297	29	HALLMARK_UV_RESPONSE_DN	Genes down-regulated in response to ultraviolet (UV) radiation	3:56859297		0	0	ARHGEF3	ARHGEF3;FAM208A;SPATA12;IL17RD;CCDC66;HESX1;APPL1;ASB14;DNAH12
module29:3:56859335	29	HALLMARK_UV_RESPONSE_DN	Genes down-regulated in response to ultraviolet (UV) radiation	3:56859335		4.47467e-08	0.0246594	ARHGEF3	ARHGEF3;FAM208A;SPATA12;IL17RD;CCDC66;HESX1;APPL1;ASB14;DNAH12
module29:3:56859424	29	HALLMARK_UV_RESPONSE_DN	Genes down-regulated in response to ultraviolet (UV) radiation	3:56859424		2.3096e-12	0	ARHGEF3	ARHGEF3;FAM208A;SPATA12;IL17RD;CCDC66;HESX1;APPL1;ASB14;DNAH12
module29:3:56859614	29	HALLMARK_UV_RESPONSE_DN	Genes down-regulated in response to ultraviolet (UV) radiation	3:56859614		0	0	ARHGEF3	ARHGEF3;FAM208A;SPATA12;IL17RD;CCDC66;HESX1;APPL1;ASB14;DNAH12
module29:3:56859719	29	HALLMARK_UV_RESPONSE_DN	Genes down-regulated in response to ultraviolet (UV) radiation	3:56859719		4.04336e-08	0.0215172	ARHGEF3	ARHGEF3;FAM208A;SPATA12;IL17RD;CCDC66;HESX1;APPL1;ASB14;DNAH12
module29:3:56859829	29	HALLMARK_UV_RESPONSE_DN	Genes down-regulated in response to ultraviolet (UV) radiation	3:56859829		3.614e-12	0	ARHGEF3	ARHGEF3;FAM208A;SPATA12;IL17RD;CCDC66;HESX1;APPL1;ASB14;DNAH12
module29:3:56859896	29	HALLMARK_UV_RESPONSE_DN	Genes down-regulated in response to ultraviolet (UV) radiation	3:56859896		2.20186e-08	0.013142	ARHGEF3	ARHGEF3;FAM208A;SPATA12;IL17RD;CCDC66;HESX1;APPL1;ASB14;DNAH12
module29:3:56860816	29	HALLMARK_UV_RESPONSE_DN	Genes down-regulated in response to ultraviolet (UV) radiation	3:56860816		2.49809e-10	0.000455581	ARHGEF3	ARHGEF3;FAM208A;SPATA12;IL17RD;CCDC66;HESX1;APPL1;ASB14;DNAH12
module29:3:56860883	29	HALLMARK_UV_RESPONSE_DN	Genes down-regulated in response to ultraviolet (UV) radiation	3:56860883		0	0	ARHGEF3	ARHGEF3;FAM208A;SPATA12;IL17RD;CCDC66;HESX1;APPL1;ASB14;DNAH12
module29:3:56861091	29	HALLMARK_UV_RESPONSE_DN	Genes down-regulated in response to ultraviolet (UV) radiation	3:56861091		0	0	ARHGEF3	ARHGEF3;FAM208A;SPATA12;IL17RD;CCDC66;HESX1;APPL1;ASB14;DNAH12
module29:3:56861222	29	HALLMARK_UV_RESPONSE_DN	Genes down-regulated in response to ultraviolet (UV) radiation	3:56861222	rs9861033	0	0	ARHGEF3	ARHGEF3;FAM208A;SPATA12;IL17RD;CCDC66;HESX1;APPL1;ASB14;DNAH12
module29:3:56862341	29	HALLMARK_UV_RESPONSE_DN	Genes down-regulated in response to ultraviolet (UV) radiation	3:56862341		0	0	ARHGEF3	ARHGEF3;FAM208A;SPATA12;IL17RD;CCDC66;HESX1;APPL1;ASB14;DNAH12
module29:3:56862390	29	HALLMARK_UV_RESPONSE_DN	Genes down-regulated in response to ultraviolet (UV) radiation	3:56862390		4.28324e-13	0	ARHGEF3	ARHGEF3;FAM208A;SPATA12;IL17RD;CCDC66;HESX1;APPL1;ASB14;DNAH12
module29:3:56863403	29	HALLMARK_UV_RESPONSE_DN	Genes down-regulated in response to ultraviolet (UV) radiation	3:56863403		7.88415e-08	0.0470149	ARHGEF3	ARHGEF3;FAM208A;SPATA12;IL17RD;CCDC66;HESX1;APPL1;ASB14;DNAH12
module29:3:56863758	29	HALLMARK_UV_RESPONSE_DN	Genes down-regulated in response to ultraviolet (UV) radiation	3:56863758		8.09122e-08	0.048575	ARHGEF3	ARHGEF3;FAM208A;SPATA12;IL17RD;CCDC66;HESX1;APPL1;ASB14;DNAH12
module29:3:56865445	29	HALLMARK_UV_RESPONSE_DN	Genes down-regulated in response to ultraviolet (UV) radiation	3:56865445	rs11925835	0	0	ARHGEF3	ARHGEF3;FAM208A;SPATA12;IL17RD;CCDC66;HESX1;APPL1;ASB14;DNAH12
module29:3:56865776	29	HALLMARK_UV_RESPONSE_DN	Genes down-regulated in response to ultraviolet (UV) radiation	3:56865776	rs12485738	1.17328e-12	0	ARHGEF3	ARHGEF3;FAM208A;SPATA12;IL17RD;CCDC66;HESX1;APPL1;ASB14;DNAH12
module29:3:56866946	29	HALLMARK_UV_RESPONSE_DN	Genes down-regulated in response to ultraviolet (UV) radiation	3:56866946		2.16477e-07	0.0967056	ARHGEF3	ARHGEF3;FAM208A;SPATA12;IL17RD;CCDC66;HESX1;APPL1;ASB14;DNAH12
module29:3:56874996	29	HALLMARK_UV_RESPONSE_DN	Genes down-regulated in response to ultraviolet (UV) radiation	3:56874996		5.39305e-08	0.0292328	ARHGEF3	ARHGEF3;SPATA12;FAM208A;IL17RD;CCDC66;HESX1;APPL1;ASB14;DNAH12
module29:3:56877920	29	HALLMARK_UV_RESPONSE_DN	Genes down-regulated in response to ultraviolet (UV) radiation	3:56877920		3.47947e-08	0.0180375	ARHGEF3	ARHGEF3;SPATA12;FAM208A;IL17RD;CCDC66;HESX1;APPL1;ASB14;DNAH12
module29:3:56878947	29	HALLMARK_UV_RESPONSE_DN	Genes down-regulated in response to ultraviolet (UV) radiation	3:56878947		3.53989e-08	0.0188218	ARHGEF3	ARHGEF3;SPATA12;FAM208A;IL17RD;CCDC66;HESX1;APPL1;ASB14;DNAH12
module29:3:56880444	29	HALLMARK_UV_RESPONSE_DN	Genes down-regulated in response to ultraviolet (UV) radiation	3:56880444		2.19539e-08	0.0131619	ARHGEF3	ARHGEF3;SPATA12;FAM208A;IL17RD;CCDC66;HESX1;APPL1;ASB14;DNAH12
module29:7:50366637	29	HALLMARK_UV_RESPONSE_DN	Genes down-regulated in response to ultraviolet (UV) radiation	7:50366637		9.19265e-14	0	IKZF1	IKZF1;AC020743.4;AC020743.3;FIGNL1;DDC;C7orf72;GRB10;ZPBP
module29:7:50367656	29	HALLMARK_UV_RESPONSE_DN	Genes down-regulated in response to ultraviolet (UV) radiation	7:50367656		5.09646e-08	0.0284564	IKZF1	IKZF1;AC020743.4;AC020743.3;FIGNL1;DDC;C7orf72;GRB10;ZPBP
module29:7:50368308	29	HALLMARK_UV_RESPONSE_DN	Genes down-regulated in response to ultraviolet (UV) radiation	7:50368308		5.16841e-08	0.0289333	IKZF1	IKZF1;AC020743.4;AC020743.3;FIGNL1;DDC;C7orf72;GRB10;ZPBP
module29:7:50368691	29	HALLMARK_UV_RESPONSE_DN	Genes down-regulated in response to ultraviolet (UV) radiation	7:50368691		1.14607e-07	0.0671053	IKZF1	IKZF1;AC020743.4;AC020743.3;FIGNL1;DDC;C7orf72;GRB10;ZPBP
module29:7:50368752	29	HALLMARK_UV_RESPONSE_DN	Genes down-regulated in response to ultraviolet (UV) radiation	7:50368752		1.40955e-07	0.0765734	IKZF1	IKZF1;AC020743.4;AC020743.3;FIGNL1;DDC;C7orf72;GRB10;ZPBP
module29:7:50370254	29	HALLMARK_UV_RESPONSE_DN	Genes down-regulated in response to ultraviolet (UV) radiation	7:50370254	rs149007767	1.5743e-13	0	IKZF1	IKZF1;AC020743.4;AC020743.3;FIGNL1;DDC;C7orf72;GRB10;ZPBP
module29:7:50417632	29	HALLMARK_UV_RESPONSE_DN	Genes down-regulated in response to ultraviolet (UV) radiation	7:50417632	rs62447197	7.80461e-08	0.046	IKZF1	IKZF1;FIGNL1;AC020743.4;DDC;AC020743.3;GRB10;C7orf72;AC004920.3
module29:8:72705918	29	HALLMARK_UV_RESPONSE_DN	Genes down-regulated in response to ultraviolet (UV) radiation	8:72705918		1.14753e-07	0.0671446	RP11-281N10.1	RP11-281N10.1;RP11-383H13.1;MSC;RP11-1144P22.1;TRPA1;RP11-1102P16.1;RP11-142A23.1
module29:8:72706638	29	HALLMARK_UV_RESPONSE_DN	Genes down-regulated in response to ultraviolet (UV) radiation	8:72706638		2.22457e-07	0.0982068	RP11-281N10.1	RP11-281N10.1;RP11-383H13.1;MSC;RP11-1144P22.1;TRPA1;RP11-1102P16.1;RP11-142A23.1
module29:8:72707472	29	HALLMARK_UV_RESPONSE_DN	Genes down-regulated in response to ultraviolet (UV) radiation	8:72707472		2.25705e-07	0.0989518	RP11-281N10.1	RP11-281N10.1;RP11-383H13.1;MSC;RP11-1144P22.1;TRPA1;RP11-1102P16.1;RP11-142A23.1
module29:8:72718958	29	HALLMARK_UV_RESPONSE_DN	Genes down-regulated in response to ultraviolet (UV) radiation	8:72718958		7.57495e-08	0.0441509	RP11-383H13.1	RP11-383H13.1;RP11-281N10.1;MSC;RP11-1144P22.1;TRPA1;RP11-142A23.1;RP11-1102P16.1
module29:8:72720571	29	HALLMARK_UV_RESPONSE_DN	Genes down-regulated in response to ultraviolet (UV) radiation	8:72720571		3.63629e-08	0.018661	RP11-383H13.1	RP11-383H13.1;RP11-281N10.1;MSC;RP11-1144P22.1;TRPA1;RP11-142A23.1;RP11-1102P16.1
module29:8:72721784	29	HALLMARK_UV_RESPONSE_DN	Genes down-regulated in response to ultraviolet (UV) radiation	8:72721784		4.1007e-08	0.0218707	RP11-383H13.1	RP11-383H13.1;RP11-281N10.1;MSC;RP11-1144P22.1;TRPA1;RP11-142A23.1;RP11-1102P16.1
module29:8:72721990	29	HALLMARK_UV_RESPONSE_DN	Genes down-regulated in response to ultraviolet (UV) radiation	8:72721990		3.15698e-08	0.0174672	RP11-383H13.1	RP11-383H13.1;RP11-281N10.1;MSC;RP11-1144P22.1;TRPA1;RP11-142A23.1;RP11-1102P16.1
module29:8:72722074	29	HALLMARK_UV_RESPONSE_DN	Genes down-regulated in response to ultraviolet (UV) radiation	8:72722074		1.43426e-08	0.00879121	RP11-383H13.1	RP11-383H13.1;RP11-281N10.1;MSC;RP11-1144P22.1;TRPA1;RP11-142A23.1;RP11-1102P16.1
module29:8:72722100	29	HALLMARK_UV_RESPONSE_DN	Genes down-regulated in response to ultraviolet (UV) radiation	8:72722100		4.3155e-08	0.0244536	RP11-383H13.1	RP11-383H13.1;RP11-281N10.1;MSC;RP11-1144P22.1;TRPA1;RP11-142A23.1;RP11-1102P16.1
module29:8:72722335	29	HALLMARK_UV_RESPONSE_DN	Genes down-regulated in response to ultraviolet (UV) radiation	8:72722335		3.5771e-08	0.0187679	RP11-383H13.1	RP11-383H13.1;RP11-281N10.1;MSC;RP11-1144P22.1;TRPA1;RP11-142A23.1;RP11-1102P16.1
module29:8:72722513	29	HALLMARK_UV_RESPONSE_DN	Genes down-regulated in response to ultraviolet (UV) radiation	8:72722513		3.14757e-08	0.0174927	RP11-383H13.1	RP11-383H13.1;RP11-281N10.1;MSC;RP11-1144P22.1;TRPA1;RP11-142A23.1;RP11-1102P16.1
module29:8:72722581	29	HALLMARK_UV_RESPONSE_DN	Genes down-regulated in response to ultraviolet (UV) radiation	8:72722581		3.25978e-08	0.0175362	RP11-383H13.1	RP11-383H13.1;RP11-281N10.1;MSC;RP11-1144P22.1;TRPA1;RP11-142A23.1;RP11-1102P16.1
module29:8:72722684	29	HALLMARK_UV_RESPONSE_DN	Genes down-regulated in response to ultraviolet (UV) radiation	8:72722684		3.18711e-08	0.0174419	RP11-383H13.1	RP11-383H13.1;RP11-281N10.1;MSC;RP11-1144P22.1;TRPA1;RP11-142A23.1;RP11-1102P16.1
module29:8:72722777	29	HALLMARK_UV_RESPONSE_DN	Genes down-regulated in response to ultraviolet (UV) radiation	8:72722777		3.13773e-08	0.0173723	RP11-383H13.1	RP11-383H13.1;RP11-281N10.1;MSC;RP11-1144P22.1;TRPA1;RP11-142A23.1;RP11-1102P16.1
module31:3:56849749	31	HALLMARK_PI3K_AKT_MTOR_SIGNALING	Genes up-regulated by activation of the PI3K/AKT/mTOR pathway	3:56849749	rs1354034	3.68433e-08	0.0188385	ARHGEF3	ARHGEF3;FAM208A;SPATA12;CCDC66;IL17RD;HESX1;APPL1;ASB14;DNAH12
module32:2:231103185	32	HALLMARK_INTERFERON_ALPHA_RESPONSE	Genes up-regulated in response to alpha interferon proteins	2:231103185		1.45587e-07	0.0767013	SP140	SP140;SP110;SP140L;SP100;SLC16A14;FBXO36;AC098823.3;CAB39;TRIP12
module32:2:231108928	32	HALLMARK_INTERFERON_ALPHA_RESPONSE	Genes up-regulated in response to alpha interferon proteins	2:231108928		1.41562e-07	0.0767171	SP140	SP140;SP110;SP140L;SP100;SLC16A14;FBXO36;AC098823.3;CAB39;TRIP12
module32:2:231113910	32	HALLMARK_INTERFERON_ALPHA_RESPONSE	Genes up-regulated in response to alpha interferon proteins	2:231113910		1.44766e-07	0.0768519	SP140	SP140;SP140L;SP110;SP100;SLC16A14;FBXO36;AC098823.3;CAB39;TRIP12
module32:2:231114483	32	HALLMARK_INTERFERON_ALPHA_RESPONSE	Genes up-regulated in response to alpha interferon proteins	2:231114483		1.98658e-07	0.0929117	SP140	SP140;SP140L;SP110;SP100;SLC16A14;FBXO36;AC098823.3;CAB39;TRIP12
module32:16:57058974	32	HALLMARK_INTERFERON_ALPHA_RESPONSE	Genes up-regulated in response to alpha interferon proteins	16:57058974	rs11644125	2.55826e-09	0.00264085	NLRC5	NLRC5;CETP;CPNE2;HERPUD1;FAM192A;SLC12A3;RSPRY1;ARL2BP;PLLP;NUP93;CCL22;MT1X;CX3CL1;MT1H;MT1G;MT1F;MT1B;CCL17;MT1A;MT1M;AC026461.1;MT1E;CIAPIN1;RP11-249C24.10;MT2A;COQ9;MT3;POLR2C;DOK4;MT4;CCDC102A
module34:3:56848953	34	HALLMARK_COAGULATION	Genes encoding components of blood coagulation system; also up-regulated in platelets	3:56848953		1.0325e-09	0.000373832	ARHGEF3	ARHGEF3;FAM208A;SPATA12;CCDC66;IL17RD;HESX1;APPL1;ASB14;DNAH12
module34:3:56848999	34	HALLMARK_COAGULATION	Genes encoding components of blood coagulation system; also up-regulated in platelets	3:56848999	rs6445826	0	0	ARHGEF3	ARHGEF3;FAM208A;SPATA12;CCDC66;IL17RD;HESX1;APPL1;ASB14;DNAH12
module34:3:56849055	34	HALLMARK_COAGULATION	Genes encoding components of blood coagulation system; also up-regulated in platelets	3:56849055		8.31714e-10	0.000381679	ARHGEF3	ARHGEF3;FAM208A;SPATA12;CCDC66;IL17RD;HESX1;APPL1;ASB14;DNAH12
module34:3:56849189	34	HALLMARK_COAGULATION	Genes encoding components of blood coagulation system; also up-regulated in platelets	3:56849189		3.93163e-10	0.000421941	ARHGEF3	ARHGEF3;FAM208A;SPATA12;CCDC66;IL17RD;HESX1;APPL1;ASB14;DNAH12
module34:3:56849749	34	HALLMARK_COAGULATION	Genes encoding components of blood coagulation system; also up-regulated in platelets	3:56849749	rs1354034	0	0	ARHGEF3	ARHGEF3;FAM208A;SPATA12;CCDC66;IL17RD;HESX1;APPL1;ASB14;DNAH12
module34:3:56850188	34	HALLMARK_COAGULATION	Genes encoding components of blood coagulation system; also up-regulated in platelets	3:56850188		7.77156e-15	0	ARHGEF3	ARHGEF3;FAM208A;SPATA12;CCDC66;IL17RD;HESX1;APPL1;ASB14;DNAH12
module34:3:56851387	34	HALLMARK_COAGULATION	Genes encoding components of blood coagulation system; also up-regulated in platelets	3:56851387		2.06501e-14	0	ARHGEF3	ARHGEF3;FAM208A;SPATA12;CCDC66;IL17RD;HESX1;APPL1;ASB14;DNAH12
module34:3:56852389	34	HALLMARK_COAGULATION	Genes encoding components of blood coagulation system; also up-regulated in platelets	3:56852389		1.31589e-09	0.000917431	ARHGEF3	ARHGEF3;FAM208A;SPATA12;CCDC66;IL17RD;HESX1;APPL1;ASB14;DNAH12
module34:3:56857433	34	HALLMARK_COAGULATION	Genes encoding components of blood coagulation system; also up-regulated in platelets	3:56857433		0	0	ARHGEF3	ARHGEF3;FAM208A;SPATA12;CCDC66;IL17RD;HESX1;APPL1;ASB14;DNAH12
module34:3:56858027	34	HALLMARK_COAGULATION	Genes encoding components of blood coagulation system; also up-regulated in platelets	3:56858027		1.76464e-09	0.00126126	ARHGEF3	ARHGEF3;FAM208A;SPATA12;IL17RD;CCDC66;HESX1;APPL1;ASB14;DNAH12
module34:3:56858686	34	HALLMARK_COAGULATION	Genes encoding components of blood coagulation system; also up-regulated in platelets	3:56858686		0	0	ARHGEF3	ARHGEF3;FAM208A;SPATA12;IL17RD;CCDC66;HESX1;APPL1;ASB14;DNAH12
module34:3:56858890	34	HALLMARK_COAGULATION	Genes encoding components of blood coagulation system; also up-regulated in platelets	3:56858890	rs13062635	0	0	ARHGEF3	ARHGEF3;FAM208A;SPATA12;IL17RD;CCDC66;HESX1;APPL1;ASB14;DNAH12
module34:3:56859297	34	HALLMARK_COAGULATION	Genes encoding components of blood coagulation system; also up-regulated in platelets	3:56859297		0	0	ARHGEF3	ARHGEF3;FAM208A;SPATA12;IL17RD;CCDC66;HESX1;APPL1;ASB14;DNAH12
module34:3:56859335	34	HALLMARK_COAGULATION	Genes encoding components of blood coagulation system; also up-regulated in platelets	3:56859335		9.33715e-09	0.00595813	ARHGEF3	ARHGEF3;FAM208A;SPATA12;IL17RD;CCDC66;HESX1;APPL1;ASB14;DNAH12
module34:3:56859424	34	HALLMARK_COAGULATION	Genes encoding components of blood coagulation system; also up-regulated in platelets	3:56859424		0	0	ARHGEF3	ARHGEF3;FAM208A;SPATA12;IL17RD;CCDC66;HESX1;APPL1;ASB14;DNAH12
module34:3:56859614	34	HALLMARK_COAGULATION	Genes encoding components of blood coagulation system; also up-regulated in platelets	3:56859614		0	0	ARHGEF3	ARHGEF3;FAM208A;SPATA12;IL17RD;CCDC66;HESX1;APPL1;ASB14;DNAH12
module34:3:56859719	34	HALLMARK_COAGULATION	Genes encoding components of blood coagulation system; also up-regulated in platelets	3:56859719		6.38519e-09	0.00478548	ARHGEF3	ARHGEF3;FAM208A;SPATA12;IL17RD;CCDC66;HESX1;APPL1;ASB14;DNAH12
module34:3:56859829	34	HALLMARK_COAGULATION	Genes encoding components of blood coagulation system; also up-regulated in platelets	3:56859829		0	0	ARHGEF3	ARHGEF3;FAM208A;SPATA12;IL17RD;CCDC66;HESX1;APPL1;ASB14;DNAH12
module34:3:56859896	34	HALLMARK_COAGULATION	Genes encoding components of blood coagulation system; also up-regulated in platelets	3:56859896		2.69784e-13	0	ARHGEF3	ARHGEF3;FAM208A;SPATA12;IL17RD;CCDC66;HESX1;APPL1;ASB14;DNAH12
module34:3:56860816	34	HALLMARK_COAGULATION	Genes encoding components of blood coagulation system; also up-regulated in platelets	3:56860816		1.33227e-15	0	ARHGEF3	ARHGEF3;FAM208A;SPATA12;IL17RD;CCDC66;HESX1;APPL1;ASB14;DNAH12
module34:3:56860883	34	HALLMARK_COAGULATION	Genes encoding components of blood coagulation system; also up-regulated in platelets	3:56860883		0	0	ARHGEF3	ARHGEF3;FAM208A;SPATA12;IL17RD;CCDC66;HESX1;APPL1;ASB14;DNAH12
module34:3:56861091	34	HALLMARK_COAGULATION	Genes encoding components of blood coagulation system; also up-regulated in platelets	3:56861091		0	0	ARHGEF3	ARHGEF3;FAM208A;SPATA12;IL17RD;CCDC66;HESX1;APPL1;ASB14;DNAH12
module34:3:56861222	34	HALLMARK_COAGULATION	Genes encoding components of blood coagulation system; also up-regulated in platelets	3:56861222	rs9861033	0	0	ARHGEF3	ARHGEF3;FAM208A;SPATA12;IL17RD;CCDC66;HESX1;APPL1;ASB14;DNAH12
module34:3:56862341	34	HALLMARK_COAGULATION	Genes encoding components of blood coagulation system; also up-regulated in platelets	3:56862341		0	0	ARHGEF3	ARHGEF3;FAM208A;SPATA12;IL17RD;CCDC66;HESX1;APPL1;ASB14;DNAH12
module34:3:56862390	34	HALLMARK_COAGULATION	Genes encoding components of blood coagulation system; also up-regulated in platelets	3:56862390		0	0	ARHGEF3	ARHGEF3;FAM208A;SPATA12;IL17RD;CCDC66;HESX1;APPL1;ASB14;DNAH12
module34:3:56863403	34	HALLMARK_COAGULATION	Genes encoding components of blood coagulation system; also up-regulated in platelets	3:56863403		1.42236e-08	0.00880503	ARHGEF3	ARHGEF3;FAM208A;SPATA12;IL17RD;CCDC66;HESX1;APPL1;ASB14;DNAH12
module34:3:56863758	34	HALLMARK_COAGULATION	Genes encoding components of blood coagulation system; also up-regulated in platelets	3:56863758		1.68749e-08	0.0106317	ARHGEF3	ARHGEF3;FAM208A;SPATA12;IL17RD;CCDC66;HESX1;APPL1;ASB14;DNAH12
module34:3:56865445	34	HALLMARK_COAGULATION	Genes encoding components of blood coagulation system; also up-regulated in platelets	3:56865445	rs11925835	0	0	ARHGEF3	ARHGEF3;FAM208A;SPATA12;IL17RD;CCDC66;HESX1;APPL1;ASB14;DNAH12
module34:3:56865776	34	HALLMARK_COAGULATION	Genes encoding components of blood coagulation system; also up-regulated in platelets	3:56865776	rs12485738	0	0	ARHGEF3	ARHGEF3;FAM208A;SPATA12;IL17RD;CCDC66;HESX1;APPL1;ASB14;DNAH12
module34:3:56866705	34	HALLMARK_COAGULATION	Genes encoding components of blood coagulation system; also up-regulated in platelets	3:56866705		1.8671e-10	0.000243309	ARHGEF3	ARHGEF3;FAM208A;SPATA12;IL17RD;CCDC66;HESX1;APPL1;ASB14;DNAH12
module34:3:56866946	34	HALLMARK_COAGULATION	Genes encoding components of blood coagulation system; also up-regulated in platelets	3:56866946		5.51479e-11	0	ARHGEF3	ARHGEF3;FAM208A;SPATA12;IL17RD;CCDC66;HESX1;APPL1;ASB14;DNAH12
module34:3:56867446	34	HALLMARK_COAGULATION	Genes encoding components of blood coagulation system; also up-regulated in platelets	3:56867446		6.85676e-11	0	ARHGEF3	ARHGEF3;FAM208A;SPATA12;IL17RD;CCDC66;HESX1;APPL1;ASB14;DNAH12
module34:3:56871066	34	HALLMARK_COAGULATION	Genes encoding components of blood coagulation system; also up-regulated in platelets	3:56871066	rs9311623	3.53373e-10	0.000431965	ARHGEF3	ARHGEF3;FAM208A;SPATA12;IL17RD;CCDC66;HESX1;APPL1;ASB14;DNAH12
module34:3:56871432	34	HALLMARK_COAGULATION	Genes encoding components of blood coagulation system; also up-regulated in platelets	3:56871432		3.08991e-09	0.00295139	ARHGEF3	ARHGEF3;FAM208A;SPATA12;IL17RD;CCDC66;HESX1;APPL1;ASB14;DNAH12
module34:3:56871629	34	HALLMARK_COAGULATION	Genes encoding components of blood coagulation system; also up-regulated in platelets	3:56871629		1.46311e-10	0	ARHGEF3	ARHGEF3;FAM208A;SPATA12;IL17RD;CCDC66;HESX1;APPL1;ASB14;DNAH12
module34:3:56874033	34	HALLMARK_COAGULATION	Genes encoding components of blood coagulation system; also up-regulated in platelets	3:56874033		3.62643e-09	0.00344234	ARHGEF3	ARHGEF3;FAM208A;SPATA12;IL17RD;CCDC66;HESX1;APPL1;ASB14;DNAH12
module34:3:56874996	34	HALLMARK_COAGULATION	Genes encoding components of blood coagulation system; also up-regulated in platelets	3:56874996		2.50133e-11	0	ARHGEF3	ARHGEF3;SPATA12;FAM208A;IL17RD;CCDC66;HESX1;APPL1;ASB14;DNAH12
module34:3:56876596	34	HALLMARK_COAGULATION	Genes encoding components of blood coagulation system; also up-regulated in platelets	3:56876596	rs1500708	4.38607e-10	0.000411523	ARHGEF3	ARHGEF3;SPATA12;FAM208A;IL17RD;CCDC66;HESX1;APPL1;ASB14;DNAH12
module34:3:56876636	34	HALLMARK_COAGULATION	Genes encoding components of blood coagulation system; also up-regulated in platelets	3:56876636		3.72456e-10	0.000429185	ARHGEF3	ARHGEF3;SPATA12;FAM208A;IL17RD;CCDC66;HESX1;APPL1;ASB14;DNAH12
module34:3:56877920	34	HALLMARK_COAGULATION	Genes encoding components of blood coagulation system; also up-regulated in platelets	3:56877920		5.27475e-11	0	ARHGEF3	ARHGEF3;SPATA12;FAM208A;IL17RD;CCDC66;HESX1;APPL1;ASB14;DNAH12
module34:3:56878947	34	HALLMARK_COAGULATION	Genes encoding components of blood coagulation system; also up-regulated in platelets	3:56878947		6.74155e-11	0	ARHGEF3	ARHGEF3;SPATA12;FAM208A;IL17RD;CCDC66;HESX1;APPL1;ASB14;DNAH12
module34:3:56880444	34	HALLMARK_COAGULATION	Genes encoding components of blood coagulation system; also up-regulated in platelets	3:56880444		1.4967e-11	0	ARHGEF3	ARHGEF3;SPATA12;FAM208A;IL17RD;CCDC66;HESX1;APPL1;ASB14;DNAH12
module34:3:56901292	34	HALLMARK_COAGULATION	Genes encoding components of blood coagulation system; also up-regulated in platelets	3:56901292	rs7624918	1.54066e-10	0	ARHGEF3	ARHGEF3;SPATA12;IL17RD;FAM208A;CCDC66;HESX1;APPL1;ASB14;DNAH12
module34:7:50366637	34	HALLMARK_COAGULATION	Genes encoding components of blood coagulation system; also up-regulated in platelets	7:50366637		1.84999e-10	0.000243902	IKZF1	IKZF1;AC020743.4;AC020743.3;FIGNL1;DDC;C7orf72;GRB10;ZPBP
module34:7:50370254	34	HALLMARK_COAGULATION	Genes encoding components of blood coagulation system; also up-regulated in platelets	7:50370254	rs149007767	4.94491e-11	0	IKZF1	IKZF1;AC020743.4;AC020743.3;FIGNL1;DDC;C7orf72;GRB10;ZPBP
module34:13:24077340	34	HALLMARK_COAGULATION	Genes encoding components of blood coagulation system; also up-regulated in platelets	13:24077340		1.43036e-07	0.0767712	LINC00352	LINC00352;LINC00327;TNFRSF19;SACS-AS1;SACS;MIPEP;AL139080.1;SGCG;LINC00362;C1QTNF9B;RP11-307N16.6;SPATA13;RP11-309I15.1
module35:3:56848999	35	HALLMARK_ANDROGEN_RESPONSE	Genes defining response to androgens	3:56848999	rs6445826	7.83817e-14	0	ARHGEF3	ARHGEF3;FAM208A;SPATA12;CCDC66;IL17RD;HESX1;APPL1;ASB14;DNAH12
module35:3:56849749	35	HALLMARK_ANDROGEN_RESPONSE	Genes defining response to androgens	3:56849749	rs1354034	0	0	ARHGEF3	ARHGEF3;FAM208A;SPATA12;CCDC66;IL17RD;HESX1;APPL1;ASB14;DNAH12
module35:3:56857433	35	HALLMARK_ANDROGEN_RESPONSE	Genes defining response to androgens	3:56857433		5.49006e-11	0	ARHGEF3	ARHGEF3;FAM208A;SPATA12;CCDC66;IL17RD;HESX1;APPL1;ASB14;DNAH12
module35:3:56858686	35	HALLMARK_ANDROGEN_RESPONSE	Genes defining response to androgens	3:56858686		5.19351e-11	0	ARHGEF3	ARHGEF3;FAM208A;SPATA12;IL17RD;CCDC66;HESX1;APPL1;ASB14;DNAH12
module35:3:56858890	35	HALLMARK_ANDROGEN_RESPONSE	Genes defining response to androgens	3:56858890	rs13062635	3.74691e-11	0	ARHGEF3	ARHGEF3;FAM208A;SPATA12;IL17RD;CCDC66;HESX1;APPL1;ASB14;DNAH12
module35:3:56859297	35	HALLMARK_ANDROGEN_RESPONSE	Genes defining response to androgens	3:56859297		3.78214e-11	0	ARHGEF3	ARHGEF3;FAM208A;SPATA12;IL17RD;CCDC66;HESX1;APPL1;ASB14;DNAH12
module35:3:56859424	35	HALLMARK_ANDROGEN_RESPONSE	Genes defining response to androgens	3:56859424		6.54992e-10	0.000389105	ARHGEF3	ARHGEF3;FAM208A;SPATA12;IL17RD;CCDC66;HESX1;APPL1;ASB14;DNAH12
module35:3:56859614	35	HALLMARK_ANDROGEN_RESPONSE	Genes defining response to androgens	3:56859614		2.95401e-11	0	ARHGEF3	ARHGEF3;FAM208A;SPATA12;IL17RD;CCDC66;HESX1;APPL1;ASB14;DNAH12
module35:3:56859829	35	HALLMARK_ANDROGEN_RESPONSE	Genes defining response to androgens	3:56859829		6.31046e-10	0.000391389	ARHGEF3	ARHGEF3;FAM208A;SPATA12;IL17RD;CCDC66;HESX1;APPL1;ASB14;DNAH12
module35:3:56860883	35	HALLMARK_ANDROGEN_RESPONSE	Genes defining response to androgens	3:56860883		1.35991e-10	0	ARHGEF3	ARHGEF3;FAM208A;SPATA12;IL17RD;CCDC66;HESX1;APPL1;ASB14;DNAH12
module35:3:56861091	35	HALLMARK_ANDROGEN_RESPONSE	Genes defining response to androgens	3:56861091		2.01715e-10	0.000480769	ARHGEF3	ARHGEF3;FAM208A;SPATA12;IL17RD;CCDC66;HESX1;APPL1;ASB14;DNAH12
module35:3:56861222	35	HALLMARK_ANDROGEN_RESPONSE	Genes defining response to androgens	3:56861222	rs9861033	1.49103e-13	0	ARHGEF3	ARHGEF3;FAM208A;SPATA12;IL17RD;CCDC66;HESX1;APPL1;ASB14;DNAH12
module35:3:56862341	35	HALLMARK_ANDROGEN_RESPONSE	Genes defining response to androgens	3:56862341		1.01696e-13	0	ARHGEF3	ARHGEF3;FAM208A;SPATA12;IL17RD;CCDC66;HESX1;APPL1;ASB14;DNAH12
module35:3:56862390	35	HALLMARK_ANDROGEN_RESPONSE	Genes defining response to androgens	3:56862390		3.8181e-10	0.000425532	ARHGEF3	ARHGEF3;FAM208A;SPATA12;IL17RD;CCDC66;HESX1;APPL1;ASB14;DNAH12
module35:3:56865445	35	HALLMARK_ANDROGEN_RESPONSE	Genes defining response to androgens	3:56865445	rs11925835	4.81837e-14	0	ARHGEF3	ARHGEF3;FAM208A;SPATA12;IL17RD;CCDC66;HESX1;APPL1;ASB14;DNAH12
module35:3:56865776	35	HALLMARK_ANDROGEN_RESPONSE	Genes defining response to androgens	3:56865776	rs12485738	3.87474e-09	0.00358974	ARHGEF3	ARHGEF3;FAM208A;SPATA12;IL17RD;CCDC66;HESX1;APPL1;ASB14;DNAH12
module35:7:50366637	35	HALLMARK_ANDROGEN_RESPONSE	Genes defining response to androgens	7:50366637		3.81506e-12	0	IKZF1	IKZF1;AC020743.4;AC020743.3;FIGNL1;DDC;C7orf72;GRB10;ZPBP
module35:7:50370254	35	HALLMARK_ANDROGEN_RESPONSE	Genes defining response to androgens	7:50370254	rs149007767	2.93288e-12	0	IKZF1	IKZF1;AC020743.4;AC020743.3;FIGNL1;DDC;C7orf72;GRB10;ZPBP
module37:1:75664046	37	HALLMARK_BILE_ACID_METABOLISM	Genes involve in metabolism of bile acids and salts	1:75664046		1.48273e-07	0.0774453	SLC44A5	SLC44A5;LHX8;RP11-510C10.4;RP11-93N20.1;TYW3;CRYZ;RP11-17E13.2
module37:1:75686107	37	HALLMARK_BILE_ACID_METABOLISM	Genes involve in metabolism of bile acids and salts	1:75686107		1.40765e-07	0.0765461	SLC44A5	SLC44A5;LHX8;RP11-510C10.4;RP11-93N20.1;TYW3
module37:7:50427982	37	HALLMARK_BILE_ACID_METABOLISM	Genes involve in metabolism of bile acids and salts	7:50427982	rs6592965	6.07007e-11	0	FIGNL1	FIGNL1;IKZF1;DDC;AC020743.4;AC020743.3;GRB10;C7orf72;AC004920.3
module37:7:50428445	37	HALLMARK_BILE_ACID_METABOLISM	Genes involve in metabolism of bile acids and salts	7:50428445	rs12718598	8.38437e-11	0	FIGNL1	FIGNL1;IKZF1;DDC;AC020743.4;AC020743.3;GRB10;C7orf72;AC004920.3
module37:7:50429442	37	HALLMARK_BILE_ACID_METABOLISM	Genes involve in metabolism of bile acids and salts	7:50429442	rs6976036	3.10332e-11	0	FIGNL1	FIGNL1;IKZF1;DDC;AC020743.4;AC020743.3;GRB10;C7orf72;AC004920.3
module37:7:50441094	37	HALLMARK_BILE_ACID_METABOLISM	Genes involve in metabolism of bile acids and salts	7:50441094		1.11037e-07	0.0653061	FIGNL1	FIGNL1;DDC;IKZF1;AC020743.4;AC020743.3;GRB10;C7orf72;AC004920.3
module38:3:56848999	38	HALLMARK_KRAS_SIGNALING_DN	Genes down-regulated by KRAS activation	3:56848999	rs6445826	7.7599e-12	0	ARHGEF3	ARHGEF3;FAM208A;SPATA12;CCDC66;IL17RD;HESX1;APPL1;ASB14;DNAH12
module38:3:56849749	38	HALLMARK_KRAS_SIGNALING_DN	Genes down-regulated by KRAS activation	3:56849749	rs1354034	0	0	ARHGEF3	ARHGEF3;FAM208A;SPATA12;CCDC66;IL17RD;HESX1;APPL1;ASB14;DNAH12
module38:3:56850188	38	HALLMARK_KRAS_SIGNALING_DN	Genes down-regulated by KRAS activation	3:56850188		1.54613e-07	0.0793578	ARHGEF3	ARHGEF3;FAM208A;SPATA12;CCDC66;IL17RD;HESX1;APPL1;ASB14;DNAH12
module38:3:56851387	38	HALLMARK_KRAS_SIGNALING_DN	Genes down-regulated by KRAS activation	3:56851387		7.05459e-08	0.039359	ARHGEF3	ARHGEF3;FAM208A;SPATA12;CCDC66;IL17RD;HESX1;APPL1;ASB14;DNAH12
module38:3:56857433	38	HALLMARK_KRAS_SIGNALING_DN	Genes down-regulated by KRAS activation	3:56857433		3.29651e-10	0.00043956	ARHGEF3	ARHGEF3;FAM208A;SPATA12;CCDC66;IL17RD;HESX1;APPL1;ASB14;DNAH12
module38:3:56858686	38	HALLMARK_KRAS_SIGNALING_DN	Genes down-regulated by KRAS activation	3:56858686		3.34822e-10	0.000436681	ARHGEF3	ARHGEF3;FAM208A;SPATA12;IL17RD;CCDC66;HESX1;APPL1;ASB14;DNAH12
module38:3:56858890	38	HALLMARK_KRAS_SIGNALING_DN	Genes down-regulated by KRAS activation	3:56858890	rs13062635	2.01133e-10	0.000481928	ARHGEF3	ARHGEF3;FAM208A;SPATA12;IL17RD;CCDC66;HESX1;APPL1;ASB14;DNAH12
module38:3:56859297	38	HALLMARK_KRAS_SIGNALING_DN	Genes down-regulated by KRAS activation	3:56859297		2.11939e-10	0.000473934	ARHGEF3	ARHGEF3;FAM208A;SPATA12;IL17RD;CCDC66;HESX1;APPL1;ASB14;DNAH12
module38:3:56859424	38	HALLMARK_KRAS_SIGNALING_DN	Genes down-regulated by KRAS activation	3:56859424		2.32944e-08	0.0134128	ARHGEF3	ARHGEF3;FAM208A;SPATA12;IL17RD;CCDC66;HESX1;APPL1;ASB14;DNAH12
module38:3:56859614	38	HALLMARK_KRAS_SIGNALING_DN	Genes down-regulated by KRAS activation	3:56859614		2.12611e-10	0.000472813	ARHGEF3	ARHGEF3;FAM208A;SPATA12;IL17RD;CCDC66;HESX1;APPL1;ASB14;DNAH12
module38:3:56859829	38	HALLMARK_KRAS_SIGNALING_DN	Genes down-regulated by KRAS activation	3:56859829		1.8787e-08	0.0116923	ARHGEF3	ARHGEF3;FAM208A;SPATA12;IL17RD;CCDC66;HESX1;APPL1;ASB14;DNAH12
module38:3:56860883	38	HALLMARK_KRAS_SIGNALING_DN	Genes down-regulated by KRAS activation	3:56860883		1.38925e-08	0.00883281	ARHGEF3	ARHGEF3;FAM208A;SPATA12;IL17RD;CCDC66;HESX1;APPL1;ASB14;DNAH12
module38:3:56861091	38	HALLMARK_KRAS_SIGNALING_DN	Genes down-regulated by KRAS activation	3:56861091		6.79619e-09	0.00493421	ARHGEF3	ARHGEF3;FAM208A;SPATA12;IL17RD;CCDC66;HESX1;APPL1;ASB14;DNAH12
module38:3:56861222	38	HALLMARK_KRAS_SIGNALING_DN	Genes down-regulated by KRAS activation	3:56861222	rs9861033	1.18662e-10	0	ARHGEF3	ARHGEF3;FAM208A;SPATA12;IL17RD;CCDC66;HESX1;APPL1;ASB14;DNAH12
module38:3:56862341	38	HALLMARK_KRAS_SIGNALING_DN	Genes down-regulated by KRAS activation	3:56862341		1.05278e-10	0	ARHGEF3	ARHGEF3;FAM208A;SPATA12;IL17RD;CCDC66;HESX1;APPL1;ASB14;DNAH12
module38:3:56862390	38	HALLMARK_KRAS_SIGNALING_DN	Genes down-regulated by KRAS activation	3:56862390		9.9587e-09	0.00659164	ARHGEF3	ARHGEF3;FAM208A;SPATA12;IL17RD;CCDC66;HESX1;APPL1;ASB14;DNAH12
module38:3:56865445	38	HALLMARK_KRAS_SIGNALING_DN	Genes down-regulated by KRAS activation	3:56865445	rs11925835	6.6952e-12	0	ARHGEF3	ARHGEF3;FAM208A;SPATA12;IL17RD;CCDC66;HESX1;APPL1;ASB14;DNAH12
module38:3:56865776	38	HALLMARK_KRAS_SIGNALING_DN	Genes down-regulated by KRAS activation	3:56865776	rs12485738	1.03206e-07	0.0607013	ARHGEF3	ARHGEF3;FAM208A;SPATA12;IL17RD;CCDC66;HESX1;APPL1;ASB14;DNAH12
module38:4:122532977	38	HALLMARK_KRAS_SIGNALING_DN	Genes down-regulated by KRAS activation	4:122532977		7.19991e-08	0.0404853	ANXA5	ANXA5;TMEM155;AC079341.1;EXOSC9;CCNA2;BBS7;RP11-63B13.1;TRPC3;QRFPR;TNIP3
module38:4:122550708	38	HALLMARK_KRAS_SIGNALING_DN	Genes down-regulated by KRAS activation	4:122550708		1.31821e-08	0.00870253	ANXA5	ANXA5;TMEM155;AC079341.1;EXOSC9;CCNA2;BBS7;RP11-63B13.1;TRPC3;QRFPR;TNIP3
module38:4:122551944	38	HALLMARK_KRAS_SIGNALING_DN	Genes down-regulated by KRAS activation	4:122551944		1.68012e-08	0.0106481	ANXA5	ANXA5;TMEM155;AC079341.1;EXOSC9;CCNA2;BBS7;RP11-63B13.1;TRPC3;QRFPR;TNIP3
module38:4:122552847	38	HALLMARK_KRAS_SIGNALING_DN	Genes down-regulated by KRAS activation	4:122552847		1.60705e-08	0.0105426	ANXA5	ANXA5;TMEM155;AC079341.1;EXOSC9;CCNA2;BBS7;RP11-63B13.1;TRPC3;QRFPR
module38:4:122553590	38	HALLMARK_KRAS_SIGNALING_DN	Genes down-regulated by KRAS activation	4:122553590		1.39463e-08	0.0088189	ANXA5	ANXA5;TMEM155;AC079341.1;EXOSC9;CCNA2;BBS7;RP11-63B13.1;TRPC3;QRFPR
module38:4:122559154	38	HALLMARK_KRAS_SIGNALING_DN	Genes down-regulated by KRAS activation	4:122559154		3.4999e-08	0.0181556	ANXA5	ANXA5;TMEM155;AC079341.1;EXOSC9;CCNA2;BBS7;RP11-63B13.1;TRPC3;QRFPR
module38:4:122559690	38	HALLMARK_KRAS_SIGNALING_DN	Genes down-regulated by KRAS activation	4:122559690		2.93908e-08	0.0159357	ANXA5	ANXA5;TMEM155;AC079341.1;EXOSC9;CCNA2;BBS7;RP11-63B13.1;TRPC3;QRFPR
module38:4:122559863	38	HALLMARK_KRAS_SIGNALING_DN	Genes down-regulated by KRAS activation	4:122559863		3.52806e-08	0.0185612	ANXA5	ANXA5;TMEM155;AC079341.1;EXOSC9;CCNA2;BBS7;RP11-63B13.1;TRPC3;QRFPR
module38:4:122563560	38	HALLMARK_KRAS_SIGNALING_DN	Genes down-regulated by KRAS activation	4:122563560		3.98754e-08	0.0206086	ANXA5	ANXA5;TMEM155;AC079341.1;EXOSC9;CCNA2;BBS7;RP11-63B13.1;TRPC3;QRFPR
module39:1:248038210	39	HALLMARK_SPERMATOGENESIS	Genes up-regulated during production of male gametes (sperm), as in spermatogenesis	1:248038210	rs35340377	6.77236e-15	0	OR2W3	OR2W3;TRIM58;OR11L1;OR2T8;OR2AJ1;OR14A16;OR2L13;OR2L8;OR2AK2;OR1C1;OR14K1;OR2L5;OR14A2;OR6F1;OR2L2;OR2L3;OR13G1;OR2G3;OR2M5;OR2G2;OR2M2;OR2M3;OR2C3;OR2M4;GCSAML;OR2T33;OR2T12;OR2B11;OR2M7;NLRP3;OR14C36;OR2T4
module39:1:248039451	39	HALLMARK_SPERMATOGENESIS	Genes up-regulated during production of male gametes (sperm), as in spermatogenesis	1:248039451	rs3811444	0	0	OR2W3	OR2W3;TRIM58;OR11L1;OR2T8;OR2AJ1;OR2L13;OR14A16;OR2L8;OR2AK2;OR1C1;OR14K1;OR2L5;OR14A2;OR2L2;OR6F1;OR2L3;OR13G1;OR2M5;OR2G3;OR2G2;OR2M2;OR2M3;OR2C3;OR2M4;GCSAML;OR2T33;OR2T12;OR2B11;OR2M7;NLRP3;OR14C36;OR2T4
module39:1:248041821	39	HALLMARK_SPERMATOGENESIS	Genes up-regulated during production of male gametes (sperm), as in spermatogenesis	1:248041821	rs66858280	3.15703e-12	0	OR2W3	OR2W3;TRIM58;OR11L1;OR2T8;OR2AJ1;OR2L13;OR14A16;OR2L8;OR2AK2;OR1C1;OR14K1;OR2L5;OR14A2;OR2L2;OR6F1;OR2L3;OR13G1;OR2M5;OR2G3;OR2G2;OR2M2;OR2M3;OR2C3;OR2M4;GCSAML;OR2T33;OR2T12;OR2B11;OR2M7;NLRP3;OR14C36;OR2T4
module39:1:248043791	39	HALLMARK_SPERMATOGENESIS	Genes up-regulated during production of male gametes (sperm), as in spermatogenesis	1:248043791		8.80307e-12	0	OR2W3	OR2W3;TRIM58;OR11L1;OR2T8;OR2AJ1;OR2L13;OR14A16;OR2L8;OR2AK2;OR1C1;OR2L5;OR14K1;OR14A2;OR2L2;OR6F1;OR2L3;OR13G1;OR2M5;OR2G3;OR2G2;OR2M2;OR2M3;OR2C3;OR2M4;GCSAML;OR2T33;OR2T12;OR2B11;OR2M7;NLRP3;OR14C36;OR2T4
module39:2:85715315	39	HALLMARK_SPERMATOGENESIS	Genes up-regulated during production of male gametes (sperm), as in spermatogenesis	2:85715315		1.6536e-07	0.0833898	MAT2A	MAT2A;GGCX;SH2D6;VAMP8;CAPG;VAMP5;RNF181;TMEM150A;USP39;C2orf68;ELMOD3;RETSAT;SFTPB;TGOLN2;GNLY;ATOH8;ST3GAL5;TCF7L1;AC105053.4;RP11-548P2.2;RP11-60H5.1
module39:2:85721246	39	HALLMARK_SPERMATOGENESIS	Genes up-regulated during production of male gametes (sperm), as in spermatogenesis	2:85721246		1.74157e-07	0.087191	MAT2A	MAT2A;GGCX;VAMP8;SH2D6;VAMP5;CAPG;RNF181;TMEM150A;USP39;C2orf68;ELMOD3;RETSAT;SFTPB;TGOLN2;GNLY;ATOH8;ST3GAL5;TCF7L1;AC105053.4;RP11-548P2.2;RP11-60H5.1
module39:2:85723006	39	HALLMARK_SPERMATOGENESIS	Genes up-regulated during production of male gametes (sperm), as in spermatogenesis	2:85723006		1.75941e-07	0.087682	MAT2A	MAT2A;GGCX;VAMP8;SH2D6;VAMP5;RNF181;CAPG;TMEM150A;USP39;C2orf68;ELMOD3;RETSAT;SFTPB;TGOLN2;GNLY;ATOH8;ST3GAL5;TCF7L1;AC105053.4;RP11-548P2.2;RP11-60H5.1
module39:2:85725354	39	HALLMARK_SPERMATOGENESIS	Genes up-regulated during production of male gametes (sperm), as in spermatogenesis	2:85725354		1.55591e-07	0.0797483	MAT2A	MAT2A;GGCX;VAMP8;SH2D6;VAMP5;RNF181;TMEM150A;CAPG;USP39;C2orf68;ELMOD3;RETSAT;SFTPB;TGOLN2;GNLY;ATOH8;ST3GAL5;TCF7L1;AC105053.4;RP11-548P2.2;RP11-60H5.1
module39:3:56849749	39	HALLMARK_SPERMATOGENESIS	Genes up-regulated during production of male gametes (sperm), as in spermatogenesis	3:56849749	rs1354034	2.02574e-07	0.0937161	ARHGEF3	ARHGEF3;FAM208A;SPATA12;CCDC66;IL17RD;HESX1;APPL1;ASB14;DNAH12
module39:5:103533329	39	HALLMARK_SPERMATOGENESIS	Genes up-regulated during production of male gametes (sperm), as in spermatogenesis	5:103533329	rs17400865	9.8685e-08	0.0578182	RP11-138J23.1	RP11-138J23.1;RP11-6N13.1
module39:5:103572459	39	HALLMARK_SPERMATOGENESIS	Genes up-regulated during production of male gametes (sperm), as in spermatogenesis	5:103572459		2.03035e-07	0.0938312	RP11-6N13.1	RP11-6N13.1;RP11-138J23.1
module40:3:56848999	40	HALLMARK_IL6_JAK_STAT3_SIGNALING	Genes up-regulated by IL6 via STAT3, e.g., during acute phase response	3:56848999	rs6445826	4.34819e-11	0	ARHGEF3	ARHGEF3;FAM208A;SPATA12;CCDC66;IL17RD;HESX1;APPL1;ASB14;DNAH12
module40:3:56849749	40	HALLMARK_IL6_JAK_STAT3_SIGNALING	Genes up-regulated by IL6 via STAT3, e.g., during acute phase response	3:56849749	rs1354034	0	0	ARHGEF3	ARHGEF3;FAM208A;SPATA12;CCDC66;IL17RD;HESX1;APPL1;ASB14;DNAH12
module40:3:56857433	40	HALLMARK_IL6_JAK_STAT3_SIGNALING	Genes up-regulated by IL6 via STAT3, e.g., during acute phase response	3:56857433		4.77046e-11	0	ARHGEF3	ARHGEF3;FAM208A;SPATA12;CCDC66;IL17RD;HESX1;APPL1;ASB14;DNAH12
module40:3:56858686	40	HALLMARK_IL6_JAK_STAT3_SIGNALING	Genes up-regulated by IL6 via STAT3, e.g., during acute phase response	3:56858686		4.61281e-11	0	ARHGEF3	ARHGEF3;FAM208A;SPATA12;IL17RD;CCDC66;HESX1;APPL1;ASB14;DNAH12
module40:3:56858890	40	HALLMARK_IL6_JAK_STAT3_SIGNALING	Genes up-regulated by IL6 via STAT3, e.g., during acute phase response	3:56858890	rs13062635	3.60381e-11	0	ARHGEF3	ARHGEF3;FAM208A;SPATA12;IL17RD;CCDC66;HESX1;APPL1;ASB14;DNAH12
module40:3:56859297	40	HALLMARK_IL6_JAK_STAT3_SIGNALING	Genes up-regulated by IL6 via STAT3, e.g., during acute phase response	3:56859297		2.82306e-10	0.000447427	ARHGEF3	ARHGEF3;FAM208A;SPATA12;IL17RD;CCDC66;HESX1;APPL1;ASB14;DNAH12
module40:3:56859614	40	HALLMARK_IL6_JAK_STAT3_SIGNALING	Genes up-regulated by IL6 via STAT3, e.g., during acute phase response	3:56859614		3.46922e-11	0	ARHGEF3	ARHGEF3;FAM208A;SPATA12;IL17RD;CCDC66;HESX1;APPL1;ASB14;DNAH12
module40:3:56860883	40	HALLMARK_IL6_JAK_STAT3_SIGNALING	Genes up-regulated by IL6 via STAT3, e.g., during acute phase response	3:56860883		1.31757e-09	0.000915751	ARHGEF3	ARHGEF3;FAM208A;SPATA12;IL17RD;CCDC66;HESX1;APPL1;ASB14;DNAH12
module40:3:56861091	40	HALLMARK_IL6_JAK_STAT3_SIGNALING	Genes up-regulated by IL6 via STAT3, e.g., during acute phase response	3:56861091		9.24312e-10	0.000376648	ARHGEF3	ARHGEF3;FAM208A;SPATA12;IL17RD;CCDC66;HESX1;APPL1;ASB14;DNAH12
module40:3:56861222	40	HALLMARK_IL6_JAK_STAT3_SIGNALING	Genes up-regulated by IL6 via STAT3, e.g., during acute phase response	3:56861222	rs9861033	2.35338e-11	0	ARHGEF3	ARHGEF3;FAM208A;SPATA12;IL17RD;CCDC66;HESX1;APPL1;ASB14;DNAH12
module40:3:56862341	40	HALLMARK_IL6_JAK_STAT3_SIGNALING	Genes up-regulated by IL6 via STAT3, e.g., during acute phase response	3:56862341		2.52734e-11	0	ARHGEF3	ARHGEF3;FAM208A;SPATA12;IL17RD;CCDC66;HESX1;APPL1;ASB14;DNAH12
module40:3:56865445	40	HALLMARK_IL6_JAK_STAT3_SIGNALING	Genes up-regulated by IL6 via STAT3, e.g., during acute phase response	3:56865445	rs11925835	2.35112e-12	0	ARHGEF3	ARHGEF3;FAM208A;SPATA12;IL17RD;CCDC66;HESX1;APPL1;ASB14;DNAH12
module40:3:56865776	40	HALLMARK_IL6_JAK_STAT3_SIGNALING	Genes up-regulated by IL6 via STAT3, e.g., during acute phase response	3:56865776	rs12485738	1.9316e-09	0.00233393	ARHGEF3	ARHGEF3;FAM208A;SPATA12;IL17RD;CCDC66;HESX1;APPL1;ASB14;DNAH12
module40:4:6696460	40	HALLMARK_IL6_JAK_STAT3_SIGNALING	Genes up-regulated by IL6 via STAT3, e.g., during acute phase response	4:6696460		2.24443e-10	0.000465116	S100P	S100P;AC093323.1;RP11-539L10.2;MRFAP1L1;AC093323.3;BLOC1S4;RP11-539L10.3;MRFAP1;KIAA0232;MAN2B2;TBC1D14;CCDC96;TADA2B;GRPEL1;PPP2R2C;RP11-367J11.3;WFS1;RP11-1406H17.1;RP11-586D19.2;RP11-586D19.1;SORCS2
module40:4:6696524	40	HALLMARK_IL6_JAK_STAT3_SIGNALING	Genes up-regulated by IL6 via STAT3, e.g., during acute phase response	4:6696524		1.48109e-10	0	S100P	S100P;AC093323.1;RP11-539L10.2;MRFAP1L1;BLOC1S4;AC093323.3;RP11-539L10.3;MRFAP1;KIAA0232;MAN2B2;TBC1D14;CCDC96;TADA2B;GRPEL1;PPP2R2C;RP11-367J11.3;WFS1;RP11-1406H17.1;RP11-586D19.2;RP11-586D19.1;SORCS2
module40:4:6696694	40	HALLMARK_IL6_JAK_STAT3_SIGNALING	Genes up-regulated by IL6 via STAT3, e.g., during acute phase response	4:6696694		5.89966e-09	0.00447761	S100P	S100P;AC093323.1;RP11-539L10.2;MRFAP1L1;BLOC1S4;AC093323.3;RP11-539L10.3;MRFAP1;KIAA0232;MAN2B2;TBC1D14;CCDC96;TADA2B;GRPEL1;PPP2R2C;RP11-367J11.3;WFS1;RP11-1406H17.1;RP11-586D19.2;RP11-586D19.1;SORCS2
module40:4:6697176	40	HALLMARK_IL6_JAK_STAT3_SIGNALING	Genes up-regulated by IL6 via STAT3, e.g., during acute phase response	4:6697176		2.15805e-10	0.000469484	S100P	S100P;AC093323.1;RP11-539L10.2;MRFAP1L1;BLOC1S4;AC093323.3;RP11-539L10.3;MRFAP1;KIAA0232;MAN2B2;TBC1D14;CCDC96;TADA2B;GRPEL1;PPP2R2C;RP11-367J11.3;WFS1;RP11-1406H17.1;RP11-586D19.2;RP11-586D19.1;SORCS2
module40:4:6697554	40	HALLMARK_IL6_JAK_STAT3_SIGNALING	Genes up-regulated by IL6 via STAT3, e.g., during acute phase response	4:6697554		2.07818e-10	0.000478469	S100P	S100P;AC093323.1;RP11-539L10.2;MRFAP1L1;BLOC1S4;AC093323.3;RP11-539L10.3;MRFAP1;KIAA0232;MAN2B2;TBC1D14;CCDC96;TADA2B;GRPEL1;PPP2R2C;RP11-367J11.3;WFS1;RP11-1406H17.1;RP11-586D19.2;RP11-586D19.1;SORCS2
module40:4:6697673	40	HALLMARK_IL6_JAK_STAT3_SIGNALING	Genes up-regulated by IL6 via STAT3, e.g., during acute phase response	4:6697673		1.16142e-10	0	S100P	S100P;AC093323.1;RP11-539L10.2;MRFAP1L1;BLOC1S4;AC093323.3;RP11-539L10.3;MRFAP1;KIAA0232;MAN2B2;TBC1D14;CCDC96;TADA2B;GRPEL1;PPP2R2C;RP11-367J11.3;WFS1;RP11-1406H17.1;RP11-586D19.2;RP11-586D19.1;SORCS2
module40:4:6697766	40	HALLMARK_IL6_JAK_STAT3_SIGNALING	Genes up-regulated by IL6 via STAT3, e.g., during acute phase response	4:6697766	rs3822262	2.0896e-10	0.000477327	S100P	S100P;AC093323.1;RP11-539L10.2;MRFAP1L1;BLOC1S4;AC093323.3;RP11-539L10.3;MRFAP1;KIAA0232;MAN2B2;TBC1D14;CCDC96;TADA2B;GRPEL1;PPP2R2C;RP11-367J11.3;WFS1;RP11-1406H17.1;RP11-586D19.2;RP11-586D19.1;SORCS2
module40:4:6697795	40	HALLMARK_IL6_JAK_STAT3_SIGNALING	Genes up-regulated by IL6 via STAT3, e.g., during acute phase response	4:6697795		1.96676e-10	0.000241546	S100P	S100P;AC093323.1;RP11-539L10.2;MRFAP1L1;BLOC1S4;AC093323.3;RP11-539L10.3;MRFAP1;KIAA0232;MAN2B2;TBC1D14;CCDC96;TADA2B;GRPEL1;PPP2R2C;RP11-367J11.3;WFS1;RP11-1406H17.1;RP11-586D19.2;RP11-586D19.1;SORCS2
module40:4:6697822	40	HALLMARK_IL6_JAK_STAT3_SIGNALING	Genes up-regulated by IL6 via STAT3, e.g., during acute phase response	4:6697822		3.50241e-10	0.0004329	S100P	S100P;AC093323.1;RP11-539L10.2;MRFAP1L1;BLOC1S4;AC093323.3;RP11-539L10.3;MRFAP1;KIAA0232;MAN2B2;TBC1D14;CCDC96;TADA2B;GRPEL1;PPP2R2C;RP11-367J11.3;WFS1;RP11-1406H17.1;RP11-586D19.2;RP11-586D19.1;SORCS2
module40:5:180375655	40	HALLMARK_IL6_JAK_STAT3_SIGNALING	Genes up-regulated by IL6 via STAT3, e.g., during acute phase response	5:180375655		1.14369e-07	0.0671463	BTNL3	BTNL3;BTNL8;BTNL9;ZFP62;LINC00847;MGAT1;OR2V1;OR2V2;OR2Y1;CTC-338M12.2;TRIM7;RP11-451H23.3;TRIM41;GNB2L1;TRIM52;AC008443.1;CTC-338M12.9;FLT4;AC138035.2;SCGB3A1;AC138035.1;OR4F3;CNOT6
module40:5:180379375	40	HALLMARK_IL6_JAK_STAT3_SIGNALING	Genes up-regulated by IL6 via STAT3, e.g., during acute phase response	5:180379375		2.07405e-07	0.094105	BTNL3	BTNL3;BTNL8;BTNL9;ZFP62;LINC00847;MGAT1;OR2V1;OR2V2;OR2Y1;CTC-338M12.2;TRIM7;RP11-451H23.3;TRIM41;GNB2L1;TRIM52;AC008443.1;CTC-338M12.9;FLT4;AC138035.2;SCGB3A1;AC138035.1;OR4F3;CNOT6
module40:5:180430797	40	HALLMARK_IL6_JAK_STAT3_SIGNALING	Genes up-regulated by IL6 via STAT3, e.g., during acute phase response	5:180430797		1.03745e-07	0.0610374	BTNL3	BTNL3;BTNL9;BTNL8;OR2V1;OR2V2;ZFP62;LINC00847;CTC-338M12.2;TRIM7;MGAT1;TRIM41;GNB2L1;TRIM52;AC008443.1;OR2Y1;CTC-338M12.9;AC138035.2;RP11-451H23.3;AC138035.1;OR4F3;FLT4;SCGB3A1
module40:7:50366637	40	HALLMARK_IL6_JAK_STAT3_SIGNALING	Genes up-regulated by IL6 via STAT3, e.g., during acute phase response	7:50366637		3.33067e-16	0	IKZF1	IKZF1;AC020743.4;AC020743.3;FIGNL1;DDC;C7orf72;GRB10;ZPBP
module40:7:50367656	40	HALLMARK_IL6_JAK_STAT3_SIGNALING	Genes up-regulated by IL6 via STAT3, e.g., during acute phase response	7:50367656		2.38214e-09	0.0026643	IKZF1	IKZF1;AC020743.4;AC020743.3;FIGNL1;DDC;C7orf72;GRB10;ZPBP
module40:7:50368308	40	HALLMARK_IL6_JAK_STAT3_SIGNALING	Genes up-regulated by IL6 via STAT3, e.g., during acute phase response	7:50368308		2.40577e-09	0.00265487	IKZF1	IKZF1;AC020743.4;AC020743.3;FIGNL1;DDC;C7orf72;GRB10;ZPBP
module40:7:50368691	40	HALLMARK_IL6_JAK_STAT3_SIGNALING	Genes up-regulated by IL6 via STAT3, e.g., during acute phase response	7:50368691		1.27705e-09	0.000925926	IKZF1	IKZF1;AC020743.4;AC020743.3;FIGNL1;DDC;C7orf72;GRB10;ZPBP
module40:7:50368752	40	HALLMARK_IL6_JAK_STAT3_SIGNALING	Genes up-regulated by IL6 via STAT3, e.g., during acute phase response	7:50368752		2.41563e-09	0.00265018	IKZF1	IKZF1;AC020743.4;AC020743.3;FIGNL1;DDC;C7orf72;GRB10;ZPBP
module40:7:50370254	40	HALLMARK_IL6_JAK_STAT3_SIGNALING	Genes up-regulated by IL6 via STAT3, e.g., during acute phase response	7:50370254	rs149007767	0	0	IKZF1	IKZF1;AC020743.4;AC020743.3;FIGNL1;DDC;C7orf72;GRB10;ZPBP
module40:7:50417632	40	HALLMARK_IL6_JAK_STAT3_SIGNALING	Genes up-regulated by IL6 via STAT3, e.g., during acute phase response	7:50417632	rs62447197	3.26436e-09	0.00293103	IKZF1	IKZF1;FIGNL1;AC020743.4;DDC;AC020743.3;GRB10;C7orf72;AC004920.3
module41:3:56848999	41	HALLMARK_CHOLESTEROL_HOMEOSTASIS	Genes involved in cholesterol homeostasis	3:56848999	rs6445826	1.26638e-07	0.0718343	ARHGEF3	ARHGEF3;FAM208A;SPATA12;CCDC66;IL17RD;HESX1;APPL1;ASB14;DNAH12
module41:3:56849749	41	HALLMARK_CHOLESTEROL_HOMEOSTASIS	Genes involved in cholesterol homeostasis	3:56849749	rs1354034	9.41748e-11	0	ARHGEF3	ARHGEF3;FAM208A;SPATA12;CCDC66;IL17RD;HESX1;APPL1;ASB14;DNAH12
module41:3:56865445	41	HALLMARK_CHOLESTEROL_HOMEOSTASIS	Genes involved in cholesterol homeostasis	3:56865445	rs11925835	5.85169e-08	0.0304974	ARHGEF3	ARHGEF3;FAM208A;SPATA12;IL17RD;CCDC66;HESX1;APPL1;ASB14;DNAH12
module41:8:1479237	41	HALLMARK_CHOLESTEROL_HOMEOSTASIS	Genes involved in cholesterol homeostasis	8:1479237		1.56186e-07	0.0800228	DLGAP2	DLGAP2;AF067845.1;CLN8;CTD-2281E23.1;CTD-2281E23.3;ARHGEF10;KBTBD11-OT1;RP11-439C15.4;KBTBD11;RP11-439C15.5
module41:8:1480178	41	HALLMARK_CHOLESTEROL_HOMEOSTASIS	Genes involved in cholesterol homeostasis	8:1480178		1.36293e-07	0.0749415	DLGAP2	DLGAP2;AF067845.1;CLN8;CTD-2281E23.1;CTD-2281E23.3;ARHGEF10;KBTBD11-OT1;RP11-439C15.4;KBTBD11;RP11-439C15.5
module42:8:75480503	42	HALLMARK_MYC_TARGETS_V2	A subgroup of genes regulated by MYC - version 2 (v2)	8:75480503		2.22987e-07	0.0982086	RP11-758M4.1	RP11-758M4.1;GDAP1;PI15;RP11-3N13.2;JPH1;CRISPLD1;RP11-6I2.4
module42:15:93116754	42	HALLMARK_MYC_TARGETS_V2	A subgroup of genes regulated by MYC - version 2 (v2)	15:93116754		1.56105e-07	0.08	LINC00930	LINC00930;RP11-386M24.3;RP11-386M24.6;FAM174B;C15orf32;RP11-763K15.1;ST8SIA2;CHD2;RGMA
module43:14:69178977	43	HALLMARK_TGF_BETA_SIGNALING	Genes up-regulated in response to TGFB1	14:69178977		9.06711e-08	0.0546569	ZFP36L1	ZFP36L1;ACTN1;DCAF5;RP11-363J20.1;EXD2
module43:14:69182133	43	HALLMARK_TGF_BETA_SIGNALING	Genes up-regulated in response to TGFB1	14:69182133		1.05083e-07	0.0619277	ZFP36L1	ZFP36L1;ACTN1;DCAF5;RP11-363J20.1;EXD2
module43:14:69183492	43	HALLMARK_TGF_BETA_SIGNALING	Genes up-regulated in response to TGFB1	14:69183492		2.28451e-07	0.0992716	ZFP36L1	ZFP36L1;ACTN1;DCAF5;RP11-363J20.1;EXD2
module43:14:69183770	43	HALLMARK_TGF_BETA_SIGNALING	Genes up-regulated in response to TGFB1	14:69183770		1.14393e-07	0.0670659	ZFP36L1	ZFP36L1;ACTN1;DCAF5;RP11-363J20.1;EXD2
module43:14:69184387	43	HALLMARK_TGF_BETA_SIGNALING	Genes up-regulated in response to TGFB1	14:69184387		2.0556e-07	0.0938776	ZFP36L1	ZFP36L1;ACTN1;DCAF5;RP11-363J20.1;EXD2
module43:14:69186052	43	HALLMARK_TGF_BETA_SIGNALING	Genes up-regulated in response to TGFB1	14:69186052		1.44894e-07	0.076763	ZFP36L1	ZFP36L1;ACTN1;DCAF5;RP11-363J20.1;EXD2
module43:14:69187205	43	HALLMARK_TGF_BETA_SIGNALING	Genes up-regulated in response to TGFB1	14:69187205		1.89314e-07	0.0907591	ZFP36L1	ZFP36L1;ACTN1;DCAF5;RP11-363J20.1;EXD2
module43:14:69187449	43	HALLMARK_TGF_BETA_SIGNALING	Genes up-regulated in response to TGFB1	14:69187449		4.09525e-08	0.0219008	ZFP36L1	ZFP36L1;ACTN1;DCAF5;RP11-363J20.1;EXD2
module43:14:69187569	43	HALLMARK_TGF_BETA_SIGNALING	Genes up-regulated in response to TGFB1	14:69187569		9.75074e-08	0.0569866	ZFP36L1	ZFP36L1;ACTN1;DCAF5;RP11-363J20.1;EXD2
module43:14:69187725	43	HALLMARK_TGF_BETA_SIGNALING	Genes up-regulated in response to TGFB1	14:69187725		1.02467e-07	0.0602906	ZFP36L1	ZFP36L1;ACTN1;DCAF5;RP11-363J20.1;EXD2
module43:14:69188337	43	HALLMARK_TGF_BETA_SIGNALING	Genes up-regulated in response to TGFB1	14:69188337		1.17351e-07	0.0680143	ZFP36L1	ZFP36L1;ACTN1;DCAF5;RP11-363J20.1;EXD2
module43:14:69188963	43	HALLMARK_TGF_BETA_SIGNALING	Genes up-regulated in response to TGFB1	14:69188963		1.52735e-07	0.0786452	ZFP36L1	ZFP36L1;ACTN1;DCAF5;RP11-363J20.1;EXD2
module43:14:69189494	43	HALLMARK_TGF_BETA_SIGNALING	Genes up-regulated in response to TGFB1	14:69189494		7.07277e-08	0.0393086	ZFP36L1	ZFP36L1;ACTN1;DCAF5;RP11-363J20.1;EXD2
module43:14:69189512	43	HALLMARK_TGF_BETA_SIGNALING	Genes up-regulated in response to TGFB1	14:69189512		6.84685e-08	0.0375321	ZFP36L1	ZFP36L1;ACTN1;DCAF5;RP11-363J20.1;EXD2
module43:14:69191691	43	HALLMARK_TGF_BETA_SIGNALING	Genes up-regulated in response to TGFB1	14:69191691		8.78617e-08	0.0538745	ZFP36L1	ZFP36L1;ACTN1;DCAF5;RP11-363J20.1;EXD2
module43:14:69193327	43	HALLMARK_TGF_BETA_SIGNALING	Genes up-regulated in response to TGFB1	14:69193327		4.46743e-08	0.024693	ZFP36L1	ZFP36L1;ACTN1;DCAF5;RP11-363J20.1;EXD2
module43:14:69198531	43	HALLMARK_TGF_BETA_SIGNALING	Genes up-regulated in response to TGFB1	14:69198531		7.6258e-08	0.0446675	ZFP36L1	ZFP36L1;ACTN1;DCAF5;RP11-363J20.1;EXD2
module43:14:69198917	43	HALLMARK_TGF_BETA_SIGNALING	Genes up-regulated in response to TGFB1	14:69198917		6.76743e-08	0.0370656	ZFP36L1	ZFP36L1;ACTN1;DCAF5;RP11-363J20.1;EXD2
module43:14:69199179	43	HALLMARK_TGF_BETA_SIGNALING	Genes up-regulated in response to TGFB1	14:69199179		6.56136e-08	0.0353548	ZFP36L1	ZFP36L1;ACTN1;DCAF5;RP11-363J20.1;EXD2
module43:14:69201318	43	HALLMARK_TGF_BETA_SIGNALING	Genes up-regulated in response to TGFB1	14:69201318		7.81384e-08	0.04601	ZFP36L1	ZFP36L1;ACTN1;DCAF5;RP11-363J20.1;EXD2
module43:14:69201958	43	HALLMARK_TGF_BETA_SIGNALING	Genes up-regulated in response to TGFB1	14:69201958		7.57316e-08	0.0442065	ZFP36L1	ZFP36L1;ACTN1;DCAF5;RP11-363J20.1;EXD2
module43:14:69202826	43	HALLMARK_TGF_BETA_SIGNALING	Genes up-regulated in response to TGFB1	14:69202826		9.08151e-08	0.0547124	ZFP36L1	ZFP36L1;ACTN1;DCAF5;RP11-363J20.1;EXD2
module43:14:69203039	43	HALLMARK_TGF_BETA_SIGNALING	Genes up-regulated in response to TGFB1	14:69203039		2.63982e-08	0.0142647	ZFP36L1	ZFP36L1;ACTN1;DCAF5;RP11-363J20.1;EXD2
module43:14:69203474	43	HALLMARK_TGF_BETA_SIGNALING	Genes up-regulated in response to TGFB1	14:69203474		5.15456e-08	0.028972	ZFP36L1	ZFP36L1;ACTN1;DCAF5;RP11-363J20.1;EXD2
module44:7:50366637	44	HALLMARK_REACTIVE_OXYGEN_SPECIES_PATHWAY	Genes up-regulated by reactive oxigen species	7:50366637		0	0	IKZF1	IKZF1;AC020743.4;AC020743.3;FIGNL1;DDC;C7orf72;GRB10;ZPBP
module44:7:50367656	44	HALLMARK_REACTIVE_OXYGEN_SPECIES_PATHWAY	Genes up-regulated by reactive oxigen species	7:50367656		9.10056e-10	0.000378072	IKZF1	IKZF1;AC020743.4;AC020743.3;FIGNL1;DDC;C7orf72;GRB10;ZPBP
module44:7:50368308	44	HALLMARK_REACTIVE_OXYGEN_SPECIES_PATHWAY	Genes up-regulated by reactive oxigen species	7:50368308		8.4623e-10	0.000380952	IKZF1	IKZF1;AC020743.4;AC020743.3;FIGNL1;DDC;C7orf72;GRB10;ZPBP
module44:7:50368691	44	HALLMARK_REACTIVE_OXYGEN_SPECIES_PATHWAY	Genes up-regulated by reactive oxigen species	7:50368691		1.66085e-09	0.00108303	IKZF1	IKZF1;AC020743.4;AC020743.3;FIGNL1;DDC;C7orf72;GRB10;ZPBP
module44:7:50368752	44	HALLMARK_REACTIVE_OXYGEN_SPECIES_PATHWAY	Genes up-regulated by reactive oxigen species	7:50368752		2.69822e-09	0.00281195	IKZF1	IKZF1;AC020743.4;AC020743.3;FIGNL1;DDC;C7orf72;GRB10;ZPBP
module44:7:50370254	44	HALLMARK_REACTIVE_OXYGEN_SPECIES_PATHWAY	Genes up-regulated by reactive oxigen species	7:50370254	rs149007767	0	0	IKZF1	IKZF1;AC020743.4;AC020743.3;FIGNL1;DDC;C7orf72;GRB10;ZPBP
module44:7:50417632	44	HALLMARK_REACTIVE_OXYGEN_SPECIES_PATHWAY	Genes up-regulated by reactive oxigen species	7:50417632	rs62447197	6.89215e-09	0.00492611	IKZF1	IKZF1;FIGNL1;AC020743.4;DDC;AC020743.3;GRB10;C7orf72;AC004920.3
module45:2:45508491	45	HALLMARK_WNT_BETA_CATENIN_SIGNALING	Genes up-regulated by activation of WNT signaling through accumulation of beta catenin CTNNB1	2:45508491		1.45423e-07	0.0767898	SRBD1	SRBD1;AC009236.2;AC093702.1;SIX2;AC012354.6;SIX3;RP11-89K21.1;PRKCE
module45:2:45508842	45	HALLMARK_WNT_BETA_CATENIN_SIGNALING	Genes up-regulated by activation of WNT signaling through accumulation of beta catenin CTNNB1	2:45508842		7.2962e-08	0.0413486	SRBD1	SRBD1;AC009236.2;AC093702.1;SIX2;AC012354.6;SIX3;RP11-89K21.1;PRKCE
module45:2:45511700	45	HALLMARK_WNT_BETA_CATENIN_SIGNALING	Genes up-regulated by activation of WNT signaling through accumulation of beta catenin CTNNB1	2:45511700		2.12838e-07	0.0954158	SRBD1	SRBD1;AC009236.2;AC093702.1;SIX2;AC012354.6;SIX3;RP11-89K21.1;PRKCE
module45:2:45513760	45	HALLMARK_WNT_BETA_CATENIN_SIGNALING	Genes up-regulated by activation of WNT signaling through accumulation of beta catenin CTNNB1	2:45513760		1.87913e-07	0.0905077	SRBD1	SRBD1;AC009236.2;AC093702.1;SIX2;AC012354.6;SIX3;PRKCE;RP11-89K21.1
module45:2:74193307	45	HALLMARK_WNT_BETA_CATENIN_SIGNALING	Genes up-regulated by activation of WNT signaling through accumulation of beta catenin CTNNB1	2:74193307		2.12462e-07	0.0955176	AC073046.25	AC073046.25;RP11-711M9.1;TET3;DGUOK;ACTG2;STAMBP;MGC10955;BOLA3;C2orf78;MOB1A;DUSP11;RP11-434P11.2;CATX-2;MTHFD2;TPRKB;RP11-287D1.3;SLC4A5;NAT8;DCTN1;C2orf81;WDR54;RTKN;INO80B;WBP1;MOGS
module45:2:206346590	45	HALLMARK_WNT_BETA_CATENIN_SIGNALING	Genes up-regulated by activation of WNT signaling through accumulation of beta catenin CTNNB1	2:206346590		1.05291e-07	0.0620939	NRP2	NRP2
module46:7:50366637	46	HALLMARK_APICAL_SURFACE	Genes encoding proteins over-represented on the apical surface of epithelial cells, e.g., important for cell polarity (apical area)	7:50366637		8.86789e-09	0.00596774	IKZF1	IKZF1;AC020743.4;AC020743.3;FIGNL1;DDC;C7orf72;GRB10;ZPBP
module46:7:50370254	46	HALLMARK_APICAL_SURFACE	Genes encoding proteins over-represented on the apical surface of epithelial cells, e.g., important for cell polarity (apical area)	7:50370254	rs149007767	2.30612e-08	0.0134328	IKZF1	IKZF1;AC020743.4;AC020743.3;FIGNL1;DDC;C7orf72;GRB10;ZPBP
module47:2:72519802	47	HALLMARK_NOTCH_SIGNALING	Genes up-regulated by activation of Notch signaling	2:72519802		2.03842e-07	0.0939525	EXOC6B	EXOC6B;CYP26B1
module47:7:50366637	47	HALLMARK_NOTCH_SIGNALING	Genes up-regulated by activation of Notch signaling	7:50366637		1.36132e-10	0	IKZF1	IKZF1;AC020743.4;AC020743.3;FIGNL1;DDC;C7orf72;GRB10;ZPBP
module47:7:50370254	47	HALLMARK_NOTCH_SIGNALING	Genes up-regulated by activation of Notch signaling	7:50370254	rs149007767	5.27384e-11	0	IKZF1	IKZF1;AC020743.4;AC020743.3;FIGNL1;DDC;C7orf72;GRB10;ZPBP
module49:3:56848999	49	HALLMARK_ANGIOGENESIS	Genes up-regulated during formation of blood vessels (angiogenesis)	3:56848999	rs6445826	8.09797e-13	0	ARHGEF3	ARHGEF3;FAM208A;SPATA12;CCDC66;IL17RD;HESX1;APPL1;ASB14;DNAH12
module49:3:56849749	49	HALLMARK_ANGIOGENESIS	Genes up-regulated during formation of blood vessels (angiogenesis)	3:56849749	rs1354034	0	0	ARHGEF3	ARHGEF3;FAM208A;SPATA12;CCDC66;IL17RD;HESX1;APPL1;ASB14;DNAH12
module49:3:56857433	49	HALLMARK_ANGIOGENESIS	Genes up-regulated during formation of blood vessels (angiogenesis)	3:56857433		1.28653e-12	0	ARHGEF3	ARHGEF3;FAM208A;SPATA12;CCDC66;IL17RD;HESX1;APPL1;ASB14;DNAH12
module49:3:56858686	49	HALLMARK_ANGIOGENESIS	Genes up-regulated during formation of blood vessels (angiogenesis)	3:56858686		8.07132e-13	0	ARHGEF3	ARHGEF3;FAM208A;SPATA12;IL17RD;CCDC66;HESX1;APPL1;ASB14;DNAH12
module49:3:56858890	49	HALLMARK_ANGIOGENESIS	Genes up-regulated during formation of blood vessels (angiogenesis)	3:56858890	rs13062635	6.84119e-13	0	ARHGEF3	ARHGEF3;FAM208A;SPATA12;IL17RD;CCDC66;HESX1;APPL1;ASB14;DNAH12
module49:3:56859297	49	HALLMARK_ANGIOGENESIS	Genes up-regulated during formation of blood vessels (angiogenesis)	3:56859297		1.69657e-11	0	ARHGEF3	ARHGEF3;FAM208A;SPATA12;IL17RD;CCDC66;HESX1;APPL1;ASB14;DNAH12
module49:3:56859614	49	HALLMARK_ANGIOGENESIS	Genes up-regulated during formation of blood vessels (angiogenesis)	3:56859614		6.64802e-13	0	ARHGEF3	ARHGEF3;FAM208A;SPATA12;IL17RD;CCDC66;HESX1;APPL1;ASB14;DNAH12
module49:3:56860816	49	HALLMARK_ANGIOGENESIS	Genes up-regulated during formation of blood vessels (angiogenesis)	3:56860816		6.49161e-08	0.0350582	ARHGEF3	ARHGEF3;FAM208A;SPATA12;IL17RD;CCDC66;HESX1;APPL1;ASB14;DNAH12
module49:3:56860883	49	HALLMARK_ANGIOGENESIS	Genes up-regulated during formation of blood vessels (angiogenesis)	3:56860883		6.21726e-11	0	ARHGEF3	ARHGEF3;FAM208A;SPATA12;IL17RD;CCDC66;HESX1;APPL1;ASB14;DNAH12
module49:3:56861091	49	HALLMARK_ANGIOGENESIS	Genes up-regulated during formation of blood vessels (angiogenesis)	3:56861091		4.85046e-11	0	ARHGEF3	ARHGEF3;FAM208A;SPATA12;IL17RD;CCDC66;HESX1;APPL1;ASB14;DNAH12
module49:3:56861222	49	HALLMARK_ANGIOGENESIS	Genes up-regulated during formation of blood vessels (angiogenesis)	3:56861222	rs9861033	3.4362e-11	0	ARHGEF3	ARHGEF3;FAM208A;SPATA12;IL17RD;CCDC66;HESX1;APPL1;ASB14;DNAH12
module49:3:56862341	49	HALLMARK_ANGIOGENESIS	Genes up-regulated during formation of blood vessels (angiogenesis)	3:56862341		2.28503e-11	0	ARHGEF3	ARHGEF3;FAM208A;SPATA12;IL17RD;CCDC66;HESX1;APPL1;ASB14;DNAH12
module49:3:56862390	49	HALLMARK_ANGIOGENESIS	Genes up-regulated during formation of blood vessels (angiogenesis)	3:56862390		1.38407e-07	0.0755556	ARHGEF3	ARHGEF3;FAM208A;SPATA12;IL17RD;CCDC66;HESX1;APPL1;ASB14;DNAH12
module49:3:56865445	49	HALLMARK_ANGIOGENESIS	Genes up-regulated during formation of blood vessels (angiogenesis)	3:56865445	rs11925835	3.64597e-12	0	ARHGEF3	ARHGEF3;FAM208A;SPATA12;IL17RD;CCDC66;HESX1;APPL1;ASB14;DNAH12
module49:3:56865776	49	HALLMARK_ANGIOGENESIS	Genes up-regulated during formation of blood vessels (angiogenesis)	3:56865776	rs12485738	4.59624e-10	0.000407332	ARHGEF3	ARHGEF3;FAM208A;SPATA12;IL17RD;CCDC66;HESX1;APPL1;ASB14;DNAH12
module49:3:56880444	49	HALLMARK_ANGIOGENESIS	Genes up-regulated during formation of blood vessels (angiogenesis)	3:56880444		1.95009e-07	0.0919037	ARHGEF3	ARHGEF3;SPATA12;FAM208A;IL17RD;CCDC66;HESX1;APPL1;ASB14;DNAH12
module49:7:50366637	49	HALLMARK_ANGIOGENESIS	Genes up-regulated during formation of blood vessels (angiogenesis)	7:50366637		1.40478e-09	0.000914077	IKZF1	IKZF1;AC020743.4;AC020743.3;FIGNL1;DDC;C7orf72;GRB10;ZPBP
module49:16:87249305	49	HALLMARK_ANGIOGENESIS	Genes up-regulated during formation of blood vessels (angiogenesis)	16:87249305	rs10863183	2.59706e-08	0.0143068	RP11-899L11.1	RP11-899L11.1;RP11-178L8.4;FBXO31;C16orf95;RP11-134D3.2;MAP1LC3B;ZCCHC14;RP11-482M8.1;JPH3;AC010536.1;KLHDC4;FLJ00104;CTD-2015G9.2;CTD-2015G9.1
module49:19:6033976	49	HALLMARK_ANGIOGENESIS	Genes up-regulated during formation of blood vessels (angiogenesis)	19:6033976		5.1477e-09	0.00436242	RFX2	RFX2;ACSBG2;RANBP3;CAPS;VMAC;AC104532.2;NDUFA11;AC024592.12;FUT5;CTC-503J8.6;MLLT1;FUT3;FUT6;NRTN;DUS3L;CTB-54O9.9;PRR22;ACER1;CATSPERD;CLPP;ALKBH7;PSPN;LONP1;GTF2F1;HSD11B1L;C19orf70;RPL36;CTB-180A7.8;KHSRP;SLC25A41;SLC25A23;SAFB;CRB3;DENND1C;SAFB2;TUBB4A;TINCR;TNFSF9
module49:19:6058982	49	HALLMARK_ANGIOGENESIS	Genes up-regulated during formation of blood vessels (angiogenesis)	19:6058982		1.60142e-08	0.010559	RFX2	RFX2;ACSBG2;RANBP3;CAPS;CTC-503J8.6;MLLT1;VMAC;AC104532.2;NDUFA11;AC024592.12;FUT5;FUT3;FUT6;NRTN;ACER1;DUS3L;CTB-54O9.9;PRR22;CLPP;ALKBH7;PSPN;GTF2F1;CTB-180A7.8;CATSPERD;KHSRP;SLC25A41;LONP1;SLC25A23;HSD11B1L;C19orf70;RPL36;CRB3;DENND1C;TUBB4A;SAFB;SAFB2;TNFSF9
module49:19:6060641	49	HALLMARK_ANGIOGENESIS	Genes up-regulated during formation of blood vessels (angiogenesis)	19:6060641		1.37167e-08	0.00884676	RFX2	RFX2;ACSBG2;RANBP3;CAPS;CTC-503J8.6;MLLT1;VMAC;AC104532.2;NDUFA11;AC024592.12;FUT5;FUT3;FUT6;NRTN;ACER1;DUS3L;CTB-54O9.9;PRR22;CLPP;ALKBH7;PSPN;GTF2F1;CTB-180A7.8;CATSPERD;KHSRP;SLC25A41;LONP1;SLC25A23;HSD11B1L;C19orf70;RPL36;CRB3;DENND1C;TUBB4A;SAFB;TNFSF9;SAFB2
module49:19:6060731	49	HALLMARK_ANGIOGENESIS	Genes up-regulated during formation of blood vessels (angiogenesis)	19:6060731		1.06326e-12	0	RFX2	RFX2;ACSBG2;RANBP3;CAPS;CTC-503J8.6;MLLT1;VMAC;AC104532.2;NDUFA11;AC024592.12;FUT5;FUT3;FUT6;NRTN;ACER1;DUS3L;CTB-54O9.9;PRR22;CLPP;ALKBH7;PSPN;GTF2F1;CTB-180A7.8;CATSPERD;KHSRP;SLC25A41;LONP1;SLC25A23;HSD11B1L;C19orf70;RPL36;CRB3;DENND1C;TUBB4A;SAFB;TNFSF9;SAFB2
module49:19:6060884	49	HALLMARK_ANGIOGENESIS	Genes up-regulated during formation of blood vessels (angiogenesis)	19:6060884		1.27254e-12	0	RFX2	RFX2;ACSBG2;RANBP3;CAPS;CTC-503J8.6;MLLT1;VMAC;AC104532.2;NDUFA11;AC024592.12;FUT5;FUT3;FUT6;NRTN;ACER1;DUS3L;CTB-54O9.9;PRR22;CLPP;ALKBH7;PSPN;GTF2F1;CTB-180A7.8;CATSPERD;KHSRP;SLC25A41;LONP1;SLC25A23;HSD11B1L;C19orf70;RPL36;CRB3;DENND1C;TUBB4A;SAFB;TNFSF9;SAFB2
module49:19:6061405	49	HALLMARK_ANGIOGENESIS	Genes up-regulated during formation of blood vessels (angiogenesis)	19:6061405		1.02884e-12	0	RFX2	RFX2;ACSBG2;RANBP3;CTC-503J8.6;CAPS;MLLT1;VMAC;AC104532.2;NDUFA11;AC024592.12;FUT5;FUT3;FUT6;NRTN;ACER1;DUS3L;CTB-54O9.9;PRR22;CLPP;ALKBH7;PSPN;GTF2F1;CTB-180A7.8;CATSPERD;KHSRP;SLC25A41;LONP1;SLC25A23;HSD11B1L;C19orf70;RPL36;CRB3;DENND1C;TUBB4A;SAFB;TNFSF9;SAFB2
module49:19:6068553	49	HALLMARK_ANGIOGENESIS	Genes up-regulated during formation of blood vessels (angiogenesis)	19:6068553		1.93978e-12	0	ACSBG2	ACSBG2;RFX2;CTC-503J8.6;MLLT1;RANBP3;CAPS;VMAC;AC104532.2;NDUFA11;AC024592.12;FUT5;FUT3;ACER1;FUT6;NRTN;DUS3L;CTB-54O9.9;PRR22;CLPP;ALKBH7;PSPN;GTF2F1;CTB-180A7.8;KHSRP;CATSPERD;SLC25A41;SLC25A23;LONP1;HSD11B1L;C19orf70;RPL36;CRB3;DENND1C;TUBB4A;SAFB;TNFSF9;SAFB2
module49:19:6071759	49	HALLMARK_ANGIOGENESIS	Genes up-regulated during formation of blood vessels (angiogenesis)	19:6071759		3.5224e-12	0	ACSBG2	ACSBG2;RFX2;CTC-503J8.6;MLLT1;RANBP3;CAPS;VMAC;AC104532.2;NDUFA11;AC024592.12;FUT5;FUT3;ACER1;FUT6;NRTN;DUS3L;CTB-54O9.9;PRR22;CLPP;ALKBH7;PSPN;GTF2F1;CTB-180A7.8;KHSRP;CATSPERD;SLC25A41;SLC25A23;LONP1;HSD11B1L;CRB3;C19orf70;DENND1C;RPL36;TUBB4A;SAFB;TNFSF9;SAFB2
module49:19:6095960	49	HALLMARK_ANGIOGENESIS	Genes up-regulated during formation of blood vessels (angiogenesis)	19:6095960		2.97984e-13	0	ACSBG2	ACSBG2;RFX2;CTC-503J8.6;MLLT1;RANBP3;CAPS;VMAC;AC104532.2;NDUFA11;ACER1;AC024592.12;FUT5;FUT3;FUT6;CLPP;NRTN;ALKBH7;PSPN;GTF2F1;CTB-180A7.8;DUS3L;CTB-54O9.9;PRR22;KHSRP;SLC25A41;SLC25A23;CRB3;DENND1C;CATSPERD;TUBB4A;LONP1;HSD11B1L;C19orf70;RPL36;TNFSF9;SAFB;CD70
module49:19:6100433	49	HALLMARK_ANGIOGENESIS	Genes up-regulated during formation of blood vessels (angiogenesis)	19:6100433	rs10418205	4.08218e-12	0	ACSBG2	ACSBG2;RFX2;CTC-503J8.6;MLLT1;RANBP3;CAPS;VMAC;AC104532.2;ACER1;NDUFA11;AC024592.12;FUT5;FUT3;CLPP;FUT6;ALKBH7;PSPN;NRTN;GTF2F1;CTB-180A7.8;KHSRP;DUS3L;CTB-54O9.9;PRR22;SLC25A41;SLC25A23;CRB3;DENND1C;CATSPERD;TUBB4A;LONP1;HSD11B1L;C19orf70;RPL36;TNFSF9;SAFB;CD70
module49:19:6104101	49	HALLMARK_ANGIOGENESIS	Genes up-regulated during formation of blood vessels (angiogenesis)	19:6104101		4.02076e-11	0	ACSBG2	ACSBG2;CTC-503J8.6;MLLT1;RFX2;RANBP3;CAPS;VMAC;AC104532.2;ACER1;NDUFA11;AC024592.12;FUT5;CLPP;FUT3;ALKBH7;PSPN;FUT6;GTF2F1;NRTN;CTB-180A7.8;KHSRP;DUS3L;CTB-54O9.9;PRR22;SLC25A41;SLC25A23;CRB3;DENND1C;CATSPERD;TUBB4A;LONP1;HSD11B1L;C19orf70;TNFSF9;RPL36;CD70;SAFB
module49:19:6115951	49	HALLMARK_ANGIOGENESIS	Genes up-regulated during formation of blood vessels (angiogenesis)	19:6115951		2.87415e-09	0.0028021	ACSBG2	ACSBG2;CTC-503J8.6;MLLT1;RFX2;ACER1;RANBP3;CAPS;VMAC;AC104532.2;NDUFA11;CLPP;AC024592.12;FUT5;ALKBH7;PSPN;GTF2F1;FUT3;CTB-180A7.8;FUT6;NRTN;KHSRP;SLC25A41;SLC25A23;DUS3L;CTB-54O9.9;PRR22;CRB3;DENND1C;TUBB4A;CATSPERD;TNFSF9;LONP1;HSD11B1L;C19orf70;RPL36;CD70;SAFB
