# Supplementary material for: Trans-eQTL mapping in gene sets identifies network effects of genetic variants
Source: Cell Genom. 2024 Apr 1;4(4):100538. doi: 10.1016/j.xgen.2024.100538 (PMC11019359; doi:10.1016/j.xgen.2024.100538)
Supplement: Table S10. Complex traits and diseases used in colocalization analyses with trans-eQTLs, related to Figure 4 [file mmc9.xlsx]

## Sheet: Table S8
Table S10. The list of complex traits and diseases used in colocalization analyses with trans-eQTLs. Related to Figure 4.
trait_type	phenocode/pmid	trait	trait_info	N_cases	N_controls	N	reference
Blood	30010	RBC	Red blood cell (erythrocyte) count	408007		408007	https://pan-ukb-us-east-1.s3.amazonaws.com/sumstats_flat_files/continuous-30010-both_sexes-irnt.tsv.bgz
Blood	30030	HCT	Haematocrit percentage	408007		408007	https://pan-ukb-us-east-1.s3.amazonaws.com/sumstats_flat_files/continuous-30030-both_sexes-irnt.tsv.bgz
Blood	30020	HGB	Haemoglobin concentration	408006		408006	https://pan-ukb-us-east-1.s3.amazonaws.com/sumstats_flat_files/continuous-30020-both_sexes-irnt.tsv.bgz
Blood	30040	MCV	Mean corpuscular volume	408005		408005	https://pan-ukb-us-east-1.s3.amazonaws.com/sumstats_flat_files/continuous-30040-both_sexes-irnt.tsv.bgz
Blood	30070	RBC_W	Red blood cell (erythrocyte) distribution width	408005		408005	https://pan-ukb-us-east-1.s3.amazonaws.com/sumstats_flat_files/continuous-30070-both_sexes-irnt.tsv.bgz
Blood	30050	MCH	Mean corpuscular haemoglobin	408004		408004	https://pan-ukb-us-east-1.s3.amazonaws.com/sumstats_flat_files/continuous-30050-both_sexes-irnt.tsv.bgz
Blood	30080	PLT	Platelet count	408004		408004	https://pan-ukb-us-east-1.s3.amazonaws.com/sumstats_flat_files/continuous-30080-both_sexes-irnt.tsv.bgz
Blood	30000	WBC	White blood cell (leukocyte) count	408002		408002	https://pan-ukb-us-east-1.s3.amazonaws.com/sumstats_flat_files/continuous-30000-both_sexes-irnt.tsv.bgz
Blood	30060	MCHC	Mean corpuscular haemoglobin concentration	408000		408000	https://pan-ukb-us-east-1.s3.amazonaws.com/sumstats_flat_files/continuous-30060-both_sexes-irnt.tsv.bgz
Blood	30090	PLTC	Platelet crit	408000		408000	https://pan-ukb-us-east-1.s3.amazonaws.com/sumstats_flat_files/continuous-30090-both_sexes-irnt.tsv.bgz
Blood	30100	MPV	Mean platelet (thrombocyte) volume	407999		407999	https://pan-ukb-us-east-1.s3.amazonaws.com/sumstats_flat_files/continuous-30100-both_sexes-irnt.tsv.bgz
Blood	30110	PDW	Platelet distribution width	407999		407999	https://pan-ukb-us-east-1.s3.amazonaws.com/sumstats_flat_files/continuous-30110-both_sexes-irnt.tsv.bgz
Blood	30180	LYMPH_P	Lymphocyte percentage	407282		407282	https://pan-ukb-us-east-1.s3.amazonaws.com/sumstats_flat_files/continuous-30180-both_sexes-irnt.tsv.bgz
Blood	30190	MONO_P	Monocyte percentage	407282		407282	https://pan-ukb-us-east-1.s3.amazonaws.com/sumstats_flat_files/continuous-30190-both_sexes-irnt.tsv.bgz
Blood	30200	NEUT_P	Neutrophill percentage	407282		407282	https://pan-ukb-us-east-1.s3.amazonaws.com/sumstats_flat_files/continuous-30200-both_sexes-irnt.tsv.bgz
Blood	30210	EO_P	Eosinophill percentage	407282		407282	https://pan-ukb-us-east-1.s3.amazonaws.com/sumstats_flat_files/continuous-30210-both_sexes-irnt.tsv.bgz
Blood	30220	BASO_P	Basophill percentage	407282		407282	https://pan-ukb-us-east-1.s3.amazonaws.com/sumstats_flat_files/continuous-30220-both_sexes-irnt.tsv.bgz
Blood	30120	LYMPH	Lymphocyte count	407277		407277	https://pan-ukb-us-east-1.s3.amazonaws.com/sumstats_flat_files/continuous-30120-both_sexes-irnt.tsv.bgz
Blood	30130	MONO	Monocyte count	407277		407277	https://pan-ukb-us-east-1.s3.amazonaws.com/sumstats_flat_files/continuous-30130-both_sexes-irnt.tsv.bgz
Blood	30140	NEUT	Neutrophill count	407277		407277	https://pan-ukb-us-east-1.s3.amazonaws.com/sumstats_flat_files/continuous-30140-both_sexes-irnt.tsv.bgz
Blood	30150	EO	Eosinophill count	407277		407277	https://pan-ukb-us-east-1.s3.amazonaws.com/sumstats_flat_files/continuous-30150-both_sexes-irnt.tsv.bgz
Blood	30160	BASO	Basophill count	407277		407277	https://pan-ukb-us-east-1.s3.amazonaws.com/sumstats_flat_files/continuous-30160-both_sexes.tsv.bgz
Blood	30250	RET	Reticulocyte count	401354		401354	https://pan-ukb-us-east-1.s3.amazonaws.com/sumstats_flat_files/continuous-30250-both_sexes-irnt.tsv.bgz
Blood	30270	MSCV	Mean sphered cell volume	401354		401354	https://pan-ukb-us-east-1.s3.amazonaws.com/sumstats_flat_files/continuous-30270-both_sexes-irnt.tsv.bgz
Blood	30290	HLSR_P	High light scatter reticulocyte percentage	401354		401354	https://pan-ukb-us-east-1.s3.amazonaws.com/sumstats_flat_files/continuous-30290-both_sexes-irnt.tsv.bgz
Blood	30300	HLSR	High light scatter reticulocyte count	401354		401354	https://pan-ukb-us-east-1.s3.amazonaws.com/sumstats_flat_files/continuous-30300-both_sexes-irnt.tsv.bgz
Blood	30240	RET_P	Reticulocyte percentage	401353		401353	https://pan-ukb-us-east-1.s3.amazonaws.com/sumstats_flat_files/continuous-30240-both_sexes-irnt.tsv.bgz
Blood	30260	MRV	Mean reticulocyte volume	401353		401353	https://pan-ukb-us-east-1.s3.amazonaws.com/sumstats_flat_files/continuous-30260-both_sexes-irnt.tsv.bgz
Blood	30280	IRF	Immature reticulocyte fraction	401353		401353	https://pan-ukb-us-east-1.s3.amazonaws.com/sumstats_flat_files/continuous-30280-both_sexes-irnt.tsv.bgz
Autoimmune	26192919	UC	Ulcerative colitis	6968	20464	27432	https://pubmed.ncbi.nlm.nih.gov/26192919/
Autoimmune	28067908	CD	Crohns' disease	12194	28072	40266	https://www.nature.com/articles/ng.3760#Ack1
Autoimmune	28067908	IBD	Inflammaroty bowel disease	25042	34915	59957	https://www.nature.com/articles/ng.3760#Ack1
Autoimmune	29083406	Allergy	Allergic diseases (asthma, hay fever and eczema)			360838	https://www.nature.com/articles/ng.3985#Abs2
Autoimmune	29892013	AE	Allergy and eczema	105501	353198	458699	https://www.nature.com/articles/s41588-018-0144-6#Sec1
Autoimmune	31604244	MS	Multiple sclerosis	14802	26703	41505	https://pubmed.ncbi.nlm.nih.gov/31604244/
Autoimmune	30929738	Asthma	Adult-onset Asthma	26582	300671	327253	https://www.ncbi.nlm.nih.gov/pmc/articles/PMC6451732/
Autoimmune	26502338	SLE	Systemic lupus erythematosus	5201	9066	14267	https://europepmc.org/article/med/26502338
Other	30690	Cholesterol	Cholesterol	400963		400963	https://pan-ukb-us-east-1.s3.amazonaws.com/sumstats_flat_files/biomarkers-30690-both_sexes-irnt.tsv.bgz
Other	30760	HDL-cholesterol	HDL cholesterol	367021		367021	https://pan-ukb-us-east-1.s3.amazonaws.com/sumstats_flat_files/biomarkers-30760-both_sexes-irnt.tsv.bgz
Other	20126_0	No-Bipolar-or-Depression	Bipolar and major depression status	72365	27843	100208	https://pan-ukb-us-east-1.s3.amazonaws.com/sumstats_flat_files/categorical-20126-both_sexes-0.tsv.bgz
Other	6152_8	Asthma	Blood clot, DVT, bronchitis, emphysema, asthma, rhinitis, eczema, allergy diagnosed by doctor	48560	371208	419768	https://pan-ukb-us-east-1.s3.amazonaws.com/sumstats_flat_files/categorical-6152-both_sexes-8.tsv.bgz
Other	6152_9	Hayfever,-allergic-rhinitis-or-eczema	Blood clot, DVT, bronchitis, emphysema, asthma, rhinitis, eczema, allergy diagnosed by doctor	96547	323221	419768	https://pan-ukb-us-east-1.s3.amazonaws.com/sumstats_flat_files/categorical-6152-both_sexes-9.tsv.bgz
Other	21001	BMI	Body mass index (BMI)	419163		419163	https://pan-ukb-us-east-1.s3.amazonaws.com/sumstats_flat_files/continuous-21001-both_sexes-irnt.tsv.bgz
Other	401	Hypertension	Hypertension	94311	325488	419799	https://pan-ukb-us-east-1.s3.amazonaws.com/sumstats_flat_files/phecode-401-both_sexes.tsv.bgz
Other	30124842	Height	height_Meta-analysis_Wood_et_al+UKBiobank_2018	700000		700000	https://academic.oup.com/hmg/article/27/20/3641/5067845
