# Supplementary material for: Trans-eQTL mapping in gene sets identifies network effects of genetic variants
Source: Cell Genom. 2024 Apr 1;4(4):100538. doi: 10.1016/j.xgen.2024.100538 (PMC11019359; doi:10.1016/j.xgen.2024.100538)
Supplement: Table S11. Number and proportion of trans-eQTLs that colocalized with each complex trait and disease in Figure 4A, related to Figure 4 [file mmc10.xlsx]

## Sheet: Table S9
Table S11. The number and proportion of trans-eQTLs that colocalized with each complex trait and disease in Figure 4A. Related to Figure 4.
trait_type	trait	trait_info	n_region	n_region_coloc	prop_coloc	n_region_merg	n_region_merg_coloc	prop_merg_coloc
Blood	NEUT_P	Neutrophill percentage	255	62	0.243137	179	53	0.296089
Blood	MONO_P	Monocyte percentage	255	65	0.254902	179	49	0.273743
Blood	NEUT	Neutrophill count	255	57	0.223529	179	46	0.256983
Blood	MONO	Monocyte count	255	47	0.184314	179	42	0.234637
Blood	LYMPH_P	Lymphocyte percentage	255	50	0.196078	179	42	0.234637
Blood	MCV	Mean corpuscular volume	255	49	0.192157	179	33	0.184358
Blood	PLTC	Platelet crit	255	33	0.129412	179	32	0.178771
Blood	BASO_P	Basophill percentage	255	40	0.156863	179	31	0.173184
Blood	MRV	Mean reticulocyte volume	255	31	0.121569	179	31	0.173184
Blood	MSCV	Mean sphered cell volume	255	30	0.117647	179	30	0.167598
Blood	BASO	Basophill count	255	38	0.14902	179	29	0.162011
Blood	EO_P	Eosinophill percentage	255	50	0.196078	179	24	0.134078
Blood	WBC	White blood cell count	255	30	0.117647	179	22	0.122905
Blood	RBC	Red blood cell count	255	36	0.141176	179	21	0.117318
Blood	MCH	Mean corpuscular haemoglobin	255	32	0.12549	179	17	0.0949721
Blood	LYMPH	Lymphocyte count	255	19	0.0745098	179	16	0.0893855
Blood	EO	Eosinophill count	255	37	0.145098	179	16	0.0893855
Blood	IRF	Immature reticulocyte fraction	255	13	0.0509804	179	12	0.0670391
Blood	HGB	Haemoglobin concentration	255	11	0.0431373	179	11	0.0614525
Blood	PLT	Platelet count	255	11	0.0431373	179	11	0.0614525
Blood	RET	Reticulocyte count	255	11	0.0431373	179	10	0.0558659
Blood	HLSR_P	High light scatter reticulocyte percentage	255	11	0.0431373	179	10	0.0558659
Blood	RBC_W	Red blood cell distribution width	255	8	0.0313725	179	7	0.0391061
Blood	RET_P	Reticulocyte percentage	255	8	0.0313725	179	7	0.0391061
Blood	MCHC	Mean corpuscular haemoglobin concentration	255	6	0.0235294	179	6	0.0335196
Blood	HLSR	High light scatter reticulocyte count	255	8	0.0313725	179	6	0.0335196
Blood	MPV	Mean platelet volume	255	6	0.0235294	179	5	0.027933
Blood	HCT	Haematocrit percentage	255	3	0.0117647	179	3	0.0167598
Blood	PDW	Platelet distribution width	255	3	0.0117647	179	3	0.0167598
Autoimmune	Crohns' disease		255	25	0.0980392	179	5	0.027933
Autoimmune	Inflammaroty bowel disease		255	20	0.0784314	179	5	0.027933
Autoimmune	Allergic disases (asthma, hay fever and eczema)		255	12	0.0470588	179	3	0.0167598
Autoimmune	Allergy and eczema		255	1	0.00392157	179	1	0.00558659
Autoimmune	Multiple sclerosis		255	1	0.00392157	179	1	0.00558659
Autoimmune	Ulcerative colitis		255	1	0.00392157	179	1	0.00558659
Other	height		255	21	0.0823529	179	9	0.0502793
Other	Body-mass-index-(BMI)		255	10	0.0392157	179	4	0.0223464
Other	Cholesterol		255	2	0.00784314	179	2	0.0111732
Other	HDL-cholesterol		255	3	0.0117647	179	2	0.0111732
Other	Hypertension		255	1	0.00392157	179	1	0.00558659
Other	Asthma		255	1	0.00392157	179	1	0.00558659
Other	Hayfever,-allergic-rhinitis-or-eczema		255	2	0.00784314	179	1	0.00558659
