# Supplementary material for: Trans-eQTL mapping in gene sets identifies network effects of genetic variants
Source: Cell Genom. 2024 Apr 1;4(4):100538. doi: 10.1016/j.xgen.2024.100538 (PMC11019359; doi:10.1016/j.xgen.2024.100538)
Supplement: Table S12. Colocalization results of 179 trans-loci with complex traits, related to Figure 4 [file mmc11.xlsx]

## Sheet: Table S10
Table S12. The colocalization results of 179 trans loci with complex traits. Related to Figure 4.
trait_type	trait	gene_module	trans_region	trans_P	merged_trans_region	nsnps	PP.H4.abf	PP.H3.abf	PP.H2.abf	PP.H1.abf	PP.H0.abf
White blood cells	WBC	105	module105:21:44471469	0	module105:21:44296324;module105:21:44346735;module105:21:44406130;module105:21:44471469	377	0.956394	0.00824937	3.18415e-09	0.0353561	1.22292e-08
White blood cells	WBC	111	module111:5:173205225	1.78845e-08	module111:5:173205225	310	0.997884	0.00208524	3.05985e-05	4.2444e-35	4.21236e-37
White blood cells	WBC	120	module120:8:142337734	1.80713e-09	module120:8:142337734	270	0.993116	0.00688053	3.11312e-06	2.97037e-28	1.17444e-31
White blood cells	WBC	128	module128:21:44473425	1.52601e-07	module128:21:44473425	371	0.946098	0.0141766	0.000453288	0.0381294	0.00114289
White blood cells	WBC	13	module13:2:160430846	1.0717e-08	module13:2:160430846;module13:2:160483685;module13:2:160567589;module13:2:160621717	100	0.99604	0.00394656	1.38049e-05	3.65484e-21	1.02081e-23
White blood cells	WBC	13	module13:2:160567589	1.76624e-08	module13:2:160430846;module13:2:160483685;module13:2:160567589;module13:2:160621717	109	0.980228	0.019741	3.12185e-05	1.84973e-21	2.7868e-24
White blood cells	WBC	13	module13:2:160483685	1.06039e-08	module13:2:160430846;module13:2:160483685;module13:2:160567589;module13:2:160621717	284	0.956283	0.0436931	2.34836e-05	2.95182e-21	1.55253e-24
White blood cells	WBC	13	module13:2:160621717	1.11641e-08	module13:2:160430846;module13:2:160483685;module13:2:160567589;module13:2:160621717	311	0.908338	0.0916358	2.57592e-05	3.35697e-19	9.34395e-23
White blood cells	WBC	13	module13:5:173205318	6.80943e-10	module13:5:173205318	311	0.997969	0.00202992	1.39136e-06	4.16831e-35	1.9154e-38
White blood cells	WBC	133	module133:2:160468234	2.86632e-08	module133:2:160468234;module133:2:160604812	281	0.965664	0.033828	0.000508323	3.18023e-21	4.6462e-23
White blood cells	WBC	146	module146:5:173205058	9.92688e-09	module146:5:173205058	311	0.988121	0.0118316	4.7009e-05	1.76482e-34	6.47146e-37
White blood cells	WBC	158	module158:2:25592436	8.92551e-08	module158:2:25592436	134	0.981449	0.0157072	0.00270361	0.000120987	1.96003e-05
White blood cells	WBC	24	module24:11:128112665	8.8074e-12	module24:11:128059202;module24:11:128112665	54	0.980686	0.00120228	0.0178733	2.59399e-05	0.000212386
White blood cells	WBC	32	module32:15:80263345	9.59055e-12	module32:15:80263345	191	0.963288	0.0215581	1.11104e-07	0.0151539	7.47584e-08
White blood cells	WBC	35	module35:9:131465481	3.35499e-09	module35:9:131465481	6	0.998002	0.00198925	9.1579e-06	7.00199e-12	2.14657e-14
White blood cells	WBC	37	module37:8:142355494	1.03476e-10	module37:8:142355494	241	0.983596	0.0164034	8.50961e-07	6.56046e-28	3.21084e-32
White blood cells	WBC	4	module4:1:248039451	5.69182e-11	module4:1:248039451	376	1	2.57911e-08	1.22968e-07	8.45667e-16	1.03988e-19
White blood cells	WBC	41	module41:2:160458090	5.51873e-08	module41:2:160458090;module41:2:160521154	158	0.985953	0.0139625	8.42815e-05	3.04949e-21	1.71935e-23
White blood cells	WBC	41	module41:2:160521154	2.02785e-08	module41:2:160458090;module41:2:160521154	297	0.95083	0.0491064	6.32479e-05	2.19757e-21	2.77665e-24
White blood cells	WBC	44	module44:6:22090538	6.13289e-11	module44:6:22090538	133	0.971835	0.028163	1.18126e-06	5.22417e-07	2.11813e-11
White blood cells	WBC	48	module48:5:173205225	7.68374e-08	module48:5:173205225	310	0.996597	0.0032026	0.000200303	5.78084e-35	2.75748e-36
White blood cells	WBC	58	module58:2:160513826	1.40056e-07	module58:2:160462749;module58:2:160513826;module58:2:160565648	9	0.998879	0.000995748	0.000124843	2.21176e-21	1.38433e-22
White blood cells	WBC	58	module58:2:160462749	3.46868e-08	module58:2:160462749;module58:2:160513826;module58:2:160565648	277	0.970477	0.0294696	5.35532e-05	3.26551e-21	5.745e-24
White blood cells	WBC	58	module58:2:160565648	3.56282e-08	module58:2:160462749;module58:2:160513826;module58:2:160565648	312	0.958638	0.0412993	6.25656e-05	2.38763e-21	3.53503e-24
White blood cells	WBC	65	module65:11:128054388	2.36148e-09	module65:11:128054388	238	0.878927	0.109865	0.0112075	4.37276e-09	4.42531e-10
White blood cells	WBC	66	module66:14:35616067	3.88578e-15	module66:14:35420739;module66:14:35509786;module66:14:35561440;module66:14:35616067;module66:14:35673470;module66:14:35727973;module66:14:35786223;module66:14:35838642	152	0.995242	0.00467129	6.70037e-11	8.71644e-05	1.03067e-12
White blood cells	WBC	66	module66:14:35561440	0	module66:14:35420739;module66:14:35509786;module66:14:35561440;module66:14:35616067;module66:14:35673470;module66:14:35727973;module66:14:35786223;module66:14:35838642	314	0.975567	0.0244315	1.75178e-11	1.63124e-06	1.12471e-15
White blood cells	WBC	68	module68:17:15882984	9.29119e-08	module68:17:15882984	107	0.967544	0.0322274	0.000228856	6.73242e-14	4.64152e-16
White blood cells	WBC	68	module68:17:16219049	2.61671e-11	module68:17:16168784;module68:17:16219049	61	0.998356	0.00164413	5.58213e-08	1.8015e-17	3.80559e-22
White blood cells	WBC	68	module68:17:16168784	7.05325e-13	module68:17:16168784;module68:17:16219049	97	0.988215	0.0117851	4.97937e-09	5.8119e-20	2.26564e-26
Red blood cells	RBC	102	module102:7:50427982	9.09633e-08	module102:7:50427982	152	0.99881	0.00111395	7.55687e-05	1.98667e-75	7.10589e-77
Red blood cells	RBC	111	module111:5:173205225	1.78845e-08	module111:5:173205225	310	0.995657	0.00244284	3.41254e-05	0.00184783	1.83388e-05
Red blood cells	RBC	127	module127:12:54685880	7.1235e-09	module127:12:54685880	76	0.999927	6.63152e-07	7.22806e-05	1.3657e-11	9.86556e-13
Red blood cells	RBC	13	module13:5:173205318	6.80943e-10	module13:5:173205318	311	0.995468	0.00259824	1.65136e-06	0.00193121	8.87423e-07
Red blood cells	RBC	140	module140:1:72508928	1.28751e-07	module140:1:72508928	228	0.987541	0.010351	0.00045861	0.00158568	6.41362e-05
Red blood cells	RBC	146	module146:5:173205058	9.92688e-09	module146:5:173205058	311	0.97978	0.0127591	5.03795e-05	0.00738314	2.70734e-05
Red blood cells	RBC	15	module15:17:27077331	1.40004e-07	module15:17:27077331	98	0.945868	0.0532758	0.000856632	1.07057e-19	1.69136e-21
Red blood cells	RBC	15	module15:19:4502201	3.01301e-09	module15:19:4502201	256	0.990736	0.00923009	3.39026e-05	5.7076e-14	1.89322e-16
Red blood cells	RBC	15	module15:2:8762414	2.09485e-09	module15:2:8762414	269	0.996714	0.00328161	4.45937e-06	5.21968e-14	5.44056e-17
Red blood cells	RBC	15	module15:6:139840693	1.13384e-09	module15:6:139840693	312	0.997408	0.00258942	2.7277e-06	1.68262e-87	1.27959e-90
Red blood cells	RBC	15	module15:7:50426097	0	module15:7:50426097	135	0.999906	9.35026e-05	1.83129e-10	3.25919e-44	5.45863e-51
Red blood cells	RBC	153	module153:3:101095727	3.33067e-16	module153:3:100930681;module153:3:100987978;module153:3:101044144;module153:3:101095727;module153:3:101167346;module153:3:101233856	66	0.991459	0.0085407	3.16217e-12	1.09076e-07	3.61845e-17
Red blood cells	RBC	153	module153:3:101167346	0	module153:3:100930681;module153:3:100987978;module153:3:101044144;module153:3:101095727;module153:3:101167346;module153:3:101233856	217	0.987528	0.0124717	2.82995e-12	4.10735e-09	8.63617e-19
Red blood cells	RBC	153	module153:3:100987978	6.55487e-12	module153:3:100930681;module153:3:100987978;module153:3:101044144;module153:3:101095727;module153:3:101167346;module153:3:101233856	78	0.971891	0.00562666	3.94345e-08	0.0224823	1.3436e-07
Red blood cells	RBC	153	module153:3:100930681	5.55338e-11	module153:3:100930681;module153:3:100987978;module153:3:101044144;module153:3:101095727;module153:3:101167346;module153:3:101233856	166	0.966493	0.00102704	1.62732e-07	0.0324773	2.65111e-06
Red blood cells	RBC	153	module153:3:101044144	2.22045e-16	module153:3:100930681;module153:3:100987978;module153:3:101044144;module153:3:101095727;module153:3:101167346;module153:3:101233856	209	0.947779	0.0522213	1.32716e-11	1.46303e-07	3.65188e-17
Red blood cells	RBC	153	module153:3:101233856	2.22045e-16	module153:3:100930681;module153:3:100987978;module153:3:101044144;module153:3:101095727;module153:3:101167346;module153:3:101233856	137	0.913894	0.0861054	2.83401e-11	3.36013e-07	1.09432e-16
Red blood cells	RBC	156	module156:3:101161330	1.53211e-14	module156:3:100930681;module156:3:100987978;module156:3:101044144;module156:3:101111312;module156:3:101161330;module156:3:101242751	85	0.995924	0.0040758	3.94083e-10	5.36234e-08	4.16665e-15
Red blood cells	RBC	156	module156:3:101044144	1.4988e-14	module156:3:100930681;module156:3:100987978;module156:3:101044144;module156:3:101111312;module156:3:101161330;module156:3:101242751	142	0.995911	0.00408866	9.39583e-11	3.33943e-07	6.17096e-15
Red blood cells	RBC	156	module156:3:101242751	1.66533e-15	module156:3:100930681;module156:3:100987978;module156:3:101044144;module156:3:101111312;module156:3:101161330;module156:3:101242751	176	0.994882	0.0051179	2.5587e-11	2.17519e-08	9.10497e-17
Red blood cells	RBC	156	module156:3:100987978	2.76381e-11	module156:3:100930681;module156:3:100987978;module156:3:101044144;module156:3:101111312;module156:3:101161330;module156:3:101242751	78	0.97106	0.00581567	1.36484e-07	0.0231234	4.65023e-07
Red blood cells	RBC	156	module156:3:100930681	1.98109e-09	module156:3:100930681;module156:3:100987978;module156:3:101044144;module156:3:101111312;module156:3:101161330;module156:3:101242751	166	0.961607	0.00131083	3.53813e-06	0.0370209	5.76407e-05
Red blood cells	RBC	156	module156:3:101111312	8.21565e-15	module156:3:100930681;module156:3:100987978;module156:3:101044144;module156:3:101111312;module156:3:101161330;module156:3:101242751	240	0.912692	0.0873085	2.98659e-10	2.44041e-08	8.26161e-17
Red blood cells	RBC	2	module2:7:50427982	5.67873e-08	module2:7:50427982	152	0.998391	0.00155952	4.98605e-05	2.40526e-75	4.68849e-77
Red blood cells	RBC	25	module25:3:101011537	1.44216e-11	module25:3:101011537;module25:3:101084604;module25:3:101136402;module25:3:101189490;module25:3:101267385	123	0.999998	1.03429e-06	3.50485e-08	4.50293e-07	1.57658e-11
Red blood cells	RBC	25	module25:3:101189490	1.47434e-07	module25:3:101011537;module25:3:101084604;module25:3:101136402;module25:3:101189490;module25:3:101267385	49	0.998371	0.00142289	0.000205638	6.26345e-08	5.31954e-09
Red blood cells	RBC	25	module25:3:101267385	6.95e-13	module25:3:101011537;module25:3:101084604;module25:3:101136402;module25:3:101189490;module25:3:101267385	170	0.997094	0.00290602	6.02402e-09	1.50685e-08	2.32565e-14
Red blood cells	RBC	25	module25:3:101136402	2.54501e-11	module25:3:101011537;module25:3:101084604;module25:3:101136402;module25:3:101189490;module25:3:101267385	121	0.995278	0.00472197	6.13184e-08	1.8044e-09	1.93524e-14
Red blood cells	RBC	25	module25:3:101084604	1.18425e-11	module25:3:101011537;module25:3:101084604;module25:3:101136402;module25:3:101189490;module25:3:101267385	243	0.983158	0.0168418	3.81723e-08	3.31775e-08	7.10498e-14
Red blood cells	RBC	4	module4:1:248039451	5.69182e-11	module4:1:248039451	376	1	2.36606e-08	1.22968e-07	7.24993e-79	8.91489e-83
Red blood cells	RBC	48	module48:5:173205225	7.68374e-08	module48:5:173205225	310	0.994916	0.00277886	0.00018001	0.00202801	9.67366e-05
Red blood cells	RBC	51	module51:3:101023748	0	module51:3:100845870;module51:3:100908032;module51:3:100963761;module51:3:101023748;module51:3:101074782;module51:3:101124982;module51:3:101175008;module51:3:101231871;module51:3:101288157;module51:3:101356219;module51:3:101423139;module51:3:101483208;module51:3:101550022	81	0.997042	0.000153216	9.48931e-11	0.00280504	2.31408e-10
Red blood cells	RBC	51	module51:3:101288157	0	module51:3:100845870;module51:3:100908032;module51:3:100963761;module51:3:101023748;module51:3:101074782;module51:3:101124982;module51:3:101175008;module51:3:101231871;module51:3:101288157;module51:3:101356219;module51:3:101423139;module51:3:101483208;module51:3:101550022	64	0.956124	0.0171895	7.56262e-12	0.0266867	1.11223e-11
Red blood cells	RBC	60	module60:19:33754548	8.60873e-08	module60:19:33754548	261	0.998137	0.00151716	0.000345337	3.74453e-161	5.14104e-162
Red blood cells	RBC	66	module66:12:54685880	6.24568e-09	module66:12:54685880	76	0.999934	2.13045e-07	6.56878e-05	1.3651e-11	8.96571e-13
Red blood cells	RBC	76	module76:4:103486216	2.21788e-08	module76:4:103486216;module76:4:103559876	101	0.933417	0.0583995	0.000101489	0.00806802	1.38004e-05
Red blood cells	HGB	102	module102:7:50427982	9.09633e-08	module102:7:50427982	152	0.924765	0.0565026	0.00205405	0.0161019	0.000575931
Red blood cells	HGB	121	module121:8:30272310	1.53472e-08	module121:8:30272310	122	0.83687	0.154486	0.00157037	0.00700272	7.08e-05
Red blood cells	HGB	145	module145:2:85725354	4.75357e-08	module145:2:85725354;module145:2:85787123	178	0.878081	0.0143949	9.32749e-05	0.106779	0.000652119
Red blood cells	HGB	15	module15:17:27077331	1.40004e-07	module15:17:27077331	98	0.950392	0.0488206	0.000786316	6.94968e-07	1.09796e-08
Red blood cells	HGB	15	module15:19:4502201	3.01301e-09	module15:19:4502201	256	0.999811	0.00018462	3.92878e-06	4.37801e-23	1.45219e-25
Red blood cells	HGB	15	module15:6:139840693	1.13384e-09	module15:6:139840693	312	0.951756	0.0482065	3.73837e-05	1.22794e-11	9.33817e-15
Red blood cells	HGB	15	module15:7:50426097	0	module15:7:50426097	135	0.987385	0.000500052	2.49122e-10	0.0121152	2.0291e-09
Red blood cells	HGB	4	module4:1:248039451	5.69182e-11	module4:1:248039451	376	0.999999	9.21151e-07	1.23078e-07	5.42118e-23	6.66616e-27
Red blood cells	HGB	4	module4:12:8142264	9.76553e-08	module4:12:8142264	190	0.909327	0.057783	0.00035148	0.0323449	0.000193698
Red blood cells	HGB	60	module60:19:33754548	8.60873e-08	module60:19:33754548	261	0.998137	0.00151722	0.000345345	1.06084e-15	1.45648e-16
Red blood cells	HGB	74	module74:2:85720803	2.27882e-09	module74:2:85720803	188	0.817391	0.0219501	2.16855e-05	0.160484	0.000152857
Red blood cells	HCT	15	module15:6:139840693	1.13384e-09	module15:6:139840693	312	0.9715	0.0284774	2.23952e-05	9.08793e-17	6.91116e-20
Red blood cells	HCT	4	module4:1:248039451	5.69182e-11	module4:1:248039451	376	0.998488	0.000638398	2.0128e-07	0.000873586	1.07421e-07
Red blood cells	HCT	60	module60:19:33754548	8.60873e-08	module60:19:33754548	261	0.998137	0.00151716	0.000345337	3.11699e-23	4.27946e-24
Red blood cells	MCV	102	module102:7:50427982	9.09633e-08	module102:7:50427982	152	0.99881	0.00111395	7.55687e-05	4.07497e-167	1.45753e-168
Red blood cells	MCV	107	module107:7:50370254	0	module107:7:50370254	72	0.998756	0.000714849	3.57116e-11	0.000529291	1.10305e-11
Red blood cells	MCV	11	module11:7:50370254	3.79006e-08	module11:7:50370254	73	0.945729	0.0385439	0.0027229	0.012165	0.000838802
Red blood cells	MCV	120	module120:7:50366637	7.13873e-13	module120:7:50366637	72	0.998374	0.000997453	1.90148e-08	0.000628556	5.98843e-09
Red blood cells	MCV	127	module127:12:54685880	7.1235e-09	module127:12:54685880	76	0.999927	6.62322e-07	7.22805e-05	3.33214e-37	2.40707e-38
Red blood cells	MCV	127	module127:7:50366637	4.44089e-16	module127:7:50366637;module127:7:50417632	72	0.998197	0.00113177	4.42867e-11	0.000670803	1.39474e-11
Red blood cells	MCV	133	module133:7:50370254	3.062e-13	module133:7:50370254	73	0.993618	0.00464491	1.78592e-08	0.00173697	5.50161e-09
Red blood cells	MCV	141	module141:7:50370254	5.49235e-09	module141:7:50370254	73	0.929984	0.0525527	0.000755326	0.0164756	0.000232682
Red blood cells	MCV	15	module15:17:27077331	1.40004e-07	module15:17:27077331	98	0.975416	0.0241867	0.000397528	8.22318e-74	1.29915e-75
Red blood cells	MCV	15	module15:2:8762414	2.09485e-09	module15:2:8762414	269	0.998215	0.00178181	2.89767e-06	7.8429e-54	8.17479e-57
Red blood cells	MCV	15	module15:7:50426097	0	module15:7:50426097	135	0.999906	9.3509e-05	1.8313e-10	5.76863e-81	9.66154e-88
Red blood cells	MCV	153	module153:3:100930681	5.55338e-11	module153:3:100930681;module153:3:100987978;module153:3:101044144;module153:3:101095727;module153:3:101167346;module153:3:101233856	166	0.995154	0.00130686	1.87913e-07	0.00353864	2.88858e-07
Red blood cells	MCV	153	module153:3:101095727	3.33067e-16	module153:3:100930681;module153:3:100987978;module153:3:101044144;module153:3:101095727;module153:3:101167346;module153:3:101233856	66	0.991195	0.00880287	3.24905e-12	2.27291e-06	7.54006e-16
Red blood cells	MCV	153	module153:3:101167346	0	module153:3:100930681;module153:3:100987978;module153:3:101044144;module153:3:101095727;module153:3:101167346;module153:3:101233856	217	0.9875	0.0124997	2.83583e-12	1.25919e-07	2.64759e-17
Red blood cells	MCV	153	module153:3:100987978	6.55487e-12	module153:3:100930681;module153:3:100987978;module153:3:101044144;module153:3:101095727;module153:3:101167346;module153:3:101233856	78	0.9801	0.0162415	1.0292e-07	0.00365841	2.18636e-08
Red blood cells	MCV	153	module153:3:101044144	2.22045e-16	module153:3:100930681;module153:3:100987978;module153:3:101044144;module153:3:101095727;module153:3:101167346;module153:3:101233856	209	0.944958	0.0550407	1.39746e-11	1.03261e-06	2.57752e-16
Red blood cells	MCV	153	module153:3:101233856	2.22045e-16	module153:3:100930681;module153:3:100987978;module153:3:101044144;module153:3:101095727;module153:3:101167346;module153:3:101233856	137	0.873818	0.12618	4.13784e-11	2.72643e-06	8.87935e-16
Red blood cells	MCV	153	module153:7:50370254	2.5228e-08	module153:7:50370254	73	0.783033	0.157564	0.008121	0.0487796	0.00250171
Red blood cells	MCV	154	module154:7:50366637	6.37372e-09	module154:7:50366637;module154:7:50417632	67	0.998758	0.000672926	3.18161e-05	0.000527659	1.00426e-05
Red blood cells	MCV	156	module156:3:101242751	1.66533e-15	module156:3:100930681;module156:3:100987978;module156:3:101044144;module156:3:101111312;module156:3:101161330;module156:3:101242751	176	0.995727	0.00427292	2.20536e-11	1.10768e-07	4.63657e-16
Red blood cells	MCV	156	module156:3:101044144	1.4988e-14	module156:3:100930681;module156:3:100987978;module156:3:101044144;module156:3:101111312;module156:3:101161330;module156:3:101242751	142	0.99532	0.00467817	1.04841e-10	2.25342e-06	4.16412e-14
Red blood cells	MCV	156	module156:3:100930681	1.98109e-09	module156:3:100930681;module156:3:100987978;module156:3:101044144;module156:3:101111312;module156:3:101161330;module156:3:101242751	166	0.994342	0.00162367	4.07618e-06	0.00402439	6.26588e-06
Red blood cells	MCV	156	module156:3:101161330	1.53211e-14	module156:3:100930681;module156:3:100987978;module156:3:101044144;module156:3:101111312;module156:3:101161330;module156:3:101242751	85	0.994121	0.00587641	5.33854e-10	2.21691e-06	1.72259e-13
Red blood cells	MCV	156	module156:3:100987978	2.76381e-11	module156:3:100930681;module156:3:100987978;module156:3:101044144;module156:3:101111312;module156:3:101161330;module156:3:101242751	78	0.975509	0.0200287	4.22405e-07	0.00446197	8.97323e-08
Red blood cells	MCV	156	module156:3:101111312	8.21565e-15	module156:3:100930681;module156:3:100987978;module156:3:101044144;module156:3:101111312;module156:3:101161330;module156:3:101242751	240	0.910148	0.0898518	3.0726e-10	5.6745e-07	1.92101e-15
Red blood cells	MCV	159	module159:7:50370254	1.77747e-13	module159:7:50370254	73	0.995811	0.0029676	6.52104e-09	0.00122094	2.00883e-09
Red blood cells	MCV	2	module2:7:50427982	5.67873e-08	module2:7:50427982	152	0.998391	0.00155952	4.98605e-05	4.93356e-167	9.61681e-169
Red blood cells	MCV	23	module23:19:58994650	2.31031e-08	module23:19:58868480;module23:19:58925352;module23:19:58994650	99	0.756601	0.228369	0.00502615	0.00978829	0.000214717
Red blood cells	MCV	25	module25:3:101011537	1.44216e-11	module25:3:101011537;module25:3:101084604;module25:3:101136402;module25:3:101189490;module25:3:101267385	123	0.999753	0.000245409	4.35961e-08	1.46759e-06	5.13838e-11
Red blood cells	MCV	25	module25:3:101189490	1.47434e-07	module25:3:101011537;module25:3:101084604;module25:3:101136402;module25:3:101189490;module25:3:101267385	49	0.998058	0.00170967	0.000229967	2.04279e-06	1.73494e-07
Red blood cells	MCV	25	module25:3:101267385	6.95e-13	module25:3:101011537;module25:3:101084604;module25:3:101136402;module25:3:101189490;module25:3:101267385	170	0.997168	0.00283221	5.91022e-09	8.19356e-08	1.26458e-13
Red blood cells	MCV	25	module25:3:101136402	2.54501e-11	module25:3:101011537;module25:3:101084604;module25:3:101136402;module25:3:101189490;module25:3:101267385	121	0.995241	0.00475862	6.17111e-08	5.56176e-08	5.96508e-13
Red blood cells	MCV	25	module25:3:101084604	1.18425e-11	module25:3:101011537;module25:3:101084604;module25:3:101136402;module25:3:101189490;module25:3:101267385	243	0.985397	0.0146024	3.33813e-08	2.56551e-07	5.49406e-13
Red blood cells	MCV	3	module3:7:50370254	1.70097e-08	module3:7:50370254	73	0.990114	0.00708781	0.000236927	0.00248844	7.29863e-05
Red blood cells	MCV	30	module30:7:50370254	2.94098e-13	module30:7:50370254	73	0.987513	0.00931389	3.78033e-08	0.00317339	1.16455e-08
Red blood cells	MCV	34	module34:7:50370254	2.94136e-10	module34:7:50370254	73	0.957779	0.0320109	4.15916e-05	0.0101561	1.28125e-05
Red blood cells	MCV	35	module35:7:50370254	1.4998e-12	module35:7:50370254	73	0.990814	0.0067889	1.03045e-07	0.00239658	3.17435e-08
Red blood cells	MCV	37	module37:7:50370254	6.66134e-16	module37:7:50370254	73	0.924375	0.057597	1.58773e-09	0.0180278	4.89107e-10
Red blood cells	MCV	4	module4:1:248039451	5.69182e-11	module4:1:248039451	376	1	2.30006e-08	1.22968e-07	3.42167e-135	4.20747e-139
Red blood cells	MCV	51	module51:3:101288157	0	module51:3:100845870;module51:3:100908032;module51:3:100963761;module51:3:101023748;module51:3:101074782;module51:3:101124982;module51:3:101175008;module51:3:101231871;module51:3:101288157;module51:3:101356219;module51:3:101423139;module51:3:101483208;module51:3:101550022	64	0.998942	0.00103788	8.48894e-13	2.03861e-05	8.49638e-15
Red blood cells	MCV	51	module51:3:100908032	0	module51:3:100845870;module51:3:100908032;module51:3:100963761;module51:3:101023748;module51:3:101074782;module51:3:101124982;module51:3:101175008;module51:3:101231871;module51:3:101288157;module51:3:101356219;module51:3:101423139;module51:3:101483208;module51:3:101550022	143	0.867283	0.0343053	1.58781e-11	0.098412	4.44267e-11
Red blood cells	MCV	51	module51:3:101175008	0	module51:3:100845870;module51:3:100908032;module51:3:100963761;module51:3:101023748;module51:3:101074782;module51:3:101124982;module51:3:101175008;module51:3:101231871;module51:3:101288157;module51:3:101356219;module51:3:101423139;module51:3:101483208;module51:3:101550022	14	0.849243	0.0336278	0.0755578	0.0130255	0.028546
Red blood cells	MCV	60	module60:19:33754548	8.60873e-08	module60:19:33754548	261	0.998137	0.00151716	0.000345337	1.70182e-188	2.3365e-189
Red blood cells	MCV	66	module66:12:54685880	6.24568e-09	module66:12:54685880	76	0.999934	2.12215e-07	6.56877e-05	3.33066e-37	2.18752e-38
Red blood cells	MCV	70	module70:7:50370254	1.11514e-09	module70:7:50370254	73	0.994144	0.0042288	1.36634e-05	0.00160895	4.20907e-06
Red blood cells	MCV	71	module71:7:50370254	4.68939e-09	module71:7:50370254	73	0.956631	0.0325159	0.000413988	0.0103113	0.000127531
Red blood cells	MCV	76	module76:4:103486216	2.21788e-08	module76:4:103486216;module76:4:103559876	101	0.938415	0.0614781	0.000106764	7.38701e-09	1.26355e-11
Red blood cells	MCV	81	module81:7:50370254	6.26271e-08	module81:7:50370254	73	0.945468	0.0374619	0.00400452	0.0118316	0.00123361
Red blood cells	MCV	90	module90:7:50370254	1.20795e-07	module90:7:50370254	73	0.993216	0.00429844	0.000653784	0.00163012	0.000201401
Red blood cells	MCH	102	module102:7:50427982	9.09633e-08	module102:7:50427982	152	0.99881	0.00111395	7.55687e-05	9.12516e-117	3.26387e-118
Red blood cells	MCH	127	module127:12:54685880	7.1235e-09	module127:12:54685880	76	0.999927	6.62322e-07	7.22805e-05	2.68292e-17	1.93808e-18
Red blood cells	MCH	15	module15:17:27077331	1.40004e-07	module15:17:27077331	98	0.960336	0.0390324	0.000631832	7.22107e-125	1.14083e-126
Red blood cells	MCH	15	module15:19:4502201	3.01301e-09	module15:19:4502201	256	0.99988	0.000116213	3.7021e-06	1.34421e-165	4.45877e-168
Red blood cells	MCH	15	module15:2:8762414	2.09485e-09	module15:2:8762414	269	0.997937	0.00205953	3.18685e-06	3.1873e-21	3.32218e-24
Red blood cells	MCH	15	module15:6:139840693	1.13384e-09	module15:6:139840693	302	0.987086	0.0126302	0.000283416	0	0
Red blood cells	MCH	15	module15:7:50426097	0	module15:7:50426097	135	0.999533	0.000467031	2.45626e-10	1.0413e-54	1.74401e-61
Red blood cells	MCH	153	module153:3:100930681	5.55338e-11	module153:3:100930681;module153:3:100987978;module153:3:101044144;module153:3:101095727;module153:3:101167346;module153:3:101233856	166	0.998469	0.00146274	2.00908e-07	6.84665e-05	5.58889e-09
Red blood cells	MCH	153	module153:3:100987978	6.55487e-12	module153:3:100930681;module153:3:100987978;module153:3:101044144;module153:3:101095727;module153:3:101167346;module153:3:101233856	78	0.992443	0.00753318	5.09512e-08	2.34909e-05	1.40388e-10
Red blood cells	MCH	153	module153:3:101095727	3.33067e-16	module153:3:100930681;module153:3:100987978;module153:3:101044144;module153:3:101095727;module153:3:101167346;module153:3:101233856	66	0.991223	0.00877562	3.24002e-12	9.06559e-07	3.00739e-16
Red blood cells	MCH	153	module153:3:101167346	0	module153:3:100930681;module153:3:100987978;module153:3:101044144;module153:3:101095727;module153:3:101167346;module153:3:101233856	217	0.984948	0.0150514	3.37183e-12	2.26519e-07	4.76283e-17
Red blood cells	MCH	153	module153:3:101044144	2.22045e-16	module153:3:100930681;module153:3:100987978;module153:3:101044144;module153:3:101095727;module153:3:101167346;module153:3:101233856	209	0.955644	0.0443547	1.131e-11	8.42213e-07	2.10226e-16
Red blood cells	MCH	153	module153:3:101233856	2.22045e-16	module153:3:100930681;module153:3:100987978;module153:3:101044144;module153:3:101095727;module153:3:101167346;module153:3:101233856	137	0.933861	0.0661365	2.18432e-11	2.20431e-06	7.17891e-16
Red blood cells	MCH	156	module156:3:100930681	1.98109e-09	module156:3:100930681;module156:3:100987978;module156:3:101044144;module156:3:101111312;module156:3:101161330;module156:3:101242751	166	0.998	0.00191389	4.53374e-06	8.10034e-05	1.2612e-07
Red blood cells	MCH	156	module156:3:101161330	1.53211e-14	module156:3:100930681;module156:3:100987978;module156:3:101044144;module156:3:101111312;module156:3:101161330;module156:3:101242751	85	0.99476	0.00523871	4.84353e-10	7.99714e-07	6.21394e-14
Red blood cells	MCH	156	module156:3:101242751	1.66533e-15	module156:3:100930681;module156:3:100987978;module156:3:101044144;module156:3:101111312;module156:3:101161330;module156:3:101242751	176	0.994149	0.00585066	2.86512e-11	2.10954e-07	8.83016e-16
Red blood cells	MCH	156	module156:3:100987978	2.76381e-11	module156:3:100930681;module156:3:100987978;module156:3:101044144;module156:3:101111312;module156:3:101161330;module156:3:101242751	78	0.992066	0.00790924	1.79009e-07	2.45261e-05	4.93231e-10
Red blood cells	MCH	156	module156:3:101044144	1.4988e-14	module156:3:100930681;module156:3:100987978;module156:3:101044144;module156:3:101111312;module156:3:101161330;module156:3:101242751	142	0.973474	0.0265248	5.08143e-10	9.48669e-07	1.75305e-14
Red blood cells	MCH	156	module156:3:101111312	8.21565e-15	module156:3:100930681;module156:3:100987978;module156:3:101044144;module156:3:101111312;module156:3:101161330;module156:3:101242751	240	0.940091	0.059908	2.05992e-10	6.18381e-07	2.09343e-15
Red blood cells	MCH	2	module2:7:50427982	5.67873e-08	module2:7:50427982	152	0.998391	0.00155952	4.98605e-05	1.10478e-116	2.15351e-118
Red blood cells	MCH	25	module25:3:101189490	1.47434e-07	module25:3:101011537;module25:3:101084604;module25:3:101136402;module25:3:101189490;module25:3:101267385	49	0.997528	0.00219914	0.000271493	8.93605e-07	7.58938e-08
Red blood cells	MCH	25	module25:3:101267385	6.95e-13	module25:3:101011537;module25:3:101084604;module25:3:101136402;module25:3:101189490;module25:3:101267385	170	0.996157	0.0038428	7.46839e-09	1.58849e-07	2.45166e-13
Red blood cells	MCH	25	module25:3:101136402	2.54501e-11	module25:3:101011537;module25:3:101084604;module25:3:101136402;module25:3:101189490;module25:3:101267385	121	0.994348	0.00565192	7.12823e-08	1.1413e-07	1.22406e-12
Red blood cells	MCH	25	module25:3:101084604	1.18425e-11	module25:3:101011537;module25:3:101084604;module25:3:101136402;module25:3:101189490;module25:3:101267385	243	0.977614	0.0223857	5.00327e-08	4.11842e-07	8.81961e-13
Red blood cells	MCH	25	module25:3:101011537	1.44216e-11	module25:3:101011537;module25:3:101084604;module25:3:101136402;module25:3:101189490;module25:3:101267385	123	0.97513	0.0248682	9.04835e-07	1.36472e-06	4.77821e-11
Red blood cells	MCH	4	module4:1:248039451	5.69182e-11	module4:1:248039451	376	0.999962	3.7508e-05	1.27573e-07	1.50174e-46	1.84661e-50
Red blood cells	MCH	51	module51:3:101288157	0	module51:3:100845870;module51:3:100908032;module51:3:100963761;module51:3:101023748;module51:3:101074782;module51:3:101124982;module51:3:101175008;module51:3:101231871;module51:3:101288157;module51:3:101356219;module51:3:101423139;module51:3:101483208;module51:3:101550022	64	0.986146	0.0134096	5.99977e-12	0.000444289	1.85168e-13
Red blood cells	MCH	51	module51:3:101175008	0	module51:3:100845870;module51:3:100908032;module51:3:100963761;module51:3:101023748;module51:3:101074782;module51:3:101124982;module51:3:101175008;module51:3:101231871;module51:3:101288157;module51:3:101356219;module51:3:101423139;module51:3:101483208;module51:3:101550022	14	0.886017	0.035028	0.078707	7.76838e-05	0.000170247
Red blood cells	MCH	60	module60:19:33754548	8.60873e-08	module60:19:33754548	261	0.998137	0.00151716	0.000345337	1.07699e-184	1.47866e-185
Red blood cells	MCH	66	module66:12:54685880	6.24568e-09	module66:12:54685880	76	0.999934	2.12215e-07	6.56877e-05	2.68173e-17	1.76131e-18
Red blood cells	MCH	66	module66:14:35727973	6.27942e-13	module66:14:35420739;module66:14:35509786;module66:14:35561440;module66:14:35616067;module66:14:35673470;module66:14:35727973;module66:14:35786223;module66:14:35838642	30	0.843202	0.0809444	2.91803e-07	0.0758532	2.7063e-07
Red blood cells	MCH	76	module76:4:103486216	2.21788e-08	module76:4:103486216;module76:4:103559876	101	0.906443	0.0538944	9.37372e-05	0.0395014	6.75675e-05
Red blood cells	MCHC	15	module15:17:27077331	1.40004e-07	module15:17:27077331	98	0.949114	0.0500802	0.000806195	5.62585e-41	8.8881e-43
Red blood cells	MCHC	15	module15:19:4502201	3.01301e-09	module15:19:4502201	256	0.99988	0.000116213	3.7021e-06	4.46626e-32	1.48147e-34
Red blood cells	MCHC	15	module15:2:8762414	2.09485e-09	module15:2:8762414	269	0.996008	0.0039871	5.19398e-06	1.39996e-08	1.4592e-11
Red blood cells	MCHC	4	module4:1:248039451	5.69182e-11	module4:1:248039451	376	1	2.30071e-08	1.22968e-07	2.76135e-38	3.3955e-42
Red blood cells	MCHC	60	module60:19:33754548	8.60873e-08	module60:19:33754548	261	0.943683	0.00161952	0.000351914	0.0477847	0.00656059
Red blood cells	MCHC	76	module76:4:103486216	2.21788e-08	module76:4:103486216;module76:4:103559876	101	0.90647	0.0514862	8.96181e-05	0.0418824	7.16402e-05
Red blood cells	RBC_W	144	module144:19:30345658	5.62759e-09	module144:19:30345658	219	0.760703	0.238217	0.000873092	0.000206693	7.55144e-07
Red blood cells	RBC_W	15	module15:17:27077331	1.40004e-07	module15:17:27077331	98	0.980801	0.0188852	0.000313857	6.48724e-178	1.0249e-179
Red blood cells	RBC_W	15	module15:17:33867678	4.04616e-09	module15:17:33867678	157	0.991756	0.00823131	1.26582e-05	6.1661e-21	8.46266e-24
Red blood cells	RBC_W	15	module15:2:8762414	2.09485e-09	module15:2:8762414	269	0.998215	0.0017821	2.89797e-06	1.20041e-151	1.25121e-154
Red blood cells	RBC_W	17	module17:18:72380321	7.72206e-10	module17:18:72271606;module17:18:72380321	192	0.964657	0.0325723	4.29233e-06	0.00276589	3.54001e-07
Red blood cells	RBC_W	17	module17:18:72271606	1.81579e-08	module17:18:72271606;module17:18:72380321	153	0.916411	0.0761648	0.00124453	0.00608137	9.81882e-05
Red blood cells	RBC_W	4	module4:1:248039451	5.69182e-11	module4:1:248039451	376	1	2.30006e-08	1.22968e-07	1.75195e-240	2.15429e-244
Red blood cells	RBC_W	76	module76:4:103559876	1.21461e-09	module76:4:103486216;module76:4:103559876	203	0.90312	0.0954152	3.1423e-06	0.00146163	4.76843e-08
Platelets	PLT	102	module102:7:50427982	9.09633e-08	module102:7:50427982	152	0.99881	0.00111471	7.55961e-05	3.27056e-10	1.16981e-11
Platelets	PLT	14	module14:1:156268038	6.9418e-08	module14:1:156268038	211	0.867478	0.115479	0.00219196	0.014576	0.000274609
Platelets	PLT	17	module17:18:72380321	7.72206e-10	module17:18:72271606;module17:18:72380321	192	0.859083	0.0196694	2.6274e-06	0.12123	1.55159e-05
Platelets	PLT	2	module2:7:50427982	5.67873e-08	module2:7:50427982	152	0.99839	0.00156028	4.98753e-05	3.95941e-10	7.71793e-12
Platelets	PLT	24	module24:11:128112665	8.8074e-12	module24:11:128059202;module24:11:128112665	54	0.897551	0.010211	0.0909527	0.000139883	0.00114531
Platelets	PLT	35	module35:9:131465481	3.35499e-09	module35:9:131465481	6	0.997593	0.00200867	9.21616e-06	0.000388271	1.19031e-06
Platelets	PLT	4	module4:12:8142264	9.76553e-08	module4:12:8142264	190	0.974314	0.0255273	0.000158705	1.09221e-20	6.54073e-23
Platelets	PLT	4	module4:3:56901292	7.14317e-13	module4:3:56848999;module4:3:56901292	126	0.999996	3.55401e-06	2.52412e-09	1.99326e-135	5.01343e-141
Platelets	PLT	4	module4:9:99118445	1.94236e-10	module4:9:99118445	206	0.993533	0.00646604	9.06436e-07	1.10587e-83	1.34377e-87
Platelets	PLT	47	module47:14:41263281	7.91736e-08	module47:14:41263281	264	0.934449	0.0193273	0.00021818	0.0455153	0.000490111
Platelets	PLT	51	module51:3:101175008	0	module51:3:100845870;module51:3:100908032;module51:3:100963761;module51:3:101023748;module51:3:101074782;module51:3:101124982;module51:3:101175008;module51:3:101231871;module51:3:101288157;module51:3:101356219;module51:3:101423139;module51:3:101483208;module51:3:101550022	14	0.987694	0.00317746	0.00912811	1.71975e-07	3.76891e-07
Platelets	PLTC	102	module102:7:50427982	9.09633e-08	module102:7:50427982	152	0.99881	0.00111395	7.55687e-05	7.50999e-21	2.68616e-22
Platelets	PLTC	107	module107:7:50370254	0	module107:7:50370254	72	0.954464	0.0450752	9.59261e-10	0.000461164	9.6107e-12
Platelets	PLTC	11	module11:7:50370254	3.79006e-08	module11:7:50370254	73	0.951309	0.045038	0.00317107	0.000451185	3.11102e-05
Platelets	PLTC	120	module120:7:50366637	7.13873e-13	module120:7:50366637	72	0.95369	0.0458513	4.45924e-07	0.000458057	4.36403e-09
Platelets	PLTC	127	module127:7:50366637	4.44089e-16	module127:7:50366637;module127:7:50417632	72	0.95374	0.0458022	9.72156e-10	0.000457577	9.514e-12
Platelets	PLTC	133	module133:7:50370254	3.062e-13	module133:7:50370254	73	0.954287	0.0452595	1.46375e-07	0.000453387	1.43604e-09
Platelets	PLTC	135	module135:2:192108608	1.11929e-07	module135:2:192108608	146	0.752895	0.109499	0.00915129	0.11861	0.00984508
Platelets	PLTC	141	module141:7:50370254	5.49235e-09	module141:7:50370254	73	0.953164	0.0457127	0.000659054	0.000457822	6.46575e-06
Platelets	PLTC	15	module15:7:50426097	0	module15:7:50426097	135	0.978591	0.0214058	3.74903e-09	3.72611e-06	6.24065e-13
Platelets	PLTC	153	module153:7:50370254	2.5228e-08	module153:7:50370254	73	0.952287	0.0448896	0.00235105	0.000449739	2.30653e-05
Platelets	PLTC	154	module154:7:50366637	6.37372e-09	module154:7:50366637;module154:7:50417632	67	0.953627	0.0450294	0.000875165	0.000459331	8.74214e-06
Platelets	PLTC	158	module158:2:25592436	8.92551e-08	module158:2:25592436	134	0.833675	0.100676	0.0164449	0.0423442	0.00685989
Platelets	PLTC	159	module159:7:50370254	1.77747e-13	module159:7:50370254	73	0.954175	0.0453704	7.62184e-08	0.000454475	7.47752e-10
Platelets	PLTC	164	module164:10:134048893	1.45218e-07	module164:10:134048893	297	0.823713	0.0559605	0.00258149	0.112625	0.0051201
Platelets	PLTC	17	module17:18:72271606	1.81579e-08	module17:18:72271606;module17:18:72380321	153	0.999581	0.000229508	1.98446e-05	0.000166759	2.69245e-06
Platelets	PLTC	17	module17:18:72380321	7.72206e-10	module17:18:72271606;module17:18:72380321	192	0.985384	0.0143969	1.96875e-06	0.000217135	2.77907e-08
Platelets	PLTC	2	module2:7:50427982	5.67873e-08	module2:7:50427982	152	0.998391	0.00155952	4.98605e-05	9.09233e-21	1.77234e-22
Platelets	PLTC	23	module23:19:58868480	0	module23:19:58868480;module23:19:58925352;module23:19:58994650	99	0.929148	0.0708515	2.94956e-10	3.05084e-09	1.25363e-17
Platelets	PLTC	24	module24:11:128112665	8.8074e-12	module24:11:128059202;module24:11:128112665	54	0.962621	0.00320676	0.0341373	3.83002e-06	3.13587e-05
Platelets	PLTC	3	module3:7:50370254	1.70097e-08	module3:7:50370254	73	0.952776	0.0453965	0.00135943	0.000454716	1.33369e-05
Platelets	PLTC	30	module30:7:50370254	2.94098e-13	module30:7:50370254	73	0.954422	0.0451253	1.691e-07	0.000452072	1.65898e-09
Platelets	PLTC	34	module34:7:50370254	2.94136e-10	module34:7:50370254	73	0.95436	0.045129	5.81365e-05	0.000452108	5.70357e-07
Platelets	PLTC	35	module35:7:50370254	1.4998e-12	module35:7:50370254	73	0.954372	0.0451752	6.11002e-07	0.000452561	5.99433e-09
Platelets	PLTC	35	module35:9:131465481	3.35499e-09	module35:9:131465481	6	0.997979	0.00201206	9.22776e-06	2.01294e-08	6.17098e-11
Platelets	PLTC	37	module37:7:50370254	6.66134e-16	module37:7:50370254	73	0.954549	0.0449997	1.24677e-09	0.000450841	1.22317e-11
Platelets	PLTC	4	module4:9:99118445	1.94236e-10	module4:9:99118445	206	0.994659	0.00534009	7.69755e-07	1.1007e-41	1.3375e-45
Platelets	PLTC	51	module51:3:101175008	0	module51:3:100845870;module51:3:100908032;module51:3:100963761;module51:3:101023748;module51:3:101074782;module51:3:101124982;module51:3:101175008;module51:3:101231871;module51:3:101288157;module51:3:101356219;module51:3:101423139;module51:3:101483208;module51:3:101550022	14	0.982056	0.00472914	0.0125163	0.000219009	0.000479968
Platelets	PLTC	60	module60:19:33754548	8.60873e-08	module60:19:33754548	261	0.998133	0.00152102	0.000345866	1.65243e-14	2.2687e-15
Platelets	PLTC	68	module68:17:16219049	2.61671e-11	module68:17:16168784;module68:17:16219049	61	0.913319	0.0308561	6.71116e-07	0.0558226	1.17923e-06
Platelets	PLTC	70	module70:7:50370254	1.11514e-09	module70:7:50370254	73	0.953336	0.0460783	0.000123036	0.000461411	1.20707e-06
Platelets	PLTC	71	module71:7:50370254	4.68939e-09	module71:7:50370254	73	0.953976	0.0449994	0.000568351	0.000450833	5.5759e-06
Platelets	PLTC	81	module81:7:50370254	6.26271e-08	module81:7:50370254	73	0.949912	0.0448198	0.00477215	0.000449031	4.68179e-05
Platelets	PLTC	90	module90:7:50370254	1.20795e-07	module90:7:50370254	73	0.94807	0.0456583	0.00575821	0.000457239	5.64918e-05
Platelets	MPV	121	module121:8:30272310	1.53472e-08	module121:8:30272310	122	0.863608	0.113573	0.00115699	0.0214458	0.000216825
Platelets	MPV	36	module36:16:89928854	1.84043e-07	module36:16:89928854	248	0.989173	0.00855822	0.000943234	0.00120613	0.000119159
Platelets	MPV	4	module4:12:8142264	9.76553e-08	module4:12:8142264	190	0.979588	0.0202851	0.000127344	4.22177e-118	2.52821e-120
Platelets	MPV	4	module4:3:56901292	7.14317e-13	module4:3:56848999;module4:3:56901292	126	0.999996	3.55401e-06	2.52412e-09	1.33716e-291	3.36323e-297
Platelets	MPV	4	module4:3:56848999	0	module4:3:56848999;module4:3:56901292	203	0.999829	0.000170895	2.90358e-07	1.86574e-275	4.62734e-279
Platelets	MPV	4	module4:9:99118445	1.94236e-10	module4:9:99118445	206	0.992806	0.00719258	9.94631e-07	2.41283e-50	2.9319e-54
Platelets	PDW	4	module4:12:8142264	9.76553e-08	module4:12:8142264	190	0.958965	0.0407172	0.000249578	6.75859e-05	4.04739e-07
Platelets	PDW	4	module4:9:99118445	1.94236e-10	module4:9:99118445	206	0.991927	0.00807208	1.10139e-06	1.35035e-127	1.64086e-131
Platelets	PDW	51	module51:3:100908032	0	module51:3:100845870;module51:3:100908032;module51:3:100963761;module51:3:101023748;module51:3:101074782;module51:3:101124982;module51:3:101175008;module51:3:101231871;module51:3:101288157;module51:3:101356219;module51:3:101423139;module51:3:101483208;module51:3:101550022	143	0.873963	0.111734	5.08353e-11	0.0143026	6.45671e-12
White blood cells	LYMPH	111	module111:5:173205225	1.78845e-08	module111:5:173205225	310	0.981029	0.0187745	0.000196064	1.98327e-10	1.9683e-12
White blood cells	LYMPH	120	module120:8:142337734	1.80713e-09	module120:8:142337734	270	0.99077	0.00922454	4.03898e-06	1.7667e-06	6.98526e-10
White blood cells	LYMPH	125	module125:5:43105065	9.34808e-14	module125:5:43105065;module125:5:43171913	191	0.986732	0.0130778	1.53047e-09	0.00019022	2.06993e-11
White blood cells	LYMPH	125	module125:5:43171913	7.41962e-13	module125:5:43105065;module125:5:43171913	146	0.98085	0.0190257	6.48552e-09	0.000124213	4.02661e-11
White blood cells	LYMPH	13	module13:5:173205318	6.80943e-10	module13:5:173205318	311	0.980127	0.0198635	9.57798e-06	2.09248e-10	9.61528e-14
White blood cells	LYMPH	146	module146:5:173205058	9.92688e-09	module146:5:173205058	311	0.964415	0.0354512	0.000133533	3.65577e-10	1.34054e-12
White blood cells	LYMPH	15	module15:2:8762414	2.09485e-09	module15:2:8762414	269	0.899582	0.100272	0.000105453	4.05291e-05	4.22441e-08
White blood cells	LYMPH	154	module154:19:44998773	0	module154:19:44918004;module154:19:44998773	266	0.798943	0.0568278	1.26454e-11	0.144229	3.16491e-11
White blood cells	LYMPH	24	module24:11:128059202	3.33067e-16	module24:11:128059202;module24:11:128112665	234	0.994984	0.00192061	2.90807e-08	0.00309534	3.08735e-08
White blood cells	LYMPH	37	module37:8:142355494	1.03476e-10	module37:8:142355494	241	0.989502	0.0104957	5.62114e-07	1.98666e-06	9.7232e-11
White blood cells	LYMPH	4	module4:1:248039451	5.69182e-11	module4:1:248039451	376	0.999976	1.03374e-06	1.23089e-07	2.2552e-05	2.77312e-09
White blood cells	LYMPH	4	module4:3:56848999	0	module4:3:56848999;module4:3:56901292	216	0.970169	0.00610794	1.51223e-09	0.0237232	5.06842e-09
White blood cells	LYMPH	48	module48:5:173205225	7.68374e-08	module48:5:173205225	310	0.975424	0.0234125	0.00116331	2.44832e-10	1.16786e-11
White blood cells	LYMPH	65	module65:11:128054388	2.36148e-09	module65:11:128054388	238	0.996786	0.000851849	0.000187085	0.00197523	0.000199897
White blood cells	LYMPH	68	module68:17:15882984	9.29119e-08	module68:17:15882984	107	0.800672	0.19417	0.00134418	0.00378813	2.61164e-05
White blood cells	LYMPH	68	module68:17:16219049	2.61671e-11	module68:17:16168784;module68:17:16219049	61	0.925814	0.044669	9.63171e-07	0.0295151	6.23494e-07
White blood cells	LYMPH	68	module68:17:16168784	7.05325e-13	module68:17:16168784;module68:17:16219049	97	0.836766	0.114054	4.47874e-08	0.0491798	1.91716e-08
White blood cells	LYMPH	76	module76:4:103559876	1.21461e-09	module76:4:103486216;module76:4:103559876	203	0.93412	0.0658778	2.17968e-06	7.3971e-46	2.41324e-50
White blood cells	LYMPH	76	module76:4:103486216	2.21788e-08	module76:4:103486216;module76:4:103559876	101	0.932591	0.0672924	0.000116699	5.74286e-26	9.8232e-29
White blood cells	MONO	104	module104:7:50368308	6.70242e-13	module104:7:50368308	73	0.856301	0.143698	1.30344e-06	8.35209e-96	7.53107e-101
White blood cells	MONO	107	module107:7:50370254	0	module107:7:50370254	72	0.999998	2.35796e-06	2.08892e-11	3.33591e-85	6.95207e-93
White blood cells	MONO	11	module11:7:50370254	3.79006e-08	module11:7:50370254	73	0.999885	4.26572e-05	7.18857e-05	6.02493e-98	4.15433e-99
White blood cells	MONO	111	module111:5:173205225	1.78845e-08	module111:5:173205225	310	0.996386	0.00356856	4.53049e-05	4.49769e-13	4.46373e-15
White blood cells	MONO	120	module120:7:50366637	7.13873e-13	module120:7:50366637	72	0.994821	0.0051787	5.88168e-08	3.56707e-97	3.39844e-102
White blood cells	MONO	120	module120:8:142337734	1.80713e-09	module120:8:142337734	270	0.984091	0.0146724	6.19034e-06	0.00122994	4.86301e-07
White blood cells	MONO	127	module127:12:54685880	7.1235e-09	module127:12:54685880	76	0.999927	6.62322e-07	7.22805e-05	1.57099e-16	1.13485e-17
White blood cells	MONO	127	module127:7:50366637	4.44089e-16	module127:7:50366637;module127:7:50417632	72	0.996349	0.00365111	9.66306e-11	2.68531e-97	5.58333e-105
White blood cells	MONO	127	module127:7:50417632	9.57149e-10	module127:7:50366637;module127:7:50417632	115	0.9874	0.0124843	0.000115521	6.74344e-36	5.78256e-38
White blood cells	MONO	13	module13:5:173205318	6.80943e-10	module13:5:173205318	311	0.996661	0.00333745	1.99159e-06	4.27019e-13	1.96222e-16
White blood cells	MONO	13	module13:7:50417632	2.99642e-10	module13:7:50366637;module13:7:50417632	115	0.987468	0.0124849	4.72814e-05	6.74377e-36	2.36674e-38
White blood cells	MONO	133	module133:7:50370254	3.062e-13	module133:7:50370254	73	0.999573	0.000427212	4.51913e-09	8.24549e-98	2.61164e-103
White blood cells	MONO	14	module14:1:156268038	6.9418e-08	module14:1:156268038	211	0.929661	0.0690193	0.00131783	1.33036e-06	2.50638e-08
White blood cells	MONO	14	module14:7:50417632	1.05471e-14	module14:7:50366637;module14:7:50417632	115	0.987515	0.0124849	1.70432e-08	6.7438e-36	8.53123e-42
White blood cells	MONO	141	module141:7:50370254	5.49235e-09	module141:7:50370254	73	0.999941	4.39841e-05	1.47432e-05	6.03292e-98	8.52019e-100
White blood cells	MONO	146	module146:5:173205058	9.92688e-09	module146:5:173205058	311	0.984251	0.0156877	6.11348e-05	1.64262e-12	6.02336e-15
White blood cells	MONO	15	module15:2:8762414	2.09485e-09	module15:2:8762414	269	0.983035	0.0109864	1.24759e-05	0.00596006	6.21228e-06
White blood cells	MONO	153	module153:7:50370254	2.5228e-08	module153:7:50370254	73	0.999944	4.37095e-06	5.15072e-05	5.80401e-98	2.97664e-99
White blood cells	MONO	154	module154:6:144342222	0	module154:6:144291150;module154:6:144342222;module154:6:144394152;module154:6:144446497;module154:6:144610372	67	0.997316	0.00268307	3.92156e-12	1.37349e-06	1.46349e-15
White blood cells	MONO	154	module154:6:144394152	0	module154:6:144291150;module154:6:144342222;module154:6:144394152;module154:6:144446497;module154:6:144610372	118	0.878824	0.0974369	4.01391e-09	0.0237394	9.69204e-10
White blood cells	MONO	154	module154:7:50366637	6.37372e-09	module154:7:50366637;module154:7:50417632	67	0.999981	9.01346e-08	1.90337e-05	3.32608e-85	6.3303e-87
White blood cells	MONO	154	module154:7:50417632	1.2629e-11	module154:7:50366637;module154:7:50417632	120	0.932502	0.0674794	1.85101e-05	3.94662e-96	1.06783e-99
White blood cells	MONO	159	module159:7:50370254	1.77747e-13	module159:7:50370254	73	0.99925	0.000749562	2.87734e-09	1.01065e-97	1.66284e-103
White blood cells	MONO	3	module3:7:50370254	1.70097e-08	module3:7:50370254	73	0.999692	0.000271218	3.72759e-05	7.34468e-98	2.1542e-99
White blood cells	MONO	30	module30:7:50370254	2.94098e-13	module30:7:50370254	73	0.999809	0.000191434	4.37153e-09	6.88428e-98	2.52634e-103
White blood cells	MONO	32	module32:15:80263345	9.59055e-12	module32:15:80263345	191	0.990956	0.00904411	4.95057e-08	2.12475e-244	1.0482e-249
White blood cells	MONO	34	module34:7:50370254	2.94136e-10	module34:7:50370254	73	0.999948	5.04713e-05	1.32516e-06	6.07045e-98	7.65818e-101
White blood cells	MONO	35	module35:7:50370254	1.4998e-12	module35:7:50370254	73	0.999726	0.000273834	1.68688e-08	7.36e-98	9.74858e-103
White blood cells	MONO	37	module37:7:50370254	6.66134e-16	module37:7:50370254	73	0.999977	2.31741e-05	2.77589e-11	5.91287e-98	1.60421e-105
White blood cells	MONO	37	module37:8:142355494	1.03476e-10	module37:8:142355494	241	0.98281	0.0158649	8.24567e-07	0.00132383	6.47912e-08
White blood cells	MONO	41	module41:7:50417632	6.10623e-15	module41:7:50366637;module41:7:50417632	115	0.987515	0.0124849	1.11531e-08	6.7438e-36	5.58285e-42
White blood cells	MONO	44	module44:6:22090538	6.13289e-11	module44:6:22090538	133	0.987254	0.0126811	5.5418e-07	6.39306e-05	2.59205e-09
White blood cells	MONO	44	module44:7:50258234	0	module44:7:50258234;module44:7:50308527	115	1	1.86083e-09	2.05412e-10	9.01559e-143	1.85191e-149
White blood cells	MONO	44	module44:7:50308527	0	module44:7:50258234;module44:7:50308527	64	0.999896	0.000104431	9.6137e-12	3.14675e-47	2.7394e-55
White blood cells	MONO	48	module48:5:173205225	7.68374e-08	module48:5:173205225	310	0.994081	0.00560436	0.000314748	6.50122e-13	3.1011e-14
White blood cells	MONO	48	module48:7:50417632	2.67153e-12	module48:7:50366637;module48:7:50417632	115	0.987514	0.0124849	1.23926e-06	6.7438e-36	6.20327e-40
White blood cells	MONO	66	module66:12:54685880	6.24568e-09	module66:12:54685880	76	0.999934	2.12215e-07	6.56877e-05	1.5703e-16	1.03134e-17
White blood cells	MONO	66	module66:14:35420739	1.16277e-08	module66:14:35420739;module66:14:35509786;module66:14:35561440;module66:14:35616067;module66:14:35673470;module66:14:35727973;module66:14:35786223;module66:14:35838642	295	0.893559	0.1063	0.000114399	2.64482e-05	2.82261e-08
White blood cells	MONO	66	module66:14:35509786	4.26769e-10	module66:14:35420739;module66:14:35509786;module66:14:35561440;module66:14:35616067;module66:14:35673470;module66:14:35727973;module66:14:35786223;module66:14:35838642	192	0.893459	0.106467	6.529e-05	8.36941e-06	5.08976e-09
White blood cells	MONO	66	module66:7:50417632	4.11338e-11	module66:7:50366637;module66:7:50417632	115	0.987505	0.0124851	1.02365e-05	6.74389e-36	5.12404e-39
White blood cells	MONO	70	module70:7:50370254	1.11514e-09	module70:7:50370254	73	0.999477	0.000518601	3.97134e-06	8.77309e-98	2.29507e-100
White blood cells	MONO	71	module71:7:50370254	4.68939e-09	module71:7:50370254	73	0.99994	4.69386e-05	1.29478e-05	6.04999e-98	7.48263e-100
White blood cells	MONO	74	module74:7:50417632	1.55653e-13	module74:7:50366637;module74:7:50417632	115	0.987515	0.0124849	1.37325e-07	6.74381e-36	6.87401e-41
White blood cells	MONO	76	module76:4:103486216	2.21788e-08	module76:4:103486216;module76:4:103559876	101	0.932007	0.0675524	0.000117143	0.000323417	5.53207e-07
White blood cells	MONO	81	module81:7:50370254	6.26271e-08	module81:7:50370254	73	0.999851	4.01109e-05	0.000108431	6.01002e-98	6.26631e-99
White blood cells	MONO	9	module9:7:50417632	3.3703e-10	module9:7:50366637;module9:7:50417632	115	0.98746	0.0124886	5.17598e-05	6.74563e-36	2.59091e-38
White blood cells	MONO	90	module90:7:50370254	1.20795e-07	module90:7:50370254	73	0.999313	0.000501467	0.000185421	8.67312e-98	1.07156e-98
White blood cells	NEUT	104	module104:7:50368308	6.70242e-13	module104:7:50368308	73	0.856295	0.143704	1.3035e-06	9.35328e-13	8.43384e-18
White blood cells	NEUT	105	module105:21:44471469	0	module105:21:44296324;module105:21:44346735;module105:21:44406130;module105:21:44471469	377	0.991803	0.00769425	3.00439e-09	0.000502965	1.73969e-10
White blood cells	NEUT	105	module105:21:44406130	1.0793e-11	module105:21:44296324;module105:21:44346735;module105:21:44406130;module105:21:44471469	314	0.822837	0.0683649	2.49653e-06	0.108792	3.92558e-06
White blood cells	NEUT	107	module107:7:50370254	0	module107:7:50370254	72	0.999996	3.68866e-06	2.09169e-11	7.95244e-11	1.6573e-18
White blood cells	NEUT	11	module11:7:50370254	3.79006e-08	module11:7:50370254	73	0.999885	4.27391e-05	7.18913e-05	6.74768e-15	4.65268e-16
White blood cells	NEUT	111	module111:5:173205225	1.78845e-08	module111:5:173205225	310	0.997833	0.00213577	3.10995e-05	6.36003e-32	6.31202e-34
White blood cells	NEUT	120	module120:7:50366637	7.13873e-13	module120:7:50366637	72	0.994823	0.00517659	5.87968e-08	3.99316e-14	3.80439e-19
White blood cells	NEUT	120	module120:8:142337734	1.80713e-09	module120:8:142337734	270	0.993569	0.00642784	2.93432e-06	2.19884e-28	8.6939e-32
White blood cells	NEUT	127	module127:7:50417632	9.57149e-10	module127:7:50366637;module127:7:50417632	115	0.996773	0.0030865	3.50145e-05	0.00010427	8.94128e-07
White blood cells	NEUT	127	module127:7:50366637	4.44089e-16	module127:7:50366637;module127:7:50417632	72	0.99635	0.0036501	9.66097e-11	3.00644e-14	6.25104e-22
White blood cells	NEUT	128	module128:21:44473425	1.52601e-07	module128:21:44473425	371	0.981936	0.0167898	0.00053269	0.000720343	2.15915e-05
White blood cells	NEUT	13	module13:2:160430846	1.0717e-08	module13:2:160430846;module13:2:160483685;module13:2:160567589;module13:2:160621717	100	0.996104	0.00388278	1.36269e-05	2.19864e-32	6.14087e-35
White blood cells	NEUT	13	module13:2:160567589	1.76624e-08	module13:2:160430846;module13:2:160483685;module13:2:160567589;module13:2:160621717	109	0.980943	0.0190269	3.01438e-05	3.27716e-32	4.93736e-35
White blood cells	NEUT	13	module13:2:160483685	1.06039e-08	module13:2:160430846;module13:2:160483685;module13:2:160567589;module13:2:160621717	284	0.961789	0.0381901	2.05922e-05	2.7231e-32	1.43223e-35
White blood cells	NEUT	13	module13:2:160621717	1.11641e-08	module13:2:160430846;module13:2:160483685;module13:2:160567589;module13:2:160621717	311	0.907309	0.0926648	2.60453e-05	4.17225e-28	1.16132e-31
White blood cells	NEUT	13	module13:5:173205318	6.80943e-10	module13:5:173205318	311	0.997973	0.00202592	1.38953e-06	6.13729e-32	2.82018e-35
White blood cells	NEUT	13	module13:7:50417632	2.99642e-10	module13:7:50366637;module13:7:50417632	115	0.996795	0.00308648	1.43303e-05	0.00010427	3.65938e-07
White blood cells	NEUT	133	module133:2:160468234	2.86632e-08	module133:2:160468234;module133:2:160604812	281	0.966824	0.0326846	0.000491635	2.58322e-32	3.77399e-34
White blood cells	NEUT	133	module133:7:50370254	3.062e-13	module133:7:50370254	73	0.999573	0.000427279	4.51934e-09	9.23432e-15	2.92484e-20
White blood cells	NEUT	14	module14:7:50417632	1.05471e-14	module14:7:50366637;module14:7:50417632	115	0.996809	0.00308634	5.16538e-09	0.000104267	1.31903e-10
White blood cells	NEUT	141	module141:7:50370254	5.49235e-09	module141:7:50370254	73	0.999941	4.40671e-05	1.47443e-05	6.75663e-15	9.54227e-17
White blood cells	NEUT	146	module146:5:173205058	9.92688e-09	module146:5:173205058	311	0.988113	0.0118395	4.70379e-05	2.6035e-31	9.54684e-34
White blood cells	NEUT	153	module153:7:50370254	2.5228e-08	module153:7:50370254	73	0.999944	4.45266e-06	5.15114e-05	6.50027e-15	3.33373e-16
White blood cells	NEUT	154	module154:7:50366637	6.37372e-09	module154:7:50366637;module154:7:50417632	67	0.999979	2.10895e-06	1.90721e-05	7.92789e-11	1.50886e-12
White blood cells	NEUT	154	module154:7:50417632	1.2629e-11	module154:7:50366637;module154:7:50417632	120	0.932502	0.0674794	1.85101e-05	4.4186e-13	1.19554e-16
White blood cells	NEUT	159	module159:7:50370254	1.77747e-13	module159:7:50370254	73	0.99925	0.000749598	2.8774e-09	1.13182e-14	1.8622e-20
White blood cells	NEUT	24	module24:11:128112665	8.8074e-12	module24:11:128059202;module24:11:128112665	54	0.972905	0.00179025	0.0226237	0.000291765	0.00238887
White blood cells	NEUT	3	module3:7:50370254	1.70097e-08	module3:7:50370254	73	0.999691	0.000271294	3.72782e-05	8.22559e-15	2.41258e-16
White blood cells	NEUT	30	module30:7:50370254	2.94098e-13	module30:7:50370254	73	0.999808	0.000191513	4.37182e-09	7.71002e-15	2.82936e-20
White blood cells	NEUT	34	module34:7:50370254	2.94136e-10	module34:7:50370254	73	0.999948	5.0553e-05	1.32526e-06	6.79865e-15	8.57683e-18
White blood cells	NEUT	35	module35:7:50370254	1.4998e-12	module35:7:50370254	73	0.999726	0.00027391	1.68698e-08	8.24274e-15	1.09178e-19
White blood cells	NEUT	35	module35:9:131465481	3.35499e-09	module35:9:131465481	6	0.997994	0.00199682	9.18107e-06	6.40548e-11	1.9637e-13
White blood cells	NEUT	37	module37:7:50370254	6.66134e-16	module37:7:50370254	73	0.999977	2.32557e-05	2.77611e-11	6.62217e-15	1.79665e-22
White blood cells	NEUT	37	module37:8:142355494	1.03476e-10	module37:8:142355494	241	0.990781	0.00921876	4.99679e-07	3.02544e-28	1.48072e-32
White blood cells	NEUT	4	module4:1:248039451	5.69182e-11	module4:1:248039451	376	1	5.64005e-08	1.22972e-07	1.23505e-14	1.51868e-18
White blood cells	NEUT	41	module41:2:160458090	5.51873e-08	module41:2:160458090;module41:2:160521154	158	0.986951	0.0129702	7.86922e-05	1.97672e-32	1.1145e-34
White blood cells	NEUT	41	module41:2:160521154	2.02785e-08	module41:2:160458090;module41:2:160521154	297	0.950733	0.0492035	6.33704e-05	3.20672e-32	4.05173e-35
White blood cells	NEUT	41	module41:7:50417632	6.10623e-15	module41:7:50366637;module41:7:50417632	115	0.996809	0.00308634	3.38024e-09	0.000104267	8.63176e-11
White blood cells	NEUT	44	module44:6:22090538	6.13289e-11	module44:6:22090538	133	0.973604	0.0263863	1.1093e-06	8.31869e-06	3.37279e-10
White blood cells	NEUT	48	module48:5:173205225	7.68374e-08	module48:5:173205225	310	0.996371	0.00341815	0.000210574	8.95981e-32	4.27386e-33
White blood cells	NEUT	48	module48:7:50417632	2.67153e-12	module48:7:50366637;module48:7:50417632	115	0.996809	0.00308635	3.75588e-07	0.000104267	9.591e-09
White blood cells	NEUT	58	module58:2:160513826	1.40056e-07	module58:2:160462749;module58:2:160513826;module58:2:160565648	9	0.998887	0.000988819	0.00012441	3.78867e-32	2.37132e-33
White blood cells	NEUT	58	module58:2:160462749	3.46868e-08	module58:2:160462749;module58:2:160513826;module58:2:160565648	277	0.972322	0.0276277	5.03161e-05	2.37632e-32	4.18066e-35
White blood cells	NEUT	58	module58:2:160565648	3.56282e-08	module58:2:160462749;module58:2:160513826;module58:2:160565648	312	0.959225	0.0407135	6.16991e-05	4.10922e-32	6.08397e-35
White blood cells	NEUT	65	module65:11:128054388	2.36148e-09	module65:11:128054388	238	0.761653	0.216372	0.0219743	9.78939e-07	9.90705e-08
White blood cells	NEUT	66	module66:14:35616067	3.88578e-15	module66:14:35420739;module66:14:35509786;module66:14:35561440;module66:14:35616067;module66:14:35673470;module66:14:35727973;module66:14:35786223;module66:14:35838642	152	0.995931	0.00406025	5.97866e-11	8.66726e-06	1.02486e-13
White blood cells	NEUT	66	module66:14:35561440	0	module66:14:35420739;module66:14:35509786;module66:14:35561440;module66:14:35616067;module66:14:35673470;module66:14:35727973;module66:14:35786223;module66:14:35838642	314	0.991495	0.00850509	6.54775e-12	1.25579e-08	8.65845e-18
White blood cells	NEUT	66	module66:7:50417632	4.11338e-11	module66:7:50366637;module66:7:50417632	115	0.996806	0.00308643	3.10246e-06	0.000104269	7.92243e-08
White blood cells	NEUT	68	module68:17:15882984	9.29119e-08	module68:17:15882984	107	0.972817	0.0269901	0.000192784	4.03932e-40	2.78482e-42
White blood cells	NEUT	68	module68:17:16219049	2.61671e-11	module68:17:16168784;module68:17:16219049	61	0.99844	0.00155968	5.40391e-08	2.41628e-44	5.1043e-49
White blood cells	NEUT	68	module68:17:16168784	7.05325e-13	module68:17:16168784;module68:17:16219049	97	0.9928	0.0072001	3.19381e-09	6.30325e-49	2.45718e-55
White blood cells	NEUT	70	module70:7:50370254	1.11514e-09	module70:7:50370254	73	0.999477	0.000518664	3.97151e-06	9.82513e-15	2.57029e-17
White blood cells	NEUT	71	module71:7:50370254	4.68939e-09	module71:7:50370254	73	0.99994	4.70202e-05	1.29488e-05	6.77574e-15	8.38023e-17
White blood cells	NEUT	74	module74:7:50417632	1.55653e-13	module74:7:50366637;module74:7:50417632	115	0.996809	0.00308635	4.16199e-08	0.000104267	1.0628e-09
White blood cells	NEUT	81	module81:7:50370254	6.26271e-08	module81:7:50370254	73	0.999851	4.01925e-05	0.00010844	6.73098e-15	7.01801e-16
White blood cells	NEUT	9	module9:7:50417632	3.3703e-10	module9:7:50366637;module9:7:50417632	115	0.996792	0.0030876	1.56876e-05	0.000104299	4.00598e-07
White blood cells	NEUT	90	module90:7:50370254	1.20795e-07	module90:7:50370254	73	0.999313	0.000501531	0.000185429	9.71319e-15	1.20006e-15
White blood cells	EO	113	module113:6:31249593	6.63446e-10	module113:6:31249593	1769	0.847846	0.151983	0.000171016	4.25984e-102	4.76671e-105
White blood cells	EO	127	module127:12:54685880	7.1235e-09	module127:12:54685880	76	0.999927	6.62324e-07	7.22805e-05	9.32175e-11	6.73384e-12
White blood cells	EO	13	module13:2:85737304	1.64633e-07	module13:2:85737304	149	0.945793	0.0530111	0.00117243	2.30283e-05	5.00385e-07
White blood cells	EO	133	module133:2:85714745	1.51446e-07	module133:2:85714745	208	0.912943	0.0808812	0.00588751	0.000268704	1.93412e-05
White blood cells	EO	145	module145:2:85725354	4.75357e-08	module145:2:85725354;module145:2:85787123	178	0.978262	0.0215566	0.000137625	4.32314e-05	2.64022e-07
White blood cells	EO	145	module145:2:85787123	8.59317e-08	module145:2:85725354;module145:2:85787123	96	0.970254	0.0294408	0.000295145	1.02143e-05	9.91317e-08
White blood cells	EO	153	module153:3:100930681	5.55338e-11	module153:3:100930681;module153:3:100987978;module153:3:101044144;module153:3:101095727;module153:3:101167346;module153:3:101233856	166	0.998988	0.000621766	1.32302e-07	0.000389571	3.18006e-08
White blood cells	EO	153	module153:3:100987978	6.55487e-12	module153:3:100930681;module153:3:100987978;module153:3:101044144;module153:3:101095727;module153:3:101167346;module153:3:101233856	78	0.996333	0.00354248	2.71251e-08	0.000124528	7.44212e-10
White blood cells	EO	153	module153:3:101095727	3.33067e-16	module153:3:100930681;module153:3:100987978;module153:3:101044144;module153:3:101095727;module153:3:101167346;module153:3:101233856	66	0.990939	0.00906086	3.33455e-12	6.89578e-11	2.28758e-20
White blood cells	EO	153	module153:3:101044144	2.22045e-16	module153:3:100930681;module153:3:100987978;module153:3:101044144;module153:3:101095727;module153:3:101167346;module153:3:101233856	209	0.98343	0.0165699	4.38151e-12	4.58425e-11	1.14428e-20
White blood cells	EO	153	module153:3:101167346	0	module153:3:100930681;module153:3:100987978;module153:3:101044144;module153:3:101095727;module153:3:101167346;module153:3:101233856	217	0.980025	0.0199752	4.40609e-12	5.87983e-11	1.2363e-20
White blood cells	EO	156	module156:3:100930681	1.98109e-09	module156:3:100930681;module156:3:100987978;module156:3:101044144;module156:3:101111312;module156:3:101161330;module156:3:101242751	166	0.9986	0.000932097	3.00605e-06	0.00046407	7.22546e-07
White blood cells	EO	156	module156:3:100987978	2.76381e-11	module156:3:100930681;module156:3:100987978;module156:3:101044144;module156:3:101111312;module156:3:101161330;module156:3:101242751	78	0.996455	0.00342401	8.88977e-08	0.000121281	2.43903e-09
White blood cells	EO	156	module156:3:101044144	1.4988e-14	module156:3:100930681;module156:3:100987978;module156:3:101044144;module156:3:101111312;module156:3:101161330;module156:3:101242751	142	0.995937	0.00406339	9.34918e-11	5.08874e-11	9.40353e-19
White blood cells	EO	156	module156:3:101161330	1.53211e-14	module156:3:100930681;module156:3:100987978;module156:3:101044144;module156:3:101111312;module156:3:101161330;module156:3:101242751	85	0.994089	0.00591147	5.36576e-10	8.88857e-11	6.90659e-18
White blood cells	EO	156	module156:3:101111312	8.21565e-15	module156:3:100930681;module156:3:100987978;module156:3:101044144;module156:3:101111312;module156:3:101161330;module156:3:101242751	240	0.959367	0.0406333	1.40805e-10	5.87887e-11	1.9902e-19
White blood cells	EO	25	module25:3:101011537	1.44216e-11	module25:3:101011537;module25:3:101084604;module25:3:101136402;module25:3:101189490;module25:3:101267385	123	0.999999	5.76429e-07	3.50325e-08	1.80531e-10	6.32082e-15
White blood cells	EO	25	module25:3:101189490	1.47434e-07	module25:3:101011537;module25:3:101084604;module25:3:101136402;module25:3:101189490;module25:3:101267385	49	0.997354	0.00236095	0.00028522	9.84693e-11	8.36298e-12
White blood cells	EO	25	module25:3:101136402	2.54501e-11	module25:3:101011537;module25:3:101084604;module25:3:101136402;module25:3:101189490;module25:3:101267385	121	0.989318	0.0106822	1.25179e-07	4.47779e-11	4.8025e-16
White blood cells	EO	25	module25:3:101084604	1.18425e-11	module25:3:101011537;module25:3:101084604;module25:3:101136402;module25:3:101189490;module25:3:101267385	243	0.979369	0.0206309	4.62784e-08	3.54965e-11	7.60158e-17
White blood cells	EO	34	module34:2:85723859	9.42287e-08	module34:2:85723859	182	0.931017	0.0677435	0.00110524	0.000131831	2.12166e-06
White blood cells	EO	37	module37:2:85806266	2.91796e-08	module37:2:85755139;module37:2:85806266	53	0.996205	0.00373695	5.19047e-05	6.11014e-06	6.7005e-08
White blood cells	EO	37	module37:2:85755139	4.42369e-09	module37:2:85755139;module37:2:85806266	163	0.962789	0.0371506	4.6102e-05	1.40053e-05	1.69408e-08
White blood cells	EO	4	module4:1:248039451	5.69182e-11	module4:1:248039451	376	0.999163	0.000254482	1.54155e-07	0.000581953	7.156e-08
White blood cells	EO	4	module4:12:8142264	9.76553e-08	module4:12:8142264	190	0.963681	0.0306862	0.000189536	0.0054106	3.24014e-05
White blood cells	EO	51	module51:3:101550022	1.11022e-16	module51:3:100845870;module51:3:100908032;module51:3:100963761;module51:3:101023748;module51:3:101074782;module51:3:101124982;module51:3:101175008;module51:3:101231871;module51:3:101288157;module51:3:101356219;module51:3:101423139;module51:3:101483208;module51:3:101550022	125	0.998382	0.00161798	5.49273e-12	1.95408e-12	4.10235e-21
White blood cells	EO	51	module51:3:101423139	3.04774e-10	module51:3:100845870;module51:3:100908032;module51:3:100963761;module51:3:101023748;module51:3:101074782;module51:3:101124982;module51:3:101175008;module51:3:101231871;module51:3:101288157;module51:3:101356219;module51:3:101423139;module51:3:101483208;module51:3:101550022	32	0.995763	0.00423562	1.22801e-06	6.89791e-10	1.61921e-13
White blood cells	EO	51	module51:3:101231871	0	module51:3:100845870;module51:3:100908032;module51:3:100963761;module51:3:101023748;module51:3:101074782;module51:3:101124982;module51:3:101175008;module51:3:101231871;module51:3:101288157;module51:3:101356219;module51:3:101423139;module51:3:101483208;module51:3:101550022	55	0.995706	0.00429423	1.52023e-08	5.56868e-14	1.60034e-19
White blood cells	EO	51	module51:3:101288157	0	module51:3:100845870;module51:3:100908032;module51:3:100963761;module51:3:101023748;module51:3:101074782;module51:3:101124982;module51:3:101175008;module51:3:101231871;module51:3:101288157;module51:3:101356219;module51:3:101423139;module51:3:101483208;module51:3:101550022	64	0.995658	0.00434205	2.22461e-12	4.73648e-10	1.97404e-19
White blood cells	EO	51	module51:3:101483208	1.78449e-10	module51:3:100845870;module51:3:100908032;module51:3:100963761;module51:3:101023748;module51:3:101074782;module51:3:101124982;module51:3:101175008;module51:3:101231871;module51:3:101288157;module51:3:101356219;module51:3:101423139;module51:3:101483208;module51:3:101550022	105	0.990347	0.00965176	7.76844e-07	1.56204e-08	1.14024e-12
White blood cells	EO	51	module51:3:101175008	0	module51:3:100845870;module51:3:100908032;module51:3:100963761;module51:3:101023748;module51:3:101074782;module51:3:101124982;module51:3:101175008;module51:3:101231871;module51:3:101288157;module51:3:101356219;module51:3:101423139;module51:3:101483208;module51:3:101550022	14	0.984546	0.00317237	0.00911006	0.000993599	0.00217752
White blood cells	EO	51	module51:3:100845870	0	module51:3:100845870;module51:3:100908032;module51:3:100963761;module51:3:101023748;module51:3:101074782;module51:3:101124982;module51:3:101175008;module51:3:101231871;module51:3:101288157;module51:3:101356219;module51:3:101423139;module51:3:101483208;module51:3:101550022	288	0.878998	0.0198657	2.38237e-11	0.101136	1.16147e-10
White blood cells	EO	51	module51:3:101356219	2.61279e-10	module51:3:100845870;module51:3:100908032;module51:3:100963761;module51:3:101023748;module51:3:101074782;module51:3:101124982;module51:3:101175008;module51:3:101231871;module51:3:101288157;module51:3:101356219;module51:3:101423139;module51:3:101483208;module51:3:101550022	109	0.851945	0.148044	1.08015e-05	5.84116e-10	4.2374e-14
White blood cells	EO	51	module51:3:100963761	0	module51:3:100845870;module51:3:100908032;module51:3:100963761;module51:3:101023748;module51:3:101074782;module51:3:101124982;module51:3:101175008;module51:3:101231871;module51:3:101288157;module51:3:101356219;module51:3:101423139;module51:3:101483208;module51:3:101550022	77	0.761804	0.0102472	1.26144e-11	0.227949	2.6119e-10
White blood cells	EO	66	module66:12:54685880	6.24568e-09	module66:12:54685880	76	0.999934	2.12217e-07	6.56877e-05	9.31762e-11	6.11964e-12
White blood cells	EO	74	module74:2:85720803	2.27882e-09	module74:2:85720803	188	0.953108	0.0467332	4.542e-05	0.000113551	1.08154e-07
White blood cells	EO	85	module85:7:148649606	1.03517e-07	module85:7:148649606	177	0.989274	0.00968844	0.000399029	0.000615469	2.30002e-05
White blood cells	BASO	104	module104:7:50368308	6.70242e-13	module104:7:50368308	73	0.88075	0.114314	1.03871e-06	0.00493456	4.44949e-08
White blood cells	BASO	107	module107:7:50370254	0	module107:7:50370254	72	0.999575	0.000200502	2.50097e-11	0.000224747	4.68375e-12
White blood cells	BASO	11	module11:7:50370254	3.79006e-08	module11:7:50370254	73	0.999519	0.000329579	9.16443e-05	5.5514e-05	3.82781e-06
White blood cells	BASO	116	module116:7:50366637	0	module116:7:50366637	70	0.977911	0.00262537	0.000605782	0.0161442	0.00271415
White blood cells	BASO	120	module120:7:50366637	7.13873e-13	module120:7:50366637	72	0.997402	0.00244957	3.28403e-08	0.000148014	1.41017e-09
White blood cells	BASO	127	module127:7:50366637	4.44089e-16	module127:7:50366637;module127:7:50417632	72	0.997763	0.0021038	6.44881e-11	0.000133182	2.76913e-12
White blood cells	BASO	127	module127:7:50417632	9.57149e-10	module127:7:50366637;module127:7:50417632	115	0.971565	0.0106632	9.97691e-05	0.0175222	0.000150254
White blood cells	BASO	13	module13:7:50366637	0	module13:7:50366637;module13:7:50417632	70	0.981011	0.00265903	3.80514e-06	0.0163089	1.70486e-05
White blood cells	BASO	13	module13:7:50417632	2.99642e-10	module13:7:50366637;module13:7:50417632	115	0.971707	0.0106651	4.08394e-05	0.0175252	6.1505e-05
White blood cells	BASO	133	module133:7:50370254	3.062e-13	module133:7:50370254	73	0.999264	0.000666044	5.27462e-09	6.95568e-05	2.20311e-10
White blood cells	BASO	14	module14:1:156268038	6.9418e-08	module14:1:156268038	211	0.964218	0.0341146	0.000660879	0.000987502	1.86044e-05
White blood cells	BASO	14	module14:7:50417632	1.05471e-14	module14:7:50366637;module14:7:50417632	115	0.971806	0.0106663	1.47228e-08	0.0175272	2.21728e-08
White blood cells	BASO	14	module14:7:50366637	0	module14:7:50366637;module14:7:50417632	67	0.953139	2.06469e-05	2.42593e-10	0.0468406	1.16691e-08
White blood cells	BASO	141	module141:7:50370254	5.49235e-09	module141:7:50370254	73	0.99959	0.000334941	1.88473e-05	5.57409e-05	7.87219e-07
White blood cells	BASO	153	module153:7:50370254	2.5228e-08	module153:7:50370254	73	0.999586	0.000291323	6.62055e-05	5.39189e-05	2.76528e-06
White blood cells	BASO	154	module154:7:50366637	6.37372e-09	module154:7:50366637;module154:7:50417632	67	0.999752	1.88956e-07	1.90312e-05	0.000224102	4.26519e-06
White blood cells	BASO	154	module154:7:50417632	1.2629e-11	module154:7:50366637;module154:7:50417632	120	0.938541	0.0584035	1.60561e-05	0.00303864	8.22163e-07
White blood cells	BASO	159	module159:7:50370254	1.77747e-13	module159:7:50370254	73	0.999012	0.00090838	3.13825e-09	7.96682e-05	1.31079e-10
White blood cells	BASO	3	module3:7:50370254	1.70097e-08	module3:7:50370254	73	0.99935	0.000538871	4.51162e-05	6.42486e-05	1.88442e-06
White blood cells	BASO	30	module30:7:50370254	2.94098e-13	module30:7:50370254	73	0.999473	0.00046596	5.37774e-09	6.12084e-05	2.24618e-10
White blood cells	BASO	34	module34:7:50370254	2.94136e-10	module34:7:50370254	73	0.999606	0.000336551	1.68563e-06	5.58088e-05	7.04055e-08
White blood cells	BASO	35	module35:7:50370254	1.4998e-12	module35:7:50370254	73	0.999397	0.00053827	2.03669e-08	6.42255e-05	8.5069e-10
White blood cells	BASO	37	module37:7:50370254	6.66134e-16	module37:7:50370254	73	0.999636	0.000309489	3.55176e-11	5.46797e-05	1.4835e-12
White blood cells	BASO	41	module41:7:50366637	0	module41:7:50366637;module41:7:50417632	70	0.98075	0.00271074	5.31313e-10	0.0165394	2.3805e-09
White blood cells	BASO	41	module41:7:50417632	6.10623e-15	module41:7:50366637;module41:7:50417632	115	0.971806	0.0106663	9.63461e-09	0.0175272	1.45099e-08
White blood cells	BASO	48	module48:7:50366637	0	module48:7:50366637;module48:7:50417632	70	0.980949	0.00267153	2.68402e-06	0.0163646	1.20255e-05
White blood cells	BASO	48	module48:7:50417632	2.67153e-12	module48:7:50366637;module48:7:50417632	115	0.971804	0.0106663	1.07053e-06	0.0175272	1.61223e-06
White blood cells	BASO	60	module60:19:33754548	8.60873e-08	module60:19:33754548	261	0.998137	0.00151716	0.000345337	2.30488e-36	3.16448e-37
White blood cells	BASO	66	module66:7:50366637	0	module66:7:50366637;module66:7:50417632	70	0.981533	0.00256709	7.74555e-08	0.0158993	3.47032e-07
White blood cells	BASO	66	module66:7:50417632	4.11338e-11	module66:7:50366637;module66:7:50417632	115	0.97179	0.010664	8.84091e-06	0.0175237	1.33146e-05
White blood cells	BASO	70	module70:7:50370254	1.11514e-09	module70:7:50370254	73	0.999174	0.000748084	4.57088e-06	7.29797e-05	1.90917e-07
White blood cells	BASO	71	module71:7:50370254	4.68939e-09	module71:7:50370254	73	0.999595	0.000332387	1.6474e-05	5.56344e-05	6.88087e-07
White blood cells	BASO	74	module74:7:50366637	0	module74:7:50366637;module74:7:50417632	70	0.979402	0.00295777	9.23046e-09	0.0176401	4.13563e-08
White blood cells	BASO	74	module74:7:50417632	1.55653e-13	module74:7:50366637;module74:7:50417632	115	0.971806	0.0106663	1.18628e-07	0.0175272	1.78656e-07
White blood cells	BASO	81	module81:7:50370254	6.26271e-08	module81:7:50370254	73	0.999475	0.000325993	0.000138199	5.53623e-05	5.77232e-06
White blood cells	BASO	9	module9:7:50366637	0	module9:7:50366637;module9:7:50417632	70	0.979309	0.00297391	9.95173e-07	0.017712	4.45878e-06
White blood cells	BASO	9	module9:7:50417632	3.3703e-10	module9:7:50366637;module9:7:50417632	115	0.971692	0.0106673	4.47036e-05	0.0175285	6.73246e-05
White blood cells	BASO	90	module90:7:50370254	1.20795e-07	module90:7:50370254	73	0.998972	0.000732933	0.000213977	7.23384e-05	8.9374e-06
White blood cells	LYMPH_P	104	module104:7:50368308	6.70242e-13	module104:7:50368308	73	0.856269	0.143729	1.30373e-06	9.91853e-07	8.94353e-12
White blood cells	LYMPH_P	105	module105:21:44471469	0	module105:21:44296324;module105:21:44346735;module105:21:44406130;module105:21:44471469	377	0.959934	0.00750591	2.92822e-09	0.0325601	1.12621e-08
White blood cells	LYMPH_P	107	module107:7:50370254	0	module107:7:50370254	72	0.999981	5.607e-06	2.09565e-11	1.35072e-05	2.8149e-13
White blood cells	LYMPH_P	11	module11:7:50370254	3.79006e-08	module11:7:50370254	73	0.999885	4.31697e-05	7.1921e-05	7.15717e-09	4.93503e-10
White blood cells	LYMPH_P	111	module111:5:173205225	1.78845e-08	module111:5:173205225	310	0.942439	0.0232512	0.00024011	0.0337354	0.000334807
White blood cells	LYMPH_P	116	module116:7:50366637	0	module116:7:50366637	70	0.95669	0.00532519	0.00105611	0.0316137	0.00531487
White blood cells	LYMPH_P	120	module120:7:50366637	7.13873e-13	module120:7:50366637	72	0.994834	0.00516558	5.8692e-08	4.22619e-08	4.0264e-13
White blood cells	LYMPH_P	120	module120:8:142337734	1.80713e-09	module120:8:142337734	270	0.989953	0.00734632	3.29604e-06	0.00269648	1.06615e-06
White blood cells	LYMPH_P	127	module127:7:50366637	4.44089e-16	module127:7:50366637;module127:7:50417632	72	0.996355	0.00364484	9.65004e-11	3.18397e-08	6.62015e-16
White blood cells	LYMPH_P	128	module128:21:44473425	1.52601e-07	module128:21:44473425	371	0.791072	0.0442585	0.00135031	0.158566	0.00475286
White blood cells	LYMPH_P	13	module13:2:160430846	1.0717e-08	module13:2:160430846;module13:2:160483685;module13:2:160567589;module13:2:160621717	100	0.995989	0.00399659	1.39445e-05	6.44018e-07	1.79876e-09
White blood cells	LYMPH_P	13	module13:2:160567589	1.76624e-08	module13:2:160430846;module13:2:160483685;module13:2:160567589;module13:2:160621717	109	0.980729	0.0192385	3.04623e-05	2.35103e-06	3.54205e-09
White blood cells	LYMPH_P	13	module13:2:160483685	1.06039e-08	module13:2:160430846;module13:2:160483685;module13:2:160567589;module13:2:160621717	284	0.962893	0.0370861	2.00121e-05	8.8968e-07	4.67933e-10
White blood cells	LYMPH_P	13	module13:5:173205318	6.80943e-10	module13:5:173205318	311	0.945068	0.0223811	1.07188e-05	0.0325252	1.49458e-05
White blood cells	LYMPH_P	13	module13:7:50366637	0	module13:7:50366637;module13:7:50417632	70	0.964056	0.00514768	6.38894e-06	0.0307574	3.21525e-05
White blood cells	LYMPH_P	133	module133:2:160468234	2.86632e-08	module133:2:160468234;module133:2:160604812	281	0.965747	0.0337454	0.000507118	7.8141e-07	1.14161e-08
White blood cells	LYMPH_P	133	module133:7:50370254	3.062e-13	module133:7:50370254	73	0.999572	0.00042763	4.52046e-09	9.7931e-09	3.10182e-14
White blood cells	LYMPH_P	14	module14:7:50366637	0	module14:7:50366637;module14:7:50417632	67	0.993021	0.000113982	2.75781e-10	0.00686484	1.7102e-09
White blood cells	LYMPH_P	141	module141:7:50370254	5.49235e-09	module141:7:50370254	73	0.999941	4.45035e-05	1.47505e-05	7.16671e-09	1.01214e-10
White blood cells	LYMPH_P	146	module146:5:173205058	9.92688e-09	module146:5:173205058	311	0.967797	0.0128477	5.06604e-05	0.0192345	7.05315e-05
White blood cells	LYMPH_P	153	module153:7:50370254	2.5228e-08	module153:7:50370254	73	0.999944	4.88223e-06	5.15334e-05	6.89486e-09	3.53609e-10
White blood cells	LYMPH_P	154	module154:7:50366637	6.37372e-09	module154:7:50366637;module154:7:50417632	67	0.999967	3.13845e-07	1.90377e-05	1.34654e-05	2.56278e-07
White blood cells	LYMPH_P	154	module154:7:50417632	1.2629e-11	module154:7:50366637;module154:7:50417632	120	0.932457	0.0675237	1.85221e-05	4.68643e-07	1.268e-10
White blood cells	LYMPH_P	159	module159:7:50370254	1.77747e-13	module159:7:50370254	73	0.99925	0.000749787	2.87771e-09	1.20014e-08	1.97461e-14
White blood cells	LYMPH_P	3	module3:7:50370254	1.70097e-08	module3:7:50370254	73	0.999691	0.000271697	3.729e-05	8.72394e-09	2.55874e-10
White blood cells	LYMPH_P	30	module30:7:50370254	2.94098e-13	module30:7:50370254	73	0.999808	0.000191927	4.37334e-09	8.17738e-09	3.00087e-14
White blood cells	LYMPH_P	34	module34:7:50370254	2.94136e-10	module34:7:50370254	73	0.999948	5.09825e-05	1.3258e-06	7.21121e-09	9.0973e-12
White blood cells	LYMPH_P	35	module35:7:50370254	1.4998e-12	module35:7:50370254	73	0.999726	0.000274307	1.6875e-08	8.74209e-09	1.15792e-13
White blood cells	LYMPH_P	37	module37:7:50370254	6.66134e-16	module37:7:50370254	73	0.999976	2.36849e-05	2.77727e-11	7.0241e-09	1.90569e-16
White blood cells	LYMPH_P	37	module37:8:142355494	1.03476e-10	module37:8:142355494	241	0.990355	0.00704443	3.93241e-07	0.00259957	1.27229e-07
White blood cells	LYMPH_P	41	module41:2:160458090	5.51873e-08	module41:2:160458090;module41:2:160521154	158	0.985611	0.0143017	8.61923e-05	6.29819e-07	3.55102e-09
White blood cells	LYMPH_P	41	module41:2:160521154	2.02785e-08	module41:2:160458090;module41:2:160521154	297	0.946412	0.0535181	6.88165e-05	1.56317e-06	1.97509e-09
White blood cells	LYMPH_P	41	module41:7:50366637	0	module41:7:50366637;module41:7:50417632	70	0.966306	0.00477935	8.26967e-10	0.0289151	4.16172e-09
White blood cells	LYMPH_P	48	module48:5:173205225	7.68374e-08	module48:5:173205225	310	0.954036	0.0177489	0.000892134	0.0260792	0.00124398
White blood cells	LYMPH_P	48	module48:7:50366637	0	module48:7:50366637;module48:7:50417632	70	0.965292	0.00494388	4.34236e-06	0.029738	2.1853e-05
White blood cells	LYMPH_P	58	module58:2:160513826	1.40056e-07	module58:2:160462749;module58:2:160513826;module58:2:160565648	9	0.998871	0.00100152	0.000125204	2.47231e-06	1.54741e-07
White blood cells	LYMPH_P	58	module58:2:160462749	3.46868e-08	module58:2:160462749;module58:2:160513826;module58:2:160565648	277	0.971021	0.0289252	5.25964e-05	7.01386e-07	1.23395e-09
White blood cells	LYMPH_P	58	module58:2:160565648	3.56282e-08	module58:2:160462749;module58:2:160513826;module58:2:160565648	312	0.956814	0.0431178	6.52552e-05	2.79231e-06	4.13419e-09
White blood cells	LYMPH_P	66	module66:7:50366637	0	module66:7:50366637;module66:7:50417632	70	0.957535	0.00624041	1.57109e-07	0.0362237	7.90652e-07
White blood cells	LYMPH_P	68	module68:17:15882984	9.29119e-08	module68:17:15882984	107	0.973866	0.0259487	0.000185612	9.85714e-37	6.7958e-39
White blood cells	LYMPH_P	68	module68:17:16219049	2.61671e-11	module68:17:16168784;module68:17:16219049	61	0.997868	0.00213167	6.61101e-08	6.84814e-41	1.44664e-45
White blood cells	LYMPH_P	68	module68:17:16168784	7.05325e-13	module68:17:16168784;module68:17:16219049	97	0.993287	0.00671318	3.00419e-09	3.42039e-45	1.33336e-51
White blood cells	LYMPH_P	70	module70:7:50370254	1.11514e-09	module70:7:50370254	73	0.999477	0.000518996	3.97237e-06	1.04194e-08	2.72574e-11
White blood cells	LYMPH_P	71	module71:7:50370254	4.68939e-09	module71:7:50370254	73	0.99994	4.74487e-05	1.29541e-05	7.18691e-09	8.88877e-11
White blood cells	LYMPH_P	74	module74:7:50366637	0	module74:7:50366637;module74:7:50417632	70	0.974968	0.00333617	1.01072e-08	0.0216959	5.08647e-08
White blood cells	LYMPH_P	76	module76:4:103486216	2.21788e-08	module76:4:103486216;module76:4:103559876	101	0.94147	0.0584287	0.000101553	6.00499e-33	1.02716e-35
White blood cells	LYMPH_P	76	module76:4:103559876	1.21461e-09	module76:4:103486216;module76:4:103559876	203	0.866886	0.133109	4.37085e-06	7.19578e-43	2.34756e-47
White blood cells	LYMPH_P	81	module81:7:50370254	6.26271e-08	module81:7:50370254	73	0.999851	4.06215e-05	0.000108484	7.13946e-09	7.44391e-10
White blood cells	LYMPH_P	9	module9:7:50366637	0	module9:7:50366637;module9:7:50417632	70	0.975691	0.00321467	1.05487e-06	0.0210881	5.30865e-06
White blood cells	LYMPH_P	90	module90:7:50370254	1.20795e-07	module90:7:50370254	73	0.999313	0.000501867	0.000185471	1.03007e-08	1.27265e-09
White blood cells	MONO_P	104	module104:7:50368308	6.70242e-13	module104:7:50368308	73	0.856301	0.143698	1.30344e-06	1.41975e-155	1.28019e-160
White blood cells	MONO_P	107	module107:7:50370254	0	module107:7:50370254	72	0.999998	2.35796e-06	2.08892e-11	1.90532e-135	3.97071e-143
White blood cells	MONO_P	11	module11:7:50370254	3.79006e-08	module11:7:50370254	73	0.999885	4.26572e-05	7.18857e-05	1.02413e-157	7.06162e-159
White blood cells	MONO_P	120	module120:2:160630368	1.19281e-07	module120:2:160630368	317	0.821147	0.17422	0.00463373	5.75863e-44	1.52444e-45
White blood cells	MONO_P	120	module120:7:50366637	7.13873e-13	module120:7:50366637	72	0.994821	0.0051787	5.88168e-08	6.06354e-157	5.7769e-162
White blood cells	MONO_P	120	module120:8:142337734	1.80713e-09	module120:8:142337734	270	0.987881	0.00718172	3.23014e-06	0.0049323	1.95016e-06
White blood cells	MONO_P	127	module127:12:54685880	7.1235e-09	module127:12:54685880	76	0.999927	6.62322e-07	7.22805e-05	5.2303e-19	3.77826e-20
White blood cells	MONO_P	127	module127:7:50417632	9.57149e-10	module127:7:50366637;module127:7:50417632	115	0.999872	0.000118537	9.59046e-06	1.6842e-57	1.44422e-59
White blood cells	MONO_P	127	module127:7:50366637	4.44089e-16	module127:7:50366637;module127:7:50417632	72	0.996349	0.00365111	9.66306e-11	4.56467e-157	9.49092e-165
White blood cells	MONO_P	13	module13:2:160430846	1.0717e-08	module13:2:160430846;module13:2:160483685;module13:2:160567589;module13:2:160621717	100	0.996014	0.00397211	1.38761e-05	1.09392e-52	3.05537e-55
White blood cells	MONO_P	13	module13:2:160567589	1.76624e-08	module13:2:160430846;module13:2:160483685;module13:2:160567589;module13:2:160621717	109	0.982054	0.0179179	2.84746e-05	4.46057e-53	6.72029e-56
White blood cells	MONO_P	13	module13:2:160483685	1.06039e-08	module13:2:160430846;module13:2:160483685;module13:2:160567589;module13:2:160621717	284	0.958288	0.0416893	2.24308e-05	5.97772e-53	3.14402e-56
White blood cells	MONO_P	13	module13:2:160621717	1.11641e-08	module13:2:160430846;module13:2:160483685;module13:2:160567589;module13:2:160621717	311	0.804461	0.195484	5.46359e-05	6.40784e-44	1.78359e-47
White blood cells	MONO_P	13	module13:7:50417632	2.99642e-10	module13:7:50366637;module13:7:50417632	115	0.999878	0.000118513	3.92501e-06	1.68418e-57	5.91063e-60
White blood cells	MONO_P	133	module133:2:160468234	2.86632e-08	module133:2:160468234;module133:2:160604812	281	0.963025	0.0364284	0.000546275	7.91083e-53	1.15574e-54
White blood cells	MONO_P	133	module133:2:85714745	1.51446e-07	module133:2:85714745	208	0.992504	0.00692475	0.000569881	1.32771e-06	9.55682e-08
White blood cells	MONO_P	133	module133:7:50370254	3.062e-13	module133:7:50370254	73	0.999573	0.000427212	4.51913e-09	1.40159e-157	4.43933e-163
White blood cells	MONO_P	14	module14:7:50417632	1.05471e-14	module14:7:50366637;module14:7:50417632	115	0.999882	0.000118462	1.41476e-09	1.6841e-57	2.13047e-63
White blood cells	MONO_P	141	module141:7:50370254	5.49235e-09	module141:7:50370254	73	0.999941	4.39841e-05	1.47432e-05	1.02549e-157	1.44828e-159
White blood cells	MONO_P	144	module144:19:30345658	5.62759e-09	module144:19:30345658	219	0.931334	0.0650837	0.000241183	0.0033293	1.21634e-05
White blood cells	MONO_P	145	module145:2:85725354	4.75357e-08	module145:2:85725354;module145:2:85787123	178	0.96355	0.0362171	0.000227069	6.22601e-06	3.80234e-08
White blood cells	MONO_P	153	module153:7:50370254	2.5228e-08	module153:7:50370254	73	0.999944	4.37095e-06	5.15072e-05	9.86579e-158	5.05976e-159
White blood cells	MONO_P	154	module154:6:144342222	0	module154:6:144291150;module154:6:144342222;module154:6:144394152;module154:6:144446497;module154:6:144610372	67	0.99736	0.00264001	3.87572e-12	6.31073e-10	6.72427e-19
White blood cells	MONO_P	154	module154:6:144394152	0	module154:6:144291150;module154:6:144342222;module154:6:144394152;module154:6:144446497;module154:6:144610372	118	0.898662	0.101245	4.17019e-09	9.35128e-05	3.81783e-12
White blood cells	MONO_P	154	module154:6:144291150	0	module154:6:144291150;module154:6:144342222;module154:6:144394152;module154:6:144446497;module154:6:144610372	207	0.865969	0.134031	1.33112e-10	1.37333e-09	1.35515e-18
White blood cells	MONO_P	154	module154:7:50366637	6.37372e-09	module154:7:50366637;module154:7:50417632	67	0.999981	9.01346e-08	1.90337e-05	1.89989e-135	3.61594e-137
White blood cells	MONO_P	154	module154:7:50417632	1.2629e-11	module154:7:50366637;module154:7:50417632	120	0.932502	0.0674794	1.85101e-05	6.71021e-156	1.81558e-159
White blood cells	MONO_P	159	module159:7:50370254	1.77747e-13	module159:7:50370254	73	0.99925	0.000749562	2.87734e-09	1.71793e-157	2.82653e-163
White blood cells	MONO_P	3	module3:7:50370254	1.70097e-08	module3:7:50370254	73	0.999692	0.000271218	3.72759e-05	1.24847e-157	3.66177e-159
White blood cells	MONO_P	30	module30:7:50370254	2.94098e-13	module30:7:50370254	73	0.999809	0.000191434	4.37153e-09	1.17021e-157	4.29433e-163
White blood cells	MONO_P	32	module32:15:80263345	9.59055e-12	module32:15:80263345	191	0.974267	0.0257331	1.31755e-07	3.57898e-242	1.76561e-247
White blood cells	MONO_P	34	module34:2:85723859	9.42287e-08	module34:2:85723859	182	0.982269	0.0174315	0.000296348	3.08378e-06	4.96298e-08
White blood cells	MONO_P	34	module34:7:50370254	2.94136e-10	module34:7:50370254	73	0.999948	5.04713e-05	1.32516e-06	1.03187e-157	1.30175e-160
White blood cells	MONO_P	35	module35:7:50370254	1.4998e-12	module35:7:50370254	73	0.999726	0.000273834	1.68688e-08	1.25107e-157	1.65709e-162
White blood cells	MONO_P	37	module37:7:50370254	6.66134e-16	module37:7:50370254	73	0.999977	2.31741e-05	2.77589e-11	1.00508e-157	2.72687e-165
White blood cells	MONO_P	37	module37:8:142355494	1.03476e-10	module37:8:142355494	241	0.983873	0.00968338	5.2208e-07	0.00644314	3.15342e-07
White blood cells	MONO_P	4	module4:1:248039451	5.69182e-11	module4:1:248039451	376	0.999978	2.17077e-05	1.25632e-07	2.23961e-09	2.75394e-13
White blood cells	MONO_P	41	module41:2:160458090	5.51873e-08	module41:2:160458090;module41:2:160521154	158	0.987288	0.0126354	7.68065e-05	1.44631e-52	8.15454e-55
White blood cells	MONO_P	41	module41:2:160521154	2.02785e-08	module41:2:160458090;module41:2:160521154	297	0.953649	0.0462916	5.96949e-05	4.34075e-53	5.48458e-56
White blood cells	MONO_P	41	module41:7:50417632	6.10623e-15	module41:7:50366637;module41:7:50417632	115	0.999882	0.000118462	9.2582e-10	1.6841e-57	1.39418e-63
White blood cells	MONO_P	44	module44:7:50258234	0	module44:7:50258234;module44:7:50308527	115	1	1.86083e-09	2.05412e-10	9.22398e-246	1.89472e-252
White blood cells	MONO_P	44	module44:7:50308527	0	module44:7:50258234;module44:7:50308527	64	0.853746	0.146254	1.28065e-09	5.26716e-101	4.58531e-109
White blood cells	MONO_P	48	module48:7:50417632	2.67153e-12	module48:7:50366637;module48:7:50417632	115	0.999881	0.000118463	1.02871e-07	1.68411e-57	1.54912e-61
White blood cells	MONO_P	58	module58:2:160513826	1.40056e-07	module58:2:160462749;module58:2:160513826;module58:2:160565648	9	0.998888	0.000987974	0.000124357	4.56741e-53	2.85873e-54
White blood cells	MONO_P	58	module58:2:160462749	3.46868e-08	module58:2:160462749;module58:2:160513826;module58:2:160565648	277	0.969522	0.030423	5.52288e-05	8.23245e-53	1.44834e-55
White blood cells	MONO_P	58	module58:2:160565648	3.56282e-08	module58:2:160462749;module58:2:160513826;module58:2:160565648	312	0.958852	0.0410862	6.22505e-05	5.55012e-53	8.21731e-56
White blood cells	MONO_P	66	module66:12:54685880	6.24568e-09	module66:12:54685880	76	0.999934	2.12215e-07	6.56877e-05	5.22799e-19	3.43364e-20
White blood cells	MONO_P	66	module66:14:35509786	4.26769e-10	module66:14:35420739;module66:14:35509786;module66:14:35561440;module66:14:35616067;module66:14:35673470;module66:14:35727973;module66:14:35786223;module66:14:35838642	192	0.994425	0.0055709	3.99263e-06	8.62292e-19	5.24393e-22
White blood cells	MONO_P	66	module66:14:35838642	2.19031e-08	module66:14:35420739;module66:14:35509786;module66:14:35561440;module66:14:35616067;module66:14:35673470;module66:14:35727973;module66:14:35786223;module66:14:35838642	240	0.974398	0.0253714	0.000230059	1.99907e-11	1.74564e-13
White blood cells	MONO_P	66	module66:14:35420739	1.16277e-08	module66:14:35420739;module66:14:35509786;module66:14:35561440;module66:14:35616067;module66:14:35673470;module66:14:35727973;module66:14:35786223;module66:14:35838642	295	0.95164	0.0483075	5.25704e-05	2.4201e-16	2.58278e-19
White blood cells	MONO_P	66	module66:14:35727973	6.27942e-13	module66:14:35420739;module66:14:35509786;module66:14:35561440;module66:14:35616067;module66:14:35673470;module66:14:35727973;module66:14:35786223;module66:14:35838642	30	0.913533	0.0864672	3.11758e-07	1.89078e-13	6.74596e-19
White blood cells	MONO_P	66	module66:14:35673470	2.27596e-13	module66:14:35420739;module66:14:35509786;module66:14:35561440;module66:14:35616067;module66:14:35673470;module66:14:35727973;module66:14:35786223;module66:14:35838642	110	0.787974	0.212025	6.30796e-07	9.0459e-14	2.68128e-19
White blood cells	MONO_P	66	module66:7:50417632	4.11338e-11	module66:7:50366637;module66:7:50417632	115	0.999881	0.00011849	8.49743e-07	1.68414e-57	1.27962e-60
White blood cells	MONO_P	68	module68:17:16219049	2.61671e-11	module68:17:16168784;module68:17:16219049	61	0.982091	0.0179047	3.98975e-07	3.55319e-06	7.50596e-11
White blood cells	MONO_P	68	module68:17:16168784	7.05325e-13	module68:17:16168784;module68:17:16219049	97	0.957179	0.0428205	1.70657e-08	2.46266e-07	9.6001e-14
White blood cells	MONO_P	70	module70:7:50370254	1.11514e-09	module70:7:50370254	73	0.999477	0.000518601	3.97134e-06	1.49127e-157	3.90121e-160
White blood cells	MONO_P	71	module71:6:144304358	9.50529e-08	module71:6:144304358	212	0.997914	0.00163085	0.000454803	2.41174e-12	4.17257e-13
White blood cells	MONO_P	71	module71:7:50370254	4.68939e-09	module71:7:50370254	73	0.99994	4.69386e-05	1.29478e-05	1.02839e-157	1.27191e-159
White blood cells	MONO_P	74	module74:2:85720803	2.27882e-09	module74:2:85720803	188	0.981998	0.017981	1.80618e-05	3.17786e-06	3.02683e-09
White blood cells	MONO_P	74	module74:6:144304358	1.76525e-14	module74:6:144304358	212	0.99971	0.000289534	4.52514e-09	1.18281e-12	4.15156e-18
White blood cells	MONO_P	74	module74:7:50417632	1.55653e-13	module74:7:50366637;module74:7:50417632	115	0.999882	0.000118463	1.13994e-08	1.68411e-57	1.71662e-62
White blood cells	MONO_P	76	module76:4:103486216	2.21788e-08	module76:4:103486216;module76:4:103559876	101	0.954943	0.0449787	7.85698e-05	2.60223e-10	4.45113e-13
White blood cells	MONO_P	81	module81:7:50370254	6.26271e-08	module81:7:50370254	73	0.999851	4.01109e-05	0.000108431	1.0216e-157	1.06516e-158
White blood cells	MONO_P	9	module9:7:50417632	3.3703e-10	module9:7:50366637;module9:7:50417632	115	0.999877	0.000118832	4.29681e-06	1.68465e-57	6.47053e-60
White blood cells	MONO_P	90	module90:7:50370254	1.20795e-07	module90:7:50370254	73	0.999313	0.000501467	0.000185421	1.47428e-157	1.82147e-158
White blood cells	NEUT_P	104	module104:7:50368308	6.70242e-13	module104:7:50368308	73	0.856301	0.143698	1.30344e-06	2.55121e-35	2.30042e-40
White blood cells	NEUT_P	105	module105:21:44471469	0	module105:21:44296324;module105:21:44346735;module105:21:44406130;module105:21:44471469	377	0.947894	0.00756335	2.94393e-09	0.0445425	1.54067e-08
White blood cells	NEUT_P	107	module107:7:50370254	0	module107:7:50370254	72	0.999998	2.35796e-06	2.08892e-11	1.32946e-28	2.77061e-36
White blood cells	NEUT_P	11	module11:7:50370254	3.79006e-08	module11:7:50370254	73	0.999885	4.26572e-05	7.18857e-05	1.84042e-37	1.26901e-38
White blood cells	NEUT_P	111	module111:5:173205225	1.78845e-08	module111:5:173205225	310	0.984682	0.0148716	0.000157366	0.000285768	2.8361e-06
White blood cells	NEUT_P	116	module116:7:50366637	0	module116:7:50366637	70	0.993175	0.00570007	0.00112526	1.96885e-12	3.31001e-13
White blood cells	NEUT_P	120	module120:7:50366637	7.13873e-13	module120:7:50366637	72	0.994821	0.0051787	5.88168e-08	1.08959e-36	1.03808e-41
White blood cells	NEUT_P	120	module120:8:142337734	1.80713e-09	module120:8:142337734	270	0.993321	0.00665797	3.02521e-06	1.80549e-05	7.13867e-09
White blood cells	NEUT_P	121	module121:8:30272310	1.53472e-08	module121:8:30272310	122	0.879926	0.11886	0.00121061	3.90269e-06	3.94576e-08
White blood cells	NEUT_P	127	module127:12:54685880	7.1235e-09	module127:12:54685880	76	0.999178	1.17151e-06	7.22632e-05	0.000698301	5.04438e-05
White blood cells	NEUT_P	127	module127:7:50366637	4.44089e-16	module127:7:50366637;module127:7:50417632	72	0.996349	0.00365111	9.66306e-11	8.20251e-37	1.70548e-44
White blood cells	NEUT_P	128	module128:21:44473425	1.52601e-07	module128:21:44473425	371	0.852819	0.025726	0.000796673	0.117147	0.00351135
White blood cells	NEUT_P	13	module13:2:160430846	1.0717e-08	module13:2:160430846;module13:2:160483685;module13:2:160567589;module13:2:160621717	100	0.996125	0.00386134	1.35671e-05	6.56697e-22	1.83418e-24
White blood cells	NEUT_P	13	module13:2:160567589	1.76624e-08	module13:2:160430846;module13:2:160483685;module13:2:160567589;module13:2:160621717	109	0.982113	0.0178589	2.83858e-05	3.93277e-21	5.9251e-24
White blood cells	NEUT_P	13	module13:2:160483685	1.06039e-08	module13:2:160430846;module13:2:160483685;module13:2:160567589;module13:2:160621717	284	0.965942	0.0340398	1.84115e-05	1.12867e-21	5.93633e-25
White blood cells	NEUT_P	13	module13:2:160621717	1.11641e-08	module13:2:160430846;module13:2:160483685;module13:2:160567589;module13:2:160621717	311	0.848981	0.150976	4.22597e-05	3.50782e-16	9.76383e-20
White blood cells	NEUT_P	13	module13:5:173205318	6.80943e-10	module13:5:173205318	311	0.985294	0.014421	7.07944e-06	0.000277654	1.27586e-07
White blood cells	NEUT_P	13	module13:7:50366637	0	module13:7:50366637;module13:7:50417632	70	0.994584	0.0054094	6.69444e-06	1.88376e-12	1.9692e-15
White blood cells	NEUT_P	133	module133:2:160468234	2.86632e-08	module133:2:160468234;module133:2:160604812	281	0.966228	0.0332719	0.000500206	9.9143e-22	1.44844e-23
White blood cells	NEUT_P	133	module133:7:50370254	3.062e-13	module133:7:50370254	73	0.999573	0.000427212	4.51913e-09	2.51873e-37	7.97771e-43
White blood cells	NEUT_P	14	module14:7:50366637	0	module14:7:50366637;module14:7:50417632	67	1	1.07152e-11	2.49124e-10	3.22766e-13	8.04088e-20
White blood cells	NEUT_P	141	module141:7:50370254	5.49235e-09	module141:7:50370254	73	0.999941	4.39841e-05	1.47432e-05	1.84286e-37	2.60264e-39
White blood cells	NEUT_P	146	module146:5:173205058	9.92688e-09	module146:5:173205058	311	0.987428	0.0122835	4.86634e-05	0.00023917	8.77018e-07
White blood cells	NEUT_P	153	module153:3:101044144	2.22045e-16	module153:3:100930681;module153:3:100987978;module153:3:101044144;module153:3:101095727;module153:3:101167346;module153:3:101233856	209	0.832757	0.0202461	5.26152e-12	0.146997	3.6692e-11
White blood cells	NEUT_P	153	module153:7:50370254	2.5228e-08	module153:7:50370254	73	0.999944	4.37095e-06	5.15072e-05	1.77294e-37	9.09267e-39
White blood cells	NEUT_P	154	module154:6:144342222	0	module154:6:144291150;module154:6:144342222;module154:6:144394152;module154:6:144446497;module154:6:144610372	67	0.955819	0.00506418	6.41448e-12	0.0391166	4.16799e-11
White blood cells	NEUT_P	154	module154:7:50366637	6.37372e-09	module154:7:50366637;module154:7:50417632	67	0.999981	9.01346e-08	1.90337e-05	1.3254e-28	2.52254e-30
White blood cells	NEUT_P	154	module154:7:50417632	1.2629e-11	module154:7:50366637;module154:7:50417632	120	0.932502	0.0674794	1.85101e-05	1.20522e-35	3.26095e-39
White blood cells	NEUT_P	156	module156:3:101044144	1.4988e-14	module156:3:100930681;module156:3:100987978;module156:3:101044144;module156:3:101111312;module156:3:101161330;module156:3:101242751	142	0.866429	0.0126091	2.49015e-10	0.120962	2.23526e-09
White blood cells	NEUT_P	159	module159:7:50370254	1.77747e-13	module159:7:50370254	73	0.99925	0.000749562	2.87734e-09	3.08721e-37	5.07942e-43
White blood cells	NEUT_P	25	module25:3:101011537	1.44216e-11	module25:3:101011537;module25:3:101084604;module25:3:101136402;module25:3:101189490;module25:3:101267385	123	0.92781	0.00914238	3.52581e-07	0.0630449	2.20735e-06
White blood cells	NEUT_P	3	module3:7:50370254	1.70097e-08	module3:7:50370254	73	0.999692	0.000271218	3.72759e-05	2.24356e-37	6.58039e-39
White blood cells	NEUT_P	30	module30:7:50370254	2.94098e-13	module30:7:50370254	73	0.999809	0.000191434	4.37153e-09	2.10292e-37	7.71715e-43
White blood cells	NEUT_P	32	module32:15:80263345	9.59055e-12	module32:15:80263345	191	0.983139	0.0167243	8.73556e-08	0.000136314	6.72474e-10
White blood cells	NEUT_P	34	module34:7:50370254	2.94136e-10	module34:7:50370254	73	0.999948	5.04713e-05	1.32516e-06	1.85433e-37	2.33932e-40
White blood cells	NEUT_P	35	module35:7:50370254	1.4998e-12	module35:7:50370254	73	0.999726	0.000273834	1.68688e-08	2.24824e-37	2.97787e-42
White blood cells	NEUT_P	37	module37:7:50370254	6.66134e-16	module37:7:50370254	73	0.999977	2.31741e-05	2.77589e-11	1.80619e-37	4.90032e-45
White blood cells	NEUT_P	37	module37:8:142355494	1.03476e-10	module37:8:142355494	241	0.993432	0.00655012	3.69199e-07	1.78038e-05	8.71362e-10
White blood cells	NEUT_P	41	module41:2:160458090	5.51873e-08	module41:2:160458090;module41:2:160521154	158	0.987033	0.0128889	7.82343e-05	6.8648e-22	3.87048e-24
White blood cells	NEUT_P	41	module41:2:160521154	2.02785e-08	module41:2:160458090;module41:2:160521154	297	0.94967	0.0502654	6.47108e-05	2.22801e-21	2.81511e-24
White blood cells	NEUT_P	41	module41:7:50366637	0	module41:7:50366637;module41:7:50417632	70	0.995105	0.00489471	8.47716e-10	1.73251e-12	2.49359e-19
White blood cells	NEUT_P	44	module44:7:50308527	0	module44:7:50258234;module44:7:50308527	64	0.998868	0.000997287	1.73775e-11	0.000135155	1.17659e-12
White blood cells	NEUT_P	48	module48:5:173205225	7.68374e-08	module48:5:173205225	310	0.985679	0.0133658	0.000684571	0.000258647	1.23376e-05
White blood cells	NEUT_P	48	module48:7:50366637	0	module48:7:50366637;module48:7:50417632	70	0.994883	0.00511299	4.48837e-06	1.79666e-12	1.32027e-15
White blood cells	NEUT_P	58	module58:2:160513826	1.40056e-07	module58:2:160462749;module58:2:160513826;module58:2:160565648	9	0.998888	0.000988058	0.000124362	4.39672e-21	2.75189e-22
White blood cells	NEUT_P	58	module58:2:160462749	3.46868e-08	module58:2:160462749;module58:2:160513826;module58:2:160565648	277	0.972954	0.0269963	4.92064e-05	8.37828e-22	1.47399e-24
White blood cells	NEUT_P	58	module58:2:160565648	3.56282e-08	module58:2:160462749;module58:2:160513826;module58:2:160565648	312	0.958454	0.0414832	6.28376e-05	4.53187e-21	6.70973e-24
White blood cells	NEUT_P	66	module66:12:54685880	6.24568e-09	module66:12:54685880	76	0.99919	7.21523e-07	6.56723e-05	0.000697995	4.5843e-05
White blood cells	NEUT_P	66	module66:7:50366637	0	module66:7:50366637;module66:7:50417632	70	0.99291	0.00709029	1.76431e-07	2.37771e-12	5.1898e-17
White blood cells	NEUT_P	68	module68:17:15882984	9.29119e-08	module68:17:15882984	107	0.975214	0.02461	0.000176392	4.11001e-38	2.83356e-40
White blood cells	NEUT_P	68	module68:17:16219049	2.61671e-11	module68:17:16168784;module68:17:16219049	61	0.998249	0.00175082	5.80729e-08	1.40099e-43	2.95952e-48
White blood cells	NEUT_P	68	module68:17:16168784	7.05325e-13	module68:17:16168784;module68:17:16219049	97	0.993372	0.00662845	2.97119e-09	1.14524e-47	4.46444e-54
White blood cells	NEUT_P	70	module70:7:50370254	1.11514e-09	module70:7:50370254	73	0.999477	0.000518601	3.97134e-06	2.67989e-37	7.01068e-40
White blood cells	NEUT_P	71	module71:6:144304358	9.50529e-08	module71:6:144304358	212	0.998188	0.00136112	0.000408184	3.66025e-05	6.33261e-06
White blood cells	NEUT_P	71	module71:7:50370254	4.68939e-09	module71:7:50370254	73	0.99994	4.69386e-05	1.29478e-05	1.84807e-37	2.2857e-39
White blood cells	NEUT_P	74	module74:6:144304358	1.76525e-14	module74:6:144304358	212	0.999827	0.000155282	4.05433e-09	1.79205e-05	6.28993e-11
White blood cells	NEUT_P	74	module74:7:50366637	0	module74:7:50366637;module74:7:50417632	70	0.996949	0.00305081	9.48974e-09	1.19067e-12	2.79145e-18
White blood cells	NEUT_P	76	module76:4:103486216	2.21788e-08	module76:4:103486216;module76:4:103559876	101	0.951005	0.0489102	8.5288e-05	3.56272e-19	6.09406e-22
White blood cells	NEUT_P	76	module76:4:103559876	1.21461e-09	module76:4:103486216;module76:4:103559876	203	0.881743	0.118253	3.88668e-06	5.18435e-26	1.69135e-30
White blood cells	NEUT_P	81	module81:7:50370254	6.26271e-08	module81:7:50370254	73	0.999851	4.01109e-05	0.000108431	1.83587e-37	1.91415e-38
White blood cells	NEUT_P	9	module9:7:50366637	0	module9:7:50366637;module9:7:50417632	70	0.997085	0.00291376	9.84505e-07	1.15039e-12	2.89596e-16
White blood cells	NEUT_P	90	module90:7:50370254	1.20795e-07	module90:7:50370254	73	0.999313	0.000501467	0.000185421	2.64935e-37	3.27327e-38
White blood cells	EO_P	111	module111:5:173205225	1.78845e-08	module111:5:173205225	310	0.996993	0.00290337	3.87092e-05	6.41313e-05	6.36472e-07
White blood cells	EO_P	120	module120:2:160630368	1.19281e-07	module120:2:160630368	317	0.78986	0.176235	0.00468625	0.0284646	0.000753522
White blood cells	EO_P	127	module127:12:54685880	7.1235e-09	module127:12:54685880	76	0.999927	6.62323e-07	7.22805e-05	4.85114e-11	3.50437e-12
White blood cells	EO_P	13	module13:2:160621717	1.11641e-08	module13:2:160430846;module13:2:160483685;module13:2:160567589;module13:2:160621717	311	0.844741	0.131665	3.68834e-05	0.0235499	6.55498e-06
White blood cells	EO_P	13	module13:2:160430846	1.0717e-08	module13:2:160430846;module13:2:160483685;module13:2:160567589;module13:2:160621717	100	0.839417	0.0312694	8.96811e-05	0.128864	0.000359921
White blood cells	EO_P	13	module13:2:160567589	1.76624e-08	module13:2:160430846;module13:2:160483685;module13:2:160567589;module13:2:160621717	109	0.777283	0.106998	0.000162374	0.115383	0.000173836
White blood cells	EO_P	13	module13:2:85737304	1.64633e-07	module13:2:85737304	149	0.956578	0.0367242	0.000818769	0.00575391	0.000125027
White blood cells	EO_P	13	module13:5:173205318	6.80943e-10	module13:5:173205318	311	0.997206	0.00273082	1.71308e-06	6.12968e-05	2.81668e-08
White blood cells	EO_P	133	module133:2:160604812	1.34166e-08	module133:2:160468234;module133:2:160604812	311	0.845199	0.131102	0.00012381	0.0235537	2.21011e-05
White blood cells	EO_P	133	module133:2:85714745	1.51446e-07	module133:2:85714745	208	0.918269	0.0518085	0.00379526	0.024373	0.00175436
White blood cells	EO_P	145	module145:2:85787123	8.59317e-08	module145:2:85725354;module145:2:85787123	96	0.973856	0.0232196	0.000234802	0.00266415	2.58561e-05
White blood cells	EO_P	145	module145:2:85725354	4.75357e-08	module145:2:85725354;module145:2:85787123	178	0.97022	0.0217116	0.000138522	0.00788206	4.81372e-05
White blood cells	EO_P	146	module146:5:173205058	9.92688e-09	module146:5:173205058	311	0.987594	0.0121412	4.81424e-05	0.000215868	7.9157e-07
White blood cells	EO_P	153	module153:3:100930681	5.55338e-11	module153:3:100930681;module153:3:100987978;module153:3:101044144;module153:3:101095727;module153:3:101167346;module153:3:101233856	166	0.999361	0.000637433	1.33611e-07	1.06532e-06	8.69613e-11
White blood cells	EO_P	153	module153:3:100987978	6.55487e-12	module153:3:100930681;module153:3:100987978;module153:3:101044144;module153:3:101095727;module153:3:101167346;module153:3:101233856	78	0.995522	0.00447723	3.27065e-08	4.58755e-07	2.74163e-12
White blood cells	EO_P	153	module153:3:101095727	3.33067e-16	module153:3:100930681;module153:3:100987978;module153:3:101044144;module153:3:101095727;module153:3:101167346;module153:3:101233856	66	0.991	0.00899967	3.31427e-12	3.23378e-13	1.07276e-22
White blood cells	EO_P	153	module153:3:101167346	0	module153:3:100930681;module153:3:100987978;module153:3:101044144;module153:3:101095727;module153:3:101167346;module153:3:101233856	217	0.984957	0.0150432	3.37011e-12	1.46454e-13	3.07937e-23
White blood cells	EO_P	153	module153:3:101044144	2.22045e-16	module153:3:100930681;module153:3:100987978;module153:3:101044144;module153:3:101095727;module153:3:101167346;module153:3:101233856	209	0.964233	0.0357668	9.16848e-12	1.67113e-13	4.17131e-23
White blood cells	EO_P	153	module153:3:101233856	2.22045e-16	module153:3:100930681;module153:3:100987978;module153:3:101044144;module153:3:101095727;module153:3:101167346;module153:3:101233856	137	0.876961	0.123039	4.03564e-11	2.57769e-13	8.39493e-23
White blood cells	EO_P	156	module156:3:100930681	1.98109e-09	module156:3:100930681;module156:3:100987978;module156:3:101044144;module156:3:101111312;module156:3:101161330;module156:3:101242751	166	0.999065	0.000931057	3.00515e-06	1.25623e-06	1.95592e-09
White blood cells	EO_P	156	module156:3:101044144	1.4988e-14	module156:3:100930681;module156:3:100987978;module156:3:101044144;module156:3:101111312;module156:3:101161330;module156:3:101242751	142	0.995945	0.00405491	9.33352e-11	2.63129e-13	4.86239e-21
White blood cells	EO_P	156	module156:3:100987978	2.76381e-11	module156:3:100930681;module156:3:100987978;module156:3:101044144;module156:3:101111312;module156:3:101161330;module156:3:101242751	78	0.99575	0.00424925	1.0548e-07	4.39664e-07	8.84186e-12
White blood cells	EO_P	156	module156:3:101161330	1.53211e-14	module156:3:100930681;module156:3:100987978;module156:3:101044144;module156:3:101111312;module156:3:101161330;module156:3:101242751	85	0.993702	0.00629816	5.66592e-10	6.36095e-13	4.94259e-20
White blood cells	EO_P	156	module156:3:101242751	1.66533e-15	module156:3:100930681;module156:3:100987978;module156:3:101044144;module156:3:101111312;module156:3:101161330;module156:3:101242751	176	0.988005	0.0119946	5.4343e-11	2.67923e-14	1.12148e-22
White blood cells	EO_P	156	module156:3:101111312	8.21565e-15	module156:3:100930681;module156:3:100987978;module156:3:101044144;module156:3:101111312;module156:3:101161330;module156:3:101242751	240	0.933075	0.0669246	2.29721e-10	2.05735e-13	6.96482e-22
White blood cells	EO_P	25	module25:3:101011537	1.44216e-11	module25:3:101011537;module25:3:101084604;module25:3:101136402;module25:3:101189490;module25:3:101267385	123	0.999999	5.92029e-07	3.50331e-08	1.17058e-12	4.09849e-17
White blood cells	EO_P	25	module25:3:101189490	1.47434e-07	module25:3:101011537;module25:3:101084604;module25:3:101136402;module25:3:101189490;module25:3:101267385	49	0.997254	0.00245332	0.000293057	7.1147e-13	6.04251e-14
White blood cells	EO_P	25	module25:3:101267385	6.95e-13	module25:3:101011537;module25:3:101084604;module25:3:101136402;module25:3:101189490;module25:3:101267385	170	0.996992	0.00300841	6.18189e-09	8.32943e-15	1.28556e-20
White blood cells	EO_P	25	module25:3:101136402	2.54501e-11	module25:3:101011537;module25:3:101084604;module25:3:101136402;module25:3:101189490;module25:3:101267385	121	0.993769	0.00623133	7.74904e-08	7.70143e-14	8.25991e-19
White blood cells	EO_P	25	module25:3:101084604	1.18425e-11	module25:3:101011537;module25:3:101084604;module25:3:101136402;module25:3:101189490;module25:3:101267385	243	0.984234	0.015766	3.58706e-08	6.33223e-14	1.35605e-19
White blood cells	EO_P	34	module34:2:85723859	9.42287e-08	module34:2:85723859	182	0.941421	0.0425278	0.000699587	0.0151081	0.000243147
White blood cells	EO_P	35	module35:6:159510816	1.37747e-08	module35:6:159510816	252	0.82627	0.172907	0.000695633	0.000127246	5.09497e-07
White blood cells	EO_P	37	module37:2:85806266	2.91796e-08	module37:2:85755139;module37:2:85806266	53	0.993253	0.00502127	6.59564e-05	0.0016417	1.80032e-05
White blood cells	EO_P	37	module37:2:85755139	4.42369e-09	module37:2:85755139;module37:2:85806266	163	0.967178	0.0291325	3.64087e-05	0.00364878	4.41357e-06
White blood cells	EO_P	4	module4:12:8142264	9.76553e-08	module4:12:8142264	190	0.961913	0.036926	0.000226892	0.000928079	5.55781e-06
White blood cells	EO_P	41	module41:2:160458090	5.51873e-08	module41:2:160458090;module41:2:160521154	158	0.755445	0.122561	0.000695278	0.120619	0.000680065
White blood cells	EO_P	48	module48:5:173205225	7.68374e-08	module48:5:173205225	310	0.995479	0.00418431	0.000247078	8.51682e-05	4.06255e-06
White blood cells	EO_P	51	module51:3:101550022	1.11022e-16	module51:3:100845870;module51:3:100908032;module51:3:100963761;module51:3:101023748;module51:3:101074782;module51:3:101124982;module51:3:101175008;module51:3:101231871;module51:3:101288157;module51:3:101356219;module51:3:101423139;module51:3:101483208;module51:3:101550022	125	0.999922	7.77053e-05	2.26234e-12	6.12658e-15	1.2862e-23
White blood cells	EO_P	51	module51:3:101288157	0	module51:3:100845870;module51:3:100908032;module51:3:100963761;module51:3:101023748;module51:3:101074782;module51:3:101124982;module51:3:101175008;module51:3:101231871;module51:3:101288157;module51:3:101356219;module51:3:101423139;module51:3:101483208;module51:3:101550022	64	0.99895	0.00104961	8.53786e-13	3.15524e-11	1.31502e-20
White blood cells	EO_P	51	module51:3:101423139	3.04774e-10	module51:3:100845870;module51:3:100908032;module51:3:100963761;module51:3:101023748;module51:3:101074782;module51:3:101124982;module51:3:101175008;module51:3:101231871;module51:3:101288157;module51:3:101356219;module51:3:101423139;module51:3:101483208;module51:3:101550022	32	0.996005	0.00399361	1.17126e-06	1.87755e-11	4.40736e-15
White blood cells	EO_P	51	module51:3:101231871	0	module51:3:100845870;module51:3:100908032;module51:3:100963761;module51:3:101023748;module51:3:101074782;module51:3:101124982;module51:3:101175008;module51:3:101231871;module51:3:101288157;module51:3:101356219;module51:3:101423139;module51:3:101483208;module51:3:101550022	55	0.995731	0.00426864	1.51288e-08	3.45535e-14	9.93004e-20
White blood cells	EO_P	51	module51:3:101483208	1.78449e-10	module51:3:100845870;module51:3:100908032;module51:3:100963761;module51:3:101023748;module51:3:101074782;module51:3:101124982;module51:3:101175008;module51:3:101231871;module51:3:101288157;module51:3:101356219;module51:3:101423139;module51:3:101483208;module51:3:101550022	105	0.988431	0.0115676	9.16555e-07	7.52088e-11	5.49003e-15
White blood cells	EO_P	51	module51:3:101175008	0	module51:3:100845870;module51:3:100908032;module51:3:100963761;module51:3:101023748;module51:3:101074782;module51:3:101124982;module51:3:101175008;module51:3:101231871;module51:3:101288157;module51:3:101356219;module51:3:101423139;module51:3:101483208;module51:3:101550022	14	0.981804	0.00316356	0.00908474	0.00186348	0.0040839
White blood cells	EO_P	51	module51:3:100845870	0	module51:3:100845870;module51:3:100908032;module51:3:100963761;module51:3:101023748;module51:3:101074782;module51:3:101124982;module51:3:101175008;module51:3:101231871;module51:3:101288157;module51:3:101356219;module51:3:101423139;module51:3:101483208;module51:3:101550022	288	0.975799	0.00972586	1.22901e-11	0.0144752	1.66237e-11
White blood cells	EO_P	51	module51:3:100963761	0	module51:3:100845870;module51:3:100908032;module51:3:100963761;module51:3:101023748;module51:3:101074782;module51:3:101124982;module51:3:101175008;module51:3:101231871;module51:3:101288157;module51:3:101356219;module51:3:101423139;module51:3:101483208;module51:3:101550022	77	0.961641	0.00895211	1.13594e-11	0.0294066	3.36948e-11
White blood cells	EO_P	51	module51:3:101356219	2.61279e-10	module51:3:100845870;module51:3:100908032;module51:3:100963761;module51:3:101023748;module51:3:101074782;module51:3:101124982;module51:3:101175008;module51:3:101231871;module51:3:101288157;module51:3:101356219;module51:3:101423139;module51:3:101483208;module51:3:101550022	109	0.955666	0.0443312	3.28528e-06	1.86973e-11	1.35637e-15
White blood cells	EO_P	58	module58:2:160513826	1.40056e-07	module58:2:160462749;module58:2:160513826;module58:2:160565648	9	0.837801	0.0180548	0.00118248	0.134541	0.00842089
White blood cells	EO_P	66	module66:12:54685880	6.24568e-09	module66:12:54685880	76	0.999934	2.12217e-07	6.56877e-05	4.849e-11	3.18473e-12
White blood cells	EO_P	74	module74:2:85720803	2.27882e-09	module74:2:85720803	188	0.964148	0.025351	2.50645e-05	0.010466	9.96855e-06
White blood cells	EO_P	85	module85:7:148649606	1.03517e-07	module85:7:148649606	177	0.991737	0.00787697	0.000331426	5.28179e-05	1.97382e-06
White blood cells	BASO_P	104	module104:7:50368308	6.70242e-13	module104:7:50368308	73	0.983256	0.0167443	1.59849e-07	8.48307e-12	7.64918e-17
White blood cells	BASO_P	107	module107:7:50370254	0	module107:7:50370254	72	0.763311	0.236689	4.94852e-09	1.8798e-10	3.91752e-18
White blood cells	BASO_P	11	module11:7:50370254	3.79006e-08	module11:7:50370254	73	0.998187	0.00163163	0.000181332	1.25875e-12	8.67934e-14
White blood cells	BASO_P	116	module116:7:50366637	0	module116:7:50366637	70	0.996908	0.00250351	0.000588488	1.09645e-11	1.84335e-12
White blood cells	BASO_P	120	module120:7:50366637	7.13873e-13	module120:7:50366637	72	0.992617	0.00738301	7.97969e-08	7.28875e-12	6.94419e-17
White blood cells	BASO_P	127	module127:12:54685880	7.1235e-09	module127:12:54685880	76	0.98857	0.00478432	0.000417021	0.00580933	0.000419654
White blood cells	BASO_P	127	module127:7:50417632	9.57149e-10	module127:7:50366637;module127:7:50417632	115	0.999991	8.06526e-08	8.57571e-06	1.06056e-12	9.09442e-15
White blood cells	BASO_P	127	module127:7:50366637	4.44089e-16	module127:7:50366637;module127:7:50417632	72	0.994644	0.0053557	1.32037e-10	5.52628e-12	1.14903e-19
White blood cells	BASO_P	13	module13:7:50417632	2.99642e-10	module13:7:50366637;module13:7:50417632	115	0.999996	5.84265e-08	3.5097e-06	1.06054e-12	3.72199e-15
White blood cells	BASO_P	13	module13:7:50366637	0	module13:7:50366637;module13:7:50417632	70	0.997416	0.00258016	3.73984e-06	1.12062e-11	1.17145e-14
White blood cells	BASO_P	133	module133:7:50370254	3.062e-13	module133:7:50370254	73	0.997404	0.00259634	1.13827e-08	1.72012e-12	5.44824e-18
White blood cells	BASO_P	14	module14:1:156268038	6.9418e-08	module14:1:156268038	211	0.976555	0.0219619	0.000432156	0.00103107	1.94252e-05
White blood cells	BASO_P	14	module14:7:50366637	0	module14:7:50366637;module14:7:50417632	67	1	8.3182e-12	2.49124e-10	5.40073e-11	1.34545e-17
White blood cells	BASO_P	14	module14:7:50417632	1.05471e-14	module14:7:50366637;module14:7:50417632	115	1	1.17838e-08	1.26506e-09	1.0605e-12	1.34158e-18
White blood cells	BASO_P	141	module141:7:50370254	5.49235e-09	module141:7:50370254	73	0.998343	0.00162026	3.6982e-05	1.25337e-12	1.77012e-14
White blood cells	BASO_P	153	module153:7:50370254	2.5228e-08	module153:7:50370254	73	0.998333	0.00153745	0.00013005	1.21373e-12	6.22475e-14
White blood cells	BASO_P	154	module154:7:50366637	6.37372e-09	module154:7:50366637;module154:7:50417632	67	0.999981	9.0135e-08	1.90337e-05	2.75718e-10	5.24756e-12
White blood cells	BASO_P	154	module154:7:50417632	1.2629e-11	module154:7:50366637;module154:7:50417632	120	0.998555	0.00144422	6.60939e-07	1.16879e-12	3.16238e-16
White blood cells	BASO_P	159	module159:7:50370254	1.77747e-13	module159:7:50370254	73	0.9966	0.00340018	7.23408e-09	2.10449e-12	3.46254e-18
White blood cells	BASO_P	3	module3:7:50370254	1.70097e-08	module3:7:50370254	73	0.997703	0.00220263	9.38664e-05	1.53182e-12	4.49285e-14
White blood cells	BASO_P	30	module30:7:50370254	2.94098e-13	module30:7:50370254	73	0.997993	0.00200684	1.10269e-08	1.43824e-12	5.27795e-18
White blood cells	BASO_P	34	module34:7:50370254	2.94136e-10	module34:7:50370254	73	0.998347	0.0016496	3.34052e-06	1.26742e-12	1.59892e-15
White blood cells	BASO_P	35	module35:7:50370254	1.4998e-12	module35:7:50370254	73	0.997787	0.0022131	4.25293e-08	1.53687e-12	2.03564e-17
White blood cells	BASO_P	37	module37:7:50370254	6.66134e-16	module37:7:50370254	73	0.998415	0.00158498	7.00896e-11	1.23653e-12	3.35479e-20
White blood cells	BASO_P	41	module41:7:50417632	6.10623e-15	module41:7:50366637;module41:7:50417632	115	1	1.17338e-08	8.2786e-10	1.0605e-12	8.77933e-19
White blood cells	BASO_P	41	module41:7:50366637	0	module41:7:50366637;module41:7:50417632	70	0.997311	0.00268861	5.30511e-10	1.15456e-11	1.66174e-18
White blood cells	BASO_P	48	module48:7:50417632	2.67153e-12	module48:7:50366637;module48:7:50417632	115	1	1.30774e-08	9.1986e-08	1.0605e-12	9.75498e-17
White blood cells	BASO_P	48	module48:7:50366637	0	module48:7:50366637;module48:7:50417632	70	0.997418	0.00257906	2.62818e-06	1.12028e-11	8.23237e-15
White blood cells	BASO_P	60	module60:19:33754548	8.60873e-08	module60:19:33754548	261	0.998137	0.00151716	0.000345337	3.64365e-102	5.00254e-103
White blood cells	BASO_P	66	module66:12:54685880	6.24568e-09	module66:12:54685880	76	0.98865	0.00478213	0.000379014	0.00580721	0.000381407
White blood cells	BASO_P	66	module66:7:50417632	4.11338e-11	module66:7:50366637;module66:7:50417632	115	0.999999	3.70731e-08	7.59832e-07	1.06052e-12	8.05791e-16
White blood cells	BASO_P	66	module66:7:50366637	0	module66:7:50366637;module66:7:50417632	70	0.99763	0.00237009	7.3507e-08	1.05489e-11	2.3025e-16
White blood cells	BASO_P	70	module70:7:50370254	1.11514e-09	module70:7:50370254	73	0.997255	0.00273558	9.76522e-06	1.7867e-12	4.67406e-15
White blood cells	BASO_P	71	module71:7:50370254	4.68939e-09	module71:7:50370254	73	0.998323	0.00164451	3.26866e-05	1.26498e-12	1.56452e-14
White blood cells	BASO_P	74	module74:7:50417632	1.55653e-13	module74:7:50366637;module74:7:50417632	115	1	1.30211e-08	1.01932e-08	1.0605e-12	1.08098e-17
White blood cells	BASO_P	74	module74:7:50366637	0	module74:7:50366637;module74:7:50417632	70	0.99714	0.00286017	9.04323e-09	1.20824e-11	2.83266e-17
White blood cells	BASO_P	81	module81:7:50370254	6.26271e-08	module81:7:50370254	73	0.9981	0.00162662	0.000273664	1.2563e-12	1.30988e-13
White blood cells	BASO_P	9	module9:7:50417632	3.3703e-10	module9:7:50366637;module9:7:50417632	115	0.999996	3.43115e-07	3.84217e-06	1.06085e-12	4.07457e-15
White blood cells	BASO_P	9	module9:7:50366637	0	module9:7:50366637;module9:7:50417632	70	0.996999	0.0029999	1.00617e-06	1.25197e-11	3.15167e-15
White blood cells	BASO_P	90	module90:7:50370254	1.20795e-07	module90:7:50370254	73	0.996773	0.00276249	0.000464457	1.79935e-12	2.22309e-13
Red blood cells	RET_P	15	module15:17:33867678	4.04616e-09	module15:17:33867678	157	0.985212	0.0147661	2.16179e-05	1.43253e-227	1.96608e-230
Red blood cells	RET_P	15	module15:2:8762414	2.09485e-09	module15:2:8762414	269	0.998327	0.00167059	2.78186e-06	1.96165e-163	2.04466e-166
Red blood cells	RET_P	15	module15:6:139840693	1.13384e-09	module15:6:139840693	312	0.998944	0.00105398	1.5612e-06	1.92988e-282	1.46763e-285
Red blood cells	RET_P	4	module4:12:8142264	9.76553e-08	module4:12:8142264	190	0.783467	0.214558	0.00128957	0.000681169	4.07919e-06
Red blood cells	RET_P	4	module4:3:56848999	0	module4:3:56848999;module4:3:56901292	216	0.922143	0.0208658	4.65497e-09	0.0569916	1.21762e-08
Red blood cells	RET_P	44	module44:7:50258234	0	module44:7:50258234;module44:7:50308527	115	0.998637	0.000316343	2.70113e-10	0.00104676	2.15018e-10
Red blood cells	RET_P	44	module44:7:50308527	0	module44:7:50258234;module44:7:50308527	64	0.972352	0.00173293	2.35507e-11	0.0259156	2.25607e-10
Red blood cells	RET_P	76	module76:4:103486216	2.21788e-08	module76:4:103486216;module76:4:103559876	101	0.939979	0.0597453	0.000103803	0.000171628	2.93571e-07
Red blood cells	RET	102	module102:7:50427982	9.09633e-08	module102:7:50427982	152	0.998758	0.00116103	7.72509e-05	3.32216e-06	1.18826e-07
Red blood cells	RET	15	module15:17:33867678	4.04616e-09	module15:17:33867678	157	0.991032	0.00895393	1.3649e-05	4.2654e-212	5.85404e-215
Red blood cells	RET	15	module15:2:8762414	2.09485e-09	module15:2:8762414	269	0.998336	0.00166103	2.77191e-06	1.44765e-176	1.50891e-179
Red blood cells	RET	15	module15:6:139840693	1.13384e-09	module15:6:139840693	312	0.998941	0.00105765	1.56399e-06	8.19551e-215	6.23249e-218
Red blood cells	RET	15	module15:7:50426097	0	module15:7:50426097	135	0.960024	0.0345264	5.94342e-09	0.00544946	9.12699e-10
Red blood cells	RET	2	module2:7:50427982	5.67873e-08	module2:7:50427982	152	0.998331	0.0016135	5.09116e-05	4.01749e-06	7.83115e-08
Red blood cells	RET	4	module4:12:8142264	9.76553e-08	module4:12:8142264	190	0.883679	0.11556	0.000697324	6.34027e-05	3.79688e-07
Red blood cells	RET	4	module4:3:56901292	7.14317e-13	module4:3:56848999;module4:3:56901292	126	0.820801	0.160257	4.05141e-07	0.0189419	4.76426e-08
Red blood cells	RET	44	module44:7:50258234	0	module44:7:50258234;module44:7:50308527	115	0.999247	0.000128005	2.31551e-10	0.000625445	1.28474e-10
Red blood cells	RET	44	module44:7:50308527	0	module44:7:50258234;module44:7:50308527	64	0.98303	0.00225399	2.81798e-11	0.014716	1.2811e-10
Red blood cells	RET	76	module76:4:103486216	2.21788e-08	module76:4:103486216;module76:4:103559876	101	0.938401	0.0614902	0.000106785	1.984e-06	3.39364e-09
Red blood cells	MRV	102	module102:7:50427982	9.09633e-08	module102:7:50427982	149	0.998882	0.000820853	0.000297487	8.88187e-266	1.452e-266
Red blood cells	MRV	107	module107:7:50370254	0	module107:7:50370254	72	0.999993	6.51378e-06	2.09757e-11	4.22389e-11	8.80263e-19
Red blood cells	MRV	11	module11:7:50370254	3.79006e-08	module11:7:50370254	73	0.972546	0.0256199	0.00183361	1.11598e-09	7.6949e-11
Red blood cells	MRV	120	module120:7:50366637	7.13873e-13	module120:7:50366637	72	0.999808	0.000192073	1.13554e-08	5.02142e-11	4.78404e-16
Red blood cells	MRV	127	module127:12:54685880	7.1235e-09	module127:12:54685880	76	0.999927	6.62322e-07	7.22805e-05	3.5532e-16	2.56675e-17
Red blood cells	MRV	127	module127:7:50366637	4.44089e-16	module127:7:50366637;module127:7:50417632	72	0.999727	0.000272853	2.64597e-11	5.3614e-11	1.11475e-18
Red blood cells	MRV	133	module133:7:50370254	3.062e-13	module133:7:50370254	73	0.99765	0.00235008	1.06035e-08	1.4049e-10	4.44983e-16
Red blood cells	MRV	141	module141:7:50370254	5.49235e-09	module141:7:50370254	73	0.962484	0.0369805	0.000535862	1.59231e-09	2.24879e-11
Red blood cells	MRV	143	module143:17:73819137	1.61199e-07	module143:17:73819137	168	0.975655	0.012561	0.000579694	0.0107442	0.000460111
Red blood cells	MRV	15	module15:17:33867678	4.04616e-09	module15:17:33867678	157	0.991466	0.00852083	1.30551e-05	4.56047e-12	6.25902e-15
Red blood cells	MRV	15	module15:2:8762414	2.09485e-09	module15:2:8762414	269	0.998203	0.00179434	2.91072e-06	7.74898e-230	8.0769e-233
Red blood cells	MRV	15	module15:7:50426097	0	module15:7:50426097	135	0.999906	9.35004e-05	1.83128e-10	3.87903e-212	6.49677e-219
Red blood cells	MRV	153	module153:7:50370254	2.5228e-08	module153:7:50370254	73	0.789388	0.200299	0.010313	8.43885e-09	4.32794e-10
Red blood cells	MRV	154	module154:7:50366637	6.37372e-09	module154:7:50366637;module154:7:50417632	67	0.999981	9.08525e-08	1.90337e-05	4.21083e-11	8.0142e-13
Red blood cells	MRV	159	module159:7:50370254	1.77747e-13	module159:7:50370254	73	0.998659	0.00134101	3.84949e-09	9.81862e-11	1.61547e-16
Red blood cells	MRV	2	module2:7:50427982	5.67873e-08	module2:7:50427982	149	0.918106	0.0043539	0.0775406	2.57319e-265	3.78465e-264
Red blood cells	MRV	23	module23:19:58994650	2.31031e-08	module23:19:58868480;module23:19:58925352;module23:19:58994650	99	0.918691	0.0780082	0.00173135	0.0015355	3.36829e-05
Red blood cells	MRV	3	module3:7:50370254	1.70097e-08	module3:7:50370254	73	0.996017	0.00384092	0.000141868	2.02986e-10	5.95361e-12
Red blood cells	MRV	30	module30:7:50370254	2.94098e-13	module30:7:50370254	73	0.994779	0.00522134	2.28115e-08	2.60865e-10	9.57301e-16
Red blood cells	MRV	34	module34:7:50370254	2.94136e-10	module34:7:50370254	73	0.979347	0.0206262	2.72565e-05	9.06695e-10	1.14384e-12
Red blood cells	MRV	35	module35:7:50370254	1.4998e-12	module35:7:50370254	73	0.996343	0.00365702	6.16355e-08	1.95282e-10	2.58658e-15
Red blood cells	MRV	37	module37:7:50370254	6.66134e-16	module37:7:50370254	73	0.958468	0.0415325	1.15281e-09	1.78317e-09	4.83787e-17
Red blood cells	MRV	4	module4:1:248039451	5.69182e-11	module4:1:248039451	376	1	2.30006e-08	1.22968e-07	2.24917e-274	2.7657e-278
Red blood cells	MRV	4	module4:3:56901292	7.14317e-13	module4:3:56848999;module4:3:56901292	126	0.895274	0.0085741	2.38173e-08	0.0961512	2.41839e-07
Red blood cells	MRV	60	module60:19:33754548	8.60873e-08	module60:19:33754548	261	0.998137	0.00151716	0.000345337	8.70803e-143	1.19557e-143
Red blood cells	MRV	66	module66:12:54685880	6.24568e-09	module66:12:54685880	76	0.999934	2.12215e-07	6.56877e-05	3.55162e-16	2.33264e-17
Red blood cells	MRV	70	module70:7:50370254	1.11514e-09	module70:7:50370254	73	0.997894	0.00209793	8.09878e-06	1.29919e-10	3.39872e-13
Red blood cells	MRV	71	module71:7:50370254	4.68939e-09	module71:7:50370254	73	0.978717	0.0210112	0.000271971	9.22825e-10	1.14135e-11
Red blood cells	MRV	76	module76:4:103486216	2.21788e-08	module76:4:103486216;module76:4:103559876	101	0.933438	0.066447	0.000115255	4.73679e-12	8.10231e-15
Red blood cells	MRV	81	module81:7:50370254	6.26271e-08	module81:7:50370254	73	0.972488	0.0248227	0.00268952	1.08252e-09	1.12868e-10
Red blood cells	MRV	90	module90:7:50370254	1.20795e-07	module90:7:50370254	73	0.997471	0.00214147	0.000387816	1.31728e-10	1.6275e-11
Red blood cells	MSCV	102	module102:7:50427982	9.09633e-08	module102:7:50427982	152	0.99881	0.00111395	7.55687e-05	0	0
Red blood cells	MSCV	107	module107:7:50370254	0	module107:7:50370254	72	0.99991	9.01763e-05	2.27175e-11	1.66952e-09	3.47929e-17
Red blood cells	MSCV	11	module11:7:50370254	3.79006e-08	module11:7:50370254	73	0.97027	0.0277495	0.00198029	4.39847e-08	3.03284e-09
Red blood cells	MSCV	120	module120:7:50366637	7.13873e-13	module120:7:50366637	72	0.999704	0.000296452	1.23488e-08	1.98471e-09	1.89089e-14
Red blood cells	MSCV	127	module127:12:54685880	7.1235e-09	module127:12:54685880	76	0.999927	6.62322e-07	7.22805e-05	5.43351e-41	3.92505e-42
Red blood cells	MSCV	127	module127:7:50366637	4.44089e-16	module127:7:50366637;module127:7:50417632	72	0.999616	0.000384287	2.87743e-11	2.11907e-09	4.406e-17
Red blood cells	MSCV	133	module133:7:50370254	3.062e-13	module133:7:50370254	73	0.997372	0.00262754	1.14814e-08	5.5516e-09	1.75839e-14
Red blood cells	MSCV	141	module141:7:50370254	5.49235e-09	module141:7:50370254	73	0.959447	0.0399753	0.000578114	6.26921e-08	8.85389e-10
Red blood cells	MSCV	143	module143:17:73819137	1.61199e-07	module143:17:73819137	168	0.873397	0.106548	0.00460023	0.0148197	0.000634638
Red blood cells	MSCV	15	module15:2:8762414	2.09485e-09	module15:2:8762414	269	0.998305	0.00169238	2.80455e-06	2.97263e-96	3.09842e-99
Red blood cells	MSCV	15	module15:6:139840693	1.13384e-09	module15:6:139840693	290	0.992133	0.00597939	0.00188738	0	0
Red blood cells	MSCV	15	module15:7:50426097	0	module15:7:50426097	135	0.999906	9.35366e-05	1.83134e-10	6.39323e-150	1.07076e-156
Red blood cells	MSCV	153	module153:7:50370254	2.5228e-08	module153:7:50370254	73	0.776715	0.212354	0.0109306	3.26412e-07	1.67404e-08
Red blood cells	MSCV	154	module154:7:50366637	6.37372e-09	module154:7:50366637;module154:7:50417632	67	0.999892	8.76719e-05	2.06989e-05	1.66435e-09	3.16765e-11
Red blood cells	MSCV	159	module159:7:50370254	1.77747e-13	module159:7:50370254	73	0.998465	0.00153519	4.16864e-09	3.88032e-09	6.38433e-15
Red blood cells	MSCV	2	module2:7:50427982	5.67873e-08	module2:7:50427982	152	0.998391	0.00155952	4.98605e-05	0	0
Red blood cells	MSCV	3	module3:7:50370254	1.70097e-08	module3:7:50370254	73	0.995605	0.00424092	0.000153588	8.01982e-09	2.35222e-10
Red blood cells	MSCV	30	module30:7:50370254	2.94098e-13	module30:7:50370254	73	0.994265	0.00573449	2.46927e-08	1.03052e-08	3.78172e-14
Red blood cells	MSCV	34	module34:7:50370254	2.94136e-10	module34:7:50370254	73	0.977598	0.0223721	2.94568e-05	3.57604e-08	4.51135e-11
Red blood cells	MSCV	35	module35:7:50370254	1.4998e-12	module35:7:50370254	73	0.995958	0.00404199	6.67294e-08	7.71569e-09	1.02197e-13
Red blood cells	MSCV	37	module37:7:50370254	6.66134e-16	module37:7:50370254	73	0.955134	0.0448659	1.24316e-09	7.01756e-08	1.90392e-15
Red blood cells	MSCV	4	module4:1:248039451	5.69182e-11	module4:1:248039451	376	1	2.30006e-08	1.22968e-07	1.30235e-134	1.60144e-138
Red blood cells	MSCV	44	module44:6:31320849	1.72943e-07	module44:6:31320849	2365	0.921978	0.0427947	0.0352276	3.4241e-78	2.7592e-78
Red blood cells	MSCV	60	module60:19:33754548	8.60873e-08	module60:19:33754548	261	0.998137	0.00151716	0.000345337	6.84419e-101	9.3967e-102
Red blood cells	MSCV	66	module66:12:54685880	6.24568e-09	module66:12:54685880	76	0.999934	2.12215e-07	6.56877e-05	5.4311e-41	3.56705e-42
Red blood cells	MSCV	70	module70:7:50370254	1.11514e-09	module70:7:50370254	73	0.997637	0.0023546	8.76955e-06	5.13399e-09	1.34307e-11
Red blood cells	MSCV	71	module71:7:50370254	4.68939e-09	module71:7:50370254	73	0.976919	0.0227867	0.000293908	3.63943e-08	4.50124e-10
Red blood cells	MSCV	76	module76:4:103486216	2.21788e-08	module76:4:103486216;module76:4:103559876	101	0.931019	0.0688614	0.00011938	1.71253e-07	2.9293e-10
Red blood cells	MSCV	81	module81:7:50370254	6.26271e-08	module81:7:50370254	73	0.970207	0.0268886	0.00290468	4.26661e-08	4.44856e-09
Red blood cells	MSCV	90	module90:7:50370254	1.20795e-07	module90:7:50370254	73	0.997178	0.00240161	0.00041992	5.2053e-09	6.43114e-10
Red blood cells	IRF	102	module102:7:50427982	9.09633e-08	module102:7:50427982	152	0.99881	0.00111395	7.55687e-05	2.11105e-61	7.55077e-63
Red blood cells	IRF	125	module125:5:43105065	9.34808e-14	module125:5:43105065;module125:5:43171913	191	0.974495	0.0253143	2.86068e-09	0.00019088	2.07711e-11
Red blood cells	IRF	125	module125:5:43171913	7.41962e-13	module125:5:43105065;module125:5:43171913	146	0.797594	0.201792	6.56734e-08	0.000614168	1.99094e-10
Red blood cells	IRF	127	module127:12:54685880	7.1235e-09	module127:12:54685880	76	0.998121	1.7842e-05	7.33911e-05	0.00166705	0.000120424
Red blood cells	IRF	15	module15:17:27077331	1.40004e-07	module15:17:27077331	98	0.988734	0.0110754	0.000190598	1.91904e-53	3.03182e-55
Red blood cells	IRF	15	module15:17:33867678	4.04616e-09	module15:17:33867678	157	0.975361	0.0143662	2.10555e-05	0.0102373	1.40502e-05
Red blood cells	IRF	15	module15:19:4502201	3.01301e-09	module15:19:4502201	256	0.99988	0.000116213	3.7021e-06	1.70437e-103	5.65342e-106
Red blood cells	IRF	15	module15:2:60725451	7.87633e-09	module15:2:60725451	80	0.993645	0.00399617	0.00235862	8.48851e-08	4.01242e-08
Red blood cells	IRF	15	module15:2:8762414	2.09485e-09	module15:2:8762414	269	0.998276	0.00172077	2.83411e-06	1.06787e-44	1.11306e-47
Red blood cells	IRF	15	module15:7:50426097	0	module15:7:50426097	135	0.999906	9.42921e-05	1.83261e-10	1.37134e-29	2.29679e-36
Red blood cells	IRF	2	module2:7:50427982	5.67873e-08	module2:7:50427982	152	0.998391	0.00155952	4.98605e-05	2.55585e-61	4.98202e-63
Red blood cells	IRF	4	module4:1:248039451	5.69182e-11	module4:1:248039451	374	0.97401	0.00139846	0.0245918	3.80806e-276	3.94724e-275
Red blood cells	IRF	66	module66:12:54685880	6.24568e-09	module66:12:54685880	76	0.99814	1.73853e-05	6.66978e-05	0.00166633	0.000109441
Red blood cells	HLSR_P	102	module102:7:50427982	9.09633e-08	module102:7:50427982	152	0.993322	0.00458051	0.000199364	0.00183235	6.55392e-05
Red blood cells	HLSR_P	11	module11:13:115041854	8.99869e-08	module11:13:115041854	194	0.755411	0.185042	0.00413249	0.0542083	0.00120569
Red blood cells	HLSR_P	15	module15:17:27077331	1.40004e-07	module15:17:27077331	98	0.965281	0.0341645	0.000555004	3.33213e-20	5.26433e-22
Red blood cells	HLSR_P	15	module15:19:4502201	3.01301e-09	module15:19:4502201	256	0.99986	0.000135623	3.76642e-06	1.41872e-07	4.70593e-10
Red blood cells	HLSR_P	15	module15:2:8762414	2.09485e-09	module15:2:8762414	269	0.998328	0.00166952	2.78075e-06	3.55255e-162	3.70289e-165
Red blood cells	HLSR_P	15	module15:7:50426097	0	module15:7:50426097	135	0.850525	0.052873	8.99785e-09	0.0966024	1.61794e-08
Red blood cells	HLSR_P	2	module2:7:50427982	5.67873e-08	module2:7:50427982	152	0.996024	0.00267439	7.15462e-05	0.00120662	2.35202e-05
Red blood cells	HLSR_P	4	module4:12:8142264	9.76553e-08	module4:12:8142264	190	0.865934	0.131743	0.000794132	0.00151913	9.09733e-06
Red blood cells	HLSR_P	44	module44:7:50258234	0	module44:7:50258234;module44:7:50308527	115	0.9247	0.000959981	3.87136e-10	0.0743402	1.52704e-08
Red blood cells	HLSR_P	76	module76:4:103486216	2.21788e-08	module76:4:103486216;module76:4:103559876	101	0.94339	0.0563446	9.79916e-05	0.000166869	2.8543e-07
Red blood cells	HLSR_P	76	module76:4:103559876	1.21461e-09	module76:4:103486216;module76:4:103559876	203	0.862385	0.134571	4.41841e-06	0.00303929	9.91542e-08
Red blood cells	HLSR	15	module15:17:27077331	1.40004e-07	module15:17:27077331	98	0.967081	0.032392	0.00052703	4.779e-26	7.55019e-28
Red blood cells	HLSR	15	module15:19:4502201	3.01301e-09	module15:19:4502201	256	0.999879	0.000116995	3.70469e-06	1.31668e-11	4.36746e-14
Red blood cells	HLSR	15	module15:2:8762414	2.09485e-09	module15:2:8762414	269	0.998333	0.00166389	2.77488e-06	2.17182e-175	2.26372e-178
Red blood cells	HLSR	4	module4:12:8142264	9.76553e-08	module4:12:8142264	190	0.906984	0.0922191	0.000557686	0.000237779	1.42394e-06
Red blood cells	HLSR	44	module44:7:50258234	0	module44:7:50258234;module44:7:50308527	115	0.953181	0.000690558	3.37644e-10	0.0461284	9.47533e-09
Red blood cells	HLSR	44	module44:7:50308527	0	module44:7:50258234;module44:7:50308527	64	0.811734	0.00128336	1.82388e-11	0.186982	1.62777e-09
Red blood cells	HLSR	76	module76:4:103486216	2.21788e-08	module76:4:103486216;module76:4:103559876	101	0.943081	0.0568177	9.88002e-05	2.71865e-06	4.65028e-09
Red blood cells	HLSR	76	module76:4:103559876	1.21461e-09	module76:4:103486216;module76:4:103559876	203	0.788487	0.211328	6.9201e-06	0.00017844	5.82144e-09
immune	UC	152	module152:12:17347421	1.06812e-07	module152:12:17347421	151	0.808432	0.0588148	0.00900451	0.107511	0.0162367
immune	cd	100	module100:4:123110956	4.94433e-08	module100:4:123060476;module100:4:123110956;module100:4:123205143;module100:4:123265089	31	0.975441	0.0236193	0.000524845	0.000406523	8.67509e-06
immune	cd	100	module100:4:123060476	5.16093e-08	module100:4:123060476;module100:4:123110956;module100:4:123205143;module100:4:123265089	82	0.965573	0.0272934	0.00132313	0.00555093	0.000259903
immune	cd	100	module100:4:123265089	9.59981e-08	module100:4:123060476;module100:4:123110956;module100:4:123205143;module100:4:123265089	62	0.957552	0.0399862	0.00211655	0.000328691	1.69914e-05
immune	cd	100	module100:4:123205143	5.93586e-08	module100:4:123060476;module100:4:123110956;module100:4:123205143;module100:4:123265089	54	0.951632	0.047552	0.000456932	0.000356137	3.35501e-06
immune	cd	153	module153:3:100987978	6.55487e-12	module153:3:100930681;module153:3:100987978;module153:3:101044144;module153:3:101095727;module153:3:101167346;module153:3:101233856	70	0.992985	0.00652112	4.49062e-08	0.000494322	2.95419e-09
immune	cd	153	module153:3:101095727	3.33067e-16	module153:3:100930681;module153:3:100987978;module153:3:101044144;module153:3:101095727;module153:3:101167346;module153:3:101233856	57	0.98999	0.00828009	3.51866e-12	0.0017298	6.56584e-13
immune	cd	153	module153:3:100930681	5.55338e-11	module153:3:100930681;module153:3:100987978;module153:3:101044144;module153:3:101095727;module153:3:101167346;module153:3:101233856	143	0.986436	0.0105827	0.000160722	0.00278175	3.86452e-05
immune	cd	153	module153:3:101044144	2.22045e-16	module153:3:100930681;module153:3:100987978;module153:3:101044144;module153:3:101095727;module153:3:101167346;module153:3:101233856	188	0.978642	0.0197012	7.18421e-12	0.00165663	5.75516e-13
immune	cd	153	module153:3:101167346	0	module153:3:100930681;module153:3:100987978;module153:3:101044144;module153:3:101095727;module153:3:101167346;module153:3:101233856	199	0.977167	0.0209266	5.6292e-12	0.00190678	4.90035e-13
immune	cd	153	module153:3:101233856	2.22045e-16	module153:3:100930681;module153:3:100987978;module153:3:101044144;module153:3:101095727;module153:3:101167346;module153:3:101233856	116	0.968377	0.0234191	1.11261e-11	0.00820362	3.74268e-12
immune	cd	156	module156:3:101161330	1.53211e-14	module156:3:100930681;module156:3:100987978;module156:3:101044144;module156:3:101111312;module156:3:101161330;module156:3:101242751	78	0.994079	0.00385585	3.81598e-10	0.0020647	1.62453e-10
immune	cd	156	module156:3:100987978	2.76381e-11	module156:3:100930681;module156:3:100987978;module156:3:101044144;module156:3:101111312;module156:3:101161330;module156:3:101242751	70	0.992532	0.00694584	1.59644e-07	0.000522232	1.05023e-08
immune	cd	156	module156:3:100930681	1.98109e-09	module156:3:100930681;module156:3:100987978;module156:3:101044144;module156:3:101111312;module156:3:101161330;module156:3:101242751	143	0.987051	0.0100545	0.000193081	0.0026549	4.64256e-05
immune	cd	156	module156:3:101044144	1.4988e-14	module156:3:100930681;module156:3:100987978;module156:3:101044144;module156:3:101111312;module156:3:101161330;module156:3:101242751	128	0.977539	0.0199612	5.05477e-10	0.00249935	6.03363e-11
immune	cd	156	module156:3:101111312	8.21565e-15	module156:3:100930681;module156:3:100987978;module156:3:101044144;module156:3:101111312;module156:3:101161330;module156:3:101242751	213	0.970715	0.0276976	1.18683e-10	0.00158731	6.5712e-12
immune	cd	156	module156:3:101242751	1.66533e-15	module156:3:100930681;module156:3:100987978;module156:3:101044144;module156:3:101111312;module156:3:101161330;module156:3:101242751	152	0.956572	0.0346944	1.63978e-10	0.00873333	4.01693e-11
immune	cd	25	module25:3:101189490	1.47434e-07	module25:3:101011537;module25:3:101084604;module25:3:101136402;module25:3:101189490;module25:3:101267385	47	0.994659	0.00214623	0.00026676	0.00269917	0.000229244
immune	cd	25	module25:3:101136402	2.54501e-11	module25:3:101011537;module25:3:101084604;module25:3:101136402;module25:3:101189490;module25:3:101267385	109	0.985332	0.0123217	1.56475e-07	0.00234581	2.75839e-08
immune	cd	25	module25:3:101267385	6.95e-13	module25:3:101011537;module25:3:101084604;module25:3:101136402;module25:3:101189490;module25:3:101267385	145	0.982003	0.0135921	2.37974e-08	0.00440444	7.19181e-09
immune	cd	25	module25:3:101084604	1.18425e-11	module25:3:101011537;module25:3:101084604;module25:3:101136402;module25:3:101189490;module25:3:101267385	215	0.974674	0.0237749	6.59425e-08	0.00155131	4.13329e-09
immune	cd	25	module25:3:101011537	1.44216e-11	module25:3:101011537;module25:3:101084604;module25:3:101136402;module25:3:101189490;module25:3:101267385	110	0.928751	0.0672734	2.38792e-06	0.00397263	1.39091e-07
immune	cd	51	module51:3:101288157	0	module51:3:100845870;module51:3:100908032;module51:3:100963761;module51:3:101023748;module51:3:101074782;module51:3:101124982;module51:3:101175008;module51:3:101231871;module51:3:101288157;module51:3:101356219;module51:3:101423139;module51:3:101483208;module51:3:101550022	57	0.994282	0.00169068	1.11902e-12	0.00402742	1.67852e-12
immune	cd	51	module51:3:100963761	0	module51:3:100845870;module51:3:100908032;module51:3:100963761;module51:3:101023748;module51:3:101074782;module51:3:101124982;module51:3:101175008;module51:3:101231871;module51:3:101288157;module51:3:101356219;module51:3:101423139;module51:3:101483208;module51:3:101550022	67	0.988261	0.00904397	1.39264e-11	0.00269455	3.7405e-12
immune	cd	51	module51:3:100908032	0	module51:3:100845870;module51:3:100908032;module51:3:100963761;module51:3:101023748;module51:3:101074782;module51:3:101124982;module51:3:101175008;module51:3:101231871;module51:3:101288157;module51:3:101356219;module51:3:101423139;module51:3:101483208;module51:3:101550022	127	0.965151	0.0300682	1.40594e-11	0.00478047	2.16576e-12
immune	cd	51	module51:3:101483208	1.78449e-10	module51:3:100845870;module51:3:100908032;module51:3:100963761;module51:3:101023748;module51:3:101074782;module51:3:101124982;module51:3:101175008;module51:3:101231871;module51:3:101288157;module51:3:101356219;module51:3:101423139;module51:3:101483208;module51:3:101550022	80	0.86578	0.0444449	3.62156e-06	0.0897641	7.17461e-06
immune	ibd	100	module100:4:123060476	5.16093e-08	module100:4:123060476;module100:4:123110956;module100:4:123205143;module100:4:123265089	82	0.887476	0.103654	0.00489477	0.00379791	0.000177824
immune	ibd	153	module153:3:100987978	6.55487e-12	module153:3:100930681;module153:3:100987978;module153:3:101044144;module153:3:101095727;module153:3:101167346;module153:3:101233856	70	0.996349	0.00358816	2.73982e-08	6.27897e-05	3.75247e-10
immune	ibd	153	module153:3:100930681	5.55338e-11	module153:3:100930681;module153:3:100987978;module153:3:101044144;module153:3:101095727;module153:3:101167346;module153:3:101233856	143	0.993891	0.00549302	9.01187e-05	0.000518313	7.20061e-06
immune	ibd	153	module153:3:101095727	3.33067e-16	module153:3:100930681;module153:3:100987978;module153:3:101044144;module153:3:101095727;module153:3:101167346;module153:3:101233856	57	0.990491	0.00822632	3.49844e-12	0.00128314	4.87043e-13
immune	ibd	153	module153:3:101167346	0	module153:3:100930681;module153:3:100987978;module153:3:101044144;module153:3:101095727;module153:3:101167346;module153:3:101233856	199	0.978205	0.0198915	5.36344e-12	0.00190319	4.89114e-13
immune	ibd	153	module153:3:101233856	2.22045e-16	module153:3:100930681;module153:3:100987978;module153:3:101044144;module153:3:101095727;module153:3:101167346;module153:3:101233856	116	0.971324	0.0177278	8.53096e-12	0.0109482	4.99481e-12
immune	ibd	153	module153:3:101044144	2.22045e-16	module153:3:100930681;module153:3:100987978;module153:3:101044144;module153:3:101095727;module153:3:101167346;module153:3:101233856	188	0.922351	0.0763331	2.68387e-11	0.00131626	4.57271e-13
immune	ibd	156	module156:3:100987978	2.76381e-11	module156:3:100930681;module156:3:100987978;module156:3:101044144;module156:3:101111312;module156:3:101161330;module156:3:101242751	70	0.996681	0.00326027	8.56094e-08	5.83035e-05	1.17251e-09
immune	ibd	156	module156:3:101161330	1.53211e-14	module156:3:100930681;module156:3:100987978;module156:3:101044144;module156:3:101111312;module156:3:101161330;module156:3:101242751	78	0.99499	0.00308397	3.20938e-10	0.00192618	1.51554e-10
immune	ibd	156	module156:3:100930681	1.98109e-09	module156:3:100930681;module156:3:100987978;module156:3:101044144;module156:3:101111312;module156:3:101161330;module156:3:101242751	143	0.994133	0.0052498	0.000109186	0.000498899	8.72412e-06
immune	ibd	156	module156:3:101111312	8.21565e-15	module156:3:100930681;module156:3:100987978;module156:3:101044144;module156:3:101111312;module156:3:101161330;module156:3:101242751	213	0.972961	0.0256931	1.10393e-10	0.00134617	5.57293e-12
immune	ibd	156	module156:3:101242751	1.66533e-15	module156:3:100930681;module156:3:100987978;module156:3:101044144;module156:3:101111312;module156:3:101161330;module156:3:101242751	152	0.956343	0.0301006	1.42847e-10	0.0135563	6.23526e-11
immune	ibd	156	module156:3:101044144	1.4988e-14	module156:3:100930681;module156:3:100987978;module156:3:101044144;module156:3:101111312;module156:3:101161330;module156:3:101242751	128	0.904065	0.0941929	2.29571e-09	0.00174221	4.20583e-11
immune	ibd	25	module25:3:101189490	1.47434e-07	module25:3:101011537;module25:3:101084604;module25:3:101136402;module25:3:101189490;module25:3:101267385	47	0.99399	0.00195221	0.000250224	0.00350935	0.000298053
immune	ibd	25	module25:3:101136402	2.54501e-11	module25:3:101011537;module25:3:101084604;module25:3:101136402;module25:3:101189490;module25:3:101267385	109	0.984876	0.0126805	1.60689e-07	0.00244353	2.87329e-08
immune	ibd	25	module25:3:101084604	1.18425e-11	module25:3:101011537;module25:3:101084604;module25:3:101136402;module25:3:101189490;module25:3:101267385	215	0.976012	0.0226431	6.29303e-08	0.00134496	3.58348e-09
immune	ibd	25	module25:3:101267385	6.95e-13	module25:3:101011537;module25:3:101084604;module25:3:101136402;module25:3:101189490;module25:3:101267385	145	0.96101	0.0245408	4.16408e-08	0.014449	2.35931e-08
immune	ibd	25	module25:3:101011537	1.44216e-11	module25:3:101011537;module25:3:101084604;module25:3:101136402;module25:3:101189490;module25:3:101267385	110	0.808815	0.1896	6.66665e-06	0.00157906	5.52867e-08
immune	ibd	51	module51:3:100963761	0	module51:3:100845870;module51:3:100908032;module51:3:100963761;module51:3:101023748;module51:3:101074782;module51:3:101124982;module51:3:101175008;module51:3:101231871;module51:3:101288157;module51:3:101356219;module51:3:101423139;module51:3:101483208;module51:3:101550022	67	0.972771	0.00834005	1.29278e-11	0.0188891	2.62213e-11
immune	ibd	51	module51:3:100908032	0	module51:3:100845870;module51:3:100908032;module51:3:100963761;module51:3:101023748;module51:3:101074782;module51:3:101124982;module51:3:101175008;module51:3:101231871;module51:3:101288157;module51:3:101356219;module51:3:101423139;module51:3:101483208;module51:3:101550022	127	0.956572	0.0287987	1.34804e-11	0.0146292	6.62766e-12
immune	Allergy	153	module153:3:101044144	2.22045e-16	module153:3:100930681;module153:3:100987978;module153:3:101044144;module153:3:101095727;module153:3:101167346;module153:3:101233856	198	0.977081	0.0107207	3.68888e-12	0.0121983	3.84672e-12
immune	Allergy	153	module153:3:101095727	3.33067e-16	module153:3:100930681;module153:3:100987978;module153:3:101044144;module153:3:101095727;module153:3:101167346;module153:3:101233856	61	0.973863	0.00792133	3.37502e-12	0.018216	6.91151e-12
immune	Allergy	153	module153:3:101233856	2.22045e-16	module153:3:100930681;module153:3:100987978;module153:3:101044144;module153:3:101095727;module153:3:101167346;module153:3:101233856	122	0.967949	0.0176839	9.03918e-12	0.0143674	6.96281e-12
immune	Allergy	153	module153:3:101167346	0	module153:3:100930681;module153:3:100987978;module153:3:101044144;module153:3:101095727;module153:3:101167346;module153:3:101233856	197	0.966878	0.0209143	5.10698e-12	0.0122074	2.84915e-12
immune	Allergy	156	module156:3:101242751	1.66533e-15	module156:3:100930681;module156:3:100987978;module156:3:101044144;module156:3:101111312;module156:3:101161330;module156:3:101242751	158	0.981932	0.010278	5.47038e-11	0.00779049	3.78484e-11
immune	Allergy	156	module156:3:101044144	1.4988e-14	module156:3:100930681;module156:3:100987978;module156:3:101044144;module156:3:101111312;module156:3:101161330;module156:3:101242751	135	0.981698	0.00334116	1.04357e-10	0.0149607	3.61163e-10
immune	Allergy	156	module156:3:101161330	1.53211e-14	module156:3:100930681;module156:3:100987978;module156:3:101044144;module156:3:101111312;module156:3:101161330;module156:3:101242751	76	0.976066	0.00654625	5.84499e-10	0.0173875	1.35105e-09
immune	Allergy	156	module156:3:101111312	8.21565e-15	module156:3:100930681;module156:3:100987978;module156:3:101044144;module156:3:101111312;module156:3:101161330;module156:3:101242751	222	0.953173	0.0331557	1.2816e-10	0.0136709	5.13667e-11
immune	Allergy	25	module25:3:101267385	6.95e-13	module25:3:101011537;module25:3:101084604;module25:3:101136402;module25:3:101189490;module25:3:101267385	153	0.985106	0.00798641	1.4787e-08	0.00690736	1.13848e-08
immune	Allergy	25	module25:3:101189490	1.47434e-07	module25:3:101011537;module25:3:101084604;module25:3:101136402;module25:3:101189490;module25:3:101267385	42	0.984508	0.00184684	0.000240482	0.0123554	0.00104941
immune	Allergy	25	module25:3:101136402	2.54501e-11	module25:3:101011537;module25:3:101084604;module25:3:101136402;module25:3:101189490;module25:3:101267385	112	0.976641	0.0128128	1.37897e-07	0.0105461	1.05463e-07
immune	Allergy	25	module25:3:101084604	1.18425e-11	module25:3:101011537;module25:3:101084604;module25:3:101136402;module25:3:101189490;module25:3:101267385	228	0.965463	0.02168	5.89118e-08	0.0128569	3.3447e-08
immune	AE	76	module76:4:103486216	2.21788e-08	module76:4:103486216;module76:4:103559876	93	0.953302	0.0466055	9.27031e-05	3.60681e-09	7.03052e-12
immune	MS	44	module44:7:50308527	0	module44:7:50258234;module44:7:50308527	69	0.888001	0.0894128	8.34512e-10	0.0225864	2.08732e-10
other	height	105	module105:21:44296324	1.58837e-08	module105:21:44296324;module105:21:44346735;module105:21:44406130;module105:21:44471469	97	0.991571	0.00466398	0.000138991	0.00353929	8.69819e-05
other	height	140	module140:1:72508928	1.28751e-07	module140:1:72508928	90	0.975658	0.0064809	0.000513855	0.0162293	0.00111841
other	height	144	module144:19:30345658	5.62759e-09	module144:19:30345658	71	0.973205	0.0266535	0.00014122	4.0484e-08	2.06944e-10
other	height	153	module153:3:101095727	3.33067e-16	module153:3:100930681;module153:3:100987978;module153:3:101044144;module153:3:101095727;module153:3:101167346;module153:3:101233856	14	0.998874	0.00104797	3.04736e-12	7.78105e-05	1.15845e-13
other	height	153	module153:3:101167346	0	module153:3:100930681;module153:3:100987978;module153:3:101044144;module153:3:101095727;module153:3:101167346;module153:3:101233856	46	0.998306	0.0016944	2.74665e-12	5.38777e-08	5.49572e-17
other	height	153	module153:3:100987978	6.55487e-12	module153:3:100930681;module153:3:100987978;module153:3:101044144;module153:3:101095727;module153:3:101167346;module153:3:101233856	31	0.996304	0.00365421	2.83086e-08	4.15232e-05	2.5276e-10
other	height	153	module153:3:100930681	5.55338e-11	module153:3:100930681;module153:3:100987978;module153:3:101044144;module153:3:101095727;module153:3:101167346;module153:3:101233856	52	0.995931	0.00193406	8.62578e-05	0.00198989	5.85816e-05
other	height	153	module153:3:101044144	2.22045e-16	module153:3:100930681;module153:3:100987978;module153:3:101044144;module153:3:101095727;module153:3:101167346;module153:3:101233856	72	0.993484	0.00648772	3.91586e-12	2.86424e-05	1.49922e-14
other	height	153	module153:3:101233856	2.22045e-16	module153:3:100930681;module153:3:100987978;module153:3:101044144;module153:3:101095727;module153:3:101167346;module153:3:101233856	35	0.920771	0.079229	1.41336e-10	3.84229e-07	6.7755e-16
other	height	154	module154:6:144446497	2.83906e-09	module154:6:144291150;module154:6:144342222;module154:6:144394152;module154:6:144446497;module154:6:144610372	34	0.958655	0.00530715	5.37347e-05	0.0356784	0.000305974
other	height	156	module156:3:101242751	1.66533e-15	module156:3:100930681;module156:3:100987978;module156:3:101044144;module156:3:101111312;module156:3:101161330;module156:3:101242751	43	0.999593	0.00040724	1.25186e-11	6.72486e-09	5.98405e-17
other	height	156	module156:3:101161330	1.53211e-14	module156:3:100930681;module156:3:100987978;module156:3:101044144;module156:3:101111312;module156:3:101161330;module156:3:101242751	15	0.998937	0.000999195	3.89631e-08	6.38266e-05	1.2446e-09
other	height	156	module156:3:101044144	1.4988e-14	module156:3:100930681;module156:3:100987978;module156:3:101044144;module156:3:101111312;module156:3:101161330;module156:3:101242751	50	0.996025	0.00394445	1.62727e-10	3.00995e-05	9.91403e-13
other	height	156	module156:3:100930681	1.98109e-09	module156:3:100930681;module156:3:100987978;module156:3:101044144;module156:3:101111312;module156:3:101161330;module156:3:101242751	52	0.995946	0.00189845	0.000112763	0.00196571	7.65827e-05
other	height	156	module156:3:100987978	2.76381e-11	module156:3:100930681;module156:3:100987978;module156:3:101044144;module156:3:101111312;module156:3:101161330;module156:3:101242751	31	0.995925	0.00402989	1.01643e-07	4.48741e-05	9.07544e-10
other	height	156	module156:3:101111312	8.21565e-15	module156:3:100930681;module156:3:100987978;module156:3:101044144;module156:3:101111312;module156:3:101161330;module156:3:101242751	65	0.978512	0.0214876	3.59751e-10	4.48513e-07	7.18204e-15
other	height	25	module25:3:101136402	2.54501e-11	module25:3:101011537;module25:3:101084604;module25:3:101136402;module25:3:101189490;module25:3:101267385	30	0.999577	0.00042319	5.97031e-08	2.85522e-08	1.19813e-12
other	height	25	module25:3:101267385	6.95e-13	module25:3:101011537;module25:3:101084604;module25:3:101136402;module25:3:101189490;module25:3:101267385	49	0.99941	0.000589869	2.35524e-08	7.60233e-09	1.12663e-13
other	height	25	module25:3:101084604	1.18425e-11	module25:3:101011537;module25:3:101084604;module25:3:101136402;module25:3:101189490;module25:3:101267385	70	0.99339	0.00657746	6.02527e-08	3.29353e-05	2.62116e-10
other	height	44	module44:6:22090538	6.13289e-11	module44:6:22090538	63	0.979746	0.0202531	9.31578e-07	2.03401e-14	8.92409e-19
other	height	51	module51:3:101288157	0	module51:3:100845870;module51:3:100908032;module51:3:100963761;module51:3:101023748;module51:3:101074782;module51:3:101124982;module51:3:101175008;module51:3:101231871;module51:3:101288157;module51:3:101356219;module51:3:101423139;module51:3:101483208;module51:3:101550022	18	0.980609	0.00499353	2.4948e-12	0.0143971	6.01225e-12
other	Cholesterol	35	module35:9:131465481	3.35499e-09	module35:9:131465481	6	0.997994	0.00199462	9.17431e-06	2.5e-06	7.66414e-09
other	Cholesterol	76	module76:4:103486216	2.21788e-08	module76:4:103486216;module76:4:103559876	101	0.843607	0.141508	0.000243494	0.0146162	2.50012e-05
other	HDL-cholesterol	44	module44:7:50258234	0	module44:7:50258234;module44:7:50308527	115	0.999925	7.48784e-05	2.20778e-10	4.86265e-08	9.98847e-15
other	HDL-cholesterol	44	module44:7:50308527	0	module44:7:50258234;module44:7:50308527	64	0.957974	0.0418994	3.73094e-10	0.000126716	1.10312e-12
other	HDL-cholesterol	8	module8:19:47266635	2.27677e-08	module8:19:47266635	198	0.990952	0.00109683	4.79388e-05	0.00772567	0.000177394
other	Asthma	78	module78:1:25288313	3.2167e-08	module78:1:25288313	238	0.975965	0.0237701	0.000236832	2.76399e-05	2.64527e-07
other	Hayfever,-allergic-rhinitis-or-eczema	76	module76:4:103486216	2.21788e-08	module76:4:103486216;module76:4:103559876	101	0.944505	0.0553985	9.63751e-05	2.27224e-07	3.88668e-10
other	Hayfever,-allergic-rhinitis-or-eczema	76	module76:4:103559876	1.21461e-09	module76:4:103486216;module76:4:103559876	203	0.837615	0.162378	5.32477e-06	1.85822e-06	6.06228e-11
other	Body-mass-index-(BMI)	125	module125:5:43105065	9.34808e-14	module125:5:43105065;module125:5:43171913	191	0.983778	0.0156552	1.81061e-09	0.000567091	6.17094e-11
other	Body-mass-index-(BMI)	125	module125:5:43171913	7.41962e-13	module125:5:43105065;module125:5:43171913	146	0.963559	0.0363135	1.20841e-08	0.000127685	4.13915e-11
other	Body-mass-index-(BMI)	158	module158:2:25592436	8.92551e-08	module158:2:25592436	134	0.761292	0.195076	0.0317263	0.0102454	0.00165979
other	Body-mass-index-(BMI)	41	module41:16:90127080	1.69993e-10	module41:16:90127080	189	0.991227	0.00801523	2.0736e-05	0.000735572	1.69354e-06
other	Body-mass-index-(BMI)	66	module66:14:35509786	4.26769e-10	module66:14:35420739;module66:14:35509786;module66:14:35561440;module66:14:35616067;module66:14:35673470;module66:14:35727973;module66:14:35786223;module66:14:35838642	192	0.992029	0.00780288	5.34853e-06	0.000162764	9.89829e-08
other	Body-mass-index-(BMI)	66	module66:14:35838642	2.19031e-08	module66:14:35420739;module66:14:35509786;module66:14:35561440;module66:14:35616067;module66:14:35673470;module66:14:35727973;module66:14:35786223;module66:14:35838642	240	0.973729	0.0234028	0.000212862	0.0026325	2.29877e-05
other	Body-mass-index-(BMI)	66	module66:14:35727973	6.27942e-13	module66:14:35420739;module66:14:35509786;module66:14:35561440;module66:14:35616067;module66:14:35673470;module66:14:35727973;module66:14:35786223;module66:14:35838642	30	0.955091	0.0414421	1.51265e-07	0.00346697	1.23695e-08
other	Body-mass-index-(BMI)	66	module66:14:35673470	2.27596e-13	module66:14:35420739;module66:14:35509786;module66:14:35561440;module66:14:35616067;module66:14:35673470;module66:14:35727973;module66:14:35786223;module66:14:35838642	110	0.937696	0.0620378	1.86665e-07	0.000265618	7.87315e-10
other	Body-mass-index-(BMI)	66	module66:14:35420739	1.16277e-08	module66:14:35420739;module66:14:35509786;module66:14:35561440;module66:14:35616067;module66:14:35673470;module66:14:35727973;module66:14:35786223;module66:14:35838642	295	0.89772	0.101285	0.000109052	0.00088438	9.43829e-07
other	Body-mass-index-(BMI)	66	module66:14:35786223	2.53908e-13	module66:14:35420739;module66:14:35509786;module66:14:35561440;module66:14:35616067;module66:14:35673470;module66:14:35727973;module66:14:35786223;module66:14:35838642	228	0.888621	0.109722	9.57859e-08	0.00165767	1.43551e-09
other	Body-mass-index-(BMI)	125	module125:5:43105065	9.34808e-14	module125:5:43105065;module125:5:43171913	191	0.984782	0.0150888	1.74909e-09	0.000129578	1.41004e-11
other	Body-mass-index-(BMI)	125	module125:5:43171913	7.41962e-13	module125:5:43105065;module125:5:43171913	146	0.972427	0.0275457	9.2447e-09	2.75442e-05	8.92899e-12
other	Body-mass-index-(BMI)	158	module158:2:25592436	8.92551e-08	module158:2:25592436	134	0.807225	0.162522	0.0264599	0.00326438	0.000528841
other	Body-mass-index-(BMI)	41	module41:16:90127080	1.69993e-10	module41:16:90127080	189	0.992249	0.00741764	1.93625e-05	0.000312868	7.20332e-07
other	Body-mass-index-(BMI)	66	module66:14:35509786	4.26769e-10	module66:14:35420739;module66:14:35509786;module66:14:35561440;module66:14:35616067;module66:14:35673470;module66:14:35727973;module66:14:35786223;module66:14:35838642	192	0.992636	0.00725754	5.01725e-06	0.000101305	6.16076e-08
other	Body-mass-index-(BMI)	66	module66:14:35838642	2.19031e-08	module66:14:35420739;module66:14:35509786;module66:14:35561440;module66:14:35616067;module66:14:35673470;module66:14:35727973;module66:14:35786223;module66:14:35838642	240	0.971797	0.0251182	0.000227825	0.00283204	2.47302e-05
other	Body-mass-index-(BMI)	66	module66:14:35727973	6.27942e-13	module66:14:35420739;module66:14:35509786;module66:14:35561440;module66:14:35616067;module66:14:35673470;module66:14:35727973;module66:14:35786223;module66:14:35838642	30	0.95251	0.0443151	1.61507e-07	0.00317516	1.13284e-08
other	Body-mass-index-(BMI)	66	module66:14:35673470	2.27596e-13	module66:14:35420739;module66:14:35509786;module66:14:35561440;module66:14:35616067;module66:14:35673470;module66:14:35727973;module66:14:35786223;module66:14:35838642	110	0.936336	0.06346	1.90876e-07	0.000204176	6.05195e-10
other	Body-mass-index-(BMI)	66	module66:14:35420739	1.16277e-08	module66:14:35420739;module66:14:35509786;module66:14:35561440;module66:14:35616067;module66:14:35673470;module66:14:35727973;module66:14:35786223;module66:14:35838642	295	0.899405	0.0996547	0.000107313	0.00083235	8.883e-07
other	Body-mass-index-(BMI)	66	module66:14:35786223	2.53908e-13	module66:14:35420739;module66:14:35509786;module66:14:35561440;module66:14:35616067;module66:14:35673470;module66:14:35727973;module66:14:35786223;module66:14:35838642	228	0.898235	0.100229	8.7574e-08	0.00153625	1.33035e-09
other	Hypertension	44	module44:6:22090538	6.13289e-11	module44:6:22090538	133	0.751144	0.165496	6.74045e-06	0.0833497	3.37939e-06
