# Supplementary material for: Trans-eQTL mapping in gene sets identifies network effects of genetic variants
Source: Cell Genom. 2024 Apr 1;4(4):100538. doi: 10.1016/j.xgen.2024.100538 (PMC11019359; doi:10.1016/j.xgen.2024.100538)
Supplement: Table S13. Heritability enrichment of blood traits in gene M4 in Figure 5C, related to Figure 4 [file mmc12.xlsx]

## Sheet: Table S11
Table S13. Heritability enrichment of blood traits in gene module 4 in Figure 4C. Related to Figure 4.
trait_type	phenocode	trait	trait_info	Prop._SNPs	Prop._h2	Prop._h2_std_error	Enrichment	Enrichment_std_error	Enrichment_p	Coefficient	Coefficient_std_error	Coefficient_z-score
Platelets	30100	MPV	Mean platelet volume	0.0132052	0.0881647	0.0167023	6.67654	1.26483	1.21574e-05	2.10242e-07	6.03039e-08	3.48637
Platelets	30110	PDW	Platelet distribution width	0.0132052	0.0856565	0.0181901	6.4866	1.3775	7.02794e-05	1.49789e-07	4.76948e-08	3.14057
Platelets	30080	PLT	Platelet count	0.0132052	0.052454	0.00908089	3.97224	0.687678	1.48942e-05	8.12061e-08	3.01044e-08	2.69749
Platelets	30090	PLTC	Platelet crit	0.0132052	0.0347548	0.00778627	2.63191	0.589639	0.00544409	1.53723e-08	2.15994e-08	0.711699
Red blood cells	30240	RET_P	Reticulocyte percentage	0.0132052	0.038481	0.0104622	2.91409	0.79228	0.0219897	3.37274e-08	2.64526e-08	1.27501
Red blood cells	30250	RET	Reticulocyte count	0.0132052	0.036769	0.009631	2.78444	0.729337	0.020214	3.07949e-08	2.5264e-08	1.21892
Red blood cells	30280	IRF	Immature reticulocyte fraction	0.0132052	0.0365962	0.0122682	2.77136	0.929046	0.0666886	1.71109e-08	2.11545e-08	0.808853
Red blood cells	30290	HLSR_P	High light scatter reticulocyte percentage	0.0132052	0.0362611	0.0101358	2.74598	0.767568	0.0300567	3.08289e-08	2.7836e-08	1.10752
Red blood cells	30050	MCH	Mean corpuscular haemoglobin	0.0132052	0.035718	0.0116674	2.70485	0.883546	0.0561511	1.63502e-08	2.78802e-08	0.586445
Red blood cells	30300	HLSR	High light scatter reticulocyte count	0.0132052	0.0354712	0.00962924	2.68616	0.729204	0.0274268	2.93352e-08	2.68795e-08	1.09136
Red blood cells	30040	MCV	Mean corpuscular volume	0.0132052	0.0337574	0.0108768	2.55638	0.823681	0.0617733	9.25738e-09	2.70737e-08	0.341933
Red blood cells	30070	RBC_W	Red blood cell distribution width	0.0132052	0.0325752	0.00728715	2.46686	0.551842	0.00862309	7.73087e-09	1.73896e-08	0.444568
Red blood cells	30260	MRV	Mean reticulocyte volume	0.0132052	0.0299346	0.00859169	2.26688	0.650632	0.0490014	-2.16664e-10	1.7881e-08	-0.012117
Red blood cells	30010	RBC	Red blood cell count	0.0132052	0.0264968	0.00547787	2.00655	0.414829	0.0150241	-5.05077e-09	1.52391e-08	-0.331436
Red blood cells	30270	MSCV	Mean sphered cell volume	0.0132052	0.0257317	0.00598074	1.94861	0.45291	0.0363589	-7.38127e-09	1.31561e-08	-0.561054
Red blood cells	30060	MCHC	Mean corpuscular haemoglobin concentration	0.0132052	0.0227018	0.00845088	1.71916	0.639969	0.259778	-3.83213e-09	5.47058e-09	-0.700497
Red blood cells	30030	HCT	Haematocrit percentage	0.0132052	0.0226248	0.00459009	1.71333	0.347599	0.0385278	-8.03413e-09	9.62125e-09	-0.83504
Red blood cells	30020	HGB	Haemoglobin concentration	0.0132052	0.0224224	0.00432706	1.698	0.32768	0.0317306	-9.28164e-09	9.78932e-09	-0.948139
White blood cells	30180	LYMPH_P	Lymphocyte percentage	0.0132052	0.0262806	0.00504584	1.99017	0.382112	0.00961988	-2.90984e-09	1.04802e-08	-0.277653
White blood cells	30200	NEUT_P	Neutrophill percentage	0.0132052	0.0261938	0.00565773	1.98361	0.428449	0.020966	-8.63795e-10	1.13229e-08	-0.0762873
White blood cells	30120	LYMPH	Lymphocyte count	0.0132052	0.0239626	0.00445286	1.81464	0.337206	0.0177686	-6.68573e-09	1.09936e-08	-0.608145
White blood cells	30140	NEUT	Neutrophill count	0.0132052	0.0227089	0.00382209	1.7197	0.28944	0.0136088	-7.59123e-09	9.09988e-09	-0.834212
White blood cells	30000	WBC	White blood cell count	0.0132052	0.0225074	0.00313166	1.70444	0.237154	0.00312851	-7.53896e-09	8.46183e-09	-0.890937
White blood cells	30190	MONO_P	Monocyte percentage	0.0132052	0.0196583	0.00445593	1.48868	0.337439	0.135226	-1.80749e-08	9.51928e-09	-1.89877
White blood cells	30130	MONO	Monocyte count	0.0132052	0.0180565	0.00356595	1.36738	0.270042	0.162494	-2.34457e-08	8.71031e-09	-2.69172
White blood cells	30220	BASO_P	Basophill percentage	0.0132052	0.0157003	0.00646566	1.18895	0.489631	0.694669	-8.11168e-09	3.98897e-09	-2.03353
White blood cells	30160	BASO	Basophill count	0.0132052	0.011665	0.00648268	0.883371	0.490921	0.81182	-5.19014e-09	2.4528e-09	-2.11601
White blood cells	30150	EO	Eosinophill count	0.0132052	0.0106731	0.00344501	0.808255	0.260884	0.468057	-3.81593e-08	9.03715e-09	-4.22249
White blood cells	30210	EO_P	Eosinophill percentage	0.0132052	0.0101879	0.00304255	0.77151	0.230406	0.331386	-3.92726e-08	8.18537e-09	-4.7979
