# Supplementary material for: Trans-eQTL mapping in gene sets identifies network effects of genetic variants
Source: Cell Genom. 2024 Apr 1;4(4):100538. doi: 10.1016/j.xgen.2024.100538 (PMC11019359; doi:10.1016/j.xgen.2024.100538)
Supplement: Table S14. Colocalization results of trans-eQTL loci of 50 MSigDB hallmark gene sets with complex traits, related to Figure 4 [file mmc13.xlsx]

## Sheet: Table S17
Table S14. The colocalization results of trans-eQTL loci of 50 MSigDB hallmark gene sets with complex traits. Related to Figure 4.
trait_type	trait	module_msig	gene_module	trans_region	trans_P	merged_trans_region	nsnps	PP.H4.abf	PP.H3.abf	PP.H2.abf	PP.H1.abf	PP.H0.abf
Platelets	PLT	HALLMARK_INTERFERON_GAMMA_RESPONSE	2	module2:3:56849749	3.62532e-10	module2:3:56849749	227	0.938201	0.00390043	0.0578985	4.17274e-266	4.99305e-265
Platelets	PLTC	HALLMARK_INTERFERON_GAMMA_RESPONSE	2	module2:3:56849749	3.62532e-10	module2:3:56849749	228	0.999999	5.65848e-08	5.90733e-07	9.20756e-18	5.43891e-21
Platelets	PLTC	HALLMARK_INTERFERON_GAMMA_RESPONSE	2	module2:7:50370254	3.10862e-13	module2:7:50370254	73	0.954515	0.0450336	1.98175e-07	0.000451173	1.94422e-09
Platelets	PLTC	HALLMARK_MTORC1_SIGNALING	3	module3:7:50370254	2.83085e-09	module3:7:50370254	73	0.954152	0.0450147	0.000378185	0.000450984	3.71024e-06
Platelets	PLTC	HALLMARK_MITOTIC_SPINDLE	4	module4:7:50370254	5.03508e-12	module4:7:50370254	73	0.954478	0.0450684	1.92503e-06	0.000451515	1.88858e-08
Platelets	PLT	HALLMARK_TNFA_SIGNALING_VIA_NFKB	5	module5:3:56849749	1.1086e-08	module5:3:56849749	227	0.894283	0.0215804	0.084137	1.93817e-265	7.2558e-265
Platelets	PLTC	HALLMARK_TNFA_SIGNALING_VIA_NFKB	5	module5:3:56849749	1.1086e-08	module5:3:56849749	228	0.999985	3.2531e-06	1.21514e-05	9.23686e-18	1.11879e-19
Platelets	PLT	HALLMARK_IL2_STAT5_SIGNALING	7	module7:3:56849749	1.41015e-10	module7:3:56849749	227	0.972453	0.0235587	0.00398827	2.11552e-265	3.43941e-266
Platelets	PLTC	HALLMARK_IL2_STAT5_SIGNALING	7	module7:3:56849749	1.41015e-10	module7:3:56849749	228	0.999998	1.5805e-06	2.55784e-07	9.22158e-18	2.35502e-21
Platelets	PLTC	HALLMARK_IL2_STAT5_SIGNALING	7	module7:7:50370254	6.32827e-15	module7:7:50370254	73	0.95431	0.0452368	5.97652e-09	0.000453165	5.86335e-11
Platelets	PLTC	HALLMARK_HEME_METABOLISM	9	module9:7:50426097	0	module9:7:50426097	135	0.947343	0.0526484	5.13207e-11	8.92157e-06	8.54286e-15
Platelets	PLT	HALLMARK_HEME_METABOLISM	9	module9:17:33864479	8.69554e-09	module9:17:33864479;module9:17:33946107;module9:17:34007802	127	0.758248	0.240749	0.00100325	1.41785e-129	5.88993e-132
Platelets	PLTC	HALLMARK_HEME_METABOLISM	9	module9:17:33864479	8.69554e-09	module9:17:33864479;module9:17:33946107;module9:17:34007802	127	0.792226	0.206911	0.00086283	3.68892e-44	1.53243e-46
Platelets	PLT	HALLMARK_HEME_METABOLISM	9	module9:17:34007802	1.29198e-09	module9:17:33864479;module9:17:33946107;module9:17:34007802	199	0.814525	0.185181	0.00029384	3.23073e-124	5.10399e-127
Platelets	PLTC	HALLMARK_HEME_METABOLISM	9	module9:17:34007802	1.29198e-09	module9:17:33864479;module9:17:33946107;module9:17:34007802	199	0.813673	0.186032	0.000295183	6.79317e-42	1.0732e-44
Platelets	MPV	HALLMARK_HEME_METABOLISM	9	module9:17:34007802	1.29198e-09	module9:17:33864479;module9:17:33946107;module9:17:34007802	199	0.813104	0.1866	0.000296081	2.08972e-123	3.30139e-126
Platelets	PLT	HALLMARK_G2M_CHECKPOINT	11	module11:3:56849749	1.81191e-11	module11:3:56849749	227	0.996905	0.00183153	0.00126369	2.43918e-266	1.08978e-266
Platelets	PLTC	HALLMARK_G2M_CHECKPOINT	11	module11:3:56849749	1.81191e-11	module11:3:56849749	228	1	9.98244e-08	4.13753e-08	9.20797e-18	3.80944e-22
Platelets	PLTC	HALLMARK_ADIPOGENESIS	12	module12:7:50366637	2.50133e-13	module12:7:50366637;module12:7:50417632	72	0.954029	0.0455164	1.06197e-07	0.000454783	1.0393e-09
Platelets	PLT	HALLMARK_COMPLEMENT	13	module13:3:56849749	9.99201e-16	module13:3:56849749	227	0.99963	0.000370142	1.42338e-07	1.18126e-266	1.22749e-270
Platelets	PLTC	HALLMARK_COMPLEMENT	13	module13:3:56849749	9.99201e-16	module13:3:56849749	228	1	7.07599e-08	6.603e-12	9.2077e-18	6.07941e-26
Platelets	MPV	HALLMARK_COMPLEMENT	13	module13:3:56849749	9.99201e-16	module13:3:56849749	202	0.943449	0.00515311	0.0513975	9.71624e-275	8.19135e-274
Platelets	PLTC	HALLMARK_COMPLEMENT	13	module13:7:50370254	2.55351e-15	module13:7:50370254	73	0.954217	0.0453285	2.43715e-09	0.000454063	2.391e-11
Platelets	PLT	HALLMARK_ALLOGRAFT_REJECTION	14	module14:3:56849749	2.79392e-08	module14:3:56849749	227	0.956677	0.00271081	0.0406118	3.16276e-266	3.50228e-265
Platelets	PLTC	HALLMARK_ALLOGRAFT_REJECTION	14	module14:3:56849749	2.79392e-08	module14:3:56849749	228	0.99997	2.48526e-06	2.74406e-05	9.22966e-18	2.52647e-19
Platelets	PLT	HALLMARK_INFLAMMATORY_RESPONSE	15	module15:3:56849749	0	module15:3:56849749	227	0.997574	0.00242534	2.13446e-07	2.95186e-266	1.84071e-270
Platelets	MPV	HALLMARK_INFLAMMATORY_RESPONSE	15	module15:3:56849749	0	module15:3:56849749	202	0.958303	0.00491385	0.0367826	9.3586e-275	5.86214e-274
Platelets	PLTC	HALLMARK_GLYCOLYSIS	16	module16:7:50366637	4.63307e-08	module16:7:50366637	72	0.95176	0.0456388	0.00212413	0.000455958	2.07878e-05
Platelets	PLT	HALLMARK_XENOBIOTIC_METABOLISM	17	module17:3:56849749	3.29558e-08	module17:3:56849749	227	0.985187	0.00506965	0.00974383	5.22157e-266	8.40288e-266
Platelets	PLTC	HALLMARK_XENOBIOTIC_METABOLISM	17	module17:3:56849749	3.29558e-08	module17:3:56849749	228	0.999949	1.97269e-05	3.17342e-05	9.3882e-18	2.92179e-19
Platelets	PLTC	HALLMARK_XENOBIOTIC_METABOLISM	17	module17:7:50370254	6.60697e-08	module17:7:50370254	73	0.948769	0.0458154	0.00490834	0.000458787	4.8154e-05
Platelets	PLT	HALLMARK_HYPOXIA	18	module18:3:56849749	3.65102e-08	module18:3:56849749	227	0.999213	0.000360403	0.000426922	1.1725e-266	3.68169e-267
Platelets	PLTC	HALLMARK_HYPOXIA	18	module18:3:56849749	3.65102e-08	module18:3:56849749	228	0.999855	0.000110595	3.4725e-05	1.0224e-17	3.19714e-19
Platelets	PLTC	HALLMARK_HYPOXIA	18	module18:7:50370254	4.96492e-13	module18:7:50370254	73	0.954494	0.0450539	2.94148e-07	0.000451372	2.88579e-09
Platelets	PLT	HALLMARK_ESTROGEN_RESPONSE_EARLY	19	module19:3:56849749	2.49356e-13	module19:3:56849749	227	0.99848	0.00151805	2.15019e-06	2.1702e-266	1.85428e-269
Platelets	PLTC	HALLMARK_ESTROGEN_RESPONSE_EARLY	19	module19:3:56849749	2.49356e-13	module19:3:56849749	228	0.999999	1.07453e-06	9.11943e-10	9.21693e-18	8.39631e-24
Platelets	PLT	HALLMARK_APOPTOSIS	21	module21:3:56849749	2.40317e-10	module21:3:56849749	227	0.999674	0.000290823	3.55225e-05	1.1129e-266	3.06339e-268
Platelets	PLTC	HALLMARK_APOPTOSIS	21	module21:3:56849749	2.40317e-10	module21:3:56849749	228	0.999985	1.49144e-05	4.1034e-07	9.34423e-18	3.77802e-21
Platelets	PLT	HALLMARK_APOPTOSIS	21	module21:7:50427982	1.80325e-11	module21:7:50366637;module21:7:50427982	152	0.999883	0.000116561	3.93214e-08	1.72764e-10	6.08477e-15
Platelets	PLTC	HALLMARK_APOPTOSIS	21	module21:7:50427982	1.80325e-11	module21:7:50366637;module21:7:50427982	152	0.999884	0.000116125	3.9306e-08	3.96695e-21	1.39717e-25
Platelets	PLT	HALLMARK_ESTROGEN_RESPONSE_LATE	22	module22:3:56849749	0	module22:3:56849749	227	0.998586	0.00141383	4.40156e-12	2.08042e-266	3.79581e-275
Platelets	MPV	HALLMARK_ESTROGEN_RESPONSE_LATE	22	module22:3:56849749	0	module22:3:56849749	202	0.999929	2.04121e-05	5.0714e-05	1.62614e-275	8.08241e-277
Platelets	PLT	HALLMARK_APICAL_JUNCTION	23	module23:1:248039451	0	module23:1:248039451	375	0.999992	7.93341e-06	2.3223e-11	3.97222e-96	9.15215e-104
Platelets	MPV	HALLMARK_APICAL_JUNCTION	23	module23:1:248039451	0	module23:1:248039451	369	0.999979	2.07181e-05	2.35172e-11	0	0
Platelets	PLT	HALLMARK_APICAL_JUNCTION	23	module23:3:56849749	0	module23:3:56849749	223	0.952978	0.0470224	1.89826e-11	1.5868e-252	6.27854e-262
Platelets	MPV	HALLMARK_APICAL_JUNCTION	23	module23:3:56849749	0	module23:3:56849749	202	0.99999	3.97336e-06	5.95092e-06	1.60004e-275	9.48412e-278
Platelets	PLTC	HALLMARK_APICAL_JUNCTION	23	module23:7:50366637	1.11021e-11	module23:7:50366637	72	0.953603	0.0459342	4.28719e-06	0.000458868	4.19566e-08
Platelets	PLT	HALLMARK_KRAS_SIGNALING_UP	24	module24:3:56849749	0	module24:3:56849749	227	0.999757	0.000242951	3.87248e-11	1.07169e-266	3.33955e-274
Platelets	MPV	HALLMARK_KRAS_SIGNALING_UP	24	module24:3:56849749	0	module24:3:56849749	202	0.967122	0.0200163	0.0128612	3.34418e-274	2.04973e-274
Platelets	PLTC	HALLMARK_KRAS_SIGNALING_UP	24	module24:7:50370254	1.49414e-12	module24:7:50370254	73	0.954536	0.0450118	7.45462e-07	0.00045096	7.31346e-09
Platelets	PLT	HALLMARK_MYOGENESIS	25	module25:3:56849749	0	module25:3:56849749	227	0.979724	0.020276	2.41317e-11	1.83305e-265	2.08107e-274
Platelets	MPV	HALLMARK_MYOGENESIS	25	module25:3:56849749	0	module25:3:56849749	202	0.999949	1.7073e-05	3.38692e-05	1.62085e-275	5.39781e-277
Platelets	PLT	HALLMARK_MYOGENESIS	25	module25:7:50417632	5.06742e-10	module25:7:50366637;module25:7:50417632	115	0.998739	0.00125501	6.25888e-06	3.4899e-10	9.69181e-13
Platelets	PLTC	HALLMARK_MYOGENESIS	25	module25:7:50417632	5.06742e-10	module25:7:50366637;module25:7:50417632	115	0.99874	0.00125414	6.25647e-06	8.01347e-21	2.22542e-23
Platelets	PLTC	HALLMARK_UV_RESPONSE_UP	27	module27:7:50370254	2.88658e-15	module27:7:50370254	73	0.954462	0.0450867	3.82146e-09	0.000451694	3.7491e-11
Platelets	MPV	HALLMARK_EPITHELIAL_MESENCHYMAL_TRANSITION	28	module28:3:56848999	0	module28:3:56848999;module28:3:56901292	203	0.999893	0.000106842	1.29452e-07	1.76377e-275	2.06303e-279
Platelets	PLT	HALLMARK_EPITHELIAL_MESENCHYMAL_TRANSITION	28	module28:3:56901292	6.62336e-09	module28:3:56848999;module28:3:56901292	126	0.999976	1.58846e-05	8.07009e-06	2.01771e-135	1.60289e-137
Platelets	MPV	HALLMARK_EPITHELIAL_MESENCHYMAL_TRANSITION	28	module28:3:56901292	6.62336e-09	module28:3:56848999;module28:3:56901292	126	0.999976	1.58846e-05	8.07009e-06	1.35357e-291	1.07529e-293
Platelets	PLTC	HALLMARK_EPITHELIAL_MESENCHYMAL_TRANSITION	28	module28:7:50366637	1.9873e-14	module28:7:50366637	72	0.9536	0.0459406	2.6352e-08	0.00045893	2.57894e-10
Platelets	PLT	HALLMARK_EPITHELIAL_MESENCHYMAL_TRANSITION	28	module28:10:65104500	1.66879e-07	module28:10:65104500	112	0.999585	0.00028423	0.000130577	3.85207e-308	0
Platelets	PLTC	HALLMARK_EPITHELIAL_MESENCHYMAL_TRANSITION	28	module28:10:65104500	1.66879e-07	module28:10:65104500	114	0.99729	0.00256401	0.000146382	3.26418e-13	1.34169e-14
Platelets	PDW	HALLMARK_EPITHELIAL_MESENCHYMAL_TRANSITION	28	module28:10:65104500	1.66879e-07	module28:10:65104500	114	0.99754	0.00232374	0.000136516	8.28368e-46	3.40488e-47
Platelets	PLT	HALLMARK_UV_RESPONSE_DN	29	module29:3:56848999	0	module29:3:56848999	217	0.995369	0.00463141	3.76066e-09	4.12617e-233	2.75773e-239
Platelets	PLTC	HALLMARK_UV_RESPONSE_DN	29	module29:3:56848999	0	module29:3:56848999	217	0.995345	0.0046554	3.77668e-09	7.28337e-12	4.86785e-18
Platelets	MPV	HALLMARK_UV_RESPONSE_DN	29	module29:3:56848999	0	module29:3:56848999	203	0.988078	0.011899	2.28073e-05	2.05376e-274	3.63473e-277
Platelets	PLTC	HALLMARK_UV_RESPONSE_DN	29	module29:7:50366637	9.19265e-14	module29:7:50366637;module29:7:50417632	72	0.95396	0.0455844	5.43175e-08	0.000455447	5.31578e-10
Platelets	PLT	HALLMARK_PI3K_AKT_MTOR_SIGNALING	31	module31:3:56849749	3.68433e-08	module31:3:56849749	227	0.954779	0.0212504	0.0239701	1.91493e-265	2.06714e-265
Platelets	PLTC	HALLMARK_PI3K_AKT_MTOR_SIGNALING	31	module31:3:56849749	3.68433e-08	module31:3:56849749	228	0.999933	3.24361e-05	3.50064e-05	9.50507e-18	3.22306e-19
Platelets	MPV	HALLMARK_COAGULATION	34	module34:3:56848999	0	module34:3:56848999;module34:3:56901292	203	0.999992	8.18374e-06	1.05554e-09	1.60669e-275	1.68218e-281
Platelets	PLT	HALLMARK_COAGULATION	34	module34:3:56901292	1.54066e-10	module34:3:56848999;module34:3:56901292	126	0.999998	1.23965e-06	2.9365e-07	1.98867e-135	5.83251e-139
Platelets	MPV	HALLMARK_COAGULATION	34	module34:3:56901292	1.54066e-10	module34:3:56848999;module34:3:56901292	126	0.999998	1.23965e-06	2.9365e-07	1.33408e-291	3.9127e-295
Platelets	PLTC	HALLMARK_COAGULATION	34	module34:7:50370254	4.94491e-11	module34:7:50370254	73	0.954352	0.0451838	1.09227e-05	0.000452646	1.07159e-07
Platelets	PLT	HALLMARK_ANDROGEN_RESPONSE	35	module35:3:56849749	0	module35:3:56849749	227	0.998413	0.00158726	2.02896e-10	2.22983e-266	1.74973e-273
Platelets	MPV	HALLMARK_ANDROGEN_RESPONSE	35	module35:3:56849749	0	module35:3:56849749	202	0.994704	0.00232313	0.00297284	5.28772e-275	4.73789e-275
Platelets	PLTC	HALLMARK_ANDROGEN_RESPONSE	35	module35:7:50370254	2.93288e-12	module35:7:50370254	73	0.954204	0.0453412	8.2191e-07	0.000454188	8.06347e-09
Platelets	PLT	HALLMARK_BILE_ACID_METABOLISM	37	module37:7:50429442	3.10332e-11	module37:7:50429442	155	0.997401	0.00259933	1.15633e-07	5.5656e-10	1.78932e-14
Platelets	PLTC	HALLMARK_BILE_ACID_METABOLISM	37	module37:7:50429442	3.10332e-11	module37:7:50429442	155	0.997401	0.0025984	1.15603e-07	1.27813e-20	4.10912e-25
Platelets	PLT	HALLMARK_KRAS_SIGNALING_DN	38	module38:3:56849749	0	module38:3:56849749	227	0.998712	0.00128847	1.65865e-08	1.97242e-266	1.43039e-271
Platelets	MPV	HALLMARK_KRAS_SIGNALING_DN	38	module38:3:56849749	0	module38:3:56849749	202	0.976933	0.00875057	0.0143166	1.5503e-274	2.28167e-274
Platelets	PLT	HALLMARK_SPERMATOGENESIS	39	module39:1:248039451	0	module39:1:248039451	375	0.999993	7.13008e-06	5.09333e-11	3.96906e-96	2.00728e-103
Platelets	MPV	HALLMARK_SPERMATOGENESIS	39	module39:1:248039451	0	module39:1:248039451	369	0.99998	1.99046e-05	5.15787e-11	0	0
Platelets	PLTC	HALLMARK_SPERMATOGENESIS	39	module39:3:56849749	2.02574e-07	module39:3:56849749	228	0.999835	8.69061e-06	0.0001565	9.28554e-18	1.4409e-18
Platelets	PLT	HALLMARK_IL6_JAK_STAT3_SIGNALING	40	module40:3:56849749	0	module40:3:56849749	227	0.99932	0.000680087	6.53079e-09	1.44829e-266	5.63202e-272
Platelets	PLTC	HALLMARK_IL6_JAK_STAT3_SIGNALING	40	module40:3:56849749	0	module40:3:56849749	227	0.758183	0.241816	9.43311e-07	3.0948e-10	1.20349e-15
Platelets	MPV	HALLMARK_IL6_JAK_STAT3_SIGNALING	40	module40:3:56849749	0	module40:3:56849749	202	0.940542	0.00706579	0.0523919	1.27599e-274	8.34983e-274
Platelets	PLTC	HALLMARK_IL6_JAK_STAT3_SIGNALING	40	module40:7:50370254	0	module40:7:50370254	72	0.954568	0.0449723	9.5937e-10	0.000460135	9.61179e-12
Platelets	PLT	HALLMARK_CHOLESTEROL_HOMEOSTASIS	41	module41:3:56849749	9.41748e-11	module41:3:56849749	227	0.998875	0.00107307	5.17954e-05	1.78681e-266	4.46673e-268
Platelets	PLTC	HALLMARK_CHOLESTEROL_HOMEOSTASIS	41	module41:3:56849749	9.41748e-11	module41:3:56849749	228	0.999993	7.15919e-06	1.78788e-07	9.2729e-18	1.64611e-21
Platelets	PLT	HALLMARK_TGF_BETA_SIGNALING	43	module43:14:69203039	2.63982e-08	module43:14:69203039	299	0.835977	0.163404	0.000618902	4.00699e-18	1.50994e-20
Platelets	MPV	HALLMARK_TGF_BETA_SIGNALING	43	module43:14:69203039	2.63982e-08	module43:14:69203039	299	0.969879	0.0300046	0.00011672	9.08254e-79	3.42255e-81
Platelets	PLTC	HALLMARK_APICAL_SURFACE	46	module46:7:50366637	8.86789e-09	module46:7:50366637	72	0.953049	0.0457241	0.000762821	0.000456806	7.46535e-06
Platelets	PLTC	HALLMARK_NOTCH_SIGNALING	47	module47:2:72519802	2.03842e-07	module47:2:72519802	171	0.955502	0.0341828	0.00359054	0.00610151	0.000623472
Platelets	PLTC	HALLMARK_NOTCH_SIGNALING	47	module47:7:50370254	5.27384e-11	module47:7:50370254	73	0.954301	0.0452349	1.06923e-05	0.000453146	1.04898e-07
Platelets	PLT	HALLMARK_ANGIOGENESIS	49	module49:3:56849749	0	module49:3:56849749	227	0.979842	0.0201584	9.46827e-09	1.82292e-265	8.16524e-272
Platelets	MPV	HALLMARK_ANGIOGENESIS	49	module49:3:56849749	0	module49:3:56849749	202	0.99814	0.000607019	0.00125307	2.55818e-275	1.99705e-275
Platelets	PLTC	HALLMARK_ANGIOGENESIS	49	module49:7:50366637	1.40478e-09	module49:7:50366637	72	0.953283	0.0459955	0.00025931	0.000459464	2.53773e-06
Platelets	PDW	HALLMARK_ANGIOGENESIS	49	module49:19:6033976	5.1477e-09	module49:19:6033976;module49:19:6095960	47	0.984064	0.00011983	6.5857e-06	0.0157158	9.37587e-05
Platelets	PDW	HALLMARK_ANGIOGENESIS	49	module49:19:6095960	2.97984e-13	module49:19:6033976;module49:19:6095960	144	0.969606	0.021469	1.11167e-08	0.0089248	4.42157e-09
Red blood cells	RET_P	HALLMARK_INTERFERON_GAMMA_RESPONSE	2	module2:3:56849749	3.62532e-10	module2:3:56849749	228	0.998517	0.00148097	1.46464e-06	7.95912e-08	4.70145e-11
Red blood cells	RET	HALLMARK_INTERFERON_GAMMA_RESPONSE	2	module2:3:56849749	3.62532e-10	module2:3:56849749	228	0.999717	0.00028193	7.57069e-07	6.898e-08	4.07465e-11
Red blood cells	MRV	HALLMARK_INTERFERON_GAMMA_RESPONSE	2	module2:3:56849749	3.62532e-10	module2:3:56849749	228	0.977566	0.000921487	1.12177e-06	0.0214983	1.2699e-05
Red blood cells	HLSR_P	HALLMARK_INTERFERON_GAMMA_RESPONSE	2	module2:3:56849749	3.62532e-10	module2:3:56849749	228	0.997066	0.00274016	2.20758e-06	0.000191308	1.13006e-07
Red blood cells	HLSR	HALLMARK_INTERFERON_GAMMA_RESPONSE	2	module2:3:56849749	3.62532e-10	module2:3:56849749	228	0.999151	0.000744924	1.03023e-06	0.000103393	6.10741e-08
Red blood cells	MCV	HALLMARK_INTERFERON_GAMMA_RESPONSE	2	module2:7:50370254	3.10862e-13	module2:7:50370254	73	0.966518	0.025369	1.13487e-07	0.00811278	3.49601e-08
Red blood cells	MRV	HALLMARK_INTERFERON_GAMMA_RESPONSE	2	module2:7:50370254	3.10862e-13	module2:7:50370254	73	0.984147	0.0158531	7.25561e-08	7.06589e-10	3.04488e-15
Red blood cells	MSCV	HALLMARK_INTERFERON_GAMMA_RESPONSE	2	module2:7:50370254	3.10862e-13	module2:7:50370254	73	0.982777	0.0172228	7.84525e-08	2.78821e-08	1.20151e-13
Red blood cells	MCV	HALLMARK_MTORC1_SIGNALING	3	module3:7:50370254	2.83085e-09	module3:7:50370254	73	0.949652	0.0379473	0.000320005	0.0119824	9.85789e-05
Red blood cells	MRV	HALLMARK_MTORC1_SIGNALING	3	module3:7:50370254	2.83085e-09	module3:7:50370254	73	0.97467	0.0251158	0.000214646	1.09491e-09	9.0078e-12
Red blood cells	MSCV	HALLMARK_MTORC1_SIGNALING	3	module3:7:50370254	2.83085e-09	module3:7:50370254	73	0.972558	0.0272104	0.000231861	4.31625e-08	3.55098e-10
Red blood cells	MCV	HALLMARK_MITOTIC_SPINDLE	4	module4:7:50370254	5.03508e-12	module4:7:50370254	73	0.977788	0.0167502	7.41521e-07	0.00546119	2.28429e-07
Red blood cells	MRV	HALLMARK_MITOTIC_SPINDLE	4	module4:7:50370254	5.03508e-12	module4:7:50370254	73	0.990006	0.00999318	4.59401e-07	4.60918e-10	1.92791e-14
Red blood cells	MSCV	HALLMARK_MITOTIC_SPINDLE	4	module4:7:50370254	5.03508e-12	module4:7:50370254	73	0.989106	0.0108939	4.97039e-07	1.8199e-08	7.61223e-13
Red blood cells	RET_P	HALLMARK_TNFA_SIGNALING_VIA_NFKB	5	module5:3:56849749	1.1086e-08	module5:3:56849749	228	0.998488	0.00148191	3.00431e-05	7.96204e-08	9.64378e-10
Red blood cells	RET	HALLMARK_TNFA_SIGNALING_VIA_NFKB	5	module5:3:56849749	1.1086e-08	module5:3:56849749	228	0.999699	0.000285338	1.55646e-05	6.91624e-08	8.37709e-10
Red blood cells	MRV	HALLMARK_TNFA_SIGNALING_VIA_NFKB	5	module5:3:56849749	1.1086e-08	module5:3:56849749	228	0.97723	0.000927195	2.30668e-05	0.0215591	0.000261128
Red blood cells	HLSR_P	HALLMARK_TNFA_SIGNALING_VIA_NFKB	5	module5:3:56849749	1.1086e-08	module5:3:56849749	228	0.997029	0.00273284	4.51769e-05	0.000190932	2.3126e-06
Red blood cells	HLSR	HALLMARK_TNFA_SIGNALING_VIA_NFKB	5	module5:3:56849749	1.1086e-08	module5:3:56849749	228	0.999126	0.000748106	2.11628e-05	0.00010358	1.25458e-06
Red blood cells	RET_P	HALLMARK_IL2_STAT5_SIGNALING	7	module7:3:56849749	1.41015e-10	module7:3:56849749	228	0.998515	0.00148464	6.3415e-07	7.97088e-08	2.03561e-11
Red blood cells	RET	HALLMARK_IL2_STAT5_SIGNALING	7	module7:3:56849749	1.41015e-10	module7:3:56849749	228	0.999716	0.000283872	3.27804e-07	6.90844e-08	1.76428e-11
Red blood cells	MRV	HALLMARK_IL2_STAT5_SIGNALING	7	module7:3:56849749	1.41015e-10	module7:3:56849749	228	0.977539	0.000924343	4.85705e-07	0.0215303	5.49843e-06
Red blood cells	HLSR_P	HALLMARK_IL2_STAT5_SIGNALING	7	module7:3:56849749	1.41015e-10	module7:3:56849749	228	0.997062	0.00274555	9.55792e-07	0.000191584	4.89269e-08
Red blood cells	HLSR	HALLMARK_IL2_STAT5_SIGNALING	7	module7:3:56849749	1.41015e-10	module7:3:56849749	228	0.999148	0.000747543	4.46072e-07	0.000103548	2.64441e-08
Red blood cells	MCV	HALLMARK_IL2_STAT5_SIGNALING	7	module7:7:50370254	6.32827e-15	module7:7:50370254	73	0.993209	0.00495808	7.70018e-10	0.00183332	2.37207e-10
Red blood cells	MRV	HALLMARK_IL2_STAT5_SIGNALING	7	module7:7:50370254	6.32827e-15	module7:7:50370254	73	0.99746	0.00253979	4.57673e-10	1.48444e-10	1.92066e-17
Red blood cells	MSCV	HALLMARK_IL2_STAT5_SIGNALING	7	module7:7:50370254	6.32827e-15	module7:7:50370254	73	0.997167	0.00283287	4.95556e-10	5.86576e-09	7.58951e-16
Red blood cells	IRF	HALLMARK_HEME_METABOLISM	9	module9:2:60708597	3.23713e-08	module9:2:60708597	94	0.974628	0.00524333	0.0201283	1.05538e-07	3.41641e-07
Red blood cells	RBC	HALLMARK_HEME_METABOLISM	9	module9:6:139839768	2.22565e-08	module9:6:139839768	311	0.97423	0.0256839	8.58644e-05	1.25055e-86	4.02797e-89
Red blood cells	HGB	HALLMARK_HEME_METABOLISM	9	module9:6:139839768	2.22565e-08	module9:6:139839768	311	0.980056	0.019877	6.71793e-05	5.2099e-12	1.67808e-14
Red blood cells	HCT	HALLMARK_HEME_METABOLISM	9	module9:6:139839768	2.22565e-08	module9:6:139839768	311	0.989564	0.0103996	3.66838e-05	3.51467e-17	1.13205e-19
Red blood cells	MCH	HALLMARK_HEME_METABOLISM	9	module9:6:139839768	2.22565e-08	module9:6:139839768	301	0.988722	0.0111103	0.000168189	0	0
Red blood cells	RET_P	HALLMARK_HEME_METABOLISM	9	module9:6:139839768	2.22565e-08	module9:6:139839768	311	0.982288	0.0176518	6.00193e-05	1.75172e-281	5.64219e-284
Red blood cells	RET	HALLMARK_HEME_METABOLISM	9	module9:6:139839768	2.22565e-08	module9:6:139839768	311	0.982265	0.0176752	6.00948e-05	7.43498e-214	2.39477e-216
Red blood cells	MSCV	HALLMARK_HEME_METABOLISM	9	module9:6:139839768	2.22565e-08	module9:6:139839768	289	0.992831	0.00678353	0.000385046	0	0
Red blood cells	RBC	HALLMARK_HEME_METABOLISM	9	module9:7:50426097	0	module9:7:50426097	135	1	1.51969e-07	9.57696e-13	2.98121e-44	2.85466e-53
Red blood cells	HGB	HALLMARK_HEME_METABOLISM	9	module9:7:50426097	0	module9:7:50426097	135	0.98853	0.000373751	1.30445e-12	0.0110958	1.06248e-11
Red blood cells	MCV	HALLMARK_HEME_METABOLISM	9	module9:7:50426097	0	module9:7:50426097	135	1	1.58361e-07	9.57703e-13	5.27662e-81	5.05263e-90
Red blood cells	MCH	HALLMARK_HEME_METABOLISM	9	module9:7:50426097	0	module9:7:50426097	135	0.999628	0.000371553	1.31298e-12	9.73573e-55	9.32246e-64
Red blood cells	MRV	HALLMARK_HEME_METABOLISM	9	module9:7:50426097	0	module9:7:50426097	135	1	1.50011e-07	9.57695e-13	3.54819e-212	3.39757e-221
Red blood cells	MSCV	HALLMARK_HEME_METABOLISM	9	module9:7:50426097	0	module9:7:50426097	135	1	1.84963e-07	9.57728e-13	5.84796e-150	5.59972e-159
Red blood cells	IRF	HALLMARK_HEME_METABOLISM	9	module9:7:50426097	0	module9:7:50426097	135	0.999999	8.74306e-07	9.58387e-13	1.25438e-29	1.20114e-38
Red blood cells	HLSR_P	HALLMARK_HEME_METABOLISM	9	module9:7:50426097	0	module9:7:50426097	135	0.861538	0.04893	4.76779e-11	0.0895321	8.57316e-11
Red blood cells	RBC	HALLMARK_HEME_METABOLISM	9	module9:17:27087605	2.7617e-11	module9:17:27087605;module9:17:27138817;module9:17:27193072	107	0.938987	0.0610133	1.87873e-07	9.38132e-20	2.84493e-25
Red blood cells	HGB	HALLMARK_HEME_METABOLISM	9	module9:17:27087605	2.7617e-11	module9:17:27087605;module9:17:27138817;module9:17:27193072	107	0.93575	0.0642489	1.97675e-07	7.6169e-07	2.30986e-12
Red blood cells	MCV	HALLMARK_HEME_METABOLISM	9	module9:17:27087605	2.7617e-11	module9:17:27087605;module9:17:27138817;module9:17:27193072	107	0.940243	0.059757	1.84067e-07	1.57147e-73	4.76555e-79
Red blood cells	MCH	HALLMARK_HEME_METABOLISM	9	module9:17:27087605	2.7617e-11	module9:17:27087605;module9:17:27138817;module9:17:27193072	107	0.940262	0.0597378	1.84009e-07	8.57201e-125	2.5995e-130
Red blood cells	MCHC	HALLMARK_HEME_METABOLISM	9	module9:17:27087605	2.7617e-11	module9:17:27087605;module9:17:27138817;module9:17:27193072	107	0.937848	0.0621519	1.91323e-07	6.17924e-41	1.87388e-46
Red blood cells	RBC_W	HALLMARK_HEME_METABOLISM	9	module9:17:27087605	2.7617e-11	module9:17:27087605;module9:17:27138817;module9:17:27193072	107	0.942643	0.0573564	1.76794e-07	1.82001e-177	5.51927e-183
Red blood cells	IRF	HALLMARK_HEME_METABOLISM	9	module9:17:27087605	2.7617e-11	module9:17:27087605;module9:17:27138817;module9:17:27193072	107	0.945621	0.0543793	1.67775e-07	8.55862e-53	2.59544e-58
Red blood cells	HLSR_P	HALLMARK_HEME_METABOLISM	9	module9:17:27087605	2.7617e-11	module9:17:27087605;module9:17:27138817;module9:17:27193072	107	0.940302	0.0596975	1.83887e-07	4.74317e-20	1.43839e-25
Red blood cells	HLSR	HALLMARK_HEME_METABOLISM	9	module9:17:27087605	2.7617e-11	module9:17:27087605;module9:17:27138817;module9:17:27193072	107	0.941059	0.0589404	1.81593e-07	7.02734e-26	2.13107e-31
Red blood cells	RBC	HALLMARK_HEME_METABOLISM	9	module9:17:27138817	4.94509e-11	module9:17:27087605;module9:17:27138817;module9:17:27193072	5	0.996358	0.0036414	1.80725e-07	8.50123e-20	3.31278e-24
Red blood cells	HGB	HALLMARK_HEME_METABOLISM	9	module9:17:27138817	4.94509e-11	module9:17:27087605;module9:17:27138817;module9:17:27193072	5	0.99623	0.00376893	1.8569e-07	1.12312e-06	4.37661e-11
Red blood cells	MCV	HALLMARK_HEME_METABOLISM	9	module9:17:27138817	4.94509e-11	module9:17:27087605;module9:17:27138817;module9:17:27193072	5	0.996336	0.00366382	1.81598e-07	1.7848e-73	6.95506e-78
Red blood cells	MCH	HALLMARK_HEME_METABOLISM	9	module9:17:27138817	4.94509e-11	module9:17:27087605;module9:17:27138817;module9:17:27193072	5	0.996369	0.00363121	1.80329e-07	6.97054e-125	2.7163e-129
Red blood cells	MCHC	HALLMARK_HEME_METABOLISM	9	module9:17:27138817	4.94509e-11	module9:17:27087605;module9:17:27138817;module9:17:27193072	5	0.996371	0.0036286	1.80227e-07	1.15286e-40	4.49249e-45
Red blood cells	RBC_W	HALLMARK_HEME_METABOLISM	9	module9:17:27138817	4.94509e-11	module9:17:27087605;module9:17:27138817;module9:17:27193072	5	0.996373	0.00362716	1.80171e-07	1.27551e-176	4.97042e-181
Red blood cells	RET_P	HALLMARK_HEME_METABOLISM	9	module9:17:27138817	4.94509e-11	module9:17:27087605;module9:17:27138817;module9:17:27193072	5	0.978877	0.00363237	1.79692e-07	0.0174897	6.81543e-07
Red blood cells	RET	HALLMARK_HEME_METABOLISM	9	module9:17:27138817	4.94509e-11	module9:17:27087605;module9:17:27138817;module9:17:27193072	5	0.996335	0.00366293	1.81564e-07	1.70898e-06	6.65959e-11
Red blood cells	MRV	HALLMARK_HEME_METABOLISM	9	module9:17:27138817	4.94509e-11	module9:17:27087605;module9:17:27138817;module9:17:27193072	5	0.996343	0.00365629	1.81305e-07	3.69622e-07	1.44035e-11
Red blood cells	IRF	HALLMARK_HEME_METABOLISM	9	module9:17:27138817	4.94509e-11	module9:17:27087605;module9:17:27138817;module9:17:27193072	5	0.996346	0.0036536	1.812e-07	7.46581e-52	2.90929e-56
Red blood cells	HLSR_P	HALLMARK_HEME_METABOLISM	9	module9:17:27138817	4.94509e-11	module9:17:27087605;module9:17:27138817;module9:17:27193072	5	0.996349	0.00365089	1.81095e-07	6.63867e-20	2.58697e-24
Red blood cells	HLSR	HALLMARK_HEME_METABOLISM	9	module9:17:27138817	4.94509e-11	module9:17:27087605;module9:17:27138817;module9:17:27193072	5	0.996349	0.00365047	1.81078e-07	9.1806e-26	3.57752e-30
Red blood cells	HGB	HALLMARK_HEME_METABOLISM	9	module9:17:27193072	4.72011e-12	module9:17:27087605;module9:17:27138817;module9:17:27193072	118	0.933452	0.0665477	9.92158e-08	6.42702e-07	9.44947e-13
Red blood cells	MCV	HALLMARK_HEME_METABOLISM	9	module9:17:27193072	4.72011e-12	module9:17:27087605;module9:17:27138817;module9:17:27193072	118	0.91307	0.08693	1.29153e-07	1.37894e-80	2.02742e-86
Red blood cells	MCH	HALLMARK_HEME_METABOLISM	9	module9:17:27193072	4.72011e-12	module9:17:27087605;module9:17:27138817;module9:17:27193072	118	0.910076	0.0899235	1.3355e-07	1.61717e-132	2.37769e-138
Red blood cells	MCHC	HALLMARK_HEME_METABOLISM	9	module9:17:27193072	4.72011e-12	module9:17:27087605;module9:17:27138817;module9:17:27193072	118	0.908618	0.0913816	1.35692e-07	1.17312e-40	1.72481e-46
Red blood cells	RBC_W	HALLMARK_HEME_METABOLISM	9	module9:17:27193072	4.72011e-12	module9:17:27087605;module9:17:27138817;module9:17:27193072	118	0.968139	0.0318608	4.82676e-08	1.75215e-180	2.57614e-186
Red blood cells	IRF	HALLMARK_HEME_METABOLISM	9	module9:17:27193072	4.72011e-12	module9:17:27087605;module9:17:27138817;module9:17:27193072	118	0.970918	0.0290818	4.41857e-08	6.98858e-54	1.02751e-59
Red blood cells	HLSR_P	HALLMARK_HEME_METABOLISM	9	module9:17:27193072	4.72011e-12	module9:17:27087605;module9:17:27138817;module9:17:27193072	118	0.969431	0.0305685	4.63693e-08	3.13324e-21	4.60672e-27
Red blood cells	HLSR	HALLMARK_HEME_METABOLISM	9	module9:17:27193072	4.72011e-12	module9:17:27087605;module9:17:27138817;module9:17:27193072	118	0.969347	0.030653	4.64935e-08	3.40583e-27	5.0075e-33
Red blood cells	RBC_W	HALLMARK_HEME_METABOLISM	9	module9:17:33864479	8.69554e-09	module9:17:33864479;module9:17:33946107;module9:17:34007802	127	0.984843	0.0150902	6.67781e-05	1.14329e-20	4.74938e-23
Red blood cells	RET_P	HALLMARK_HEME_METABOLISM	9	module9:17:33864479	8.69554e-09	module9:17:33864479;module9:17:33946107;module9:17:34007802	127	0.962911	0.0369318	0.00015742	3.44793e-227	1.43232e-229
Red blood cells	RET	HALLMARK_HEME_METABOLISM	9	module9:17:33864479	8.69554e-09	module9:17:33864479;module9:17:33946107;module9:17:34007802	127	0.974684	0.0252067	0.000108761	1.12334e-211	4.66652e-214
Red blood cells	MRV	HALLMARK_HEME_METABOLISM	9	module9:17:33864479	8.69554e-09	module9:17:33864479;module9:17:33946107;module9:17:34007802	127	0.982554	0.01737	7.62392e-05	8.95364e-12	3.71947e-14
Red blood cells	MSCV	HALLMARK_HEME_METABOLISM	9	module9:17:33864479	8.69554e-09	module9:17:33864479;module9:17:33946107;module9:17:34007802	127	0.888612	0.109536	0.000458721	0.00138746	5.76372e-06
Red blood cells	IRF	HALLMARK_HEME_METABOLISM	9	module9:17:33864479	8.69554e-09	module9:17:33864479;module9:17:33946107;module9:17:34007802	127	0.958132	0.0215765	9.36119e-05	0.0201143	8.35576e-05
Red blood cells	HLSR_P	HALLMARK_HEME_METABOLISM	9	module9:17:33864479	8.69554e-09	module9:17:33864479;module9:17:33946107;module9:17:34007802	127	0.856935	0.14247	0.000595399	3.64806e-116	1.51546e-118
Red blood cells	HLSR	HALLMARK_HEME_METABOLISM	9	module9:17:33864479	8.69554e-09	module9:17:33864479;module9:17:33946107;module9:17:34007802	127	0.890111	0.109431	0.000458288	4.81139e-109	1.99872e-111
Red blood cells	MCV	HALLMARK_HEME_METABOLISM	9	module9:17:33946107	1.31518e-09	module9:17:33864479;module9:17:33946107;module9:17:34007802	133	0.994272	0.000408593	2.11596e-06	0.00530943	8.00828e-06
Red blood cells	MCH	HALLMARK_HEME_METABOLISM	9	module9:17:33946107	1.31518e-09	module9:17:33864479;module9:17:33946107;module9:17:34007802	133	0.992295	0.000505815	2.25962e-06	0.00718596	1.08387e-05
Red blood cells	RBC_W	HALLMARK_HEME_METABOLISM	9	module9:17:33946107	1.31518e-09	module9:17:33864479;module9:17:33946107;module9:17:34007802	133	0.999802	0.00019656	1.80449e-06	2.45715e-27	3.70615e-30
Red blood cells	RET_P	HALLMARK_HEME_METABOLISM	9	module9:17:33946107	1.31518e-09	module9:17:33864479;module9:17:33946107;module9:17:34007802	133	0.999802	0.000196559	1.80449e-06	3.05416e-257	4.60662e-260
Red blood cells	RET	HALLMARK_HEME_METABOLISM	9	module9:17:33946107	1.31518e-09	module9:17:33864479;module9:17:33946107;module9:17:34007802	133	0.999802	0.000196559	1.80449e-06	1.10701e-233	1.66972e-236
Red blood cells	MRV	HALLMARK_HEME_METABOLISM	9	module9:17:33946107	1.31518e-09	module9:17:33864479;module9:17:33946107;module9:17:34007802	133	0.999724	0.000273843	1.92094e-06	6.60621e-13	9.96424e-16
Red blood cells	MSCV	HALLMARK_HEME_METABOLISM	9	module9:17:33946107	1.31518e-09	module9:17:33864479;module9:17:33946107;module9:17:34007802	133	0.998919	0.00106857	3.11842e-06	9.22285e-06	1.39109e-08
Red blood cells	IRF	HALLMARK_HEME_METABOLISM	9	module9:17:33946107	1.31518e-09	module9:17:33864479;module9:17:33946107;module9:17:34007802	133	0.764187	0.13061	0.000198154	0.104847	0.000158142
Red blood cells	HLSR_P	HALLMARK_HEME_METABOLISM	9	module9:17:33946107	1.31518e-09	module9:17:33864479;module9:17:33946107;module9:17:34007802	133	0.999802	0.000196559	1.80449e-06	5.27577e-135	7.95751e-138
Red blood cells	HLSR	HALLMARK_HEME_METABOLISM	9	module9:17:33946107	1.31518e-09	module9:17:33864479;module9:17:33946107;module9:17:34007802	133	0.999802	0.000196559	1.80449e-06	1.03346e-124	1.55878e-127
Red blood cells	MCV	HALLMARK_HEME_METABOLISM	9	module9:17:34007802	1.29198e-09	module9:17:33864479;module9:17:33946107;module9:17:34007802	199	0.991631	0.000647278	2.58919e-06	0.00770718	1.2176e-05
Red blood cells	MCH	HALLMARK_HEME_METABOLISM	9	module9:17:34007802	1.29198e-09	module9:17:33864479;module9:17:33946107;module9:17:34007802	199	0.9904	0.000998322	3.14183e-06	0.00858476	1.35624e-05
Red blood cells	RBC_W	HALLMARK_HEME_METABOLISM	9	module9:17:34007802	1.29198e-09	module9:17:33864479;module9:17:33946107;module9:17:34007802	199	0.999874	0.000124537	1.77637e-06	3.03967e-27	4.80215e-30
Red blood cells	RET_P	HALLMARK_HEME_METABOLISM	9	module9:17:34007802	1.29198e-09	module9:17:33864479;module9:17:33946107;module9:17:34007802	199	0.999874	0.000124536	1.77637e-06	1.47829e-257	2.33544e-260
Red blood cells	RET	HALLMARK_HEME_METABOLISM	9	module9:17:34007802	1.29198e-09	module9:17:33864479;module9:17:33946107;module9:17:34007802	199	0.999874	0.000124536	1.77637e-06	5.70267e-234	9.00923e-237
Red blood cells	MRV	HALLMARK_HEME_METABOLISM	9	module9:17:34007802	1.29198e-09	module9:17:33864479;module9:17:33946107;module9:17:34007802	199	0.999825	0.00017298	1.85283e-06	5.98329e-13	9.45256e-16
Red blood cells	MSCV	HALLMARK_HEME_METABOLISM	9	module9:17:34007802	1.29198e-09	module9:17:33864479;module9:17:33946107;module9:17:34007802	199	0.993021	0.00695419	1.25552e-05	1.26047e-05	1.99133e-08
Red blood cells	IRF	HALLMARK_HEME_METABOLISM	9	module9:17:34007802	1.29198e-09	module9:17:33864479;module9:17:33946107;module9:17:34007802	199	0.808464	0.102013	0.00016244	0.0892198	0.000140952
Red blood cells	HLSR_P	HALLMARK_HEME_METABOLISM	9	module9:17:34007802	1.29198e-09	module9:17:33864479;module9:17:33946107;module9:17:34007802	199	0.999874	0.000124536	1.77637e-06	9.25426e-135	1.46201e-137
Red blood cells	HLSR	HALLMARK_HEME_METABOLISM	9	module9:17:34007802	1.29198e-09	module9:17:33864479;module9:17:33946107;module9:17:34007802	199	0.999874	0.000124536	1.77637e-06	1.46369e-124	2.31237e-127
Red blood cells	HGB	HALLMARK_HEME_METABOLISM	9	module9:20:4141602	1.2694e-07	module9:20:4141602	318	0.950477	0.0438489	0.00551061	0.000145181	1.78582e-05
Red blood cells	MCV	HALLMARK_HEME_METABOLISM	9	module9:20:4141602	1.2694e-07	module9:20:4141602	318	0.905593	0.0839648	0.0104396	2.53354e-06	3.11642e-07
Red blood cells	MCH	HALLMARK_HEME_METABOLISM	9	module9:20:4141602	1.2694e-07	module9:20:4141602	318	0.992001	0.0070146	0.000984863	3.87214e-16	4.76298e-17
Red blood cells	MCHC	HALLMARK_HEME_METABOLISM	9	module9:20:4141602	1.2694e-07	module9:20:4141602	318	0.967805	0.0285338	0.00362889	2.86452e-05	3.52354e-06
Red blood cells	RBC_W	HALLMARK_HEME_METABOLISM	9	module9:20:4141602	1.2694e-07	module9:20:4141602	318	0.993362	0.00580228	0.000835908	1.16522e-10	1.43329e-11
Red blood cells	RET_P	HALLMARK_G2M_CHECKPOINT	11	module11:3:56849749	1.81191e-11	module11:3:56849749	228	0.998519	0.00148108	1.02584e-07	7.95947e-08	3.29293e-12
Red blood cells	RET	HALLMARK_G2M_CHECKPOINT	11	module11:3:56849749	1.81191e-11	module11:3:56849749	228	0.999718	0.000281985	5.30256e-08	6.8983e-08	2.85391e-12
Red blood cells	MRV	HALLMARK_G2M_CHECKPOINT	11	module11:3:56849749	1.81191e-11	module11:3:56849749	228	0.977578	0.000921576	7.85702e-08	0.0214994	8.89456e-07
Red blood cells	HLSR_P	HALLMARK_G2M_CHECKPOINT	11	module11:3:56849749	1.81191e-11	module11:3:56849749	228	0.997068	0.00274033	1.54621e-07	0.000191317	7.91501e-09
Red blood cells	HLSR	HALLMARK_G2M_CHECKPOINT	11	module11:3:56849749	1.81191e-11	module11:3:56849749	228	0.999152	0.000745	7.21576e-08	0.000103397	4.27767e-09
Red blood cells	MCV	HALLMARK_ADIPOGENESIS	12	module12:7:50366637	2.50133e-13	module12:7:50366637;module12:7:50417632	72	0.996393	0.00250456	8.00058e-09	0.00110257	2.51967e-09
Red blood cells	MRV	HALLMARK_ADIPOGENESIS	12	module12:7:50366637	2.50133e-13	module12:7:50366637;module12:7:50417632	72	0.998897	0.00110277	4.80286e-09	8.85437e-11	2.02345e-16
Red blood cells	MSCV	HALLMARK_ADIPOGENESIS	12	module12:7:50366637	2.50133e-13	module12:7:50366637;module12:7:50417632	72	0.998713	0.0012866	5.22253e-09	3.49933e-09	7.99687e-15
Red blood cells	RET_P	HALLMARK_COMPLEMENT	13	module13:3:56849749	9.99201e-16	module13:3:56849749	228	0.998519	0.00148101	1.63712e-11	7.95925e-08	5.25512e-16
Red blood cells	RET	HALLMARK_COMPLEMENT	13	module13:3:56849749	9.99201e-16	module13:3:56849749	228	0.999718	0.000281948	8.46224e-12	6.8981e-08	4.55449e-16
Red blood cells	MRV	HALLMARK_COMPLEMENT	13	module13:3:56849749	9.99201e-16	module13:3:56849749	228	0.97758	0.000921528	1.25389e-11	0.0214989	1.41947e-10
Red blood cells	HLSR_P	HALLMARK_COMPLEMENT	13	module13:3:56849749	9.99201e-16	module13:3:56849749	228	0.997068	0.00274023	2.46756e-11	0.000191312	1.26314e-12
Red blood cells	HLSR	HALLMARK_COMPLEMENT	13	module13:3:56849749	9.99201e-16	module13:3:56849749	228	0.999152	0.000744951	1.15155e-11	0.000103394	6.82664e-13
Red blood cells	MCV	HALLMARK_COMPLEMENT	13	module13:7:50370254	2.55351e-15	module13:7:50370254	73	0.995152	0.00347157	2.35208e-10	0.00137599	7.2457e-11
Red blood cells	MRV	HALLMARK_COMPLEMENT	13	module13:7:50370254	2.55351e-15	module13:7:50370254	73	0.998357	0.00164298	1.39088e-10	1.10846e-10	5.83692e-18
Red blood cells	MSCV	HALLMARK_COMPLEMENT	13	module13:7:50370254	2.55351e-15	module13:7:50370254	73	0.998138	0.0018621	1.50614e-10	4.3805e-09	2.30668e-16
Red blood cells	RET_P	HALLMARK_ALLOGRAFT_REJECTION	14	module14:3:56849749	2.79392e-08	module14:3:56849749	228	0.998445	0.00148648	6.80209e-05	7.97656e-08	2.18346e-09
Red blood cells	RET	HALLMARK_ALLOGRAFT_REJECTION	14	module14:3:56849749	2.79392e-08	module14:3:56849749	228	0.99968	0.000284991	3.51658e-05	6.91427e-08	1.89267e-09
Red blood cells	MRV	HALLMARK_ALLOGRAFT_REJECTION	14	module14:3:56849749	2.79392e-08	module14:3:56849749	228	0.976899	0.000925347	5.20709e-05	0.0215344	0.00058947
Red blood cells	HLSR_P	HALLMARK_ALLOGRAFT_REJECTION	14	module14:3:56849749	2.79392e-08	module14:3:56849749	228	0.996953	0.0027478	0.000102507	0.000191694	5.2473e-06
Red blood cells	HLSR	HALLMARK_ALLOGRAFT_REJECTION	14	module14:3:56849749	2.79392e-08	module14:3:56849749	228	0.999097	0.00074898	4.78508e-05	0.00010363	2.8367e-06
Red blood cells	RET_P	HALLMARK_INFLAMMATORY_RESPONSE	15	module15:3:56849749	0	module15:3:56849749	227	0.930288	0.0697042	4.40461e-06	3.79619e-06	2.36722e-10
Red blood cells	RET	HALLMARK_INFLAMMATORY_RESPONSE	15	module15:3:56849749	0	module15:3:56849749	227	0.930564	0.0694149	4.38659e-06	1.72145e-05	1.07346e-09
Red blood cells	HLSR_P	HALLMARK_INFLAMMATORY_RESPONSE	15	module15:3:56849749	0	module15:3:56849749	227	0.925692	0.0693935	4.38495e-06	0.00490951	3.06147e-07
Red blood cells	HLSR	HALLMARK_INFLAMMATORY_RESPONSE	15	module15:3:56849749	0	module15:3:56849749	227	0.920514	0.0696812	4.40257e-06	0.00979989	6.11099e-07
Red blood cells	MCV	HALLMARK_GLYCOLYSIS	16	module16:7:50366637	4.63307e-08	module16:7:50366637	72	0.996228	0.00247166	0.000158106	0.00109216	4.97933e-05
Red blood cells	MRV	HALLMARK_GLYCOLYSIS	16	module16:7:50366637	4.63307e-08	module16:7:50366637	72	0.998822	0.00108292	9.49097e-05	8.77041e-11	3.99856e-12
Red blood cells	MSCV	HALLMARK_GLYCOLYSIS	16	module16:7:50366637	4.63307e-08	module16:7:50366637	72	0.998632	0.00126499	0.000103202	3.46613e-09	1.58026e-10
Red blood cells	RET_P	HALLMARK_XENOBIOTIC_METABOLISM	17	module17:3:56849749	3.29558e-08	module17:3:56849749	228	0.998398	0.00152306	7.84724e-05	8.09382e-08	2.51895e-09
Red blood cells	RET	HALLMARK_XENOBIOTIC_METABOLISM	17	module17:3:56849749	3.29558e-08	module17:3:56849749	228	0.999653	0.000306479	4.06493e-05	7.02978e-08	2.1878e-09
Red blood cells	MRV	HALLMARK_XENOBIOTIC_METABOLISM	17	module17:3:56849749	3.29558e-08	module17:3:56849749	228	0.976412	0.000957204	6.01778e-05	0.0218895	0.000681244
Red blood cells	HLSR_P	HALLMARK_XENOBIOTIC_METABOLISM	17	module17:3:56849749	3.29558e-08	module17:3:56849749	228	0.996887	0.00279519	0.000118017	0.000194116	6.04126e-06
Red blood cells	HLSR	HALLMARK_XENOBIOTIC_METABOLISM	17	module17:3:56849749	3.29558e-08	module17:3:56849749	228	0.999059	0.000776929	5.52721e-05	0.000105285	3.27665e-06
Red blood cells	MCV	HALLMARK_XENOBIOTIC_METABOLISM	17	module17:7:50370254	6.60697e-08	module17:7:50370254	73	0.957497	0.0291119	0.00315606	0.009263	0.000972239
Red blood cells	MRV	HALLMARK_XENOBIOTIC_METABOLISM	17	module17:7:50370254	6.60697e-08	module17:7:50370254	73	0.979426	0.0185268	0.00204736	8.18594e-10	8.59192e-11
Red blood cells	MSCV	HALLMARK_XENOBIOTIC_METABOLISM	17	module17:7:50370254	6.60697e-08	module17:7:50370254	73	0.977683	0.0201043	0.00221275	3.22873e-08	3.38886e-09
Red blood cells	RET_P	HALLMARK_HYPOXIA	18	module18:3:56849749	3.65102e-08	module18:3:56849749	228	0.998168	0.00174639	8.58253e-05	8.80998e-08	2.75497e-09
Red blood cells	RET	HALLMARK_HYPOXIA	18	module18:3:56849749	3.65102e-08	module18:3:56849749	228	0.999533	0.000422737	4.44759e-05	7.65485e-08	2.39375e-09
Red blood cells	MRV	HALLMARK_HYPOXIA	18	module18:3:56849749	3.65102e-08	module18:3:56849749	228	0.97434	0.00112187	6.55506e-05	0.0237301	0.000742067
Red blood cells	HLSR_P	HALLMARK_HYPOXIA	18	module18:3:56849749	3.65102e-08	module18:3:56849749	228	0.996524	0.00312916	0.000129015	0.000211194	6.60425e-06
Red blood cells	HLSR	HALLMARK_HYPOXIA	18	module18:3:56849749	3.65102e-08	module18:3:56849749	228	0.998887	0.000934659	6.0464e-05	0.000114625	3.58444e-06
Red blood cells	MCV	HALLMARK_HYPOXIA	18	module18:7:50370254	4.96492e-13	module18:7:50370254	73	0.96272	0.0282733	1.86916e-07	0.00900628	5.75804e-08
Red blood cells	MRV	HALLMARK_HYPOXIA	18	module18:7:50370254	4.96492e-13	module18:7:50370254	73	0.982088	0.017912	1.20797e-07	7.92905e-10	5.06933e-15
Red blood cells	MSCV	HALLMARK_HYPOXIA	18	module18:7:50370254	4.96492e-13	module18:7:50370254	73	0.980555	0.0194446	1.30585e-07	3.12814e-08	1.99993e-13
Red blood cells	RET_P	HALLMARK_ESTROGEN_RESPONSE_EARLY	19	module19:3:56849749	2.49356e-13	module19:3:56849749	228	0.998516	0.00148345	2.26099e-09	7.96707e-08	7.25773e-14
Red blood cells	RET	HALLMARK_ESTROGEN_RESPONSE_EARLY	19	module19:3:56849749	2.49356e-13	module19:3:56849749	228	0.999717	0.00028323	1.16872e-09	6.90499e-08	6.29021e-14
Red blood cells	MRV	HALLMARK_ESTROGEN_RESPONSE_EARLY	19	module19:3:56849749	2.49356e-13	module19:3:56849749	228	0.977557	0.000923354	1.73166e-09	0.0215193	1.96033e-08
Red blood cells	HLSR_P	HALLMARK_ESTROGEN_RESPONSE_EARLY	19	module19:3:56849749	2.49356e-13	module19:3:56849749	228	0.997065	0.00274384	3.40784e-09	0.000191497	1.74447e-10
Red blood cells	HLSR	HALLMARK_ESTROGEN_RESPONSE_EARLY	19	module19:3:56849749	2.49356e-13	module19:3:56849749	228	0.99915	0.000746684	1.59039e-09	0.000103497	9.42821e-11
Red blood cells	RET_P	HALLMARK_APOPTOSIS	21	module21:3:56849749	2.40317e-10	module21:3:56849749	228	0.998482	0.00151736	1.0172e-06	8.07581e-08	3.26518e-11
Red blood cells	RET	HALLMARK_APOPTOSIS	21	module21:3:56849749	2.40317e-10	module21:3:56849749	228	0.999698	0.000300926	5.25863e-07	7.00014e-08	2.83027e-11
Red blood cells	MRV	HALLMARK_APOPTOSIS	21	module21:3:56849749	2.40317e-10	module21:3:56849749	228	0.97724	0.00094862	7.78656e-07	0.0218017	8.81478e-06
Red blood cells	HLSR_P	HALLMARK_APOPTOSIS	21	module21:3:56849749	2.40317e-10	module21:3:56849749	228	0.99701	0.00279442	1.53294e-06	0.000194083	7.84709e-08
Red blood cells	HLSR	HALLMARK_APOPTOSIS	21	module21:3:56849749	2.40317e-10	module21:3:56849749	228	0.999124	0.000770674	7.15557e-07	0.000104918	4.24198e-08
Red blood cells	RBC	HALLMARK_APOPTOSIS	21	module21:7:50427982	1.80325e-11	module21:7:50366637;module21:7:50427982	152	0.999884	0.000116125	3.9306e-08	1.04941e-75	3.69603e-80
Red blood cells	HGB	HALLMARK_APOPTOSIS	21	module21:7:50427982	1.80325e-11	module21:7:50366637;module21:7:50427982	152	0.757892	0.188917	6.68037e-06	0.0531824	1.8731e-06
Red blood cells	MCV	HALLMARK_APOPTOSIS	21	module21:7:50427982	1.80325e-11	module21:7:50366637;module21:7:50427982	152	0.999884	0.000116125	3.9306e-08	2.15249e-167	7.58112e-172
Red blood cells	MCH	HALLMARK_APOPTOSIS	21	module21:7:50427982	1.80325e-11	module21:7:50366637;module21:7:50427982	152	0.999884	0.000116125	3.9306e-08	4.82013e-117	1.69766e-121
Red blood cells	RET	HALLMARK_APOPTOSIS	21	module21:7:50427982	1.80325e-11	module21:7:50366637;module21:7:50427982	152	0.999855	0.000142914	4.02486e-08	1.75779e-06	6.19098e-11
Red blood cells	MRV	HALLMARK_APOPTOSIS	21	module21:7:50427982	1.80325e-11	module21:7:50366637;module21:7:50427982	149	0.790722	0.208677	0.000600293	1.02239e-263	2.92995e-266
Red blood cells	MSCV	HALLMARK_APOPTOSIS	21	module21:7:50427982	1.80325e-11	module21:7:50366637;module21:7:50427982	152	0.999884	0.000116125	3.9306e-08	0	0
Red blood cells	IRF	HALLMARK_APOPTOSIS	21	module21:7:50427982	1.80325e-11	module21:7:50366637;module21:7:50427982	152	0.999884	0.000116125	3.9306e-08	1.11511e-61	3.92743e-66
Red blood cells	HLSR_P	HALLMARK_APOPTOSIS	21	module21:7:50427982	1.80325e-11	module21:7:50366637;module21:7:50427982	152	0.994838	0.00363894	1.63203e-07	0.00152332	5.36515e-08
Red blood cells	RBC	HALLMARK_APICAL_JUNCTION	23	module23:1:248039451	0	module23:1:248039451	375	0.999992	7.93341e-06	2.3223e-11	1.10719e-72	2.551e-80
Red blood cells	HGB	HALLMARK_APICAL_JUNCTION	23	module23:1:248039451	0	module23:1:248039451	375	0.999992	8.03516e-06	2.32253e-11	6.08432e-20	1.40185e-27
Red blood cells	HCT	HALLMARK_APICAL_JUNCTION	23	module23:1:248039451	0	module23:1:248039451	375	0.998475	6.68819e-05	2.45462e-11	0.00145788	3.359e-11
Red blood cells	MCV	HALLMARK_APICAL_JUNCTION	23	module23:1:248039451	0	module23:1:248039451	375	0.999992	7.93341e-06	2.3223e-11	5.50949e-124	1.26941e-131
Red blood cells	MCH	HALLMARK_APICAL_JUNCTION	23	module23:1:248039451	0	module23:1:248039451	375	0.999992	7.93341e-06	2.3223e-11	4.03793e-45	9.30355e-53
Red blood cells	MCHC	HALLMARK_APICAL_JUNCTION	23	module23:1:248039451	0	module23:1:248039451	375	0.999992	7.9973e-06	2.32244e-11	4.29272e-30	9.89058e-38
Red blood cells	RBC_W	HALLMARK_APICAL_JUNCTION	23	module23:1:248039451	0	module23:1:248039451	375	0.999992	7.93341e-06	2.3223e-11	7.50569e-196	1.72934e-203
Red blood cells	MRV	HALLMARK_APICAL_JUNCTION	23	module23:1:248039451	0	module23:1:248039451	375	0.999992	7.93341e-06	2.3223e-11	3.68094e-232	8.48101e-240
Red blood cells	MSCV	HALLMARK_APICAL_JUNCTION	23	module23:1:248039451	0	module23:1:248039451	375	0.999992	7.93341e-06	2.3223e-11	5.8314e-111	1.34358e-118
Red blood cells	IRF	HALLMARK_APICAL_JUNCTION	23	module23:1:248039451	0	module23:1:248039451	374	0.999583	0.000417064	4.14686e-09	2.27387e-276	6.65615e-282
Red blood cells	RET_P	HALLMARK_APICAL_JUNCTION	23	module23:3:56849749	0	module23:3:56849749	223	0.895172	0.104823	4.18298e-11	5.68213e-06	2.24827e-15
Red blood cells	RET	HALLMARK_APICAL_JUNCTION	23	module23:3:56849749	0	module23:3:56849749	223	0.895452	0.104522	4.17109e-11	2.58038e-05	1.02099e-14
Red blood cells	HLSR_P	HALLMARK_APICAL_JUNCTION	23	module23:3:56849749	0	module23:3:56849749	223	0.888505	0.104158	4.15643e-11	0.00733681	2.90299e-12
Red blood cells	HLSR	HALLMARK_APICAL_JUNCTION	23	module23:3:56849749	0	module23:3:56849749	223	0.880959	0.104412	4.16618e-11	0.014629	5.78832e-12
Red blood cells	MCV	HALLMARK_APICAL_JUNCTION	23	module23:7:50366637	1.11021e-11	module23:7:50366637	72	0.998413	0.000967493	1.79753e-07	0.000619133	5.66105e-08
Red blood cells	MRV	HALLMARK_APICAL_JUNCTION	23	module23:7:50366637	1.11021e-11	module23:7:50366637	72	0.999826	0.000174056	1.07334e-07	4.94558e-11	4.522e-15
Red blood cells	MSCV	HALLMARK_APICAL_JUNCTION	23	module23:7:50366637	1.11021e-11	module23:7:50366637	72	0.999723	0.000276861	1.16725e-07	1.95474e-09	1.78732e-13
Red blood cells	HGB	HALLMARK_KRAS_SIGNALING_UP	24	module24:1:118173450	1.19517e-10	module24:1:118173450	248	0.904388	0.068707	4.93503e-06	0.0268979	1.9069e-06
Red blood cells	RET_P	HALLMARK_KRAS_SIGNALING_UP	24	module24:3:56849749	0	module24:3:56849749	227	0.928585	0.0714114	2.25423e-09	3.88785e-06	1.21152e-13
Red blood cells	RET	HALLMARK_KRAS_SIGNALING_UP	24	module24:3:56849749	0	module24:3:56849749	227	0.929045	0.0709378	2.23949e-09	1.75868e-05	5.48034e-13
Red blood cells	HLSR_P	HALLMARK_KRAS_SIGNALING_UP	24	module24:3:56849749	0	module24:3:56849749	227	0.923979	0.0709996	2.24126e-09	0.00502153	1.56479e-10
Red blood cells	HLSR	HALLMARK_KRAS_SIGNALING_UP	24	module24:3:56849749	0	module24:3:56849749	227	0.919019	0.0709985	2.24107e-09	0.00998253	3.11072e-10
Red blood cells	MCV	HALLMARK_KRAS_SIGNALING_UP	24	module24:7:50370254	1.49414e-12	module24:7:50370254	73	0.948063	0.0394816	6.5567e-07	0.0124545	2.01982e-07
Red blood cells	MRV	HALLMARK_KRAS_SIGNALING_UP	24	module24:7:50370254	1.49414e-12	module24:7:50370254	73	0.973698	0.0263013	4.42334e-07	1.14462e-09	1.85629e-14
Red blood cells	MSCV	HALLMARK_KRAS_SIGNALING_UP	24	module24:7:50370254	1.49414e-12	module24:7:50370254	73	0.971512	0.0284879	4.77759e-07	4.51174e-08	7.31694e-13
Red blood cells	RBC	HALLMARK_MYOGENESIS	25	module25:7:50417632	5.06742e-10	module25:7:50366637;module25:7:50417632	115	0.99874	0.00125414	6.25647e-06	2.11978e-75	5.88685e-78
Red blood cells	MCV	HALLMARK_MYOGENESIS	25	module25:7:50417632	5.06742e-10	module25:7:50366637;module25:7:50417632	115	0.99874	0.00125414	6.25647e-06	4.34775e-167	1.20741e-169
Red blood cells	MCH	HALLMARK_MYOGENESIS	25	module25:7:50417632	5.06742e-10	module25:7:50366637;module25:7:50417632	115	0.99874	0.00125414	6.25647e-06	9.73628e-117	2.70386e-119
Red blood cells	RET	HALLMARK_MYOGENESIS	25	module25:7:50417632	5.06742e-10	module25:7:50366637;module25:7:50417632	115	0.998684	0.00130649	6.40171e-06	3.55105e-06	9.86163e-09
Red blood cells	MSCV	HALLMARK_MYOGENESIS	25	module25:7:50417632	5.06742e-10	module25:7:50366637;module25:7:50417632	115	0.99874	0.00125414	6.25647e-06	0	0
Red blood cells	IRF	HALLMARK_MYOGENESIS	25	module25:7:50417632	5.06742e-10	module25:7:50366637;module25:7:50417632	115	0.99874	0.00125414	6.25647e-06	2.25245e-61	6.25529e-64
Red blood cells	HLSR_P	HALLMARK_MYOGENESIS	25	module25:7:50417632	5.06742e-10	module25:7:50366637;module25:7:50417632	115	0.988123	0.00866354	2.68036e-05	0.0031781	8.82591e-06
Red blood cells	MSCV	HALLMARK_UV_RESPONSE_UP	27	module27:6:31555392	4.80271e-08	module27:6:31555392	235	0.815909	0.17235	0.0117403	1.4395e-61	9.75949e-63
Red blood cells	MCV	HALLMARK_UV_RESPONSE_UP	27	module27:7:50370254	2.88658e-15	module27:7:50370254	73	0.982734	0.012968	1.15793e-09	0.0042976	3.56705e-10
Red blood cells	MRV	HALLMARK_UV_RESPONSE_UP	27	module27:7:50370254	2.88658e-15	module27:7:50370254	73	0.992465	0.00753478	7.0777e-10	3.57853e-10	2.97022e-17
Red blood cells	MSCV	HALLMARK_UV_RESPONSE_UP	27	module27:7:50370254	2.88658e-15	module27:7:50370254	73	0.991763	0.00823649	7.65954e-10	1.41332e-08	1.17307e-15
Red blood cells	RET_P	HALLMARK_EPITHELIAL_MESENCHYMAL_TRANSITION	28	module28:3:56848999	0	module28:3:56848999;module28:3:56901292	213	0.824682	0.042722	4.38512e-08	0.132596	1.33523e-07
Red blood cells	RET	HALLMARK_EPITHELIAL_MESENCHYMAL_TRANSITION	28	module28:3:56901292	6.62336e-09	module28:3:56848999;module28:3:56901292	126	0.818191	0.161305	0.00128792	0.0190649	0.000151453
Red blood cells	MRV	HALLMARK_EPITHELIAL_MESENCHYMAL_TRANSITION	28	module28:3:56901292	6.62336e-09	module28:3:56848999;module28:3:56901292	126	0.890805	0.0089011	7.77877e-05	0.099426	0.000789849
Red blood cells	MCV	HALLMARK_EPITHELIAL_MESENCHYMAL_TRANSITION	28	module28:7:50366637	1.9873e-14	module28:7:50366637	72	0.998639	0.000795812	1.00839e-09	0.000565136	3.17577e-10
Red blood cells	MRV	HALLMARK_EPITHELIAL_MESENCHYMAL_TRANSITION	28	module28:7:50366637	1.9873e-14	module28:7:50366637	72	0.999929	7.09466e-05	6.01776e-10	4.51162e-11	2.53529e-17
Red blood cells	MSCV	HALLMARK_EPITHELIAL_MESENCHYMAL_TRANSITION	28	module28:7:50366637	1.9873e-14	module28:7:50366637	72	0.999835	0.000164744	6.54432e-10	1.78323e-09	1.00208e-15
Red blood cells	RBC	HALLMARK_EPITHELIAL_MESENCHYMAL_TRANSITION	28	module28:10:65104500	1.66879e-07	module28:10:65104500	114	0.802998	0.189192	0.00780943	1.08778e-06	4.47113e-08
Red blood cells	MCV	HALLMARK_EPITHELIAL_MESENCHYMAL_TRANSITION	28	module28:10:65104500	1.66879e-07	module28:10:65104500	114	0.753032	0.186153	0.00768246	0.0510356	0.00209774
Red blood cells	MCH	HALLMARK_EPITHELIAL_MESENCHYMAL_TRANSITION	28	module28:10:65104500	1.66879e-07	module28:10:65104500	114	0.783934	0.204028	0.00841846	0.00347649	0.000142896
Red blood cells	RET_P	HALLMARK_EPITHELIAL_MESENCHYMAL_TRANSITION	28	module28:10:65104500	1.66879e-07	module28:10:65104500	114	0.996587	0.00318259	0.000171779	5.67283e-05	2.33173e-06
Red blood cells	RET	HALLMARK_EPITHELIAL_MESENCHYMAL_TRANSITION	28	module28:10:65104500	1.66879e-07	module28:10:65104500	114	0.996581	0.00324396	0.000174301	2.68062e-07	1.10182e-08
Red blood cells	MRV	HALLMARK_EPITHELIAL_MESENCHYMAL_TRANSITION	28	module28:10:65104500	1.66879e-07	module28:10:65104500	114	0.917186	0.0795084	0.00330577	1.13164e-12	4.65142e-14
Red blood cells	MSCV	HALLMARK_EPITHELIAL_MESENCHYMAL_TRANSITION	28	module28:10:65104500	1.66879e-07	module28:10:65104500	114	0.794264	0.197581	0.00815392	2.13971e-07	8.79493e-09
Red blood cells	HLSR_P	HALLMARK_EPITHELIAL_MESENCHYMAL_TRANSITION	28	module28:10:65104500	1.66879e-07	module28:10:65104500	114	0.994368	0.00534616	0.000260618	2.46038e-05	1.0113e-06
Red blood cells	HLSR	HALLMARK_EPITHELIAL_MESENCHYMAL_TRANSITION	28	module28:10:65104500	1.66879e-07	module28:10:65104500	114	0.995153	0.00461567	0.000230624	2.00237e-07	8.23042e-09
Red blood cells	RET_P	HALLMARK_UV_RESPONSE_DN	29	module29:3:56848999	0	module29:3:56848999	217	0.88218	0.0323799	2.22307e-08	0.08544	5.71039e-08
Red blood cells	RET	HALLMARK_UV_RESPONSE_DN	29	module29:3:56848999	0	module29:3:56848999	217	0.824118	0.067236	4.5488e-08	0.108646	7.26133e-08
Red blood cells	MCV	HALLMARK_UV_RESPONSE_DN	29	module29:7:50366637	9.19265e-14	module29:7:50366637;module29:7:50417632	72	0.997023	0.00202493	3.5271e-09	0.000951721	1.11081e-09
Red blood cells	MRV	HALLMARK_UV_RESPONSE_DN	29	module29:7:50366637	9.19265e-14	module29:7:50366637;module29:7:50417632	72	0.999188	0.000811916	2.11384e-09	7.63021e-11	8.90565e-17
Red blood cells	MSCV	HALLMARK_UV_RESPONSE_DN	29	module29:7:50366637	9.19265e-14	module29:7:50366637;module29:7:50417632	72	0.99903	0.00097039	2.29862e-09	3.01563e-09	3.51971e-15
Red blood cells	RET_P	HALLMARK_PI3K_AKT_MTOR_SIGNALING	31	module31:3:56849749	3.68433e-08	module31:3:56849749	228	0.998383	0.00153077	8.57607e-05	8.11854e-08	2.7529e-09
Red blood cells	RET	HALLMARK_PI3K_AKT_MTOR_SIGNALING	31	module31:3:56849749	3.68433e-08	module31:3:56849749	228	0.999635	0.0003204	4.47608e-05	7.1046e-08	2.40909e-09
Red blood cells	MRV	HALLMARK_PI3K_AKT_MTOR_SIGNALING	31	module31:3:56849749	3.68433e-08	module31:3:56849749	228	0.976048	0.000980902	6.63579e-05	0.0221537	0.000751206
Red blood cells	HLSR_P	HALLMARK_PI3K_AKT_MTOR_SIGNALING	31	module31:3:56849749	3.68433e-08	module31:3:56849749	228	0.996895	0.0027777	0.000127992	0.000193221	6.55191e-06
Red blood cells	HLSR	HALLMARK_PI3K_AKT_MTOR_SIGNALING	31	module31:3:56849749	3.68433e-08	module31:3:56849749	228	0.999039	0.0007909	6.06947e-05	0.000106112	3.59812e-06
Red blood cells	RET_P	HALLMARK_COAGULATION	34	module34:3:56848999	0	module34:3:56848999;module34:3:56901292	213	0.834995	0.0401646	3.37871e-10	0.12484	1.02879e-09
Red blood cells	RET	HALLMARK_COAGULATION	34	module34:3:56901292	1.54066e-10	module34:3:56848999;module34:3:56901292	126	0.822065	0.159079	4.68969e-05	0.0188035	5.51484e-06
Red blood cells	MRV	HALLMARK_COAGULATION	34	module34:3:56901292	1.54066e-10	module34:3:56848999;module34:3:56901292	126	0.892929	0.00878371	2.83804e-06	0.0982557	2.88172e-05
Red blood cells	MCV	HALLMARK_COAGULATION	34	module34:7:50370254	4.94491e-11	module34:7:50370254	73	0.99111	0.00656116	1.78792e-06	0.00232651	5.50776e-07
Red blood cells	MRV	HALLMARK_COAGULATION	34	module34:7:50370254	4.94491e-11	module34:7:50370254	73	0.996482	0.00351728	1.06858e-06	1.89424e-10	4.4844e-14
Red blood cells	MSCV	HALLMARK_COAGULATION	34	module34:7:50370254	4.94491e-11	module34:7:50370254	73	0.996108	0.00389077	1.15692e-06	7.48432e-09	1.77183e-12
Red blood cells	RET_P	HALLMARK_ANDROGEN_RESPONSE	35	module35:3:56849749	0	module35:3:56849749	227	0.997192	0.00280755	2.98555e-10	2.04483e-07	1.60456e-14
Red blood cells	RET	HALLMARK_ANDROGEN_RESPONSE	35	module35:3:56849749	0	module35:3:56849749	227	0.99719	0.00280872	2.98647e-10	9.31359e-07	7.3083e-14
Red blood cells	HLSR_P	HALLMARK_ANDROGEN_RESPONSE	35	module35:3:56849749	0	module35:3:56849749	227	0.996892	0.00283966	3.01051e-10	0.000267859	2.10187e-11
Red blood cells	HLSR	HALLMARK_ANDROGEN_RESPONSE	35	module35:3:56849749	0	module35:3:56849749	227	0.99652	0.00293452	3.08465e-10	0.000545648	4.28166e-11
Red blood cells	MCV	HALLMARK_ANDROGEN_RESPONSE	35	module35:7:50370254	2.93288e-12	module35:7:50370254	73	0.995395	0.00328625	7.60147e-08	0.00131898	2.34167e-08
Red blood cells	MRV	HALLMARK_ANDROGEN_RESPONSE	35	module35:7:50370254	2.93288e-12	module35:7:50370254	73	0.998468	0.00153183	4.49219e-08	1.06186e-10	1.88518e-15
Red blood cells	MSCV	HALLMARK_ANDROGEN_RESPONSE	35	module35:7:50370254	2.93288e-12	module35:7:50370254	73	0.998258	0.00174176	4.86453e-08	4.19638e-09	7.45009e-14
Red blood cells	RBC	HALLMARK_BILE_ACID_METABOLISM	37	module37:7:50429442	3.10332e-11	module37:7:50429442	155	0.997401	0.0025984	1.15603e-07	3.38112e-75	1.08702e-79
Red blood cells	MCV	HALLMARK_BILE_ACID_METABOLISM	37	module37:7:50429442	3.10332e-11	module37:7:50429442	155	0.997401	0.0025984	1.15603e-07	6.93522e-167	2.22964e-171
Red blood cells	MCH	HALLMARK_BILE_ACID_METABOLISM	37	module37:7:50429442	3.10332e-11	module37:7:50429442	155	0.997401	0.0025984	1.15603e-07	1.55302e-116	4.99288e-121
Red blood cells	RET	HALLMARK_BILE_ACID_METABOLISM	37	module37:7:50429442	3.10332e-11	module37:7:50429442	155	0.99733	0.002664	1.1771e-07	5.63167e-06	1.81056e-10
Red blood cells	MRV	HALLMARK_BILE_ACID_METABOLISM	37	module37:7:50429442	3.10332e-11	module37:7:50429442	152	0.999838	7.28562e-05	8.94125e-05	5.23557e-266	4.36401e-267
Red blood cells	MSCV	HALLMARK_BILE_ACID_METABOLISM	37	module37:7:50429442	3.10332e-11	module37:7:50429442	155	0.997401	0.0025984	1.15603e-07	0	0
Red blood cells	IRF	HALLMARK_BILE_ACID_METABOLISM	37	module37:7:50429442	3.10332e-11	module37:7:50429442	155	0.997401	0.0025984	1.15603e-07	3.5928e-61	1.15507e-65
Red blood cells	HLSR_P	HALLMARK_BILE_ACID_METABOLISM	37	module37:7:50429442	3.10332e-11	module37:7:50429442	155	0.995554	0.00310006	1.31672e-07	0.00134541	4.32543e-08
Red blood cells	RET_P	HALLMARK_KRAS_SIGNALING_DN	38	module38:3:56849749	0	module38:3:56849749	227	0.998487	0.00151295	1.82128e-08	1.34975e-07	9.7883e-13
Red blood cells	RET	HALLMARK_KRAS_SIGNALING_DN	38	module38:3:56849749	0	module38:3:56849749	227	0.998485	0.00151415	1.82214e-08	6.14875e-07	4.45903e-12
Red blood cells	HLSR_P	HALLMARK_KRAS_SIGNALING_DN	38	module38:3:56849749	0	module38:3:56849749	227	0.998288	0.00153527	1.83732e-08	0.000176887	1.28277e-09
Red blood cells	HLSR	HALLMARK_KRAS_SIGNALING_DN	38	module38:3:56849749	0	module38:3:56849749	227	0.99804	0.00159976	1.88391e-08	0.000360588	2.61496e-09
Red blood cells	RBC	HALLMARK_SPERMATOGENESIS	39	module39:1:248039451	0	module39:1:248039451	375	0.999993	7.13008e-06	5.09333e-11	1.10631e-72	5.59493e-80
Red blood cells	HGB	HALLMARK_SPERMATOGENESIS	39	module39:1:248039451	0	module39:1:248039451	375	0.999993	7.2318e-06	5.09384e-11	6.07948e-20	3.07458e-27
Red blood cells	HCT	HALLMARK_SPERMATOGENESIS	39	module39:1:248039451	0	module39:1:248039451	375	0.998477	6.60574e-05	5.38368e-11	0.00145675	7.36723e-11
Red blood cells	MCV	HALLMARK_SPERMATOGENESIS	39	module39:1:248039451	0	module39:1:248039451	375	0.999993	7.13008e-06	5.09333e-11	5.5051e-124	2.7841e-131
Red blood cells	MCH	HALLMARK_SPERMATOGENESIS	39	module39:1:248039451	0	module39:1:248039451	375	0.999993	7.13008e-06	5.09333e-11	4.03472e-45	2.04048e-52
Red blood cells	MCHC	HALLMARK_SPERMATOGENESIS	39	module39:1:248039451	0	module39:1:248039451	375	0.999993	7.19396e-06	5.09365e-11	4.2893e-30	2.16923e-37
Red blood cells	RBC_W	HALLMARK_SPERMATOGENESIS	39	module39:1:248039451	0	module39:1:248039451	375	0.999993	7.13008e-06	5.09333e-11	7.49971e-196	3.79283e-203
Red blood cells	MRV	HALLMARK_SPERMATOGENESIS	39	module39:1:248039451	0	module39:1:248039451	375	0.999993	7.13008e-06	5.09333e-11	3.67801e-232	1.86008e-239
Red blood cells	MSCV	HALLMARK_SPERMATOGENESIS	39	module39:1:248039451	0	module39:1:248039451	375	0.999993	7.13008e-06	5.09333e-11	5.82676e-111	2.94677e-118
Red blood cells	IRF	HALLMARK_SPERMATOGENESIS	39	module39:1:248039451	0	module39:1:248039451	374	0.999596	0.000404423	1.00295e-08	2.2536e-276	1.60984e-281
Red blood cells	HGB	HALLMARK_SPERMATOGENESIS	39	module39:2:85725354	1.55591e-07	module39:2:85725354	178	0.807754	0.0227201	0.000629887	0.164492	0.00440377
Red blood cells	RET_P	HALLMARK_SPERMATOGENESIS	39	module39:3:56849749	2.02574e-07	module39:3:56849749	228	0.998115	0.00149798	0.000387336	8.01242e-08	1.24334e-08
Red blood cells	RET	HALLMARK_SPERMATOGENESIS	39	module39:3:56849749	2.02574e-07	module39:3:56849749	228	0.999507	0.000292562	0.000200499	6.95409e-08	1.07911e-08
Red blood cells	MRV	HALLMARK_SPERMATOGENESIS	39	module39:3:56849749	2.02574e-07	module39:3:56849749	228	0.973818	0.000934191	0.000296079	0.0215997	0.00335176
Red blood cells	HLSR_P	HALLMARK_SPERMATOGENESIS	39	module39:3:56849749	2.02574e-07	module39:3:56849749	228	0.996435	0.00276019	0.000582941	0.000192301	2.98407e-05
Red blood cells	HLSR	HALLMARK_SPERMATOGENESIS	39	module39:3:56849749	2.02574e-07	module39:3:56849749	228	0.998849	0.000758456	0.000272693	0.000104177	1.61658e-05
Red blood cells	RET_P	HALLMARK_IL6_JAK_STAT3_SIGNALING	40	module40:3:56849749	0	module40:3:56849749	227	0.979612	0.0203869	8.3089e-08	1.14833e-06	4.46555e-12
Red blood cells	RET	HALLMARK_IL6_JAK_STAT3_SIGNALING	40	module40:3:56849749	0	module40:3:56849749	227	0.979636	0.020359	8.29806e-08	5.22185e-06	2.03065e-11
Red blood cells	HLSR_P	HALLMARK_IL6_JAK_STAT3_SIGNALING	40	module40:3:56849749	0	module40:3:56849749	227	0.978013	0.0204882	8.34766e-08	0.00149872	5.82814e-09
Red blood cells	HLSR	HALLMARK_IL6_JAK_STAT3_SIGNALING	40	module40:3:56849749	0	module40:3:56849749	227	0.976084	0.0208815	8.49988e-08	0.00303395	1.17983e-08
Red blood cells	MCV	HALLMARK_IL6_JAK_STAT3_SIGNALING	40	module40:7:50370254	0	module40:7:50370254	72	0.998761	0.000710833	3.57118e-11	0.000528052	1.10305e-11
Red blood cells	MRV	HALLMARK_IL6_JAK_STAT3_SIGNALING	40	module40:7:50370254	0	module40:7:50370254	72	0.999996	4.15311e-06	2.09757e-11	4.214e-11	8.80265e-19
Red blood cells	MSCV	HALLMARK_IL6_JAK_STAT3_SIGNALING	40	module40:7:50370254	0	module40:7:50370254	72	0.999912	8.76198e-05	2.27175e-11	1.66561e-09	3.4793e-17
Red blood cells	RET_P	HALLMARK_CHOLESTEROL_HOMEOSTASIS	41	module41:3:56849749	9.41748e-11	module41:3:56849749	228	0.998507	0.001492	4.42111e-07	7.99449e-08	1.41917e-11
Red blood cells	RET	HALLMARK_CHOLESTEROL_HOMEOSTASIS	41	module41:3:56849749	9.41748e-11	module41:3:56849749	228	0.999709	0.000290383	2.29015e-07	6.94345e-08	1.23259e-11
Red blood cells	MRV	HALLMARK_CHOLESTEROL_HOMEOSTASIS	41	module41:3:56849749	9.41748e-11	module41:3:56849749	228	0.977417	0.000934559	3.39411e-07	0.0216446	3.84231e-06
Red blood cells	HLSR_P	HALLMARK_CHOLESTEROL_HOMEOSTASIS	41	module41:3:56849749	9.41748e-11	module41:3:56849749	228	0.997059	0.00274855	6.64914e-07	0.000191737	3.40369e-08
Red blood cells	HLSR	HALLMARK_CHOLESTEROL_HOMEOSTASIS	41	module41:3:56849749	9.41748e-11	module41:3:56849749	228	0.999141	0.000755056	3.11402e-07	0.000103993	1.84606e-08
Red blood cells	MCV	HALLMARK_APICAL_SURFACE	46	module46:7:50366637	8.86789e-09	module46:7:50366637	72	0.997598	0.001546	4.15688e-05	0.00080107	1.30915e-05
Red blood cells	MRV	HALLMARK_APICAL_SURFACE	46	module46:7:50366637	8.86789e-09	module46:7:50366637	72	0.999453	0.000522466	2.48719e-05	6.41187e-11	1.04786e-12
Red blood cells	MSCV	HALLMARK_APICAL_SURFACE	46	module46:7:50366637	8.86789e-09	module46:7:50366637	72	0.999317	0.000655686	2.70469e-05	2.53419e-09	4.14149e-11
Red blood cells	MCV	HALLMARK_NOTCH_SIGNALING	47	module47:7:50370254	5.27384e-11	module47:7:50370254	73	0.993076	0.00505786	1.40073e-06	0.00186402	4.31499e-07
Red blood cells	MRV	HALLMARK_NOTCH_SIGNALING	47	module47:7:50370254	5.27384e-11	module47:7:50370254	73	0.997399	0.00260032	8.32832e-07	1.50981e-10	3.49505e-14
Red blood cells	MSCV	HALLMARK_NOTCH_SIGNALING	47	module47:7:50370254	5.27384e-11	module47:7:50370254	73	0.997101	0.00289838	9.01762e-07	5.96599e-09	1.38106e-12
Red blood cells	RET_P	HALLMARK_ANGIOGENESIS	49	module49:3:56849749	0	module49:3:56849749	227	0.995614	0.00438536	2.41025e-09	2.89197e-07	1.29537e-13
Red blood cells	RET	HALLMARK_ANGIOGENESIS	49	module49:3:56849749	0	module49:3:56849749	227	0.995611	0.00438798	2.41142e-09	1.31744e-06	5.90107e-13
Red blood cells	HLSR_P	HALLMARK_ANGIOGENESIS	49	module49:3:56849749	0	module49:3:56849749	227	0.99519	0.00443161	2.43078e-09	0.000378886	1.69711e-10
Red blood cells	HLSR	HALLMARK_ANGIOGENESIS	49	module49:3:56849749	0	module49:3:56849749	227	0.99466	0.00456759	2.49145e-09	0.00077207	3.45826e-10
Red blood cells	MCV	HALLMARK_ANGIOGENESIS	49	module49:7:50366637	1.40478e-09	module49:7:50366637	72	0.998764	0.000691198	9.33408e-06	0.000532229	2.93963e-06
Red blood cells	MRV	HALLMARK_ANGIOGENESIS	49	module49:7:50366637	1.40478e-09	module49:7:50366637	72	0.999986	8.1755e-06	5.56833e-06	4.2474e-11	2.34595e-13
Red blood cells	MSCV	HALLMARK_ANGIOGENESIS	49	module49:7:50366637	1.40478e-09	module49:7:50366637	72	0.999897	9.64871e-05	6.0556e-06	1.67881e-09	9.2725e-12
White blood cells	LYMPH	HALLMARK_INTERFERON_GAMMA_RESPONSE	2	module2:3:56849749	3.62532e-10	module2:3:56849749	228	0.999997	2.04684e-06	5.91908e-07	1.87191e-08	1.10573e-11
White blood cells	LYMPH_P	HALLMARK_INTERFERON_GAMMA_RESPONSE	2	module2:3:56849749	3.62532e-10	module2:3:56849749	228	0.999735	5.79067e-06	5.93964e-07	0.000258823	1.52887e-07
White blood cells	NEUT_P	HALLMARK_INTERFERON_GAMMA_RESPONSE	2	module2:3:56849749	3.62532e-10	module2:3:56849749	228	0.996234	8.72391e-05	6.40008e-07	0.00367579	2.17129e-06
White blood cells	MONO	HALLMARK_INTERFERON_GAMMA_RESPONSE	2	module2:7:50370254	3.10862e-13	module2:7:50370254	73	0.999938	6.23791e-05	4.5778e-09	6.13921e-98	2.64555e-103
White blood cells	NEUT	HALLMARK_INTERFERON_GAMMA_RESPONSE	2	module2:7:50370254	3.10862e-13	module2:7:50370254	73	0.999938	6.24604e-05	4.57815e-09	6.87565e-15	2.9629e-20
White blood cells	BASO	HALLMARK_INTERFERON_GAMMA_RESPONSE	2	module2:7:50370254	3.10862e-13	module2:7:50370254	73	0.999597	0.000347067	5.80313e-09	5.62476e-05	2.42386e-10
White blood cells	LYMPH_P	HALLMARK_INTERFERON_GAMMA_RESPONSE	2	module2:7:50370254	3.10862e-13	module2:7:50370254	73	0.999937	6.28882e-05	4.57999e-09	7.29284e-09	3.14268e-14
White blood cells	MONO_P	HALLMARK_INTERFERON_GAMMA_RESPONSE	2	module2:7:50370254	3.10862e-13	module2:7:50370254	73	0.999938	6.23791e-05	4.5778e-09	1.04356e-157	4.49696e-163
White blood cells	NEUT_P	HALLMARK_INTERFERON_GAMMA_RESPONSE	2	module2:7:50370254	3.10862e-13	module2:7:50370254	73	0.999938	6.23791e-05	4.5778e-09	1.87533e-37	8.08128e-43
White blood cells	BASO_P	HALLMARK_INTERFERON_GAMMA_RESPONSE	2	module2:7:50370254	3.10862e-13	module2:7:50370254	73	0.998317	0.00168334	1.1556e-08	1.28356e-12	5.53119e-18
White blood cells	MONO	HALLMARK_MTORC1_SIGNALING	3	module3:7:50370254	2.83085e-09	module3:7:50370254	73	0.999952	3.94527e-05	8.55117e-06	6.0068e-98	4.94179e-100
White blood cells	NEUT	HALLMARK_MTORC1_SIGNALING	3	module3:7:50370254	2.83085e-09	module3:7:50370254	73	0.999952	3.95343e-05	8.55184e-06	6.72737e-15	5.5346e-17
White blood cells	BASO	HALLMARK_MTORC1_SIGNALING	3	module3:7:50370254	2.83085e-09	module3:7:50370254	73	0.999608	0.000325313	1.09001e-05	5.53395e-05	4.55277e-07
White blood cells	LYMPH_P	HALLMARK_MTORC1_SIGNALING	3	module3:7:50370254	2.83085e-09	module3:7:50370254	73	0.999951	3.99633e-05	8.55537e-06	7.13563e-09	5.87047e-11
White blood cells	MONO_P	HALLMARK_MTORC1_SIGNALING	3	module3:7:50370254	2.83085e-09	module3:7:50370254	73	0.999952	3.94527e-05	8.55117e-06	1.02105e-157	8.40016e-160
White blood cells	NEUT_P	HALLMARK_MTORC1_SIGNALING	3	module3:7:50370254	2.83085e-09	module3:7:50370254	73	0.999952	3.94527e-05	8.55117e-06	1.83488e-37	1.50955e-39
White blood cells	BASO_P	HALLMARK_MTORC1_SIGNALING	3	module3:7:50370254	2.83085e-09	module3:7:50370254	73	0.998353	0.00162555	2.15868e-05	1.25591e-12	1.03324e-14
White blood cells	MONO	HALLMARK_MITOTIC_SPINDLE	4	module4:7:50370254	5.03508e-12	module4:7:50370254	73	0.9999	9.97099e-05	4.59941e-08	6.35473e-98	2.65804e-102
White blood cells	NEUT	HALLMARK_MITOTIC_SPINDLE	4	module4:7:50370254	5.03508e-12	module4:7:50370254	73	0.9999	9.97908e-05	4.59975e-08	7.117e-15	2.97688e-19
White blood cells	BASO	HALLMARK_MITOTIC_SPINDLE	4	module4:7:50370254	5.03508e-12	module4:7:50370254	73	0.99956	0.000382248	5.77978e-08	5.77155e-05	2.41411e-09
White blood cells	LYMPH_P	HALLMARK_MITOTIC_SPINDLE	4	module4:7:50370254	5.03508e-12	module4:7:50370254	73	0.9999	0.000100216	4.60153e-08	7.54871e-09	3.15745e-13
White blood cells	MONO_P	HALLMARK_MITOTIC_SPINDLE	4	module4:7:50370254	5.03508e-12	module4:7:50370254	73	0.9999	9.97099e-05	4.59941e-08	1.08019e-157	4.51819e-162
White blood cells	NEUT_P	HALLMARK_MITOTIC_SPINDLE	4	module4:7:50370254	5.03508e-12	module4:7:50370254	73	0.9999	9.97099e-05	4.59941e-08	1.94116e-37	8.11943e-42
White blood cells	BASO_P	HALLMARK_MITOTIC_SPINDLE	4	module4:7:50370254	5.03508e-12	module4:7:50370254	73	0.998223	0.00177682	1.16074e-07	1.32826e-12	5.55578e-17
White blood cells	LYMPH	HALLMARK_TNFA_SIGNALING_VIA_NFKB	5	module5:3:56849749	1.1086e-08	module5:3:56849749	228	0.999983	5.24664e-06	1.21755e-05	1.87785e-08	2.2745e-10
White blood cells	LYMPH_P	HALLMARK_TNFA_SIGNALING_VIA_NFKB	5	module5:3:56849749	1.1086e-08	module5:3:56849749	228	0.999716	9.00421e-06	1.22178e-05	0.000259645	3.14488e-06
White blood cells	NEUT_P	HALLMARK_TNFA_SIGNALING_VIA_NFKB	5	module5:3:56849749	1.1086e-08	module5:3:56849749	228	0.996164	9.06927e-05	1.31642e-05	0.00368727	4.4661e-05
White blood cells	BASO	HALLMARK_TNFA_SIGNALING_VIA_NFKB	5	module5:7:50366637	0	module5:7:50366637;module5:7:50417632	70	0.981541	0.00255387	1.18999e-05	0.0158401	5.33165e-05
White blood cells	LYMPH_P	HALLMARK_TNFA_SIGNALING_VIA_NFKB	5	module5:7:50366637	0	module5:7:50366637;module5:7:50417632	70	0.956786	0.00634077	2.4563e-05	0.0367251	0.000123614
White blood cells	NEUT_P	HALLMARK_TNFA_SIGNALING_VIA_NFKB	5	module5:7:50366637	0	module5:7:50366637;module5:7:50417632	70	0.992688	0.00728435	2.78598e-05	2.43473e-12	8.19509e-15
White blood cells	BASO_P	HALLMARK_TNFA_SIGNALING_VIA_NFKB	5	module5:7:50366637	0	module5:7:50366637;module5:7:50417632	70	0.997518	0.00247057	1.16733e-05	1.08633e-11	3.65648e-14
White blood cells	MONO	HALLMARK_TNFA_SIGNALING_VIA_NFKB	5	module5:7:50417632	7.71727e-09	module5:7:50366637;module5:7:50417632	115	0.986936	0.0124906	0.000573194	6.74636e-36	2.8692e-37
White blood cells	NEUT	HALLMARK_TNFA_SIGNALING_VIA_NFKB	5	module5:7:50417632	7.71727e-09	module5:7:50366637;module5:7:50417632	115	0.996627	0.00308995	0.0001738	0.000104355	4.43816e-06
White blood cells	BASO	HALLMARK_TNFA_SIGNALING_VIA_NFKB	5	module5:7:50417632	7.71727e-09	module5:7:50366637;module5:7:50417632	115	0.970599	0.0106543	0.000494401	0.0175073	0.000744577
White blood cells	MONO_P	HALLMARK_TNFA_SIGNALING_VIA_NFKB	5	module5:7:50417632	7.71727e-09	module5:7:50366637;module5:7:50417632	115	0.999833	0.000119642	4.76108e-05	1.68581e-57	7.16967e-59
White blood cells	BASO_P	HALLMARK_TNFA_SIGNALING_VIA_NFKB	5	module5:7:50417632	7.71727e-09	module5:7:50366637;module5:7:50417632	115	0.999956	1.07316e-06	4.25734e-05	1.06158e-12	4.51485e-14
White blood cells	LYMPH	HALLMARK_IL2_STAT5_SIGNALING	7	module7:3:56849749	1.41015e-10	module7:3:56849749	228	0.999996	3.57371e-06	2.56293e-07	1.87476e-08	4.78777e-12
White blood cells	LYMPH_P	HALLMARK_IL2_STAT5_SIGNALING	7	module7:3:56849749	1.41015e-10	module7:3:56849749	228	0.999733	7.32288e-06	2.57183e-07	0.000259217	6.61991e-08
White blood cells	NEUT_P	HALLMARK_IL2_STAT5_SIGNALING	7	module7:3:56849749	1.41015e-10	module7:3:56849749	228	0.996229	8.88894e-05	2.77119e-07	0.00368137	9.40153e-07
White blood cells	MONO	HALLMARK_IL2_STAT5_SIGNALING	7	module7:7:50370254	6.32827e-15	module7:7:50370254	73	0.999605	0.000394849	1.80424e-10	8.05866e-98	1.04268e-104
White blood cells	NEUT	HALLMARK_IL2_STAT5_SIGNALING	7	module7:7:50370254	6.32827e-15	module7:7:50370254	73	0.999605	0.000394918	1.80433e-10	9.0251e-15	1.16773e-21
White blood cells	BASO	HALLMARK_IL2_STAT5_SIGNALING	7	module7:7:50370254	6.32827e-15	module7:7:50370254	73	0.999292	0.000639724	2.12067e-10	6.84587e-05	8.85764e-12
White blood cells	LYMPH_P	HALLMARK_IL2_STAT5_SIGNALING	7	module7:7:50370254	6.32827e-15	module7:7:50370254	73	0.999605	0.000395281	1.8048e-10	9.57135e-09	1.23841e-15
White blood cells	MONO_P	HALLMARK_IL2_STAT5_SIGNALING	7	module7:7:50370254	6.32827e-15	module7:7:50370254	73	0.999605	0.000394849	1.80424e-10	1.36983e-157	1.77238e-164
White blood cells	NEUT_P	HALLMARK_IL2_STAT5_SIGNALING	7	module7:7:50370254	6.32827e-15	module7:7:50370254	73	0.999605	0.000394849	1.80424e-10	2.46166e-37	3.18506e-44
White blood cells	BASO_P	HALLMARK_IL2_STAT5_SIGNALING	7	module7:7:50370254	6.32827e-15	module7:7:50370254	73	0.997484	0.00251573	4.54563e-10	1.68158e-12	2.17574e-19
White blood cells	WBC	HALLMARK_HEME_METABOLISM	9	module9:20:4141602	1.2694e-07	module9:20:4141602	318	0.985562	0.0107362	0.00144185	0.00201208	0.000247499
White blood cells	LYMPH	HALLMARK_HEME_METABOLISM	9	module9:20:4141602	1.2694e-07	module9:20:4141602	318	0.975389	0.0215809	0.00277457	0.000227181	2.79448e-05
White blood cells	MONO_P	HALLMARK_P53_PATHWAY	10	module10:6:144304358	2.43673e-09	module10:6:144304358	212	0.999841	0.000128218	3.05079e-05	1.03493e-12	2.79893e-14
White blood cells	NEUT_P	HALLMARK_P53_PATHWAY	10	module10:6:144304358	2.43673e-09	module10:6:144304358	212	0.999946	1.06858e-05	2.73322e-05	1.5679e-05	4.24034e-07
White blood cells	LYMPH	HALLMARK_G2M_CHECKPOINT	11	module11:3:56849749	1.81191e-11	module11:3:56849749	228	0.999998	2.09016e-06	4.14576e-08	1.87199e-08	7.74463e-13
White blood cells	LYMPH_P	HALLMARK_G2M_CHECKPOINT	11	module11:3:56849749	1.81191e-11	module11:3:56849749	228	0.999735	5.83414e-06	4.16016e-08	0.000258834	1.07083e-08
White blood cells	NEUT_P	HALLMARK_G2M_CHECKPOINT	11	module11:3:56849749	1.81191e-11	module11:3:56849749	228	0.996237	8.7286e-05	4.48266e-08	0.00367596	1.52079e-07
White blood cells	MONO	HALLMARK_ADIPOGENESIS	12	module12:7:50366637	2.50133e-13	module12:7:50366637;module12:7:50417632	72	0.999095	0.000905284	4.35199e-09	1.10035e-97	2.51459e-103
White blood cells	NEUT	HALLMARK_ADIPOGENESIS	12	module12:7:50366637	2.50133e-13	module12:7:50366637;module12:7:50417632	72	0.999095	0.000905299	4.35203e-09	1.23222e-14	2.81594e-20
White blood cells	BASO	HALLMARK_ADIPOGENESIS	12	module12:7:50366637	2.50133e-13	module12:7:50366637;module12:7:50417632	72	0.998957	0.000959187	4.47486e-09	8.40831e-05	1.92152e-10
White blood cells	LYMPH_P	HALLMARK_ADIPOGENESIS	12	module12:7:50366637	2.50133e-13	module12:7:50366637;module12:7:50417632	72	0.999095	0.000905378	4.35221e-09	1.30651e-08	2.98571e-14
White blood cells	MONO_P	HALLMARK_ADIPOGENESIS	12	module12:7:50366637	2.50133e-13	module12:7:50366637;module12:7:50417632	72	0.999095	0.000905284	4.35199e-09	1.87045e-157	4.27447e-163
White blood cells	NEUT_P	HALLMARK_ADIPOGENESIS	12	module12:7:50366637	2.50133e-13	module12:7:50366637;module12:7:50417632	72	0.999095	0.000905284	4.35199e-09	3.36112e-37	7.68103e-43
White blood cells	BASO_P	HALLMARK_ADIPOGENESIS	12	module12:7:50366637	2.50133e-13	module12:7:50366637;module12:7:50417632	72	0.998362	0.00163773	6.02416e-09	2.29402e-12	5.24242e-18
White blood cells	MONO	HALLMARK_ADIPOGENESIS	12	module12:7:50417632	2.97075e-09	module12:7:50366637;module12:7:50417632	115	0.987239	0.0124851	0.000275703	6.74376e-36	1.38007e-37
White blood cells	NEUT	HALLMARK_ADIPOGENESIS	12	module12:7:50417632	2.97075e-09	module12:7:50366637;module12:7:50417632	115	0.996723	0.00308719	8.35748e-05	0.000104287	2.13416e-06
White blood cells	BASO	HALLMARK_ADIPOGENESIS	12	module12:7:50417632	2.97075e-09	module12:7:50366637;module12:7:50417632	115	0.971254	0.0106494	0.000237809	0.0175009	0.000358146
White blood cells	MONO_P	HALLMARK_ADIPOGENESIS	12	module12:7:50417632	2.97075e-09	module12:7:50366637;module12:7:50417632	115	0.999858	0.000118783	2.28923e-05	1.68455e-57	3.44734e-59
White blood cells	BASO_P	HALLMARK_ADIPOGENESIS	12	module12:7:50417632	2.97075e-09	module12:7:50366637;module12:7:50417632	115	0.999979	3.0152e-07	2.04702e-05	1.06078e-12	2.17083e-14
White blood cells	LYMPH	HALLMARK_COMPLEMENT	13	module13:3:56849749	9.99201e-16	module13:3:56849749	228	0.999998	2.06104e-06	6.61613e-12	1.87193e-08	1.23595e-16
White blood cells	LYMPH_P	HALLMARK_COMPLEMENT	13	module13:3:56849749	9.99201e-16	module13:3:56849749	228	0.999735	5.80493e-06	6.63911e-12	0.000258827	1.70891e-12
White blood cells	NEUT_P	HALLMARK_COMPLEMENT	13	module13:3:56849749	9.99201e-16	module13:3:56849749	228	0.996237	8.72548e-05	7.15379e-12	0.00367585	2.42699e-11
White blood cells	MONO	HALLMARK_COMPLEMENT	13	module13:7:50370254	2.55351e-15	module13:7:50370254	73	0.999388	0.000611531	8.48277e-11	9.30962e-98	4.90226e-105
White blood cells	NEUT	HALLMARK_COMPLEMENT	13	module13:7:50370254	2.55351e-15	module13:7:50370254	73	0.999388	0.000611582	8.48304e-11	1.04259e-14	5.49007e-22
White blood cells	BASO	HALLMARK_COMPLEMENT	13	module13:7:50370254	2.55351e-15	module13:7:50370254	73	0.999116	0.000808615	9.51914e-11	7.55056e-05	3.97597e-12
White blood cells	LYMPH_P	HALLMARK_COMPLEMENT	13	module13:7:50370254	2.55351e-15	module13:7:50370254	73	0.999388	0.000611852	8.48446e-11	1.10559e-08	5.82182e-16
White blood cells	MONO_P	HALLMARK_COMPLEMENT	13	module13:7:50370254	2.55351e-15	module13:7:50370254	73	0.999388	0.000611531	8.48277e-11	1.58247e-157	8.33297e-165
White blood cells	NEUT_P	HALLMARK_COMPLEMENT	13	module13:7:50370254	2.55351e-15	module13:7:50370254	73	0.999388	0.000611531	8.48277e-11	2.84379e-37	1.49748e-44
White blood cells	BASO_P	HALLMARK_COMPLEMENT	13	module13:7:50370254	2.55351e-15	module13:7:50370254	73	0.996944	0.00305637	2.13439e-10	1.94009e-12	1.02161e-19
White blood cells	LYMPH	HALLMARK_ALLOGRAFT_REJECTION	14	module14:3:56849749	2.79392e-08	module14:3:56849749	228	0.999968	4.48001e-06	2.74952e-05	1.8764e-08	5.13633e-10
White blood cells	LYMPH_P	HALLMARK_ALLOGRAFT_REJECTION	14	module14:3:56849749	2.79392e-08	module14:3:56849749	228	0.999698	8.23212e-06	2.75905e-05	0.000259442	7.1018e-06
White blood cells	NEUT_P	HALLMARK_ALLOGRAFT_REJECTION	14	module14:3:56849749	2.79392e-08	module14:3:56849749	228	0.996095	8.98545e-05	2.97261e-05	0.00368419	0.000100849
White blood cells	WBC	HALLMARK_INFLAMMATORY_RESPONSE	15	module15:3:56849749	0	module15:3:56849749	227	0.915132	0.0158758	1.04705e-06	0.0689864	4.30184e-06
White blood cells	LYMPH	HALLMARK_INFLAMMATORY_RESPONSE	15	module15:3:56849749	0	module15:3:56849749	227	0.971773	0.0279536	1.80373e-06	0.00027107	1.69033e-08
White blood cells	BASO	HALLMARK_INFLAMMATORY_RESPONSE	15	module15:7:50366637	0	module15:7:50366637;module15:7:50417632	70	0.979378	0.00296209	1.21065e-08	0.0176594	5.42419e-08
White blood cells	LYMPH_P	HALLMARK_INFLAMMATORY_RESPONSE	15	module15:7:50366637	0	module15:7:50366637;module15:7:50417632	70	0.974742	0.00337374	1.33567e-08	0.0218838	6.72175e-08
White blood cells	NEUT_P	HALLMARK_INFLAMMATORY_RESPONSE	15	module15:7:50366637	0	module15:7:50366637;module15:7:50417632	70	0.996898	0.00310166	1.2589e-08	1.20561e-12	3.7031e-18
White blood cells	BASO_P	HALLMARK_INFLAMMATORY_RESPONSE	15	module15:7:50366637	0	module15:7:50366637;module15:7:50417632	70	0.997009	0.00299052	1.22479e-08	1.24903e-11	3.83648e-17
White blood cells	MONO	HALLMARK_INFLAMMATORY_RESPONSE	15	module15:7:50417632	4.27436e-13	module15:7:50366637;module15:7:50417632	115	0.987515	0.0124849	3.00235e-07	6.74381e-36	1.50287e-40
White blood cells	NEUT	HALLMARK_INFLAMMATORY_RESPONSE	15	module15:7:50417632	4.27436e-13	module15:7:50366637;module15:7:50417632	115	0.996809	0.00308635	9.09937e-08	0.000104267	2.32361e-09
White blood cells	BASO	HALLMARK_INFLAMMATORY_RESPONSE	15	module15:7:50417632	4.27436e-13	module15:7:50366637;module15:7:50417632	115	0.971806	0.0106663	2.59357e-07	0.0175272	3.90597e-07
White blood cells	MONO_P	HALLMARK_INFLAMMATORY_RESPONSE	15	module15:7:50417632	4.27436e-13	module15:7:50366637;module15:7:50417632	115	0.999882	0.000118464	2.49225e-08	1.68411e-57	3.75305e-62
White blood cells	BASO_P	HALLMARK_INFLAMMATORY_RESPONSE	15	module15:7:50417632	4.27436e-13	module15:7:50366637;module15:7:50417632	115	1	1.36947e-08	2.22854e-08	1.0605e-12	2.36334e-17
White blood cells	MONO	HALLMARK_GLYCOLYSIS	16	module16:7:50366637	4.63307e-08	module16:7:50366637	72	0.998972	0.000939919	8.83969e-05	1.12029e-97	5.10758e-99
White blood cells	NEUT	HALLMARK_GLYCOLYSIS	16	module16:7:50366637	4.63307e-08	module16:7:50366637	72	0.998972	0.000939931	8.83974e-05	1.25455e-14	5.71967e-16
White blood cells	BASO	HALLMARK_GLYCOLYSIS	16	module16:7:50366637	4.63307e-08	module16:7:50366637	72	0.998836	0.000984874	9.04403e-05	8.5181e-05	3.88353e-06
White blood cells	LYMPH_P	HALLMARK_GLYCOLYSIS	16	module16:7:50366637	4.63307e-08	module16:7:50366637	72	0.998972	0.00093999	8.84001e-05	1.33017e-08	6.06445e-10
White blood cells	MONO_P	HALLMARK_GLYCOLYSIS	16	module16:7:50366637	4.63307e-08	module16:7:50366637	72	0.998972	0.000939919	8.83969e-05	1.90435e-157	8.68222e-159
White blood cells	NEUT_P	HALLMARK_GLYCOLYSIS	16	module16:7:50366637	4.63307e-08	module16:7:50366637	72	0.998972	0.000939919	8.83969e-05	3.42204e-37	1.56016e-38
White blood cells	BASO_P	HALLMARK_GLYCOLYSIS	16	module16:7:50366637	4.63307e-08	module16:7:50366637	72	0.998195	0.00168284	0.000122232	2.33313e-12	1.06371e-13
White blood cells	LYMPH	HALLMARK_XENOBIOTIC_METABOLISM	17	module17:3:56849749	3.29558e-08	module17:3:56849749	228	0.999946	2.17528e-05	3.17972e-05	1.90862e-08	5.93999e-10
White blood cells	LYMPH_P	HALLMARK_XENOBIOTIC_METABOLISM	17	module17:3:56849749	3.29558e-08	module17:3:56849749	228	0.99967	2.55665e-05	3.19073e-05	0.000263897	8.21296e-06
White blood cells	NEUT_P	HALLMARK_XENOBIOTIC_METABOLISM	17	module17:3:56849749	3.29558e-08	module17:3:56849749	228	0.995993	0.00010851	3.43742e-05	0.00374714	0.000116618
White blood cells	MONO	HALLMARK_XENOBIOTIC_METABOLISM	17	module17:7:50370254	6.60697e-08	module17:7:50370254	73	0.999807	7.94484e-05	0.000113278	6.2371e-98	6.54642e-99
White blood cells	NEUT	HALLMARK_XENOBIOTIC_METABOLISM	17	module17:7:50370254	6.60697e-08	module17:7:50370254	73	0.999807	7.95318e-05	0.000113287	6.98529e-15	7.33172e-16
White blood cells	BASO	HALLMARK_XENOBIOTIC_METABOLISM	17	module17:7:50370254	6.60697e-08	module17:7:50370254	73	0.999422	0.000371122	0.000143851	5.72451e-05	6.00841e-06
White blood cells	LYMPH_P	HALLMARK_XENOBIOTIC_METABOLISM	17	module17:7:50370254	6.60697e-08	module17:7:50370254	73	0.999807	7.997e-05	0.000113333	7.40915e-09	7.7766e-10
White blood cells	MONO_P	HALLMARK_XENOBIOTIC_METABOLISM	17	module17:7:50370254	6.60697e-08	module17:7:50370254	73	0.999807	7.94484e-05	0.000113278	1.0602e-157	1.11278e-158
White blood cells	NEUT_P	HALLMARK_XENOBIOTIC_METABOLISM	17	module17:7:50370254	6.60697e-08	module17:7:50370254	73	0.999807	7.94484e-05	0.000113278	1.90523e-37	1.99972e-38
White blood cells	BASO_P	HALLMARK_XENOBIOTIC_METABOLISM	17	module17:7:50370254	6.60697e-08	module17:7:50370254	73	0.998029	0.0016893	0.00028206	1.28627e-12	1.35006e-13
White blood cells	WBC	HALLMARK_HYPOXIA	18	module18:3:56849749	3.65102e-08	module18:3:56849749	228	0.752667	0.046876	0.0014894	0.192934	0.00603325
White blood cells	LYMPH	HALLMARK_HYPOXIA	18	module18:3:56849749	3.65102e-08	module18:3:56849749	228	0.999852	0.000112792	3.47936e-05	2.07852e-08	6.49974e-10
White blood cells	LYMPH_P	HALLMARK_HYPOXIA	18	module18:3:56849749	3.65102e-08	module18:3:56849749	228	0.999552	0.000116914	3.49131e-05	0.000287379	8.98664e-06
White blood cells	NEUT_P	HALLMARK_HYPOXIA	18	module18:3:56849749	3.65102e-08	module18:3:56849749	228	0.995549	0.000206779	3.75981e-05	0.00407902	0.000127555
White blood cells	MONO	HALLMARK_HYPOXIA	18	module18:7:50370254	4.96492e-13	module18:7:50370254	73	0.999944	5.5761e-05	6.74951e-09	6.101e-98	3.90059e-103
White blood cells	NEUT	HALLMARK_HYPOXIA	18	module18:7:50370254	4.96492e-13	module18:7:50370254	73	0.999944	5.58425e-05	6.75003e-09	6.83286e-15	4.3685e-20
White blood cells	BASO	HALLMARK_HYPOXIA	18	module18:7:50370254	4.96492e-13	module18:7:50370254	73	0.999603	0.000340971	8.57078e-09	5.59933e-05	3.57985e-10
White blood cells	LYMPH_P	HALLMARK_HYPOXIA	18	module18:7:50370254	4.96492e-13	module18:7:50370254	73	0.999944	5.62709e-05	6.75276e-09	7.24747e-09	4.63357e-14
White blood cells	MONO_P	HALLMARK_HYPOXIA	18	module18:7:50370254	4.96492e-13	module18:7:50370254	73	0.999944	5.5761e-05	6.74951e-09	1.03706e-157	6.63031e-163
White blood cells	NEUT_P	HALLMARK_HYPOXIA	18	module18:7:50370254	4.96492e-13	module18:7:50370254	73	0.999944	5.5761e-05	6.74951e-09	1.86366e-37	1.1915e-42
White blood cells	BASO_P	HALLMARK_HYPOXIA	18	module18:7:50370254	4.96492e-13	module18:7:50370254	73	0.998333	0.0016665	1.70372e-08	1.2755e-12	8.15475e-18
White blood cells	LYMPH	HALLMARK_ESTROGEN_RESPONSE_EARLY	19	module19:3:56849749	2.49356e-13	module19:3:56849749	228	0.999997	3.06673e-06	9.13756e-10	1.87381e-08	1.70698e-14
White blood cells	LYMPH_P	HALLMARK_ESTROGEN_RESPONSE_EARLY	19	module19:3:56849749	2.49356e-13	module19:3:56849749	228	0.999734	6.81403e-06	9.16931e-10	0.000259086	2.36019e-10
White blood cells	NEUT_P	HALLMARK_ESTROGEN_RESPONSE_EARLY	19	module19:3:56849749	2.49356e-13	module19:3:56849749	228	0.996232	8.83399e-05	9.88008e-10	0.00367952	3.35192e-09
White blood cells	LYMPH	HALLMARK_APOPTOSIS	21	module21:3:56849749	2.40317e-10	module21:3:56849749	228	0.999983	1.69328e-05	4.11155e-07	1.89969e-08	7.68073e-12
White blood cells	LYMPH_P	HALLMARK_APOPTOSIS	21	module21:3:56849749	2.40317e-10	module21:3:56849749	228	0.999716	2.07278e-05	4.12581e-07	0.000262663	1.06199e-07
White blood cells	NEUT_P	HALLMARK_APOPTOSIS	21	module21:3:56849749	2.40317e-10	module21:3:56849749	228	0.996165	0.00010332	4.44539e-07	0.00373011	1.50814e-06
White blood cells	BASO	HALLMARK_APOPTOSIS	21	module21:7:50366637	0	module21:7:50366637;module21:7:50427982	70	0.98059	0.00273728	2.68756e-06	0.0166576	1.20414e-05
White blood cells	LYMPH_P	HALLMARK_APOPTOSIS	21	module21:7:50366637	0	module21:7:50366637;module21:7:50427982	70	0.967154	0.00463394	4.0489e-06	0.0281876	2.03761e-05
White blood cells	NEUT_P	HALLMARK_APOPTOSIS	21	module21:7:50366637	0	module21:7:50366637;module21:7:50427982	70	0.995306	0.00468944	4.10937e-06	1.67219e-12	1.20879e-15
White blood cells	BASO_P	HALLMARK_APOPTOSIS	21	module21:7:50366637	0	module21:7:50366637;module21:7:50427982	70	0.997351	0.00264644	2.63401e-06	1.14136e-11	8.25063e-15
White blood cells	WBC	HALLMARK_APOPTOSIS	21	module21:16:57058974	2.26705e-10	module21:16:57058974	267	0.918272	0.0816952	3.24609e-05	1.5419e-08	6.05853e-12
White blood cells	MONO	HALLMARK_APOPTOSIS	21	module21:16:57058974	2.26705e-10	module21:16:57058974	267	0.99718	0.00281895	1.49945e-06	1.3082e-13	5.14026e-17
White blood cells	NEUT	HALLMARK_APOPTOSIS	21	module21:16:57058974	2.26705e-10	module21:16:57058974	267	0.936359	0.0635077	2.53217e-05	0.000107731	4.23302e-08
White blood cells	WBC	HALLMARK_ESTROGEN_RESPONSE_LATE	22	module22:3:56849749	0	module22:3:56849749	227	0.917032	0.0155035	2.996e-11	0.0674643	1.23092e-10
White blood cells	LYMPH	HALLMARK_ESTROGEN_RESPONSE_LATE	22	module22:3:56849749	0	module22:3:56849749	227	0.964513	0.0351485	6.58898e-11	0.000338427	6.17476e-13
White blood cells	WBC	HALLMARK_APICAL_JUNCTION	23	module23:1:248039451	0	module23:1:248039451	375	0.999976	2.35806e-05	2.35831e-11	3.10193e-10	7.14697e-18
White blood cells	LYMPH	HALLMARK_APICAL_JUNCTION	23	module23:1:248039451	0	module23:1:248039451	375	0.972947	0.000229256	2.76992e-11	0.0268238	6.18031e-10
White blood cells	NEUT	HALLMARK_APICAL_JUNCTION	23	module23:1:248039451	0	module23:1:248039451	375	0.999982	1.83483e-05	2.34627e-11	3.76551e-10	8.67587e-18
White blood cells	EO	HALLMARK_APICAL_JUNCTION	23	module23:1:248039451	0	module23:1:248039451	375	0.997598	3.66977e-05	2.38306e-11	0.00236543	5.45003e-11
White blood cells	MONO_P	HALLMARK_APICAL_JUNCTION	23	module23:1:248039451	0	module23:1:248039451	375	0.999861	0.000138866	2.62367e-11	1.17607e-07	2.70971e-15
White blood cells	WBC	HALLMARK_APICAL_JUNCTION	23	module23:3:56849749	0	module23:3:56849749	223	0.946164	0.00701448	3.14982e-12	0.0468211	1.85259e-11
White blood cells	LYMPH	HALLMARK_APICAL_JUNCTION	23	module23:3:56849749	0	module23:3:56849749	223	0.936463	0.0628926	2.52555e-11	0.000644571	2.5504e-13
White blood cells	MONO	HALLMARK_APICAL_JUNCTION	23	module23:7:50366637	1.11021e-11	module23:7:50366637	72	0.994216	0.00578294	6.1967e-07	3.91585e-97	3.58046e-101
White blood cells	NEUT	HALLMARK_APICAL_JUNCTION	23	module23:7:50366637	1.11021e-11	module23:7:50366637	72	0.994219	0.0057803	6.19429e-07	4.38339e-14	4.00795e-18
White blood cells	BASO	HALLMARK_APICAL_JUNCTION	23	module23:7:50366637	1.11021e-11	module23:7:50366637	72	0.997286	0.0025608	3.25334e-07	0.000152785	1.39699e-08
White blood cells	LYMPH_P	HALLMARK_APICAL_JUNCTION	23	module23:7:50366637	1.11021e-11	module23:7:50366637	72	0.994233	0.0057665	6.18168e-07	4.63802e-08	4.24077e-12
White blood cells	MONO_P	HALLMARK_APICAL_JUNCTION	23	module23:7:50366637	1.11021e-11	module23:7:50366637	72	0.994216	0.00578294	6.1967e-07	6.65642e-157	6.08631e-161
White blood cells	NEUT_P	HALLMARK_APICAL_JUNCTION	23	module23:7:50366637	1.11021e-11	module23:7:50366637	72	0.994216	0.00578294	6.1967e-07	1.19613e-36	1.09368e-40
White blood cells	BASO_P	HALLMARK_APICAL_JUNCTION	23	module23:7:50366637	1.11021e-11	module23:7:50366637	72	0.991833	0.00816635	8.37379e-07	7.96975e-12	7.28715e-16
White blood cells	WBC	HALLMARK_KRAS_SIGNALING_UP	24	module24:3:56849749	0	module24:3:56849749	227	0.868483	0.0250461	8.07542e-10	0.106471	3.31782e-09
White blood cells	LYMPH	HALLMARK_KRAS_SIGNALING_UP	24	module24:3:56849749	0	module24:3:56849749	227	0.982228	0.0175981	5.78994e-10	0.000174123	5.42595e-12
White blood cells	MONO	HALLMARK_KRAS_SIGNALING_UP	24	module24:7:50370254	1.49414e-12	module24:7:50370254	73	0.999963	3.71825e-05	1.682e-08	5.99374e-98	9.72038e-103
White blood cells	NEUT	HALLMARK_KRAS_SIGNALING_UP	24	module24:7:50370254	1.49414e-12	module24:7:50370254	73	0.999963	3.72641e-05	1.68213e-08	6.71274e-15	1.08864e-19
White blood cells	BASO	HALLMARK_KRAS_SIGNALING_UP	24	module24:7:50370254	1.49414e-12	module24:7:50370254	73	0.999622	0.000322995	2.14496e-08	5.52432e-05	8.9591e-10
White blood cells	LYMPH_P	HALLMARK_KRAS_SIGNALING_UP	24	module24:7:50370254	1.49414e-12	module24:7:50370254	73	0.999962	3.76929e-05	1.68282e-08	7.12012e-09	1.15471e-13
White blood cells	MONO_P	HALLMARK_KRAS_SIGNALING_UP	24	module24:7:50370254	1.49414e-12	module24:7:50370254	73	0.999963	3.71825e-05	1.682e-08	1.01883e-157	1.65229e-162
White blood cells	NEUT_P	HALLMARK_KRAS_SIGNALING_UP	24	module24:7:50370254	1.49414e-12	module24:7:50370254	73	0.999963	3.71825e-05	1.682e-08	1.83089e-37	2.96926e-42
White blood cells	BASO_P	HALLMARK_KRAS_SIGNALING_UP	24	module24:7:50370254	1.49414e-12	module24:7:50370254	73	0.99838	0.00162013	4.24659e-08	1.25333e-12	2.0326e-17
White blood cells	WBC	HALLMARK_MYOGENESIS	25	module25:3:56849749	0	module25:3:56849749	227	0.946231	0.00976428	1.21597e-11	0.0440045	4.99584e-11
White blood cells	LYMPH	HALLMARK_MYOGENESIS	25	module25:3:56849749	0	module25:3:56849749	227	0.911742	0.0874301	1.00295e-10	0.000827882	9.39896e-13
White blood cells	BASO	HALLMARK_MYOGENESIS	25	module25:7:50366637	0	module25:7:50366637;module25:7:50417632	70	0.981177	0.00262908	3.44673e-06	0.0161754	1.54427e-05
White blood cells	LYMPH_P	HALLMARK_MYOGENESIS	25	module25:7:50366637	0	module25:7:50366637;module25:7:50417632	70	0.962229	0.00545235	6.12403e-06	0.0322815	3.08192e-05
White blood cells	NEUT_P	HALLMARK_MYOGENESIS	25	module25:7:50366637	0	module25:7:50366637;module25:7:50417632	70	0.994129	0.00586446	6.54792e-06	2.01748e-12	1.9261e-15
White blood cells	BASO_P	HALLMARK_MYOGENESIS	25	module25:7:50366637	0	module25:7:50366637;module25:7:50417632	70	0.997423	0.0025738	3.40946e-06	1.11863e-11	1.06796e-14
White blood cells	MONO	HALLMARK_MYOGENESIS	25	module25:7:50417632	5.06742e-10	module25:7:50366637;module25:7:50417632	115	0.9757	0.0242296	6.99976e-05	1.26169e-35	3.50383e-38
White blood cells	NEUT	HALLMARK_MYOGENESIS	25	module25:7:50417632	5.06742e-10	module25:7:50366637;module25:7:50417632	115	0.993072	0.00670955	2.1391e-05	0.000196694	5.46239e-07
White blood cells	BASO	HALLMARK_MYOGENESIS	25	module25:7:50417632	5.06742e-10	module25:7:50366637;module25:7:50417632	115	0.946986	0.020526	5.96327e-05	0.0323387	8.98079e-05
White blood cells	MONO_P	HALLMARK_MYOGENESIS	25	module25:7:50417632	5.06742e-10	module25:7:50366637;module25:7:50417632	115	0.998877	0.00111663	5.87497e-06	3.18572e-57	8.84707e-60
White blood cells	BASO_P	HALLMARK_MYOGENESIS	25	module25:7:50417632	5.06742e-10	module25:7:50366637;module25:7:50417632	115	0.999102	0.000892764	5.2539e-06	2.0063e-12	5.57169e-15
White blood cells	MONO	HALLMARK_UV_RESPONSE_UP	27	module27:7:50370254	2.88658e-15	module27:7:50370254	73	0.999868	0.000132362	9.39763e-11	6.54324e-98	5.43096e-105
White blood cells	NEUT	HALLMARK_UV_RESPONSE_UP	27	module27:7:50370254	2.88658e-15	module27:7:50370254	73	0.999868	0.000132443	9.39829e-11	7.32811e-15	6.0824e-22
White blood cells	BASO	HALLMARK_UV_RESPONSE_UP	27	module27:7:50370254	2.88658e-15	module27:7:50370254	73	0.999529	0.000412431	1.17194e-10	5.89749e-05	4.89498e-12
White blood cells	LYMPH_P	HALLMARK_UV_RESPONSE_UP	27	module27:7:50370254	2.88658e-15	module27:7:50370254	73	0.999867	0.000132865	9.40179e-11	7.77251e-09	6.45127e-16
White blood cells	MONO_P	HALLMARK_UV_RESPONSE_UP	27	module27:7:50370254	2.88658e-15	module27:7:50370254	73	0.999868	0.000132362	9.39763e-11	1.11224e-157	9.23167e-165
White blood cells	NEUT_P	HALLMARK_UV_RESPONSE_UP	27	module27:7:50370254	2.88658e-15	module27:7:50370254	73	0.999868	0.000132362	9.39763e-11	1.99875e-37	1.65898e-44
White blood cells	BASO_P	HALLMARK_UV_RESPONSE_UP	27	module27:7:50370254	2.88658e-15	module27:7:50370254	73	0.998141	0.00185882	2.37131e-10	1.36747e-12	1.13501e-19
White blood cells	MONO	HALLMARK_EPITHELIAL_MESENCHYMAL_TRANSITION	28	module28:7:50366637	1.9873e-14	module28:7:50366637	72	0.986099	0.0139007	8.36562e-09	8.60163e-97	4.83366e-103
White blood cells	NEUT	HALLMARK_EPITHELIAL_MESENCHYMAL_TRANSITION	28	module28:7:50366637	1.9873e-14	module28:7:50366637	72	0.986115	0.0138851	8.35683e-09	9.62226e-14	5.40721e-20
White blood cells	BASO	HALLMARK_EPITHELIAL_MESENCHYMAL_TRANSITION	28	module28:7:50366637	1.9873e-14	module28:7:50366637	72	0.996511	0.00330431	2.41683e-09	0.000184678	1.03779e-10
White blood cells	LYMPH_P	HALLMARK_EPITHELIAL_MESENCHYMAL_TRANSITION	28	module28:7:50366637	1.9873e-14	module28:7:50366637	72	0.986196	0.0138035	8.31103e-09	1.01461e-07	5.70156e-14
White blood cells	MONO_P	HALLMARK_EPITHELIAL_MESENCHYMAL_TRANSITION	28	module28:7:50366637	1.9873e-14	module28:7:50366637	72	0.986099	0.0139007	8.36562e-09	1.46216e-156	8.21659e-163
White blood cells	NEUT_P	HALLMARK_EPITHELIAL_MESENCHYMAL_TRANSITION	28	module28:7:50366637	1.9873e-14	module28:7:50366637	72	0.986099	0.0139007	8.36562e-09	2.62745e-36	1.47649e-42
White blood cells	BASO_P	HALLMARK_EPITHELIAL_MESENCHYMAL_TRANSITION	28	module28:7:50366637	1.9873e-14	module28:7:50366637	72	0.981573	0.018427	1.09066e-08	1.689e-11	9.49128e-18
White blood cells	WBC	HALLMARK_EPITHELIAL_MESENCHYMAL_TRANSITION	28	module28:10:65104500	1.66879e-07	module28:10:65104500	114	0.800112	0.191965	0.00792331	3.43362e-40	1.41134e-41
White blood cells	NEUT	HALLMARK_EPITHELIAL_MESENCHYMAL_TRANSITION	28	module28:10:65104500	1.66879e-07	module28:10:65104500	114	0.799098	0.192939	0.0079633	1.90846e-42	7.84443e-44
White blood cells	MONO_P	HALLMARK_EPITHELIAL_MESENCHYMAL_TRANSITION	28	module28:10:65104500	1.66879e-07	module28:10:65104500	114	0.802239	0.189921	0.00783938	8.14072e-16	3.34611e-17
White blood cells	BASO_P	HALLMARK_EPITHELIAL_MESENCHYMAL_TRANSITION	28	module28:10:65104500	1.66879e-07	module28:10:65104500	114	0.98244	0.0168275	0.000732052	6.07405e-14	2.49664e-15
White blood cells	WBC	HALLMARK_UV_RESPONSE_DN	29	module29:3:56848999	0	module29:3:56848999	217	0.890651	0.0047323	3.7581e-09	0.104616	6.99203e-08
White blood cells	LYMPH	HALLMARK_UV_RESPONSE_DN	29	module29:3:56848999	0	module29:3:56848999	217	0.994294	0.00477663	3.857e-09	0.000929205	6.21035e-10
White blood cells	MONO	HALLMARK_UV_RESPONSE_DN	29	module29:7:50366637	9.19265e-14	module29:7:50366637;module29:7:50417632	72	0.998771	0.00122925	2.60045e-09	1.28735e-97	1.50254e-103
White blood cells	NEUT	HALLMARK_UV_RESPONSE_DN	29	module29:7:50366637	9.19265e-14	module29:7:50366637;module29:7:50417632	72	0.998771	0.00122921	2.6004e-09	1.44159e-14	1.68256e-20
White blood cells	BASO	HALLMARK_UV_RESPONSE_DN	29	module29:7:50366637	9.19265e-14	module29:7:50366637;module29:7:50417632	72	0.998753	0.00115474	2.51346e-09	9.24713e-05	1.07929e-10
White blood cells	LYMPH_P	HALLMARK_UV_RESPONSE_DN	29	module29:7:50366637	9.19265e-14	module29:7:50366637;module29:7:50417632	72	0.998771	0.00122899	2.60014e-09	1.52829e-08	1.78376e-14
White blood cells	MONO_P	HALLMARK_UV_RESPONSE_DN	29	module29:7:50366637	9.19265e-14	module29:7:50366637;module29:7:50417632	72	0.998771	0.00122925	2.60045e-09	2.18833e-157	2.55412e-163
White blood cells	NEUT_P	HALLMARK_UV_RESPONSE_DN	29	module29:7:50366637	9.19265e-14	module29:7:50366637;module29:7:50417632	72	0.998771	0.00122925	2.60045e-09	3.93233e-37	4.58964e-43
White blood cells	BASO_P	HALLMARK_UV_RESPONSE_DN	29	module29:7:50366637	9.19265e-14	module29:7:50366637;module29:7:50417632	72	0.997919	0.00208147	3.59412e-09	2.67978e-12	3.12773e-18
White blood cells	MONO	HALLMARK_UV_RESPONSE_DN	29	module29:7:50417632	7.80461e-08	module29:7:50366637;module29:7:50417632	115	0.984157	0.012488	0.00335525	6.74369e-36	1.67952e-36
White blood cells	NEUT	HALLMARK_UV_RESPONSE_DN	29	module29:7:50417632	7.80461e-08	module29:7:50366637;module29:7:50417632	115	0.995753	0.00309746	0.00101941	0.000104524	2.60317e-05
White blood cells	BASO	HALLMARK_UV_RESPONSE_DN	29	module29:7:50417632	7.80461e-08	module29:7:50366637;module29:7:50417632	115	0.965114	0.0104884	0.00285249	0.0172492	0.00429591
White blood cells	MONO_P	HALLMARK_UV_RESPONSE_DN	29	module29:7:50417632	7.80461e-08	module29:7:50366637;module29:7:50417632	115	0.999598	0.000122691	0.000279506	1.69005e-57	4.20905e-58
White blood cells	BASO_P	HALLMARK_UV_RESPONSE_DN	29	module29:7:50417632	7.80461e-08	module29:7:50366637;module29:7:50417632	115	0.999746	3.82787e-06	0.00024994	1.06428e-12	2.65058e-13
White blood cells	WBC	HALLMARK_PI3K_AKT_MTOR_SIGNALING	31	module31:3:56849749	3.68433e-08	module31:3:56849749	228	0.764207	0.0445354	0.00153606	0.183499	0.00622225
White blood cells	LYMPH	HALLMARK_PI3K_AKT_MTOR_SIGNALING	31	module31:3:56849749	3.68433e-08	module31:3:56849749	228	0.99993	3.44769e-05	3.50755e-05	1.93236e-08	6.55241e-10
White blood cells	LYMPH_P	HALLMARK_PI3K_AKT_MTOR_SIGNALING	31	module31:3:56849749	3.68433e-08	module31:3:56849749	228	0.99965	3.83441e-05	3.51972e-05	0.00026718	9.05978e-06
White blood cells	NEUT_P	HALLMARK_PI3K_AKT_MTOR_SIGNALING	31	module31:3:56849749	3.68433e-08	module31:3:56849749	228	0.995918	0.000122262	3.79162e-05	0.00379354	0.000128634
White blood cells	WBC	HALLMARK_INTERFERON_ALPHA_RESPONSE	32	module32:16:57058974	2.55826e-09	module32:16:57058974	267	0.918022	0.0817015	0.000276817	1.54202e-08	5.16654e-11
White blood cells	MONO	HALLMARK_INTERFERON_ALPHA_RESPONSE	32	module32:16:57058974	2.55826e-09	module32:16:57058974	267	0.997166	0.00282105	1.2793e-05	1.30892e-13	4.38555e-16
White blood cells	NEUT	HALLMARK_INTERFERON_ALPHA_RESPONSE	32	module32:16:57058974	2.55826e-09	module32:16:57058974	267	0.936163	0.0635128	0.000215937	0.000107739	3.60981e-07
White blood cells	MONO	HALLMARK_COAGULATION	34	module34:7:50370254	4.94491e-11	module34:7:50370254	73	0.999715	0.000284878	3.04113e-07	7.42376e-98	1.75749e-101
White blood cells	NEUT	HALLMARK_COAGULATION	34	module34:7:50370254	4.94491e-11	module34:7:50370254	73	0.999715	0.000284953	3.04131e-07	8.31413e-15	1.96828e-18
White blood cells	BASO	HALLMARK_COAGULATION	34	module34:7:50370254	4.94491e-11	module34:7:50370254	73	0.999387	0.000547788	3.66277e-07	6.46226e-05	1.52987e-08
White blood cells	LYMPH_P	HALLMARK_COAGULATION	34	module34:7:50370254	4.94491e-11	module34:7:50370254	73	0.999714	0.000285348	3.04225e-07	8.81777e-09	2.08751e-12
White blood cells	MONO_P	HALLMARK_COAGULATION	34	module34:7:50370254	4.94491e-11	module34:7:50370254	73	0.999715	0.000284878	3.04113e-07	1.26191e-157	2.98743e-161
White blood cells	NEUT_P	HALLMARK_COAGULATION	34	module34:7:50370254	4.94491e-11	module34:7:50370254	73	0.999715	0.000284878	3.04113e-07	2.26772e-37	5.36857e-41
White blood cells	BASO_P	HALLMARK_COAGULATION	34	module34:7:50370254	4.94491e-11	module34:7:50370254	73	0.997759	0.00224057	7.66639e-07	1.55e-12	3.66947e-16
White blood cells	WBC	HALLMARK_ANDROGEN_RESPONSE	35	module35:3:56849749	0	module35:3:56849749	227	0.938017	0.0113789	9.665e-10	0.0506046	3.9709e-09
White blood cells	LYMPH	HALLMARK_ANDROGEN_RESPONSE	35	module35:3:56849749	0	module35:3:56849749	227	0.996764	0.0031963	3.29026e-10	3.92946e-05	3.08342e-12
White blood cells	MONO	HALLMARK_ANDROGEN_RESPONSE	35	module35:7:50370254	2.93288e-12	module35:7:50370254	73	0.999344	0.000655907	2.93867e-08	9.56582e-98	1.69828e-102
White blood cells	NEUT	HALLMARK_ANDROGEN_RESPONSE	35	module35:7:50370254	2.93288e-12	module35:7:50370254	73	0.999344	0.000655954	2.93875e-08	1.07128e-14	1.90191e-19
White blood cells	BASO	HALLMARK_ANDROGEN_RESPONSE	35	module35:7:50370254	2.93288e-12	module35:7:50370254	73	0.999082	0.00084129	3.26732e-08	7.68689e-05	1.3647e-09
White blood cells	LYMPH_P	HALLMARK_ANDROGEN_RESPONSE	35	module35:7:50370254	2.93288e-12	module35:7:50370254	73	0.999344	0.000656199	2.93919e-08	1.13599e-08	2.01679e-13
White blood cells	MONO_P	HALLMARK_ANDROGEN_RESPONSE	35	module35:7:50370254	2.93288e-12	module35:7:50370254	73	0.999344	0.000655907	2.93867e-08	1.62602e-157	2.88677e-162
White blood cells	NEUT_P	HALLMARK_ANDROGEN_RESPONSE	35	module35:7:50370254	2.93288e-12	module35:7:50370254	73	0.999344	0.000655907	2.93867e-08	2.92205e-37	5.18769e-42
White blood cells	BASO_P	HALLMARK_ANDROGEN_RESPONSE	35	module35:7:50370254	2.93288e-12	module35:7:50370254	73	0.996833	0.00316701	7.39233e-08	1.993e-12	3.53829e-17
White blood cells	WBC	HALLMARK_KRAS_SIGNALING_DN	38	module38:3:56849749	0	module38:3:56849749	227	0.959227	0.00720986	5.92417e-08	0.033563	2.43397e-07
White blood cells	LYMPH	HALLMARK_KRAS_SIGNALING_DN	38	module38:3:56849749	0	module38:3:56849749	227	0.998046	0.00192694	2.12118e-08	2.7411e-05	1.98783e-10
White blood cells	WBC	HALLMARK_SPERMATOGENESIS	39	module39:1:248039451	0	module39:1:248039451	375	0.999977	2.27718e-05	5.17236e-11	3.09948e-10	1.5675e-17
White blood cells	LYMPH	HALLMARK_SPERMATOGENESIS	39	module39:1:248039451	0	module39:1:248039451	375	0.972968	0.000228335	6.07536e-11	0.0268038	1.35555e-09
White blood cells	NEUT	HALLMARK_SPERMATOGENESIS	39	module39:1:248039451	0	module39:1:248039451	375	0.999982	1.75409e-05	5.14593e-11	3.76253e-10	1.90283e-17
White blood cells	EO	HALLMARK_SPERMATOGENESIS	39	module39:1:248039451	0	module39:1:248039451	375	0.997601	3.5879e-05	5.22662e-11	0.00236356	1.19532e-10
White blood cells	MONO_P	HALLMARK_SPERMATOGENESIS	39	module39:1:248039451	0	module39:1:248039451	375	0.999862	0.000137977	5.7544e-11	1.17515e-07	5.9431e-15
White blood cells	EO	HALLMARK_SPERMATOGENESIS	39	module39:2:85725354	1.55591e-07	module39:2:85725354	178	0.964128	0.0348429	0.000958622	6.86928e-05	1.83904e-06
White blood cells	MONO_P	HALLMARK_SPERMATOGENESIS	39	module39:2:85725354	1.55591e-07	module39:2:85725354	178	0.978896	0.0205247	0.000575692	3.60084e-06	9.64013e-08
White blood cells	EO_P	HALLMARK_SPERMATOGENESIS	39	module39:2:85725354	1.55591e-07	module39:2:85725354	178	0.963488	0.0261226	0.000725147	0.00941256	0.000251992
White blood cells	LYMPH	HALLMARK_SPERMATOGENESIS	39	module39:3:56849749	2.02574e-07	module39:3:56849749	228	0.999832	1.0696e-05	0.00015681	1.88775e-08	2.92935e-09
White blood cells	LYMPH_P	HALLMARK_SPERMATOGENESIS	39	module39:3:56849749	2.02574e-07	module39:3:56849749	228	0.999527	1.447e-05	0.000157349	0.000261003	4.05016e-05
White blood cells	NEUT_P	HALLMARK_SPERMATOGENESIS	39	module39:3:56849749	2.02574e-07	module39:3:56849749	228	0.995455	9.65151e-05	0.000169448	0.00370462	0.00057487
White blood cells	WBC	HALLMARK_IL6_JAK_STAT3_SIGNALING	40	module40:3:56849749	0	module40:3:56849749	227	0.895734	0.0196896	8.00512e-08	0.0845756	3.28893e-07
White blood cells	LYMPH	HALLMARK_IL6_JAK_STAT3_SIGNALING	40	module40:3:56849749	0	module40:3:56849749	227	0.987212	0.0126603	5.30718e-08	0.000127896	4.97355e-10
White blood cells	MONO	HALLMARK_IL6_JAK_STAT3_SIGNALING	40	module40:7:50370254	0	module40:7:50370254	72	1	7.02129e-09	2.08892e-11	3.3281e-85	6.95208e-93
White blood cells	NEUT	HALLMARK_IL6_JAK_STAT3_SIGNALING	40	module40:7:50370254	0	module40:7:50370254	72	0.999999	1.33461e-06	2.09169e-11	7.93381e-11	1.6573e-18
White blood cells	BASO	HALLMARK_IL6_JAK_STAT3_SIGNALING	40	module40:7:50370254	0	module40:7:50370254	72	0.999578	0.000197728	2.50106e-11	0.000224228	4.68392e-12
White blood cells	LYMPH_P	HALLMARK_IL6_JAK_STAT3_SIGNALING	40	module40:7:50370254	0	module40:7:50370254	72	0.999983	3.24904e-06	2.09566e-11	1.34755e-05	2.81491e-13
White blood cells	MONO_P	HALLMARK_IL6_JAK_STAT3_SIGNALING	40	module40:7:50370254	0	module40:7:50370254	72	1	7.02129e-09	2.08892e-11	1.90086e-135	3.97072e-143
White blood cells	NEUT_P	HALLMARK_IL6_JAK_STAT3_SIGNALING	40	module40:7:50370254	0	module40:7:50370254	72	1	7.02129e-09	2.08892e-11	1.32635e-28	2.77062e-36
White blood cells	LYMPH	HALLMARK_CHOLESTEROL_HOMEOSTASIS	41	module41:3:56849749	9.41748e-11	module41:3:56849749	228	0.999991	9.1603e-06	1.79143e-07	1.88518e-08	3.34654e-12
White blood cells	LYMPH_P	HALLMARK_CHOLESTEROL_HOMEOSTASIS	41	module41:3:56849749	9.41748e-11	module41:3:56849749	228	0.999726	1.29312e-05	1.79765e-07	0.000260659	4.62717e-08
White blood cells	NEUT_P	HALLMARK_CHOLESTEROL_HOMEOSTASIS	41	module41:3:56849749	9.41748e-11	module41:3:56849749	228	0.996202	9.49256e-05	1.93695e-07	0.00370176	6.57131e-07
White blood cells	BASO	HALLMARK_REACTIVE_OXYGEN_SPECIES_PATHWAY	44	module44:7:50366637	0	module44:7:50366637;module44:7:50417632	70	0.98019	0.00280435	9.05e-06	0.0169563	4.05477e-05
White blood cells	LYMPH_P	HALLMARK_REACTIVE_OXYGEN_SPECIES_PATHWAY	44	module44:7:50366637	0	module44:7:50366637;module44:7:50417632	70	0.970538	0.00406213	1.20347e-05	0.025327	6.05646e-05
White blood cells	NEUT_P	HALLMARK_REACTIVE_OXYGEN_SPECIES_PATHWAY	44	module44:7:50366637	0	module44:7:50366637;module44:7:50417632	70	0.996053	0.00393558	1.17931e-05	1.45066e-12	3.46898e-15
White blood cells	BASO_P	HALLMARK_REACTIVE_OXYGEN_SPECIES_PATHWAY	44	module44:7:50366637	0	module44:7:50366637;module44:7:50417632	70	0.99726	0.00273143	8.91644e-06	1.16795e-11	2.79294e-14
White blood cells	MONO	HALLMARK_REACTIVE_OXYGEN_SPECIES_PATHWAY	44	module44:7:50417632	6.89215e-09	module44:7:50366637;module44:7:50417632	115	0.986982	0.0124924	0.000525628	6.74728e-36	2.63111e-37
White blood cells	NEUT	HALLMARK_REACTIVE_OXYGEN_SPECIES_PATHWAY	44	module44:7:50417632	6.89215e-09	module44:7:50366637;module44:7:50417632	115	0.996642	0.00309007	0.000159362	0.000104358	4.06945e-06
White blood cells	BASO	HALLMARK_REACTIVE_OXYGEN_SPECIES_PATHWAY	44	module44:7:50417632	6.89215e-09	module44:7:50366637;module44:7:50417632	115	0.970904	0.0105765	0.000450292	0.0173906	0.000678148
White blood cells	MONO_P	HALLMARK_REACTIVE_OXYGEN_SPECIES_PATHWAY	44	module44:7:50417632	6.89215e-09	module44:7:50366637;module44:7:50417632	115	0.999837	0.000119733	4.36577e-05	1.68595e-57	6.57437e-59
White blood cells	BASO_P	HALLMARK_REACTIVE_OXYGEN_SPECIES_PATHWAY	44	module44:7:50417632	6.89215e-09	module44:7:50366637;module44:7:50417632	115	0.99996	1.15377e-06	3.90385e-05	1.06167e-12	4.13998e-14
White blood cells	MONO	HALLMARK_APICAL_SURFACE	46	module46:7:50366637	8.86789e-09	module46:7:50366637	72	0.998028	0.00192447	4.77609e-05	1.68862e-97	2.75963e-99
White blood cells	NEUT	HALLMARK_APICAL_SURFACE	46	module46:7:50366637	8.86789e-09	module46:7:50366637	72	0.998028	0.00192425	4.77573e-05	1.89083e-14	3.09009e-16
White blood cells	BASO	HALLMARK_APICAL_SURFACE	46	module46:7:50366637	8.86789e-09	module46:7:50366637	72	0.998343	0.00150641	4.09338e-05	0.000107554	1.75771e-06
White blood cells	LYMPH_P	HALLMARK_APICAL_SURFACE	46	module46:7:50366637	8.86789e-09	module46:7:50366637	72	0.998029	0.0019231	4.77386e-05	2.00396e-08	3.27498e-10
White blood cells	MONO_P	HALLMARK_APICAL_SURFACE	46	module46:7:50366637	8.86789e-09	module46:7:50366637	72	0.998028	0.00192447	4.77609e-05	2.87043e-157	4.691e-159
White blood cells	NEUT_P	HALLMARK_APICAL_SURFACE	46	module46:7:50366637	8.86789e-09	module46:7:50366637	72	0.998028	0.00192447	4.77609e-05	5.15804e-37	8.42953e-39
White blood cells	BASO_P	HALLMARK_APICAL_SURFACE	46	module46:7:50366637	8.86789e-09	module46:7:50366637	72	0.996907	0.00302739	6.5767e-05	3.50207e-12	5.72326e-14
White blood cells	MONO	HALLMARK_NOTCH_SIGNALING	47	module47:7:50370254	5.27384e-11	module47:7:50370254	73	0.999614	0.000385751	3.20697e-07	8.00613e-98	1.85333e-101
White blood cells	NEUT	HALLMARK_NOTCH_SIGNALING	47	module47:7:50370254	5.27384e-11	module47:7:50370254	73	0.999614	0.00038582	3.20713e-07	8.96628e-15	2.0756e-18
White blood cells	BASO	HALLMARK_NOTCH_SIGNALING	47	module47:7:50370254	5.27384e-11	module47:7:50370254	73	0.999299	0.000632316	3.77701e-07	6.81495e-05	1.57759e-08
White blood cells	LYMPH_P	HALLMARK_NOTCH_SIGNALING	47	module47:7:50370254	5.27384e-11	module47:7:50370254	73	0.999613	0.000386186	3.20798e-07	9.509e-09	2.20123e-12
White blood cells	MONO_P	HALLMARK_NOTCH_SIGNALING	47	module47:7:50370254	5.27384e-11	module47:7:50370254	73	0.999614	0.000385751	3.20697e-07	1.3609e-157	3.15033e-161
White blood cells	NEUT_P	HALLMARK_NOTCH_SIGNALING	47	module47:7:50370254	5.27384e-11	module47:7:50370254	73	0.999614	0.000385751	3.20697e-07	2.44561e-37	5.66132e-41
White blood cells	BASO_P	HALLMARK_NOTCH_SIGNALING	47	module47:7:50370254	5.27384e-11	module47:7:50370254	73	0.997506	0.00249292	8.07996e-07	1.67067e-12	3.86742e-16
White blood cells	WBC	HALLMARK_ANGIOGENESIS	49	module49:3:56849749	0	module49:3:56849749	227	0.958878	0.00727841	3.68965e-09	0.0338432	1.51591e-08
White blood cells	LYMPH	HALLMARK_ANGIOGENESIS	49	module49:3:56849749	0	module49:3:56849749	227	0.994521	0.0054191	2.87279e-09	6.01043e-05	2.69219e-11
White blood cells	MONO	HALLMARK_ANGIOGENESIS	49	module49:7:50366637	1.40478e-09	module49:7:50366637	72	0.886816	0.112558	0.000626583	6.55484e-96	3.6204e-98
White blood cells	NEUT	HALLMARK_ANGIOGENESIS	49	module49:7:50366637	1.40478e-09	module49:7:50366637	72	0.887845	0.111534	0.000620934	7.27415e-13	4.01769e-15
White blood cells	BASO	HALLMARK_ANGIOGENESIS	49	module49:7:50366637	1.40478e-09	module49:7:50366637	72	0.995673	0.00408018	2.80352e-05	0.000217958	1.20384e-06
White blood cells	LYMPH_P	HALLMARK_ANGIOGENESIS	49	module49:7:50366637	1.40478e-09	module49:7:50366637	72	0.892951	0.106456	0.000592912	7.36435e-07	4.06751e-09
White blood cells	MONO_P	HALLMARK_ANGIOGENESIS	49	module49:7:50366637	1.40478e-09	module49:7:50366637	72	0.886816	0.112558	0.000626583	1.11424e-155	6.1542e-158
White blood cells	NEUT_P	HALLMARK_ANGIOGENESIS	49	module49:7:50366637	1.40478e-09	module49:7:50366637	72	0.886816	0.112558	0.000626582	2.00223e-35	1.10588e-37
White blood cells	BASO_P	HALLMARK_ANGIOGENESIS	49	module49:7:50366637	1.40478e-09	module49:7:50366637	72	0.897918	0.101516	0.000565658	8.91241e-11	4.92255e-13
White blood cells	MONO_P	HALLMARK_ANGIOGENESIS	49	module49:16:87249305	2.59706e-08	module49:16:87249305	306	0.906728	0.0321764	0.000804568	0.05886	0.00143145
