# Supplementary material for: Trans-eQTL mapping in gene sets identifies network effects of genetic variants
Source: Cell Genom. 2024 Apr 1;4(4):100538. doi: 10.1016/j.xgen.2024.100538 (PMC11019359; doi:10.1016/j.xgen.2024.100538)
Supplement: Table S15. 8,116 (trans-eSNP, gene module) pairs detected by trans-PCO in eQTLGen, related to Figure 5 [file mmc14.xlsx]

## Sheet: Table S12
Table S15. 8116 (trans-eSNP, gene module) pairs detected by trans-PCO in eQTLGen. Related to Figure 5.
signal	gene_module	SNP	rsid	P	P_adjusted_bonferroni	nearest_gene	near_genes	gwas_catalog_trait	gwas_catalog_report_gene	gwas_catalog_mapped_gene
module38:2:43561780	38	2:43561780	rs7563201	2.20667e-10	0.000282327	ZFP36L2	ZFP36L2;THADA;AC093609.1;AC016735.3;PLEKHH2;AC016735.2;AC016735.1;DYNC2LI1;ABCG5	Polycystic ovary syndrome	THADA	THADA
module38:3:56849749	38	3:56849749	rs1354034	0	0	ARHGEF3	ARHGEF3;FAM208A;SPATA12;CCDC66;IL17RD;HESX1;APPL1;ASB14;DNAH12	Platelet count;Mean platelet volume;Reticulocyte count;Reticulocyte fraction of red cells;Lymphocyte counts;Plateletcrit;High light scatter reticulocyte count;High light scatter reticulocyte percentage of red cells;Lymphocyte percentage of white cells;Proheparin-binding EGF-like growth factor levels;Mitochondrial DNA copy number;Serum levels of protein BMP7;Platelet aggregation;Methionine aminope…	ARHGEF3;Intergenic;NR;	ARHGEF3
module38:3:56865776	38	3:56865776	rs12485738	0	0	ARHGEF3	ARHGEF3;FAM208A;SPATA12;IL17RD;CCDC66;HESX1;APPL1;ASB14;DNAH12	Mean platelet volume;Calcium levels	ARHGEF3;NR	ARHGEF3
module38:5:148200011	38	5:148200011	rs56330463	3.81739e-12	4.88405e-06	ADRB2	ADRB2;SH3TC2;CTC-529P8.1;ABLIM3;HTR4;FBXO38;AFAP1L1;SPINK9	Eosinophil percentage of white cells;Eosinophil counts;Sum eosinophil basophil counts;Granulocyte percentage of myeloid white cells;Neutrophil percentage of granulocytes;Eosinophil percentage of granulocytes;Monocyte percentage of white cells;Neutrophil percentage of white cells;Lymphocyte percentage of white cells	intergenic;NR;	HTR4 - ADRB2
module38:5:173205318	38	5:173205318	rs2594836	1.2353e-11	1.58047e-05	CTB-43E15.4	CTB-43E15.4;CTB-43E15.3;CTB-43E15.2;CPEB4;CTB-43E15.1;BOD1;C5orf47;CTB-33O18.2;CTB-33O18.1;NSG2;CTB-164N12.1;CTB-32H22.1;STC2	Basophil count;White blood cell count	NR;;intergenic	LINC01484 - LINC01485
module38:6:135411228	38	6:135411228	rs9376090	1.46536e-10	0.000187481	MYB	MYB;HBS1L;ALDH8A1;AHI1;RP1-287H17.1;LINC00271;CTA-31J9.2;RP11-557H15.5	Low density lipoprotein cholesterol levels;Red blood cell count;Platelet count;Total cholesterol levels;Mean corpuscular hemoglobin concentration;Hematocrit;Cholesterol, total;Hemoglobin concentration;Mean corpuscular hemoglobin;Mean corpuscular volume;Glycated hemoglobin levels;Hemoglobin;LDL cholesterol	NR;HBS1L, MYB;HBS1L;	HBS1L
module38:6:135418916	38	6:135418916	rs7776054	3.51519e-09	0.00449741	MYB	MYB;HBS1L;ALDH8A1;AHI1;RP1-287H17.1;LINC00271;CTA-31J9.2;RP11-557H15.5	Hemoglobin levels;Apolipoprotein B levels;LDL cholesterol levels;Mean corpuscular hemoglobin;Mean corpuscular hemoglobin concentration;Hemoglobin A1c levels;Platelet count;Mean corpuscular volume;Hematocrit;Red blood cell traits;Red blood cell count;Red cell distribution width;Monocyte count;Plateletcrit;Lymphocyte counts;Aspartate aminotransferase levels;White blood cell count;Mean reticulocyte …	intergenic;HBS1L;HBS1L, MYB;MYB;NR;	HBS1L
module38:6:135419018	38	6:135419018	rs9399137	6.20461e-09	0.00793831	MYB	MYB;HBS1L;ALDH8A1;AHI1;RP1-287H17.1;LINC00271;CTA-31J9.2;RP11-557H15.5	Mean corpuscular volume;Platelet count;Hemoglobin levels;Hematology traits;Mean corpuscular hemoglobin;F-cell distribution;HbA2 levels;Glycated hemoglobin levels;Hemoglobin concentration;Aspartate aminotransferase levels;Mean corpuscular hemoglobin concentration;Hematocrit	HBS1L, MYB;MYB;intergenic;NR;	HBS1L
module38:6:144385777	38	6:144385777	rs149110519	0	0	SF3B5	SF3B5;STX11;PLAGL1;ZC2HC1B;UTRN;LTV1;RP3-468K18.5	Granulocyte percentage of myeloid white cells;Neutrophil percentage of granulocytes;Monocyte count;Eosinophil percentage of granulocytes;Monocyte percentage of white cells;Neutrophil percentage of white cells;Lymphocyte percentage of white cells	PLAGL1;NR	PLAGL1 - SF3B5
module38:7:28724374	38	7:28724374	rs56388170	4.64739e-13	5.94598e-07	AC005013.5	AC005013.5;CPVL;CREB5;CHN2	Basophil count;Granulocyte percentage of myeloid white cells;Sum basophil neutrophil counts;Neutrophil percentage of granulocytes;White blood cell count (basophil);Myeloid white cell count;Eosinophil percentage of granulocytes;Granulocyte count;Monocyte percentage of white cells;White blood cell count;Sum neutrophil eosinophil counts;Neutrophil count;Neutrophil percentage of white cells;Lymphocyt…	NR;CREB5;	CREB5
module38:7:50370254	38	7:50370254	rs149007767	0	0	IKZF1	IKZF1;AC020743.4;AC020743.3;FIGNL1;DDC;C7orf72;GRB10;ZPBP	Basophil count;Granulocyte percentage of myeloid white cells;Monocyte count;Monocyte percentage of white cells;Neutrophil percentage of white cells;Lymphocyte percentage of white cells;Neutrophil count	NR;IKZF1	IKZF1
module38:7:50427982	38	7:50427982	rs6592965	2.62147e-09	0.00335397	FIGNL1	FIGNL1;IKZF1;DDC;AC020743.4;AC020743.3;GRB10;C7orf72;AC004920.3	Mean corpuscular volume;Red blood cell count;Mean corpuscular hemoglobin;Immature fraction of reticulocytes;Platelet count;Mean spheric corpuscular volume;Mean reticulocyte volume;Plateletcrit;Reticulocyte count;Pyruvate levels	IKZF1;NR;	IKZF1
module38:7:50428428	38	7:50428428	rs12718597	3.63471e-10	0.000465033	FIGNL1	FIGNL1;IKZF1;DDC;AC020743.4;AC020743.3;GRB10;C7orf72;AC004920.3	Mean corpuscular volume	IKZF1	IKZF1
module38:7:50436948	38	7:50436948	rs12718731	3.30556e-08	0.0422921	FIGNL1	FIGNL1;DDC;IKZF1;AC020743.4;AC020743.3;GRB10;C7orf72;AC004920.3	Granulocyte percentage of myeloid white cells;Monocyte percentage of white cells;Monocyte count	IKZF1	IKZF1
module38:8:61650831	38	8:61650831	rs7846314	2.62919e-11	3.36384e-05	CHD7	CHD7;RP11-91I20.1;RP11-91I20.2;RP11-91I20.3;AC022182.1;RAB2A;AC022182.3;CLVS1;RP11-163N6.2	Eosinophil counts;Eosinophil percentage of white cells;Granulocyte percentage of myeloid white cells;Sum basophil neutrophil counts;Neutrophil percentage of granulocytes;Myeloid white cell count;Granulocyte count;Monocyte percentage of white cells;White blood cell count;Sum neutrophil eosinophil counts;Neutrophil count;Basophil percentage of white cells;Lysoalkylphosphatidylcholine (O-24:1) levels	NR;CHD7;	CHD7
module38:12:54685880	38	12:54685880	rs35979828	0	0	NFE2	NFE2;COPZ1;HNRNPA1;CBX5;GPR84;ZNF385A;ITGA5;SMUG1;RP11-834C11.10;RP11-753H16.4;RP11-834C11.11;GTSF1;RP11-834C11.4;NCKAP1L;RP11-834C11.6;RP11-834C11.3;HOXC4;PDE1B;HOXC5;AC012531.25;HOXC4;HOXC8;PPP1R1A;HOXC9;HOXC6;RP11-834C11.12;HOXC10;HOXC11;AC012531.23;HOXC12;LACRT;DCD;HOXC13;RP11-850F7.7	Red cell distribution width;Mean corpuscular volume;Eosinophil counts;Mean platelet volume;Monocyte count;Mean corpuscular hemoglobin;Monocyte percentage of white cells;Granulocyte percentage of myeloid white cells;Eosinophil percentage of white cells;Mean spheric corpuscular volume;Mitochondrial DNA levels;Mean reticulocyte volume;Serum levels of protein COCH;Serum levels of protein NOG;Red bloo…	NFE2;RP11-968A15.8;NR;	HNRNPA1 - NFE2
module38:16:85947475	38	16:85947475	rs8064111	2.3482e-08	0.0300434	IRF8	IRF8;RP11-542M13.3;RP11-542M13.2;COX4I1;EMC8;RP11-805I24.1;C16orf74;GINS2;RP11-805I24.4;RP11-805I24.3;LINC01082;GSE1;RP11-514D23.3;LINC01081;CTD-2542L18.1;RP11-118F19.1;RP11-514D23.1;LINC00917;RP11-158I3.3	Granulocyte percentage of myeloid white cells;Monocyte count;Monocyte percentage of white cells	IRF8	IRF8
module38:17:16170764	38	17:16170764	rs7210990	5.65482e-11	7.2349e-05	PIGL	PIGL;CENPV;UBB;TRPV2;RP11-138I1.3;FAM211A;AC002553.1;NCOR1;TTC19;ZNF287;ZSWIM7;ADORA2B;ZNF624;RP11-92B11.4;CCDC144A;RP11-219A15.1;AC015922.6;CTD-3157E16.1	Neutrophil percentage of white cells;Lymphocyte percentage of white cells;Neutrophil count	PIGL;NR	PIGL
module39:1:8504421	39	1:8504421	rs159963	4.40615e-10	0.000563733	RERE	RERE;SLC45A1;RP11-431K24.4;RP11-431K24.3;RP4-633I8.4;ENO1;RP11-431K24.1;ERRFI1;PARK7	Eosinophil percentage of white cells;Eosinophil counts;Neutrophil percentage of granulocytes;Eosinophil percentage of granulocytes;Depression;Lymphocyte counts;Respiratory diseases	RERE;RERE, SLC45A1;	RERE
module39:1:27138393	39	1:27138393	rs12748152	2.5984e-10	0.000332445	ZDHHC18	ZDHHC18;PIGV;SFN;GPN2;GPATCH3;NUDC;NR0B2;ARID1A;C1orf172;TRNP1;FAM46B;RPS6KA1;SLC9A1;HMGN2;DHDDS;LIN28A;WDTC1;ZNF683;AIM1L;CD52	HDL cholesterol levels;Triglycerides;Alanine aminotransferase (ALT) levels after remission induction therapy in actute lymphoblastic leukemia (ALL);LDL cholesterol;HDL cholesterol;High density lipoprotein cholesterol levels;Triglyceride levels;LDL cholesterol levels;Diastolic blood pressure;Systolic blood pressure	;NR;PIGV;PIGV, NR0B2;PIGV, NROB2	PIGV - RN7SL165P
module39:1:27262545	39	1:27262545	rs182050989	2.32581e-09	0.00297569	C1orf172	C1orf172;NR0B2;NUDC;GPATCH3;TRNP1;GPN2;FAM46B;SFN;ZDHHC18;PIGV;SLC9A1;ARID1A;WDTC1;TMEM222;SYTL1;RPS6KA1;MAP3K6;FCN3;CD164L2;GPR3;HMGN2;WASF2	Plateletcrit;Total testosterone levels;Lipoprotein (a) levels;Platelet count;Triglyceride levels in IDL;Cholesterol to total lipids ratio in IDL;Triglycerides to total lipids ratio in IDL;Free cholesterol to total lipids ratio in large LDL;Triglycerides to total lipids ratio in large LDL;Triglycerides to total lipids ratio in medium LDL;Free cholesterol to total lipids ratio in small LDL;Triglyce…	NUDC;NR;	NUDC
module39:1:27284913	39	1:27284913	rs79598313	2.08411e-10	0.000266645	C1orf172	C1orf172;TRNP1;FAM46B;NR0B2;NUDC;GPATCH3;GPN2;SFN;ZDHHC18;SLC9A1;PIGV;ARID1A;WDTC1;TMEM222;SYTL1;MAP3K6;FCN3;CD164L2;RPS6KA1;GPR3;WASF2;HMGN2;RP4-752I6.1	Heel bone mineral density;Triglycerides;Low density lipoprotein cholesterol levels;High density lipoprotein cholesterol levels;LDL cholesterol;C-reactive protein levels;HDL cholesterol;Medication use (HMG CoA reductase inhibitors);Type 2 diabetes;Systolic blood pressure;Urate levels;Chronic elevation of alanine aminotransferase (cALT) levels;Serum alkaline phosphatase levels;Cholesteryl esters to…	KDF1;NR;PIGV, NROB2;C1orf172;	KDF1
module39:1:185409061	39	1:185409061	rs10732976	1.34653e-08	0.0172279	GS1-204I12.1	GS1-204I12.1;GS1-279B7.1;GS1-279B7.2;IVNS1ABP;GS1-204I12.4;SWT1;HMCN1;TRMT1L;RNF2;GS1-120K12.4	Monocyte percentage of white cells;Granulocyte percentage of myeloid white cells	CTA-277P6.1	MCRIP2P2 - NA
module39:1:199007208	39	1:199007208	rs7529925	5.86532e-09	0.00750422	RP11-16L9.4	RP11-16L9.4;RP11-16L9.3;RP11-16L9.2;RP11-382E9.1;MIR181A1HG;PTPRC;RP11-553K8.2	Platelet count;Mean corpuscular volume;Red blood cell traits	LINC01221;NR;MIR181A1	LINC01221
module39:1:199010721	39	1:199010721	rs1434282	1.6266e-08	0.020811	RP11-16L9.4	RP11-16L9.4;RP11-16L9.3;RP11-16L9.2;RP11-382E9.1;MIR181A1HG;PTPRC;RP11-553K8.2	Red blood cell count;Mean corpuscular volume;Mean corpuscular hemoglobin;Hematocrit;High light scatter reticulocyte percentage of red cells;Reticulocyte fraction of red cells;Mean platelet volume;Hemoglobin;Hemoglobin concentration;High light scatter reticulocyte count;Immature fraction of reticulocytes;Mean reticulocyte volume;Calcium levels;Mean spheric corpuscular volume;Platelet count;Platele…	NR;RP11-16L9.4;	LINC01221
module39:1:200874229	39	1:200874229	rs35730213	0	0	C1orf106	C1orf106;GPR25;KIF21B;RP11-168O16.1;CACNA1S;CAMSAP2;ASCL5;TMEM9;RP11-92G12.3;DDX59;IGFN1;KIF14;PKP1;RP11-469A15.2;TNNT2;LAD1;TNNI1	Inflammatory bowel disease	NR	INAVA
module39:1:200874728	39	1:200874728	rs55838263	0	0	C1orf106	C1orf106;GPR25;KIF21B;RP11-168O16.1;CACNA1S;CAMSAP2;ASCL5;TMEM9;RP11-92G12.3;DDX59;IGFN1;KIF14;PKP1;RP11-469A15.2;TNNT2;LAD1;TNNI1	Multiple sclerosis;Ulcerative colitis vs rheumatoid arthritis (ordinary least squares (OLS))	C1orf106	INAVA
module39:1:200877562	39	1:200877562	rs7554511	0	0	C1orf106	C1orf106;GPR25;KIF21B;RP11-168O16.1;CACNA1S;CAMSAP2;ASCL5;TMEM9;RP11-92G12.3;IGFN1;DDX59;KIF14;PKP1;RP11-469A15.2;TNNT2;LAD1;TNNI1	Ulcerative colitis;Crohn's disease;Inflammatory bowel disease	KIF21B;C1orf106;C1orf106, KIF21B;NR;C1orf106, KIF21B, CACNA1S	INAVA
module39:1:200877850	39	1:200877850	rs41299637	0	0	C1orf106	C1orf106;GPR25;KIF21B;RP11-168O16.1;CACNA1S;CAMSAP2;ASCL5;TMEM9;RP11-92G12.3;IGFN1;DDX59;KIF14;PKP1;RP11-469A15.2;TNNT2;LAD1;TNNI1	Ankylosing spondylitis	GPR25, KIF21B	INAVA
module39:1:200881392	39	1:200881392	rs10800746	0	0	C1orf106	C1orf106;GPR25;KIF21B;RP11-168O16.1;CACNA1S;CAMSAP2;ASCL5;TMEM9;RP11-92G12.3;IGFN1;DDX59;KIF14;PKP1;RP11-469A15.2;TNNT2;LAD1;TNNI1	Celiac disease	C1orf106	INAVA
module39:1:200881595	39	1:200881595	rs7522462	0	0	C1orf106	C1orf106;GPR25;KIF21B;RP11-168O16.1;CACNA1S;CAMSAP2;ASCL5;TMEM9;RP11-92G12.3;IGFN1;DDX59;KIF14;PKP1;RP11-469A15.2;TNNT2;LAD1;TNNI1	Multiple sclerosis	C1orf106, KIF21B	INAVA
module39:1:200892137	39	1:200892137	rs296547	0	0	C1orf106	C1orf106;KIF21B;GPR25;RP11-168O16.1;CACNA1S;CAMSAP2;ASCL5;TMEM9;RP11-92G12.3;IGFN1;DDX59;PKP1;KIF14;TNNT2;RP11-469A15.2;LAD1;TNNI1	Celiac disease	intergenic	MROH3P
module39:1:200902607	39	1:200902607	rs11583546	0	0	KIF21B	KIF21B;C1orf106;GPR25;RP11-168O16.1;CACNA1S;ASCL5;CAMSAP2;TMEM9;IGFN1;RP11-92G12.3;DDX59;PKP1;KIF14;TNNT2;LAD1;RP11-469A15.2;TNNI1	Lymphocyte percentage of white cells	MROH3P	MROH3P
module39:1:200935866	39	1:200935866	rs11584383	0	0	KIF21B	KIF21B;RP11-168O16.1;CACNA1S;C1orf106;GPR25;ASCL5;TMEM9;IGFN1;CAMSAP2;RP11-92G12.3;PKP1;DDX59;TNNT2;LAD1;KIF14;TNNI1;RP11-469A15.2;RP11-134G8.8;PHLDA3	Crohn's disease;Ulcerative colitis	intergenic;KIF21B, C1orf81, CACNA1S	MROH3P - KIF21B
module39:1:200960307	39	1:200960307	rs2297909	0	0	KIF21B	KIF21B;RP11-168O16.1;CACNA1S;C1orf106;GPR25;ASCL5;TMEM9;IGFN1;CAMSAP2;PKP1;RP11-92G12.3;DDX59;TNNT2;LAD1;TNNI1;KIF14;RP11-134G8.8;PHLDA3;CSRP1	Autism spectrum disorder, attention deficit-hyperactivity disorder, bipolar disorder, major depressive disorder, and schizophrenia (combined);Ankylosing spondylitis	NR;KIF21B	KIF21B
module39:2:101424331	39	2:101424331	rs7565981	4.21885e-15	5.39769e-09	NPAS2	NPAS2;AC092168.4;AC092168.3;RPL31;TBC1D8;AC068538.4;PDCL3;NMS;RP11-299H21.1;CHST10;AC012493.2;CNOT11;RNF149	Creutzfeldt-Jakob disease (variant)	NPAS2	NA - NPAS2
module39:2:111599282	39	2:111599282	rs10210955	5.11813e-14	6.54825e-08	ACOXL	ACOXL;AC114776.3;BUB1;BCL2L11;RGPD6;AC108463.1;MIR4435-1HG;RP11-181E10.3;LIMS3L;AC068491.2;RP11-803D5.4;LIMS3L;RP13-1039J1.2;AC112229.7	Lymphocyte percentage of white cells	ACOXL	ACOXL
module39:2:111609943	39	2:111609943	rs10197140	4.79508e-11	6.13493e-05	ACOXL	ACOXL;AC114776.3;BUB1;BCL2L11;RGPD6;AC108463.1;MIR4435-1HG;RP11-181E10.3;LIMS3L;AC068491.2;RP11-803D5.4;LIMS3L;RP13-1039J1.2;AC112229.7	Mean corpuscular volume;Red blood cell count;Mean corpuscular hemoglobin	ACOXL	ACOXL
module39:2:111736823	39	2:111736823	rs56088557	1.52289e-11	1.94842e-05	BCL2L11	BCL2L11;AC108463.1;MIR4435-1HG;RP11-181E10.3;ACOXL;AC114776.3;AC068491.2;RP11-803D5.4;BUB1;RGPD6	Red blood cell count	ACOXL	ACOXL
module39:2:111786637	39	2:111786637	rs56068469	1.19699e-09	0.00153146	BCL2L11	BCL2L11;AC108463.1;MIR4435-1HG;RP11-181E10.3;AC068491.2;RP11-803D5.4;ACOXL;AC114776.3;BUB1;AC017002.1;AC017002.2	Monocyte percentage of white cells;Granulocyte percentage of myeloid white cells	ACOXL	MIR4435-2HG, ACOXL
module39:2:111811665	39	2:111811665	rs4848370	0	0	BCL2L11	BCL2L11;AC108463.1;MIR4435-1HG;RP11-181E10.3;AC068491.2;RP11-803D5.4;ACOXL;AC114776.3;BUB1;AC017002.1;AC017002.2	Mean corpuscular volume;Mean corpuscular hemoglobin;Red cell distribution width	ACOXL;NR	MIR4435-2HG, ACOXL
module39:2:111849659	39	2:111849659	rs10207392	3.05196e-09	0.00390475	BCL2L11	BCL2L11;AC108463.1;MIR4435-1HG;RP11-181E10.3;AC068491.2;RP11-803D5.4;ACOXL;AC114776.3;AC017002.1;AC017002.2;BUB1	Red blood cell traits	ACOXL	MIR4435-2HG, ACOXL
module39:2:181996045	39	2:181996045	rs13010713	2.67022e-10	0.000341634	AC104820.2	AC104820.2;AC068196.1;UBE2E3;AC020595.1;ITGA4;CERKL	Celiac disease	ITGA4, UBE2E3	LINC01934
module39:2:182319301	39	2:182319301	rs1449263	1.83431e-08	0.0234686	ITGA4	ITGA4;AC020595.1;CERKL;NEUROD1;AC013733.4;AC104820.2;AC068196.1;SSFA2;UBE2E3;PPP1R1C	Monocyte count;White blood cell count;Basophil count;Immature fraction of reticulocytes;Neutrophil count;Eosinophil counts	LOC101927156, ITGA4;CERKL, ITGA4;NR;ITGA4;	LINC01934 - ITGA4
module39:2:182323766	39	2:182323766	rs1375493	7.83689e-11	0.000100267	ITGA4	ITGA4;AC020595.1;CERKL;NEUROD1;AC013733.4;AC104820.2;AC068196.1;SSFA2;UBE2E3;PPP1R1C	Monocyte count;Lymphocyte percentage of white cells;Neutrophil count;CD14+ CD16- monocyte Absolute Count;Lymphocyte-to-monocyte ratio;White blood cell count	NR;ITGA4;	ITGA4
module39:2:182328214	39	2:182328214	rs2124440	1.95679e-09	0.00250356	ITGA4	ITGA4;AC020595.1;CERKL;NEUROD1;AC013733.4;AC104820.2;AC068196.1;SSFA2;PPP1R1C;UBE2E3	Monocyte count;White blood cell count (monocyte)	ITGA4;NR	ITGA4
module39:2:218683154	39	2:218683154	rs2571445	3.96758e-09	0.0050762	TNS1	TNS1;RUFY4;CXCR2;CXCR1;ARPC2;GPBAR1;AAMP;PNKD;TMBIM1	Systolic blood pressure;Lung function (low FEV1 vs high FEV1);Coronary artery disease;Pulmonary function;Pulmonary function (smoking interaction);Chronic obstructive pulmonary disease;Lung function (FEV1/FVC);Lung function (FVC);FEV1;High light scatter reticulocyte percentage of red cells;Immature fraction of reticulocytes;Lung function (FEV1);High light scatter reticulocyte count;Intraocular pre…	TNS1;NR;	TNS1
module39:2:219138940	39	2:219138940	rs4791	7.16739e-11	9.17012e-05	TMBIM1	TMBIM1;PNKD;AAMP;GPBAR1;ARPC2;C2orf62;SLC11A1;CXCR1;CTDSP1;VIL1;CXCR2;USP37;RUFY4;RQCD1;PLCD4;ZNF142;BCS1L;RNF25;STK36;TTLL4;TNS1	Reticulocyte count;Reticulocyte fraction of red cells;High light scatter reticulocyte count;Red cell distribution width	TMBIM1;NR	PNKD, TMBIM1
module39:2:219187901	39	2:219187901	rs1870125	1.22666e-08	0.0156941	C2orf62	C2orf62;TMBIM1;PNKD;SLC11A1;AAMP;GPBAR1;CTDSP1;VIL1;ARPC2;USP37;CXCR1;CXCR2;RQCD1;PLCD4;RUFY4;ZNF142;BCS1L;RNF25;STK36;TTLL4;CYP27A1;RP11-459I19.1;PRKAG3	Monocyte count	PNKD	PNKD
module39:3:28303030	39	3:28303030	rs4502545	0	0	CMC1	CMC1;AZI2;ZCWPW2;AC092415.1;AC098973.1;AC098973.2	Lymphocyte counts;Lymphocyte percentage of white cells;Platelet-to-lymphocyte ratio	CMC1	CMC1
module39:3:46173072	39	3:46173072	rs13063635	0	0	CCR3	CCR3;CCR1;XCR1;CXCR6;FYCO1;CCR2;CCR5;CCR9;CCRL2;LTF;LZTFL1;RTP3;SLC6A20;LRRC2;LUZPP1;SACM1L;TDGF1	Eosinophil percentage of granulocytes	intergenic	CCR3
module39:3:46205686	39	3:46205686	rs7616215	0	0	CCR3	CCR3;CCR1;XCR1;CCR2;CCR5;CXCR6;CCRL2;FYCO1;LTF;CCR9;RTP3;LZTFL1;LRRC2;LUZPP1;SLC6A20;TDGF1;SACM1L	Behcet's disease;Celiac disease	CCR1, CCR3;CCR1	CCR3
module39:3:46235201	39	3:46235201	rs13098911	0	0	CCR1	CCR1;CCR3;CCR2;CCR5;XCR1;CCRL2;LTF;CXCR6;FYCO1;RTP3;CCR9;LRRC2;LUZPP1;LZTFL1;TDGF1;SLC6A20;ALS2CL	Celiac disease	CCRL2, CCR5, CCR9, CCR1, CCR2, CCR3	CCR3
module39:3:46281744	39	3:46281744	rs13096142	0	0	CCR1	CCR1;CCR3;CCR2;CCR5;CCRL2;LTF;XCR1;RTP3;LRRC2;CXCR6;LUZPP1;FYCO1;TDGF1;CCR9;LZTFL1;ALS2CL;TMIE;PRSS50;PRSS46;SLC6A20	Celiac disease	CCR3, CCR2	CCR3
module39:3:46282391	39	3:46282391	rs12636651	0	0	CCR1	CCR1;CCR3;CCR2;CCR5;CCRL2;LTF;XCR1;RTP3;LRRC2;CXCR6;LUZPP1;FYCO1;TDGF1;CCR9;LZTFL1;ALS2CL;TMIE;PRSS50;PRSS46;SLC6A20	Monocyte chemoattractant protein-1 levels;Obesity-related traits	CCR3;CCR3, CCR2	CCR3
module39:3:46298373	39	3:46298373	rs13325613	0	0	CCR1	CCR1;CCR3;CCR2;CCR5;CCRL2;LTF;XCR1;RTP3;LRRC2;LUZPP1;CXCR6;TDGF1;FYCO1;CCR9;ALS2CL;LZTFL1;TMIE;PRSS50;PRSS46;PRSS45	Monocyte count	CCR3	CCR3
module39:3:46378025	39	3:46378025	rs2097282	0	0	CCR2	CCR2;CCR5;CCRL2;LTF;CCR1;RTP3;CCR3;LRRC2;LUZPP1;TDGF1;XCR1;ALS2CL;TMIE;PRSS50;PRSS46;CXCR6;PRSS45;FYCO1;CCR9;PRSS42	Celiac disease	CCR3, CCR2	UQCRC2P1 - CCR2
module39:3:46399208	39	3:46399208	rs1799864	0	0	CCR2	CCR2;CCR5;CCRL2;LTF;RTP3;CCR1;LRRC2;CCR3;LUZPP1;TDGF1;ALS2CL;XCR1;TMIE;PRSS50;PRSS46;PRSS45;CXCR6;FYCO1;CCR9;PRSS42	Monocyte count;Serum levels of protein CCL2	CCR2;	CCR2
module39:3:46406367	39	3:46406367	rs2213290	0	0	CCR5	CCR5;CCR2;CCRL2;LTF;RTP3;LRRC2;CCR1;LUZPP1;CCR3;TDGF1;ALS2CL;TMIE;PRSS50;XCR1;PRSS46;PRSS45;CXCR6;FYCO1;PRSS42;CCR9;MYL3	Granulocyte percentage of myeloid white cells;Monocyte percentage of white cells;Monocyte count;Lymphocyte-to-monocyte ratio	CCR2, RP11-24F11.2;NR	CCR2 - CCR5AS
module39:3:46449978	39	3:46449978	rs11266744	3.33067e-16	4.26133e-10	CCRL2	CCRL2;LTF;CCR5;CCR2;RTP3;LRRC2;LUZPP1;TDGF1;CCR1;CCR3;ALS2CL;TMIE;PRSS50;PRSS46;PRSS45;XCR1;PRSS42;MYL3;CXCR6;PTH1R;AC109583.1;FYCO1	Monocyte percentage of white cells	CCRL2	CCRL2
module39:3:46451680	39	3:46451680	rs1015164	2.84123e-08	0.0363513	CCRL2	CCRL2;LTF;CCR5;CCR2;RTP3;LRRC2;LUZPP1;TDGF1;CCR1;CCR3;ALS2CL;TMIE;PRSS50;PRSS46;PRSS45;XCR1;PRSS42;MYL3;PTH1R;CXCR6;AC109583.1;FYCO1	Setpoint viral load in HIV-1 infection;AIDS progression;Pre-treatment viral load in HIV-1 infection;Non-melanoma skin cancer	CCRL2;LTF	CCRL2
module39:3:46462909	39	3:46462909	rs34042186	0	0	LTF	LTF;CCRL2;CCR5;CCR2;RTP3;LRRC2;LUZPP1;TDGF1;CCR1;ALS2CL;CCR3;TMIE;PRSS50;PRSS46;PRSS45;XCR1;PRSS42;MYL3;PTH1R;AC109583.1;CXCR6	Monocyte percentage of white cells	intergenic	LINC02009
module39:3:56849749	39	3:56849749	rs1354034	2.70661e-12	3.4629e-06	ARHGEF3	ARHGEF3;FAM208A;SPATA12;CCDC66;IL17RD;HESX1;APPL1;ASB14;DNAH12	Platelet count;Mean platelet volume;Reticulocyte count;Reticulocyte fraction of red cells;Lymphocyte counts;Plateletcrit;High light scatter reticulocyte count;High light scatter reticulocyte percentage of red cells;Lymphocyte percentage of white cells;Proheparin-binding EGF-like growth factor levels;Mitochondrial DNA copy number;Serum levels of protein BMP7;Platelet aggregation;Methionine aminope…	ARHGEF3;Intergenic;NR;	ARHGEF3
module39:3:56865776	39	3:56865776	rs12485738	1.72283e-09	0.00220422	ARHGEF3	ARHGEF3;FAM208A;SPATA12;IL17RD;CCDC66;HESX1;APPL1;ASB14;DNAH12	Mean platelet volume;Calcium levels	ARHGEF3;NR	ARHGEF3
module39:3:71530346	39	3:71530346	rs9828629	7.2496e-10	0.00092753	RP11-154H23.3	RP11-154H23.3;EIF4E3;GPR27;PROK2	Multiple sclerosis	FOXP1	FOXP1
module39:3:71573135	39	3:71573135		5.6304e-10	0.000720365	RP11-154H23.3	RP11-154H23.3;EIF4E3;GPR27;PROK2
module39:3:169481271	39	3:169481271	rs12696304	0	0	TERC	TERC;ACTRT3;MYNN;LRRC34;LRRIQ4;LRRC31;SAMD7;SEC62;GPR160;PHC3;PRKCI	Idiopathic pulmonary fibrosis;Nevus count or cutaneous melanoma;Nevus count;Telomere length;Cutaneous malignant melanoma;Sex hormone-binding globulin levels;Sex hormone-binding globulin levels adjusted for BMI;Systolic blood pressure	LRRC34;TERC;NR;	RNU6-637P - TERC
module39:3:169492101	39	3:169492101	rs10936599	0	0	MYNN	MYNN;ACTRT3;TERC;LRRC34;LRRIQ4;LRRC31;SAMD7;SEC62;GPR160;PHC3;PRKCI	Colorectal cancer;Multiple sclerosis;Celiac disease;Telomere length;Bladder cancer;Multiple myeloma;Chronic lymphocytic leukemia;Cutaneous melanoma (MTAG)	MYNN;intergenic;TERC;ACTRT3, MYNN, TERC, LRRC34;MYNN, TERC;;ACTRT3, MYNN, LRRC34	MYNN
module39:3:169497585	39	3:169497585	rs1317082	0	0	MYNN	MYNN;ACTRT3;LRRC34;TERC;LRRIQ4;LRRC31;SAMD7;SEC62;GPR160;PHC3;PRKCI	Telomere length;Systemic lupus erythematosus;Red blood cell count	TERC;MYNN;	MYNN
module39:3:169518455	39	3:169518455	rs6793295	0	0	LRRC34	LRRC34;LRRIQ4;MYNN;ACTRT3;TERC;LRRC31;SAMD7;SEC62;GPR160;PHC3;PRKCI	Chronic lymphocytic leukemia or multiple sclerosis;Interstitial lung disease;Multiple myeloma and monoclonal gammopathy;Thyroid cancer	LRRC34;MYNN, LRRC34;LRRC34, TERC	LRRC34
module39:3:169528449	39	3:169528449	rs10936601	0	0	LRRIQ4	LRRIQ4;LRRC34;LRRC31;MYNN;ACTRT3;TERC;SAMD7;SEC62;GPR160;PHC3;PRKCI	Telomere length	TERC	LRRC34
module39:3:169579971	39	3:169579971	rs1920116	0	0	LRRC31	LRRC31;LRRIQ4;SAMD7;LRRC34;MYNN;ACTRT3;TERC;SEC62;GPR160;PHC3;PRKCI;RP11-543D10.2;SKIL	Glioma (high-grade);Telomere length	TERC	LRRC31
module39:4:56399648	39	4:56399648	rs13113518	1.66533e-15	2.13067e-09	PDCL2	PDCL2;NMU;CLOCK;TMEM165;RP11-177J6.1;SRD5A3;RP11-345F18.1;EXOC1;CEP135;KDR	Height	CLOCK	CLOCK
module39:4:86641149	39	4:86641149	rs7692808	1.23679e-12	1.58237e-06	ARHGAP24	ARHGAP24;MAPK10	PR interval;Electrocardiographic traits (multivariate)	ARHGAP24;NR	ARHGAP24
module39:4:86651464	39	4:86651464	rs7660702	4.05331e-12	5.1859e-06	ARHGAP24	ARHGAP24;MAPK10	Electrocardiographic traits;PR interval	ARHGAP24;NR	ARHGAP24
module39:4:86674199	39	4:86674199	rs13137008	8.50098e-13	1.08763e-06	MAPK10	MAPK10;ARHGAP24	PR segment duration;PR interval	ARHGAP24;NR	ARHGAP24
module39:4:89811195	39	4:89811195	rs2609255	1.84818e-09	0.0023646	FAM13A	FAM13A;NAP1L5;RP11-84C13.1;TIGD2;RP11-84C13.2;GPRIN3;PIGY;HERC3;PYURF;HERC5	Interstitial lung disease	FAM13A	FAM13A
module39:4:103434253	39	4:103434253	rs3774937	0	0	NFKB1	NFKB1;RP11-499E18.1;MANBA;SLC39A8;UBE2D3;CISD2;SLC9B1	Chronic inflammatory diseases (ankylosing spondylitis, Crohn's disease, psoriasis, primary sclerosing cholangitis, ulcerative colitis) (pleiotropy);Ulcerative colitis	NFKB1;NR	NFKB1
module39:4:103508703	39	4:103508703	rs4648045	0	0	MANBA	MANBA;NFKB1;RP11-499E18.1;UBE2D3;CISD2;SLC9B1;SLC39A8;SLC9B2;BDH2	Lymphocyte percentage of white cells	NFKB1	NFKB1
module39:4:103511114	39	4:103511114	rs3774959	0	0	MANBA	MANBA;NFKB1;RP11-499E18.1;UBE2D3;CISD2;SLC9B1;SLC39A8;SLC9B2;BDH2	Ulcerative colitis	NFKB1, MANBA	NFKB1
module39:4:103551603	39	4:103551603	rs7665090	0	0	MANBA	MANBA;NFKB1;UBE2D3;RP11-499E18.1;CISD2;SLC9B1;SLC39A8;SLC9B2;BDH2;CENPE	Multiple sclerosis;Psoriasis;Primary biliary cholangitis;Primary biliary cirrhosis	MANBA;intergenic;NFKB1;MANBA, NFKB1	NFKB1 - MANBA
module39:4:103552709	39	4:103552709	rs1054037	0	0	MANBA	MANBA;NFKB1;UBE2D3;RP11-499E18.1;CISD2;SLC9B1;SLC39A8;SLC9B2;BDH2;CENPE	Primary biliary cholangitis	MANBA, NFKB1, CISD2	MANBA
module39:4:103554773	39	4:103554773	rs5026472	0	0	MANBA	MANBA;NFKB1;UBE2D3;RP11-499E18.1;CISD2;SLC9B1;SLC39A8;SLC9B2;BDH2;CENPE	Lymphocyte counts	MANBA	MANBA
module39:4:103578637	39	4:103578637	rs228614	0	0	MANBA	MANBA;UBE2D3;NFKB1;CISD2;SLC9B1;RP11-499E18.1;SLC9B2;SLC39A8;BDH2;CENPE	Multiple sclerosis;Primary sclerosing cholangitis	NFKB1, MANBA	MANBA
module39:4:123132492	39	4:123132492	rs4505848	1.46275e-08	0.0187147	KIAA1109	KIAA1109;ADAD1;IL2;TRPC3;RP11-63B13.1;BBS7;CCNA2;IL21;EXOSC9;AC079341.1;TMEM155	Type 1 diabetes	IL2	KIAA1109
module39:4:123329362	39	4:123329362	rs17388568	5.35817e-10	0.000685536	ADAD1	ADAD1;IL2;IL21;KIAA1109;BBS12;FGF2;NUDT6	Ulcerative colitis;Type 1 diabetes;Self-reported allergy;Eosinophil counts	IL2, ADAD1, IL21;ADAD1;;NR	ADAD1
module39:4:123353432	39	4:123353432	rs17454584	3.29464e-08	0.0421524	IL2	IL2;ADAD1;IL21;KIAA1109;BBS12;FGF2;NUDT6;SPATA5	Asthma;Hay fever and/or eczema;Allergic sensitization;Asthma (childhood onset);Asthma (adult onset);Asthma onset (childhood vs adult);Respiratory diseases	ADAD1;NR;IL2, ADAD1, KIAA1109, IL21;ADAD1, IL2;ADAD1, IL2, KIAA1109, IL21, IL21-AS1, BBS12	ADAD1 - IL2
module39:5:1282414	39	5:1282414	rs7725218	2.78791e-08	0.0356691	TERT	TERT;CLPTM1L;SLC6A18;SLC6A19;RP11-325I22.2;SLC6A3;LPCAT1;SLC12A7;CTD-2245E15.3;NKD2;RP11-43F13.4;RP11-661C8.3;CTD-2012J19.3;RP11-661C8.2;TRIP13;BRD9;CTD-2587M23.1	HDL cholesterol levels;Idiopathic pulmonary fibrosis;Prostate cancer;Cancer (pleiotropy);Systemic lupus erythematosus;Neutrophil count;HDL cholesterol	TERT;TERT, hTERT;	TERT
module39:5:35844125	39	5:35844125	rs1961220	1.11022e-16	1.42044e-10	IL7R	IL7R;CAPSL;UGT3A1;UGT3A2;SPEF2;LMBRD2;SKP2;NADK2;RANBP3L	Eosinophil counts;Sum eosinophil basophil counts	NR;intergenic	SPEF2 - IL7R
module39:5:35852311	39	5:35852311	rs6890853	0	0	IL7R	IL7R;CAPSL;UGT3A1;UGT3A2;SPEF2;LMBRD2;SKP2;NADK2;RANBP3L	Primary biliary cholangitis	IL7R	SPEF2 - IL7R
module39:5:35874575	39	5:35874575	rs6897932	0	0	IL7R	IL7R;CAPSL;UGT3A1;UGT3A2;LMBRD2;SPEF2;SKP2;NADK2;RANBP3L	Primary biliary cholangitis;Multiple sclerosis;Type 1 diabetes	IL7R;IL7RA	IL7R
module39:5:35879156	39	5:35879156	rs6881706	0	0	CAPSL	CAPSL;IL7R;UGT3A1;UGT3A2;LMBRD2;SPEF2;SKP2;NADK2;RANBP3L	Multiple sclerosis;Eczema	IL7R	IL7R
module39:5:35883734	39	5:35883734	rs10214237	0	0	CAPSL	CAPSL;IL7R;UGT3A1;UGT3A2;LMBRD2;SPEF2;SKP2;NADK2;RANBP3L	Atopic dermatitis	IL7R, CAPSL	IL7R - CAPSL
module39:5:35885982	39	5:35885982	rs6871748	0	0	CAPSL	CAPSL;IL7R;UGT3A1;UGT3A2;LMBRD2;SKP2;SPEF2;NADK2;RANBP3L	Basophil count;Primary biliary cirrhosis;Low density lipoprotein cholesterol levels;Systemic lupus erythematosus	;IL7R, CAPSL, SPEF2, UGT3A1;NR;IL7R, CAPSL	IL7R - CAPSL
module39:5:35943042	39	5:35943042	rs860413	0	0	UGT3A1	UGT3A1;CAPSL;IL7R;UGT3A2;LMBRD2;SKP2;NADK2;RANBP3L;SPEF2	Primary biliary cholangitis	IL7R;IL7R, CAPSL, UGT3A1	CAPSL - UGT3A1
module39:5:40494678	39	5:40494678	rs12520522	1.88946e-08	0.0241741	PTGER4	PTGER4;TTC33;LINC00604;PRKAA1;RPL37;CARD6;C7;LINC00603	Hematocrit	intergenic	NA - TTC33
module39:5:131995964	39	5:131995964	rs20541	1.13181e-08	0.0144807	IL13	IL13;IL4;KIF3A;CCNI2;SEPT8;RAD50;IL5;SOWAHA;AC004775.5;SHROOM1;IRF1;GDF9;UQCRQ;LEAP2;AFF4;C5orf56;SLC22A5;CTC-350I8.1;ZCCHC10;SLC22A4;HSPA4;PDLIM4;RP11-485M7.3;P4HA2;AC063976.3	Allergic sensitization;Atopic asthma;Asthma;Psoriasis;IgE levels;Hodgkin's lymphoma;Self-reported allergy;Hay fever and/or eczema;Eczema;Cutaneous psoriasis;Childhood asthma with severe exacerbations;Lymphocyte counts;Atopic dermatitis	IL13;NR;IL13, RAD50, IL4;intergenic;IL13, IL4;IL33;	IL13, TH2LCRR
module39:5:158439165	39	5:158439165	rs56356600	9.17637e-11	0.000117405	RP11-175K6.1	RP11-175K6.1;RNF145;CTB-11I22.2;UBLCP1;AC008697.1;IL12B;EBF1;AC008703.1	Lymphocyte percentage of white cells;Neutrophil percentage of white cells	EBF1	EBF1
module39:5:176784512	39	5:176784512	rs4075958	1.86187e-08	0.0238211	RGS14	RGS14;SLC34A1;LMAN2;PFN3;F12;GRK6;PRELID1;MXD3;RAB24;PRR7;DBN1;PDLIM7;DOK3;DDX41;FAM193B;RP11-1277A3.3;NSD1;TMED9;B4GALT7;FGFR4;ZNF346;FAM153A;RP11-1026M7.2;RP11-1026M7.3;UIMC1;HK3	Multiple sclerosis;Hemoglobin;Hematocrit;Red blood cell count	RGS14;	LMAN2 - RGS14
module39:5:176788570	39	5:176788570	rs4976646	1.26179e-10	0.000161436	RGS14	RGS14;SLC34A1;LMAN2;PFN3;F12;GRK6;PRELID1;MXD3;RAB24;PRR7;DBN1;PDLIM7;DOK3;DDX41;FAM193B;RP11-1277A3.3;NSD1;TMED9;B4GALT7;FGFR4;ZNF346;FAM153A;RP11-1026M7.2;RP11-1026M7.3;UIMC1;HK3	Chronic kidney disease;Blood urea nitrogen levels;Multiple sclerosis;Ulcerative colitis;Crohn's disease;Inflammatory bowel disease;Tumor necrosis factor receptor 2 levels	RGS14;NR;RGS14, SLC34A1	RGS14
module39:5:176794191	39	5:176794191	rs12654812	1.60396e-10	0.000205214	RGS14	RGS14;SLC34A1;PFN3;F12;LMAN2;GRK6;PRELID1;MXD3;RAB24;PRR7;DBN1;PDLIM7;DOK3;DDX41;FAM193B;RP11-1277A3.3;TMED9;B4GALT7;NSD1;FGFR4;FAM153A;ZNF346;RP11-1026M7.2;RP11-1026M7.3;UIMC1;HK3	Renal function-related traits (eGRFcrea);Renal function-related traits (sCR);Inflammatory bowel disease;Kidney stones;Calcium levels;Creatinine levels;Cystatin C levels;Estimated glomerular filtration rate;Serum phosphate levels;Urate levels;Urea levels	RGS14;DOK3;SLC34A1;NR	RGS14
module39:6:7085817	39	6:7085817	rs61025394	1.6008e-09	0.0020481	RREB1	RREB1;RP11-556O15.1;SSR1;RP3-429O6.1;CAGE1;RIOK1;RP3-470L22.1;RP1-80N2.2;RP1-80N2.3;DSP;LY86	Plateletcrit;Lymphocyte counts;Platelet count;Neutrophil count	intergenic;;NR	RN7SL554P - RREB1
module39:6:7211751	39	6:7211751	rs1334577	0	0	SSR1	SSR1;RREB1;CAGE1;RIOK1;RP11-556O15.1;RP3-429O6.1;DSP;SNRNP48;RP3-470L22.1	Sum basophil neutrophil counts;Neutrophil count;White blood cell count	RREB1	RREB1
module39:6:30782002	39	6:30782002	rs886424	2.82609e-08	0.0361577	XXbac-BPG27H4.8	XXbac-BPG27H4.8;HCG20;DDR1;IER3;FLOT1;GTF2H4;VARS2;TUBB;MDC1;SFTA2;NRM;DPCR1;PPP1R18;DHX16;C6orf136;MUC21;ATAT1;MUC22;MRPS18B;PPP1R10;HCG22;ABCF1;PRR3;GNL1;C6orf15;PSORS1C1;CDSN;PSORS1C2;HLA-E;CCHCR1;TCF19;POU5F1;HCG27;XXbac-BPG299F13.14;HLA-C;RPP21;XXbac-BPG248L24.13;TRIM39-RPP21;TRIM39	Type 1 diabetes and autoimmune thyroid diseases;Bipolar disorder and schizophrenia;Inguinal hernia	IER3, DDR1;other genes, MHC	LINC00243
module39:6:30920124	39	6:30920124	rs3132580	1.21017e-09	0.00154831	DPCR1	DPCR1;SFTA2;MUC21;VARS2;GTF2H4;MUC22;DDR1;HCG22;XXbac-BPG27H4.8;C6orf15;PSORS1C1;CDSN;PSORS1C2;HCG20;CCHCR1;TCF19;IER3;POU5F1;FLOT1;TUBB;HCG27;XXbac-BPG299F13.14;MDC1;NRM;PPP1R18;DHX16;C6orf136;HLA-C;ATAT1;MRPS18B;XXbac-BPG248L24.13;PPP1R10;ABCF1;PRR3;HLA-B;GNL1;XXbac-BPG181B23.7;MICA;HLA-E;XXbac-BPG181B23.4	Hemoglobin levels;Rosacea symptom severity;Idiopathic membranous nephropathy	DPCR1	MUCL3, MUCL3, MUCL3, MUCL3, MUCL3, HCG21, HCG21, HCG21, HCG21, HCG21, SFTA2, SFTA2, SFTA2, SFTA2, SFTA2, SFTA2
module39:6:30947509	39	6:30947509	rs3094084	2.49981e-08	0.0319831	MUC21	MUC21;MUC22;DPCR1;SFTA2;VARS2;GTF2H4;HCG22;DDR1;C6orf15;PSORS1C1;CDSN;XXbac-BPG27H4.8;PSORS1C2;CCHCR1;TCF19;POU5F1;HCG20;HCG27;XXbac-BPG299F13.14;IER3;FLOT1;TUBB;MDC1;HLA-C;NRM;PPP1R18;XXbac-BPG248L24.13;DHX16;C6orf136;ATAT1;MRPS18B;HLA-B;PPP1R10;ABCF1;XXbac-BPG181B23.7;PRR3;MICA;GNL1;XXbac-BPG181B23.4;HLA-E	Cutaneous lupus erythematosus	MUC21, TRIM39, RPP21	NAPGP2 - MUC21
module39:6:31030122	39	6:31030122	rs2517510	9.99201e-15	1.2784e-08	HCG22	HCG22;C6orf15;MUC22;PSORS1C1;CDSN;PSORS1C2;MUC21;CCHCR1;TCF19;POU5F1;DPCR1;SFTA2;HCG27;XXbac-BPG299F13.14;VARS2;GTF2H4;DDR1;HLA-C;XXbac-BPG27H4.8;XXbac-BPG248L24.13;HLA-B;HCG20;IER3;XXbac-BPG181B23.7;FLOT1;MICA;TUBB;MDC1;NRM;XXbac-BPG181B23.4;PPP1R18;DHX16;C6orf136;MICB;ATAT1;MRPS18B;PPP1R10;MCCD1;ATP6V1G2-DDX39B;DDX39B;ATP6V1G2;NFKBIL1;ABCF1	White blood cell count	PSORS1C1, MUC21, HCG22, C6orf15, CCHCR1, CDSN, PSORS1C2	HCG22 - RNU6-1133P
module39:6:31058340	39	6:31058340	rs3130544	2.52552e-11	3.23121e-05	C6orf15	C6orf15;PSORS1C1;CDSN;HCG22;PSORS1C2;CCHCR1;TCF19;POU5F1;MUC22;MUC21;HCG27;XXbac-BPG299F13.14;DPCR1;SFTA2;HLA-C;VARS2;GTF2H4;XXbac-BPG248L24.13;DDR1;XXbac-BPG27H4.8;HLA-B;XXbac-BPG181B23.7;MICA;HCG20;IER3;XXbac-BPG181B23.4;FLOT1;TUBB;MDC1;NRM;MICB;PPP1R18;DHX16;MCCD1;ATP6V1G2-DDX39B;DDX39B;C6orf136;ATP6V1G2;NFKBIL1;ATAT1;MRPS18B;LTA;TNF;LTB;PPP1R10;LST1;NCR3	Idiopathic membranous nephropathy;Hematology traits;Myasthenia gravis;Inguinal hernia	intergenic;PSORS1C1, MUC21, HCG22, C6orf15, CCHCR1, CDSN, PSORS1C2;NR	RNU6-1133P - C6orf15
module39:6:31081205	39	6:31081205	rs2233956	0	0	PSORS1C1	PSORS1C1;CDSN;C6orf15;PSORS1C2;CCHCR1;TCF19;POU5F1;HCG22;HCG27;XXbac-BPG299F13.14;MUC22;MUC21;HLA-C;DPCR1;XXbac-BPG248L24.13;SFTA2;VARS2;GTF2H4;DDR1;HLA-B;XXbac-BPG27H4.8;XXbac-BPG181B23.7;MICA;XXbac-BPG181B23.4;HCG20;IER3;MICB;FLOT1;TUBB;MDC1;MCCD1;ATP6V1G2-DDX39B;DDX39B;NRM;ATP6V1G2;NFKBIL1;PPP1R18;LTA;DHX16;TNF;C6orf136;LTB;LST1;NCR3;ATAT1;MRPS18B	Idiopathic membranous nephropathy;Lung cancer in ever smokers;Waist-hip index;Waist-to-hip ratio adjusted for BMI;A body shape index;Hip circumference adjusted for BMI	intergenic;C6orf15	C6orf15 - PSORS1C1
module39:6:31085770	39	6:31085770	rs3094212	9.88098e-15	1.26419e-08	CDSN	CDSN;PSORS1C1;C6orf15;PSORS1C2;CCHCR1;TCF19;POU5F1;HCG22;HCG27;XXbac-BPG299F13.14;MUC22;MUC21;HLA-C;XXbac-BPG248L24.13;DPCR1;SFTA2;VARS2;GTF2H4;HLA-B;DDR1;XXbac-BPG181B23.7;XXbac-BPG27H4.8;MICA;XXbac-BPG181B23.4;HCG20;IER3;MICB;FLOT1;TUBB;MCCD1;ATP6V1G2-DDX39B;DDX39B;MDC1;ATP6V1G2;NFKBIL1;NRM;PPP1R18;LTA;TNF;LTB;DHX16;LST1;NCR3;C6orf136;ATAT1;AIF1	White blood cell count	PSORS1C1, CDSN	CDSN, CDSN, CDSN, CDSN, CDSN, CDSN, PSORS1C1, PSORS1C1, PSORS1C1, PSORS1C1, PSORS1C1, PSORS1C1
module39:6:31106459	39	6:31106459	rs1265097	6.93169e-10	0.000886856	PSORS1C2	PSORS1C2;CCHCR1;TCF19;CDSN;PSORS1C1;POU5F1;C6orf15;HCG27;XXbac-BPG299F13.14;HCG22;MUC22;HLA-C;MUC21;XXbac-BPG248L24.13;DPCR1;SFTA2;HLA-B;VARS2;GTF2H4;XXbac-BPG181B23.7;DDR1;MICA;XXbac-BPG27H4.8;XXbac-BPG181B23.4;MICB;HCG20;MCCD1;ATP6V1G2-DDX39B;DDX39B;IER3;ATP6V1G2;NFKBIL1;FLOT1;TUBB;LTA;TNF;MDC1;LTB;LST1;NCR3;NRM;PPP1R18;AIF1;PRRC2A;DHX16;C6orf136	Apolipoprotein B levels;Height;Waist-to-hip ratio adjusted for BMI;Waist-hip index;Hip circumference adjusted for BMI	PSORS1C1;PSORS1C1, PSORS1C2;PSORS1C2, PSORS1C1;NR	PSORS1C2, PSORS1C2, PSORS1C2, PSORS1C2, PSORS1C2, PSORS1C2, PSORS1C1, PSORS1C1, PSORS1C1, PSORS1C1, PSORS1C1, PSORS1C1
module39:6:31107258	39	6:31107258	rs2285803	2.63781e-08	0.0337487	PSORS1C2	PSORS1C2;CCHCR1;TCF19;CDSN;PSORS1C1;POU5F1;C6orf15;HCG27;XXbac-BPG299F13.14;HCG22;MUC22;HLA-C;XXbac-BPG248L24.13;MUC21;DPCR1;SFTA2;HLA-B;VARS2;GTF2H4;XXbac-BPG181B23.7;DDR1;MICA;XXbac-BPG27H4.8;XXbac-BPG181B23.4;MICB;HCG20;MCCD1;ATP6V1G2-DDX39B;DDX39B;IER3;ATP6V1G2;NFKBIL1;FLOT1;TUBB;LTA;TNF;MDC1;LTB;LST1;NCR3;NRM;PPP1R18;AIF1;PRRC2A;DHX16;C6orf136;BAG6	Multiple myeloma;Waist-to-hip ratio adjusted for BMI	PSORS1C1, CCHCR1, TCF19, POU5F1, CDSN;PSORS1C2;PSORS1C1	PSORS1C1, PSORS1C1, PSORS1C1, PSORS1C1, PSORS1C1, PSORS1C1
module39:6:31129310	39	6:31129310	rs7750641	1.37668e-14	1.76135e-08	POU5F1	POU5F1;TCF19;CCHCR1;PSORS1C2;HCG27;XXbac-BPG299F13.14;CDSN;PSORS1C1;C6orf15;HLA-C;HCG22;XXbac-BPG248L24.13;MUC22;MUC21;HLA-B;DPCR1;SFTA2;XXbac-BPG181B23.7;MICA;VARS2;GTF2H4;XXbac-BPG181B23.4;DDR1;XXbac-BPG27H4.8;MICB;MCCD1;ATP6V1G2-DDX39B;DDX39B;ATP6V1G2;NFKBIL1;HCG20;LTA;TNF;IER3;LTB;LST1;NCR3;FLOT1;TUBB;AIF1;PRRC2A;MDC1;NRM;BAG6;PPP1R18;APOM;C6orf47;GPANK1	Idiopathic membranous nephropathy;Inguinal hernia;Chronic obstructive pulmonary disease	TCF19;	TCF19, TCF19, TCF19, TCF19, TCF19, TCF19
module39:6:31130593	39	6:31130593	rs1419881	6.82002e-11	8.72569e-05	POU5F1	POU5F1;TCF19;CCHCR1;PSORS1C2;HCG27;XXbac-BPG299F13.14;CDSN;PSORS1C1;C6orf15;HLA-C;HCG22;XXbac-BPG248L24.13;MUC22;MUC21;HLA-B;DPCR1;SFTA2;XXbac-BPG181B23.7;MICA;VARS2;GTF2H4;XXbac-BPG181B23.4;DDR1;XXbac-BPG27H4.8;MICB;MCCD1;ATP6V1G2-DDX39B;DDX39B;ATP6V1G2;NFKBIL1;HCG20;LTA;TNF;LTB;IER3;LST1;NCR3;FLOT1;TUBB;AIF1;PRRC2A;MDC1;NRM;BAG6;PPP1R18;APOM;C6orf47;GPANK1	Chronic hepatitis B infection	TCF19	TCF19, TCF19, TCF19, TCF19, TCF19, TCF19
module39:6:31136714	39	6:31136714	rs3132524	2.0024e-08	0.0256192	POU5F1	POU5F1;TCF19;CCHCR1;HCG27;XXbac-BPG299F13.14;PSORS1C2;CDSN;PSORS1C1;C6orf15;HLA-C;HCG22;XXbac-BPG248L24.13;MUC22;HLA-B;MUC21;XXbac-BPG181B23.7;DPCR1;MICA;SFTA2;VARS2;GTF2H4;XXbac-BPG181B23.4;DDR1;MICB;XXbac-BPG27H4.8;MCCD1;ATP6V1G2-DDX39B;DDX39B;ATP6V1G2;NFKBIL1;HCG20;LTA;TNF;LTB;LST1;NCR3;IER3;FLOT1;AIF1;TUBB;PRRC2A;MDC1;BAG6;NRM;APOM;C6orf47;GPANK1;PPP1R18;CSNK2B;CSNK2B-LY6G5B-1181	Type 2 diabetes	TCF19, POU5F1	POU5F1, POU5F1, POU5F1, POU5F1, POU5F1, POU5F1
module39:6:31140047	39	6:31140047	rs1265159	1.22125e-15	1.56249e-09	POU5F1	POU5F1;TCF19;HCG27;XXbac-BPG299F13.14;CCHCR1;PSORS1C2;CDSN;PSORS1C1;C6orf15;HLA-C;HCG22;XXbac-BPG248L24.13;MUC22;HLA-B;MUC21;XXbac-BPG181B23.7;DPCR1;MICA;SFTA2;VARS2;GTF2H4;XXbac-BPG181B23.4;DDR1;MICB;XXbac-BPG27H4.8;MCCD1;ATP6V1G2-DDX39B;DDX39B;ATP6V1G2;NFKBIL1;LTA;TNF;HCG20;LTB;LST1;NCR3;IER3;AIF1;FLOT1;PRRC2A;TUBB;BAG6;MDC1;APOM;NRM;C6orf47;GPANK1;CSNK2B;CSNK2B-LY6G5B-1181;PPP1R18;LY6G5B	Idiopathic membranous nephropathy	intergenic	POU5F1, POU5F1, POU5F1, POU5F1, POU5F1, POU5F1
module39:6:31155785	39	6:31155785	rs1265181	1.72751e-13	2.21021e-07	HCG27	HCG27;XXbac-BPG299F13.14;POU5F1;TCF19;CCHCR1;PSORS1C2;CDSN;PSORS1C1;C6orf15;HLA-C;XXbac-BPG248L24.13;HCG22;HLA-B;MUC22;MUC21;XXbac-BPG181B23.7;MICA;DPCR1;XXbac-BPG181B23.4;SFTA2;VARS2;GTF2H4;MICB;DDR1;MCCD1;ATP6V1G2-DDX39B;DDX39B;XXbac-BPG27H4.8;ATP6V1G2;NFKBIL1;LTA;TNF;LTB;LST1;NCR3;HCG20;AIF1;PRRC2A;IER3;BAG6;FLOT1;APOM;TUBB;C6orf47;GPANK1;CSNK2B;CSNK2B-LY6G5B-1181;LY6G5B;MDC1;LY6G5C;ABHD16A;XX…	Psoriasis	MHC;HCG27	POU5F1 - HCG27
module39:6:31184196	39	6:31184196	rs3869109	0	0	XXbac-BPG299F13.14	XXbac-BPG299F13.14;HCG27;POU5F1;HLA-C;TCF19;CCHCR1;XXbac-BPG248L24.13;PSORS1C2;CDSN;PSORS1C1;C6orf15;HLA-B;HCG22;XXbac-BPG181B23.7;MICA;MUC22;XXbac-BPG181B23.4;MUC21;DPCR1;MICB;SFTA2;VARS2;GTF2H4;MCCD1;ATP6V1G2-DDX39B;DDX39B;ATP6V1G2;NFKBIL1;DDR1;LTA;TNF;LTB;LST1;NCR3;XXbac-BPG27H4.8;AIF1;PRRC2A;BAG6;APOM;C6orf47;GPANK1;CSNK2B;HCG20;CSNK2B-LY6G5B-1181;LY6G5B;LY6G5C;ABHD16A;XXbac-BPG32J3.20;IER3;F…	Coronary heart disease	HCG27, HLA-C	HCG27 - HLA-C
module39:6:31197514	39	6:31197514	rs3130941	0	0	XXbac-BPG299F13.14	XXbac-BPG299F13.14;HCG27;HLA-C;XXbac-BPG248L24.13;POU5F1;TCF19;CCHCR1;PSORS1C2;CDSN;PSORS1C1;C6orf15;HLA-B;XXbac-BPG181B23.7;MICA;HCG22;XXbac-BPG181B23.4;MUC22;MUC21;MICB;DPCR1;SFTA2;MCCD1;ATP6V1G2-DDX39B;DDX39B;ATP6V1G2;NFKBIL1;VARS2;GTF2H4;LTA;TNF;LTB;DDR1;LST1;NCR3;AIF1;XXbac-BPG27H4.8;PRRC2A;BAG6;APOM;C6orf47;GPANK1;CSNK2B;CSNK2B-LY6G5B-1181;LY6G5B;LY6G5C;ABHD16A;XXbac-BPG32J3.20;HCG20;LY6G6F…	IgE levels	HCG27, HLA-C	HCG27 - HLA-C
module39:6:31199766	39	6:31199766	rs11967684	0	0	XXbac-BPG299F13.14	XXbac-BPG299F13.14;HCG27;HLA-C;XXbac-BPG248L24.13;POU5F1;TCF19;CCHCR1;PSORS1C2;CDSN;PSORS1C1;C6orf15;HLA-B;XXbac-BPG181B23.7;MICA;HCG22;XXbac-BPG181B23.4;MUC22;MUC21;MICB;DPCR1;MCCD1;ATP6V1G2-DDX39B;DDX39B;SFTA2;ATP6V1G2;NFKBIL1;VARS2;GTF2H4;LTA;TNF;LTB;LST1;DDR1;NCR3;AIF1;PRRC2A;XXbac-BPG27H4.8;BAG6;APOM;C6orf47;GPANK1;CSNK2B;CSNK2B-LY6G5B-1181;LY6G5B;LY6G5C;ABHD16A;XXbac-BPG32J3.20;HCG20;LY6G6F…	High light scatter reticulocyte count;High light scatter reticulocyte percentage of red cells	intergenic	HCG27 - HLA-C
module39:6:31232111	39	6:31232111	rs3130542	0	0	HLA-C	HLA-C;XXbac-BPG248L24.13;XXbac-BPG299F13.14;HCG27;HLA-B;POU5F1;TCF19;CCHCR1;PSORS1C2;XXbac-BPG181B23.7;MICA;CDSN;PSORS1C1;C6orf15;XXbac-BPG181B23.4;HCG22;MICB;MUC22;MCCD1;ATP6V1G2-DDX39B;DDX39B;ATP6V1G2;MUC21;NFKBIL1;LTA;TNF;LTB;LST1;DPCR1;NCR3;SFTA2;AIF1;VARS2;GTF2H4;PRRC2A;BAG6;DDR1;APOM;C6orf47;GPANK1;CSNK2B;CSNK2B-LY6G5B-1181;LY6G5B;LY6G5C;ABHD16A;XXbac-BPG32J3.20;XXbac-BPG27H4.8;LY6G6F;MEGT1…	Chronic hepatitis B infection;Hepatitis B	HLA-C	HCG27 - HLA-C
module39:6:31235505	39	6:31235505	rs2853953;rs6911408 x rs2853953	5.39568e-14	6.90336e-08	HLA-C	HLA-C;XXbac-BPG248L24.13;XXbac-BPG299F13.14;HCG27;HLA-B;POU5F1;TCF19;CCHCR1;XXbac-BPG181B23.7;PSORS1C2;MICA;CDSN;PSORS1C1;C6orf15;XXbac-BPG181B23.4;HCG22;MICB;MUC22;MCCD1;ATP6V1G2-DDX39B;DDX39B;ATP6V1G2;NFKBIL1;MUC21;LTA;TNF;LTB;LST1;NCR3;DPCR1;SFTA2;AIF1;PRRC2A;VARS2;GTF2H4;BAG6;APOM;C6orf47;DDR1;GPANK1;CSNK2B;CSNK2B-LY6G5B-1181;LY6G5B;LY6G5C;ABHD16A;XXbac-BPG32J3.20;XXbac-BPG27H4.8;LY6G6F;MEGT1…	Chronic hepatitis B infection;Psoriasis	HLA-C;HLA-C x PSORS1C1	HCG27 - HLA-C;No mapped genes x HCG27 - HLA-C
module39:6:31238318	39	6:31238318	rs9264638	0	0	HLA-C	HLA-C;XXbac-BPG248L24.13;XXbac-BPG299F13.14;HCG27;HLA-B;POU5F1;TCF19;XXbac-BPG181B23.7;CCHCR1;PSORS1C2;MICA;CDSN;PSORS1C1;C6orf15;XXbac-BPG181B23.4;HCG22;MICB;MCCD1;ATP6V1G2-DDX39B;DDX39B;MUC22;ATP6V1G2;NFKBIL1;MUC21;LTA;TNF;LTB;LST1;NCR3;DPCR1;SFTA2;AIF1;PRRC2A;VARS2;GTF2H4;BAG6;APOM;C6orf47;GPANK1;DDR1;CSNK2B;CSNK2B-LY6G5B-1181;LY6G5B;LY6G5C;ABHD16A;XXbac-BPG32J3.20;XXbac-BPG27H4.8;LY6G6F;MEGT1…	Beta-2 microglubulin plasma levels	HLA-C	HLA-C, HLA-C, HLA-C, HLA-C, HLA-C
module39:6:31240721	39	6:31240721	rs2249742;rs3130506 x rs2249742;rs3130453 x rs2249742	8.77076e-15	1.12215e-08	HLA-C	HLA-C;XXbac-BPG248L24.13;XXbac-BPG299F13.14;HCG27;HLA-B;POU5F1;TCF19;XXbac-BPG181B23.7;CCHCR1;MICA;PSORS1C2;CDSN;PSORS1C1;C6orf15;XXbac-BPG181B23.4;HCG22;MICB;MCCD1;ATP6V1G2-DDX39B;DDX39B;MUC22;ATP6V1G2;NFKBIL1;MUC21;LTA;TNF;LTB;LST1;NCR3;DPCR1;SFTA2;AIF1;PRRC2A;VARS2;GTF2H4;BAG6;APOM;C6orf47;GPANK1;CSNK2B;CSNK2B-LY6G5B-1181;DDR1;LY6G5B;LY6G5C;ABHD16A;XXbac-BPG32J3.20;XXbac-BPG27H4.8;LY6G6F;MEGT1…	White blood cell count (lymphocyte);Myeloid white cell count;White blood cell count;Lymphocyte counts;Psoriasis;Neutrophil count;Cholesterol levels in large LDL;Cholesteryl ester levels in large LDL;Total lipid levels in large LDL;Phospholipid levels in large LDL;Total lipid levels in LDL;Phospholipid levels in LDL;LDL cholesterol levels	HLA-C;HLA-C, USP8P1;NR;HLA-C x PSORS1C3;CCHCR1 x HLA-C;	HLA-C - USP8P1;No mapped genes x HLA-C - USP8P1
module39:6:31242174	39	6:31242174	rs2524079	2.74486e-11	3.51183e-05	HLA-C	HLA-C;XXbac-BPG248L24.13;XXbac-BPG299F13.14;HCG27;HLA-B;POU5F1;TCF19;XXbac-BPG181B23.7;MICA;CCHCR1;PSORS1C2;CDSN;PSORS1C1;C6orf15;XXbac-BPG181B23.4;MICB;HCG22;MCCD1;ATP6V1G2-DDX39B;DDX39B;MUC22;ATP6V1G2;NFKBIL1;MUC21;LTA;TNF;LTB;LST1;NCR3;DPCR1;AIF1;SFTA2;PRRC2A;BAG6;VARS2;GTF2H4;APOM;C6orf47;GPANK1;CSNK2B;CSNK2B-LY6G5B-1181;LY6G5B;DDR1;LY6G5C;ABHD16A;XXbac-BPG32J3.20;LY6G6F;MEGT1;XXbac-BPG27H4.8…	White blood cell count;Basophil count;Sum neutrophil eosinophil counts;Sum basophil neutrophil counts;White blood cell count (lymphocyte);Granulocyte count;Neutrophil count;A body shape index;Waist-to-hip ratio adjusted for BMI;Waist-hip index;Hip circumference adjusted for BMI	PSORS1C3, HCG27, HLA-C, HLA-B;NR;HLA-C, USP8P1;HLA-C;;USP8P1	HLA-C - USP8P1
module39:6:31244960	39	6:31244960	rs6919908	3.90918e-11	5.0015e-05	HLA-C	HLA-C;XXbac-BPG248L24.13;HLA-B;XXbac-BPG299F13.14;HCG27;POU5F1;XXbac-BPG181B23.7;TCF19;MICA;CCHCR1;PSORS1C2;CDSN;PSORS1C1;XXbac-BPG181B23.4;C6orf15;MICB;HCG22;MCCD1;ATP6V1G2-DDX39B;DDX39B;MUC22;ATP6V1G2;NFKBIL1;MUC21;LTA;TNF;LTB;LST1;NCR3;DPCR1;AIF1;PRRC2A;SFTA2;BAG6;VARS2;GTF2H4;APOM;C6orf47;GPANK1;CSNK2B;CSNK2B-LY6G5B-1181;LY6G5B;LY6G5C;DDR1;ABHD16A;XXbac-BPG32J3.20;LY6G6F;MEGT1;LY6G6E;XXbac-BP…	Multiple myeloma;Multiple myeloma and monoclonal gammopathy	PSORS1C2, HLA	USP8P1, USP8P1, USP8P1, USP8P1, USP8P1
module39:6:31247203	39	6:31247203	rs2853946	3.8158e-09	0.00488202	HLA-C	HLA-C;XXbac-BPG248L24.13;HLA-B;XXbac-BPG299F13.14;HCG27;XXbac-BPG181B23.7;POU5F1;TCF19;MICA;CCHCR1;PSORS1C2;XXbac-BPG181B23.4;CDSN;PSORS1C1;C6orf15;MICB;HCG22;MCCD1;ATP6V1G2-DDX39B;DDX39B;ATP6V1G2;NFKBIL1;MUC22;LTA;MUC21;TNF;LTB;LST1;NCR3;AIF1;DPCR1;PRRC2A;SFTA2;BAG6;VARS2;GTF2H4;APOM;C6orf47;GPANK1;CSNK2B;CSNK2B-LY6G5B-1181;LY6G5B;LY6G5C;DDR1;ABHD16A;XXbac-BPG32J3.20;LY6G6F;MEGT1;LY6G6E;LY6G6D;C…	Height;White blood cell count;Mean corpuscular hemoglobin;A body shape index;Hip circumference adjusted for BMI	USP8P1;HLA-B;NR	USP8P1 - RPL3P2
module39:6:31252396	39	6:31252396	rs2524054	0	0	XXbac-BPG248L24.13	XXbac-BPG248L24.13;HLA-C;HLA-B;XXbac-BPG299F13.14;HCG27;XXbac-BPG181B23.7;MICA;POU5F1;TCF19;CCHCR1;PSORS1C2;XXbac-BPG181B23.4;CDSN;PSORS1C1;C6orf15;MICB;HCG22;MCCD1;ATP6V1G2-DDX39B;DDX39B;ATP6V1G2;NFKBIL1;MUC22;LTA;TNF;LTB;MUC21;LST1;NCR3;AIF1;PRRC2A;DPCR1;SFTA2;BAG6;APOM;C6orf47;VARS2;GTF2H4;GPANK1;CSNK2B;CSNK2B-LY6G5B-1181;LY6G5B;LY6G5C;ABHD16A;XXbac-BPG32J3.20;DDR1;LY6G6F;MEGT1;LY6G6E;LY6G6D;C…	CD4:CD8 lymphocyte ratio;CD8-positive T-lymphocyte count	HLA-B	RPL3P2 - WASF5P
module39:6:31252925	39	6:31252925		2.19355e-08	0.0280648	XXbac-BPG248L24.13	XXbac-BPG248L24.13;HLA-C;HLA-B;XXbac-BPG299F13.14;HCG27;XXbac-BPG181B23.7;MICA;POU5F1;TCF19;CCHCR1;PSORS1C2;XXbac-BPG181B23.4;CDSN;PSORS1C1;C6orf15;MICB;HCG22;MCCD1;ATP6V1G2-DDX39B;DDX39B;ATP6V1G2;NFKBIL1;MUC22;LTA;TNF;LTB;LST1;MUC21;NCR3;AIF1;PRRC2A;DPCR1;SFTA2;BAG6;APOM;C6orf47;GPANK1;VARS2;GTF2H4;CSNK2B;CSNK2B-LY6G5B-1181;LY6G5B;LY6G5C;ABHD16A;XXbac-BPG32J3.20;DDR1;LY6G6F;MEGT1;LY6G6E;LY6G6D;C…
module39:6:31258837	39	6:31258837	rs9468925	0	0	XXbac-BPG248L24.13	XXbac-BPG248L24.13;HLA-C;HLA-B;XXbac-BPG299F13.14;HCG27;XXbac-BPG181B23.7;MICA;POU5F1;TCF19;CCHCR1;XXbac-BPG181B23.4;PSORS1C2;CDSN;PSORS1C1;C6orf15;MICB;HCG22;MCCD1;ATP6V1G2-DDX39B;DDX39B;ATP6V1G2;NFKBIL1;MUC22;LTA;TNF;LTB;LST1;NCR3;MUC21;AIF1;PRRC2A;BAG6;DPCR1;SFTA2;APOM;C6orf47;GPANK1;CSNK2B;CSNK2B-LY6G5B-1181;LY6G5B;VARS2;GTF2H4;LY6G5C;ABHD16A;XXbac-BPG32J3.20;DDR1;LY6G6F;MEGT1;LY6G6E;LY6G6D;C…	Vitiligo	HLA	WASF5P - LINC02571
module39:6:31263751	39	6:31263751	rs2894207;rs1265078 x rs2894207	1.18005e-08	0.0150978	XXbac-BPG248L24.13	XXbac-BPG248L24.13;HLA-C;HLA-B;XXbac-BPG299F13.14;HCG27;XXbac-BPG181B23.7;MICA;POU5F1;TCF19;XXbac-BPG181B23.4;CCHCR1;PSORS1C2;CDSN;PSORS1C1;C6orf15;MICB;MCCD1;ATP6V1G2-DDX39B;DDX39B;HCG22;ATP6V1G2;NFKBIL1;LTA;TNF;LTB;MUC22;LST1;NCR3;MUC21;AIF1;PRRC2A;BAG6;DPCR1;APOM;C6orf47;SFTA2;GPANK1;CSNK2B;CSNK2B-LY6G5B-1181;LY6G5B;LY6G5C;VARS2;GTF2H4;ABHD16A;XXbac-BPG32J3.20;LY6G6F;MEGT1;LY6G6E;LY6G6D;DDR1;C…	Nasopharyngeal carcinoma;Psoriasis	HLA-C, HLA-B;NR;NR x NR	LINC02571;No mapped genes x LINC02571
module39:6:31265490	39	6:31265490	rs2247056	0	0	XXbac-BPG248L24.13	XXbac-BPG248L24.13;HLA-C;HLA-B;XXbac-BPG181B23.7;XXbac-BPG299F13.14;HCG27;MICA;POU5F1;TCF19;XXbac-BPG181B23.4;CCHCR1;PSORS1C2;CDSN;PSORS1C1;C6orf15;MICB;MCCD1;ATP6V1G2-DDX39B;DDX39B;HCG22;ATP6V1G2;NFKBIL1;LTA;TNF;LTB;MUC22;LST1;NCR3;MUC21;AIF1;PRRC2A;BAG6;APOM;DPCR1;C6orf47;GPANK1;SFTA2;CSNK2B;CSNK2B-LY6G5B-1181;LY6G5B;LY6G5C;ABHD16A;XXbac-BPG32J3.20;VARS2;GTF2H4;LY6G6F;MEGT1;LY6G6E;LY6G6D;C6orf2…	Low density lipoprotein cholesterol levels;Triglycerides;Total cholesterol levels;Height;Omega-3 fatty acid levels;Free cholesterol levels in chylomicrons and extremely large VLDL	NR;HLA-C, HLA-B;HLA;	LINC02571
module39:6:31266090	39	6:31266090	rs4406273	0	0	XXbac-BPG248L24.13	XXbac-BPG248L24.13;HLA-C;HLA-B;XXbac-BPG181B23.7;XXbac-BPG299F13.14;HCG27;MICA;POU5F1;TCF19;XXbac-BPG181B23.4;CCHCR1;PSORS1C2;CDSN;PSORS1C1;C6orf15;MICB;MCCD1;ATP6V1G2-DDX39B;DDX39B;HCG22;ATP6V1G2;NFKBIL1;LTA;TNF;LTB;LST1;MUC22;NCR3;MUC21;AIF1;PRRC2A;BAG6;APOM;DPCR1;C6orf47;GPANK1;CSNK2B;SFTA2;CSNK2B-LY6G5B-1181;LY6G5B;LY6G5C;ABHD16A;XXbac-BPG32J3.20;VARS2;GTF2H4;LY6G6F;MEGT1;LY6G6E;LY6G6D;C6orf2…	Psoriasis;Psoriasis vulgaris	HLA-B, HLA-C	LINC02571
module39:6:31272261	39	6:31272261	rs6457374	0	0	XXbac-BPG248L24.13	XXbac-BPG248L24.13;HLA-C;HLA-B;XXbac-BPG181B23.7;MICA;XXbac-BPG299F13.14;HCG27;XXbac-BPG181B23.4;POU5F1;TCF19;CCHCR1;PSORS1C2;CDSN;PSORS1C1;MICB;C6orf15;MCCD1;ATP6V1G2-DDX39B;DDX39B;ATP6V1G2;NFKBIL1;HCG22;LTA;TNF;LTB;LST1;NCR3;MUC22;AIF1;PRRC2A;MUC21;BAG6;APOM;C6orf47;GPANK1;CSNK2B;CSNK2B-LY6G5B-1181;DPCR1;LY6G5B;LY6G5C;SFTA2;ABHD16A;XXbac-BPG32J3.20;VARS2;GTF2H4;LY6G6F;MEGT1;LY6G6E;LY6G6D;C6orf2…	Low density lipoprotein cholesterol levels;Blood protein levels;Triglycerides;Total cholesterol levels;Height	NR;HLA-C	LINC02571 - HLA-B
module39:6:31274380	39	6:31274380	rs9264942	5.17422e-11	6.62001e-05	XXbac-BPG248L24.13	XXbac-BPG248L24.13;HLA-C;HLA-B;XXbac-BPG181B23.7;MICA;XXbac-BPG299F13.14;HCG27;XXbac-BPG181B23.4;POU5F1;TCF19;CCHCR1;PSORS1C2;MICB;CDSN;PSORS1C1;C6orf15;MCCD1;ATP6V1G2-DDX39B;DDX39B;ATP6V1G2;NFKBIL1;HCG22;LTA;TNF;LTB;LST1;NCR3;MUC22;AIF1;PRRC2A;MUC21;BAG6;APOM;C6orf47;GPANK1;CSNK2B;CSNK2B-LY6G5B-1181;LY6G5B;DPCR1;LY6G5C;SFTA2;ABHD16A;XXbac-BPG32J3.20;VARS2;GTF2H4;LY6G6F;MEGT1;LY6G6E;LY6G6D;C6orf2…	HIV-1 control;Crohn's disease;Inflammatory bowel disease	HLA-C;PSORS1C1, NFKBIL1, HLA-C, MICB;NR	LINC02571 - HLA-B
module39:6:31312326	39	6:31312326	rs3134792	9.29257e-14	1.18891e-07	HLA-B	HLA-B;XXbac-BPG181B23.7;XXbac-BPG248L24.13;MICA;HLA-C;XXbac-BPG181B23.4;XXbac-BPG299F13.14;HCG27;MICB;POU5F1;MCCD1;ATP6V1G2-DDX39B;DDX39B;TCF19;ATP6V1G2;CCHCR1;NFKBIL1;PSORS1C2;LTA;CDSN;PSORS1C1;TNF;C6orf15;LTB;LST1;NCR3;AIF1;PRRC2A;HCG22;BAG6;APOM;C6orf47;GPANK1;CSNK2B;CSNK2B-LY6G5B-1181;LY6G5B;LY6G5C;MUC22;ABHD16A;XXbac-BPG32J3.20;MUC21;LY6G6F;MEGT1;LY6G6E;LY6G6D;C6orf25;LY6G6C;DDAH2;CLIC1;MSH5…	Idiopathic membranous nephropathy;Psoriasis	intergenic;HLA-C	LINC02571 - HLA-B
module39:6:31315512	39	6:31315512	rs116685461	1.8877e-08	0.0241516	HLA-B	HLA-B;XXbac-BPG181B23.7;XXbac-BPG248L24.13;MICA;HLA-C;XXbac-BPG181B23.4;MICB;XXbac-BPG299F13.14;HCG27;MCCD1;ATP6V1G2-DDX39B;DDX39B;POU5F1;TCF19;ATP6V1G2;NFKBIL1;CCHCR1;PSORS1C2;LTA;TNF;CDSN;LTB;PSORS1C1;C6orf15;LST1;NCR3;AIF1;PRRC2A;BAG6;HCG22;APOM;C6orf47;GPANK1;CSNK2B;CSNK2B-LY6G5B-1181;LY6G5B;LY6G5C;MUC22;ABHD16A;XXbac-BPG32J3.20;LY6G6F;MEGT1;MUC21;LY6G6E;LY6G6D;C6orf25;LY6G6C;DDAH2;CLIC1;MSH5…	Colorectal cancer or advanced adenoma;Mean platelet volume	MHC;intergenic	LINC02571 - HLA-B
module39:6:31321267	39	6:31321267	rs2596500	1.39888e-14	1.78976e-08	HLA-B	HLA-B;XXbac-BPG181B23.7;MICA;XXbac-BPG248L24.13;HLA-C;XXbac-BPG181B23.4;MICB;XXbac-BPG299F13.14;HCG27;MCCD1;ATP6V1G2-DDX39B;DDX39B;POU5F1;ATP6V1G2;NFKBIL1;TCF19;CCHCR1;PSORS1C2;LTA;TNF;LTB;LST1;NCR3;CDSN;PSORS1C1;C6orf15;AIF1;PRRC2A;BAG6;APOM;HCG22;C6orf47;GPANK1;CSNK2B;CSNK2B-LY6G5B-1181;LY6G5B;LY6G5C;ABHD16A;XXbac-BPG32J3.20;MUC22;LY6G6F;MEGT1;LY6G6E;LY6G6D;C6orf25;LY6G6C;MUC21;DDAH2;CLIC1;MSH5…	Schizophrenia;Lung cancer in ever smokers	NR;HLA-B	LINC02571 - HLA-B
module39:6:31321948	39	6:31321948	rs1055348	1.24671e-08	0.0159507	HLA-B	HLA-B;XXbac-BPG181B23.7;MICA;XXbac-BPG248L24.13;HLA-C;XXbac-BPG181B23.4;MICB;XXbac-BPG299F13.14;HCG27;MCCD1;ATP6V1G2-DDX39B;DDX39B;POU5F1;ATP6V1G2;NFKBIL1;TCF19;CCHCR1;PSORS1C2;LTA;TNF;LTB;LST1;NCR3;CDSN;PSORS1C1;C6orf15;AIF1;PRRC2A;BAG6;APOM;HCG22;C6orf47;GPANK1;CSNK2B;CSNK2B-LY6G5B-1181;LY6G5B;LY6G5C;ABHD16A;XXbac-BPG32J3.20;MUC22;LY6G6F;MEGT1;LY6G6E;LY6G6D;C6orf25;LY6G6C;MUC21;DDAH2;CLIC1;MSH5…	Monocyte percentage of white cells	HLA-B	HLA-B, HLA-B, HLA-B, HLA-B, HLA-B
module39:6:31322559	39	6:31322559	rs2523608	6.9722e-14	8.92039e-08	HLA-B	HLA-B;XXbac-BPG181B23.7;MICA;XXbac-BPG248L24.13;HLA-C;XXbac-BPG181B23.4;MICB;XXbac-BPG299F13.14;HCG27;MCCD1;ATP6V1G2-DDX39B;DDX39B;ATP6V1G2;POU5F1;NFKBIL1;TCF19;CCHCR1;PSORS1C2;LTA;TNF;LTB;LST1;NCR3;CDSN;PSORS1C1;C6orf15;AIF1;PRRC2A;BAG6;APOM;HCG22;C6orf47;GPANK1;CSNK2B;CSNK2B-LY6G5B-1181;LY6G5B;LY6G5C;ABHD16A;XXbac-BPG32J3.20;MUC22;LY6G6F;MEGT1;LY6G6E;LY6G6D;C6orf25;LY6G6C;MUC21;DDAH2;CLIC1;MSH5…	Beta-2 microglubulin plasma levels;HIV-1 control;HIV-1 viral setpoint;Mean corpuscular hemoglobin concentration;Oropharynx cancer and human papilloma virus 16 negative oropharyngeal cancer;Binding antibody response to interferon beta therapy in multiple sclerosis (antibody levels; all treatment preparations)	HLA-B;	HLA-B, HLA-B, HLA-B, HLA-B, HLA-B
module39:6:31322790	39	6:31322790	rs2523607	2.79826e-10	0.000358015	HLA-B	HLA-B;XXbac-BPG181B23.7;MICA;XXbac-BPG248L24.13;HLA-C;XXbac-BPG181B23.4;MICB;XXbac-BPG299F13.14;HCG27;MCCD1;ATP6V1G2-DDX39B;DDX39B;ATP6V1G2;POU5F1;NFKBIL1;TCF19;CCHCR1;LTA;PSORS1C2;TNF;LTB;LST1;NCR3;CDSN;PSORS1C1;C6orf15;AIF1;PRRC2A;BAG6;APOM;HCG22;C6orf47;GPANK1;CSNK2B;CSNK2B-LY6G5B-1181;LY6G5B;LY6G5C;ABHD16A;XXbac-BPG32J3.20;MUC22;LY6G6F;MEGT1;LY6G6E;LY6G6D;C6orf25;LY6G6C;MUC21;DDAH2;CLIC1;MSH5…	Ebbinghaus illusion (overestimation);Diffuse large B cell lymphoma	NR;HLA-B	HLA-B, HLA-B, HLA-B, HLA-B, HLA-B
module39:6:31331257	39	6:31331257	rs2523557	1.3172e-08	0.0168525	HLA-B	HLA-B;XXbac-BPG181B23.7;MICA;XXbac-BPG248L24.13;XXbac-BPG181B23.4;HLA-C;MICB;XXbac-BPG299F13.14;MCCD1;HCG27;ATP6V1G2-DDX39B;DDX39B;ATP6V1G2;NFKBIL1;POU5F1;TCF19;LTA;TNF;LTB;CCHCR1;LST1;NCR3;PSORS1C2;CDSN;PSORS1C1;AIF1;C6orf15;PRRC2A;BAG6;APOM;C6orf47;GPANK1;CSNK2B;CSNK2B-LY6G5B-1181;LY6G5B;HCG22;LY6G5C;ABHD16A;XXbac-BPG32J3.20;LY6G6F;MEGT1;LY6G6E;LY6G6D;MUC22;C6orf25;LY6G6C;DDAH2;CLIC1;MSH5;MSH5-…	Trichloroethylene-induced hypersensitivity syndrome	HLA-B, MICA	HLA-B - DHFRP2
module39:6:31335901	39	6:31335901	rs2922994	5.93148e-12	7.58886e-06	HLA-B	HLA-B;XXbac-BPG181B23.7;MICA;XXbac-BPG181B23.4;XXbac-BPG248L24.13;HLA-C;MICB;MCCD1;ATP6V1G2-DDX39B;DDX39B;XXbac-BPG299F13.14;HCG27;ATP6V1G2;NFKBIL1;POU5F1;LTA;TNF;TCF19;LTB;LST1;NCR3;CCHCR1;PSORS1C2;AIF1;PRRC2A;CDSN;PSORS1C1;C6orf15;BAG6;APOM;C6orf47;GPANK1;CSNK2B;CSNK2B-LY6G5B-1181;LY6G5B;LY6G5C;HCG22;ABHD16A;XXbac-BPG32J3.20;LY6G6F;MEGT1;LY6G6E;LY6G6D;C6orf25;LY6G6C;MUC22;DDAH2;CLIC1;MSH5;MSH5-…	Marginal zone lymphoma	HLA-B, TCF19	DHFRP2 - RNU6-283P
module39:6:31347451	39	6:31347451	rs2244020	7.96886e-09	0.0101955	XXbac-BPG181B23.7	XXbac-BPG181B23.7;MICA;HLA-B;XXbac-BPG181B23.4;XXbac-BPG248L24.13;HLA-C;MICB;MCCD1;ATP6V1G2-DDX39B;DDX39B;ATP6V1G2;NFKBIL1;XXbac-BPG299F13.14;HCG27;LTA;TNF;LTB;LST1;NCR3;POU5F1;TCF19;AIF1;CCHCR1;PRRC2A;PSORS1C2;BAG6;CDSN;PSORS1C1;C6orf15;APOM;C6orf47;GPANK1;CSNK2B;CSNK2B-LY6G5B-1181;LY6G5B;LY6G5C;ABHD16A;XXbac-BPG32J3.20;HCG22;LY6G6F;MEGT1;LY6G6E;LY6G6D;C6orf25;LY6G6C;DDAH2;CLIC1;MSH5;MSH5-SAPCD1…	Type 2 diabetes;Hip circumference adjusted for BMI	HLA-B;ZDHHC20P2	FGFR3P1 - ZDHHC20P2
module39:6:31350704	39	6:31350704	rs1521	0	0	XXbac-BPG181B23.7	XXbac-BPG181B23.7;MICA;HLA-B;XXbac-BPG181B23.4;XXbac-BPG248L24.13;MICB;HLA-C;MCCD1;ATP6V1G2-DDX39B;DDX39B;ATP6V1G2;NFKBIL1;XXbac-BPG299F13.14;HCG27;LTA;TNF;LTB;LST1;NCR3;POU5F1;TCF19;AIF1;PRRC2A;CCHCR1;PSORS1C2;BAG6;CDSN;PSORS1C1;APOM;C6orf15;C6orf47;GPANK1;CSNK2B;CSNK2B-LY6G5B-1181;LY6G5B;LY6G5C;ABHD16A;XXbac-BPG32J3.20;LY6G6F;MEGT1;LY6G6E;HCG22;LY6G6D;C6orf25;LY6G6C;DDAH2;CLIC1;MSH5;MSH5-SAPCD1…	Graves' disease;Thyrotoxic hypokalemic periodic paralysis and Graves disease	HLA-B;MICA/HLA-B	HLA-S - MICA
module39:6:31353329	39	6:31353329	rs2596565	2.18148e-12	2.79103e-06	XXbac-BPG181B23.7	XXbac-BPG181B23.7;MICA;HLA-B;XXbac-BPG181B23.4;XXbac-BPG248L24.13;MICB;HLA-C;MCCD1;ATP6V1G2-DDX39B;DDX39B;ATP6V1G2;NFKBIL1;XXbac-BPG299F13.14;LTA;HCG27;TNF;LTB;LST1;NCR3;POU5F1;TCF19;AIF1;PRRC2A;CCHCR1;PSORS1C2;BAG6;APOM;CDSN;PSORS1C1;C6orf47;C6orf15;GPANK1;CSNK2B;CSNK2B-LY6G5B-1181;LY6G5B;LY6G5C;ABHD16A;XXbac-BPG32J3.20;LY6G6F;MEGT1;LY6G6E;LY6G6D;HCG22;C6orf25;LY6G6C;DDAH2;CLIC1;MSH5;MSH5-SAPCD1…	Rheumatoid arthritis (ACPA-negative)	MICA, HLA-B	HLA-S - MICA
module39:6:31380529	39	6:31380529	rs2256183	0	0	MICA	MICA;XXbac-BPG181B23.7;XXbac-BPG181B23.4;HLA-B;MICB;MCCD1;ATP6V1G2-DDX39B;DDX39B;XXbac-BPG248L24.13;ATP6V1G2;NFKBIL1;HLA-C;LTA;TNF;LTB;LST1;NCR3;AIF1;PRRC2A;XXbac-BPG299F13.14;HCG27;BAG6;APOM;C6orf47;POU5F1;GPANK1;CSNK2B;CSNK2B-LY6G5B-1181;TCF19;LY6G5B;LY6G5C;CCHCR1;ABHD16A;XXbac-BPG32J3.20;PSORS1C2;LY6G6F;MEGT1;CDSN;PSORS1C1;LY6G6E;C6orf15;LY6G6D;C6orf25;LY6G6C;DDAH2;CLIC1;MSH5;MSH5-SAPCD1;SAPCD…	Height;Basophil percentage of white cells;Hip circumference adjusted for BMI	MICA;HCP5, MICA	MICA, MICA, MICA, MICA, MICA
module39:6:31382911	39	6:31382911	rs1882	0	0	MICA	MICA;XXbac-BPG181B23.7;XXbac-BPG181B23.4;HLA-B;MICB;MCCD1;ATP6V1G2-DDX39B;DDX39B;XXbac-BPG248L24.13;ATP6V1G2;NFKBIL1;HLA-C;LTA;TNF;LTB;LST1;NCR3;AIF1;PRRC2A;XXbac-BPG299F13.14;HCG27;BAG6;APOM;C6orf47;GPANK1;CSNK2B;POU5F1;CSNK2B-LY6G5B-1181;LY6G5B;TCF19;LY6G5C;ABHD16A;XXbac-BPG32J3.20;CCHCR1;PSORS1C2;LY6G6F;MEGT1;LY6G6E;CDSN;LY6G6D;PSORS1C1;C6orf25;LY6G6C;C6orf15;DDAH2;CLIC1;MSH5;MSH5-SAPCD1;SAPCD…	Eosinophil percentage of white cells;Platelet distribution width	MICA	MICA, MICA, MICA, MICA, MICA
module39:6:31390410	39	6:31390410	rs2516448	0	0	XXbac-BPG181B23.4	XXbac-BPG181B23.4;MICA;XXbac-BPG181B23.7;HLA-B;MICB;MCCD1;ATP6V1G2-DDX39B;DDX39B;ATP6V1G2;NFKBIL1;XXbac-BPG248L24.13;LTA;TNF;HLA-C;LTB;LST1;NCR3;AIF1;PRRC2A;BAG6;XXbac-BPG299F13.14;HCG27;APOM;C6orf47;GPANK1;CSNK2B;CSNK2B-LY6G5B-1181;LY6G5B;LY6G5C;POU5F1;TCF19;ABHD16A;XXbac-BPG32J3.20;CCHCR1;LY6G6F;MEGT1;PSORS1C2;LY6G6E;LY6G6D;C6orf25;LY6G6C;DDAH2;CDSN;PSORS1C1;CLIC1;C6orf15;MSH5;MSH5-SAPCD1;SAPCD…	Cervical cancer	MICA	MICA - LINC01149
module39:6:31434331	39	6:31434331	rs3131619	1.20338e-10	0.000153963	XXbac-BPG181B23.4	XXbac-BPG181B23.4;MICB;MCCD1;MICA;ATP6V1G2-DDX39B;DDX39B;XXbac-BPG181B23.7;ATP6V1G2;NFKBIL1;LTA;TNF;HLA-B;LTB;LST1;NCR3;AIF1;PRRC2A;BAG6;XXbac-BPG248L24.13;APOM;C6orf47;GPANK1;HLA-C;CSNK2B;CSNK2B-LY6G5B-1181;LY6G5B;LY6G5C;ABHD16A;XXbac-BPG32J3.20;LY6G6F;MEGT1;LY6G6E;LY6G6D;C6orf25;LY6G6C;DDAH2;CLIC1;XXbac-BPG299F13.14;HCG27;MSH5;MSH5-SAPCD1;SAPCD1;VWA7;POU5F1;TCF19;VARS;CCHCR1;PSORS1C2;LSM2;HSPA1…	Myositis	PMSP, HCP5	HCP5, HCP5, HCP5
module39:6:31434366	39	6:31434366	rs3094013	5.7657e-10	0.000737676	XXbac-BPG181B23.4	XXbac-BPG181B23.4;MICB;MCCD1;MICA;ATP6V1G2-DDX39B;DDX39B;XXbac-BPG181B23.7;ATP6V1G2;NFKBIL1;LTA;TNF;HLA-B;LTB;LST1;NCR3;AIF1;PRRC2A;BAG6;XXbac-BPG248L24.13;APOM;C6orf47;GPANK1;HLA-C;CSNK2B;CSNK2B-LY6G5B-1181;LY6G5B;LY6G5C;ABHD16A;XXbac-BPG32J3.20;LY6G6F;MEGT1;LY6G6E;LY6G6D;C6orf25;LY6G6C;DDAH2;CLIC1;XXbac-BPG299F13.14;HCG27;MSH5;MSH5-SAPCD1;SAPCD1;VWA7;POU5F1;TCF19;VARS;CCHCR1;PSORS1C2;LSM2;HSPA1…	Waist-to-hip ratio adjusted for BMI in active individuals;Polymyositis;Myositis;Waist-to-hip ratio adjusted for body mass index;Waist-to-hip ratio adjusted for BMI (joint analysis for main effect and physical activity interaction);Inguinal hernia	TCF19;HLA;HCP5, PMSP	HCP5, HCP5, HCP5
module39:6:31434621	39	6:31434621	rs3131618	2.43811e-10	0.000311937	XXbac-BPG181B23.4	XXbac-BPG181B23.4;MICB;MCCD1;MICA;ATP6V1G2-DDX39B;DDX39B;XXbac-BPG181B23.7;ATP6V1G2;NFKBIL1;LTA;TNF;HLA-B;LTB;LST1;NCR3;AIF1;PRRC2A;BAG6;XXbac-BPG248L24.13;APOM;C6orf47;GPANK1;HLA-C;CSNK2B;CSNK2B-LY6G5B-1181;LY6G5B;LY6G5C;ABHD16A;XXbac-BPG32J3.20;LY6G6F;MEGT1;LY6G6E;LY6G6D;C6orf25;LY6G6C;DDAH2;CLIC1;XXbac-BPG299F13.14;HCG27;MSH5;MSH5-SAPCD1;SAPCD1;VWA7;POU5F1;TCF19;VARS;CCHCR1;PSORS1C2;LSM2;HSPA1…	Myositis;Inguinal hernia	HCP5, HCG26	HCP5, HCP5, HCP5
module39:6:31476458	39	6:31476458	rs3130614	1.09468e-13	1.40056e-07	MICB	MICB;MCCD1;ATP6V1G2-DDX39B;DDX39B;ATP6V1G2;NFKBIL1;LTA;TNF;XXbac-BPG181B23.4;LTB;LST1;NCR3;MICA;AIF1;PRRC2A;XXbac-BPG181B23.7;BAG6;APOM;C6orf47;GPANK1;HLA-B;CSNK2B;CSNK2B-LY6G5B-1181;LY6G5B;LY6G5C;ABHD16A;XXbac-BPG32J3.20;LY6G6F;MEGT1;LY6G6E;LY6G6D;C6orf25;LY6G6C;XXbac-BPG248L24.13;DDAH2;CLIC1;MSH5;MSH5-SAPCD1;HLA-C;SAPCD1;VWA7;VARS;LSM2;HSPA1L;HSPA1A;XXbac-BPG299F13.14;HCG27;HSPA1B;C6orf48;POU5F…	Rosacea symptom severity;Myositis;Life satisfaction;Positive affect;Depressive symptoms;Neuroticism;Inguinal hernia	MICB;NR	MICB, MICB, MICB
module39:6:31505480	39	6:31505480	rs2734583	4.36873e-13	5.58945e-07	ATP6V1G2	ATP6V1G2;ATP6V1G2-DDX39B;DDX39B;MCCD1;NFKBIL1;LTA;TNF;MICB;LTB;LST1;NCR3;AIF1;PRRC2A;XXbac-BPG181B23.4;BAG6;APOM;C6orf47;GPANK1;CSNK2B;CSNK2B-LY6G5B-1181;LY6G5B;MICA;LY6G5C;XXbac-BPG181B23.7;ABHD16A;XXbac-BPG32J3.20;LY6G6F;MEGT1;LY6G6E;LY6G6D;C6orf25;LY6G6C;HLA-B;DDAH2;CLIC1;MSH5;MSH5-SAPCD1;SAPCD1;VWA7;VARS;XXbac-BPG248L24.13;LSM2;HLA-C;HSPA1L;HSPA1A;HSPA1B;C6orf48;NEU1;SLC44A4;XXbac-BPG299F13.1…	Myositis;Stevens-Johnson syndrome and toxic epidermal necrolysis (SJS-TEN)	DDX39B;PSORS1C1, PSORS1C3, BAT1, HLA-C, MICC, PPIAP9, POLR2LP, CCHCR1, TCF19, HLA-B*5801, HCP5, POU5F1	DDX39B, DDX39B, DDX39B, DDX39B, DDX39B, ATP6V1G2-DDX39B
module39:6:31514247	39	6:31514247	rs9267488	1.26565e-14	1.61931e-08	NFKBIL1	NFKBIL1;ATP6V1G2;ATP6V1G2-DDX39B;DDX39B;MCCD1;LTA;TNF;LTB;LST1;NCR3;MICB;AIF1;PRRC2A;BAG6;XXbac-BPG181B23.4;APOM;C6orf47;GPANK1;CSNK2B;CSNK2B-LY6G5B-1181;LY6G5B;LY6G5C;ABHD16A;XXbac-BPG32J3.20;MICA;XXbac-BPG181B23.7;LY6G6F;MEGT1;LY6G6E;LY6G6D;C6orf25;LY6G6C;DDAH2;CLIC1;HLA-B;MSH5;MSH5-SAPCD1;SAPCD1;VWA7;VARS;LSM2;XXbac-BPG248L24.13;HSPA1L;HSPA1A;HLA-C;HSPA1B;C6orf48;NEU1;SLC44A4;EHMT2;XXbac-BPG29…	Myositis;General cognitive ability;Inguinal hernia	ATP6V1G2, DDX39B;NR	ATP6V1G2, ATP6V1G2, ATP6V1G2, ATP6V1G2, ATP6V1G2, ATP6V1G2, ATP6V1G2, ATP6V1G2-DDX39B
module39:6:31540556	39	6:31540556	rs2229094	5.32907e-14	6.81813e-08	LTA	LTA;TNF;LTB;LST1;NCR3;NFKBIL1;ATP6V1G2;AIF1;ATP6V1G2-DDX39B;DDX39B;MCCD1;PRRC2A;BAG6;MICB;APOM;C6orf47;GPANK1;CSNK2B;CSNK2B-LY6G5B-1181;LY6G5B;LY6G5C;ABHD16A;XXbac-BPG32J3.20;XXbac-BPG181B23.4;LY6G6F;MEGT1;LY6G6E;LY6G6D;C6orf25;LY6G6C;DDAH2;CLIC1;MSH5;MSH5-SAPCD1;MICA;XXbac-BPG181B23.7;SAPCD1;VWA7;VARS;HLA-B;LSM2;HSPA1L;HSPA1A;HSPA1B;C6orf48;XXbac-BPG248L24.13;NEU1;SLC44A4;HLA-C;EHMT2;C2;ZBTB12;C…	Atopic asthma;Lymphocyte counts;White blood cell count;Lymphocyte percentage of white cells;Neutrophil count;Lymphocyte-to-monocyte ratio;Neutrophil-to-lymphocyte ratio;Basophil count;Platelet-to-lymphocyte ratio	NR;LTA;	LTA, LTA, LTA, LTA, LTA, LTA, LTA
module39:6:31542308	39	6:31542308	rs1799964	2.06681e-08	0.0264432	TNF	TNF;LTA;LTB;LST1;NCR3;NFKBIL1;ATP6V1G2;AIF1;ATP6V1G2-DDX39B;DDX39B;MCCD1;PRRC2A;BAG6;APOM;MICB;C6orf47;GPANK1;CSNK2B;CSNK2B-LY6G5B-1181;LY6G5B;LY6G5C;ABHD16A;XXbac-BPG32J3.20;LY6G6F;MEGT1;XXbac-BPG181B23.4;LY6G6E;LY6G6D;C6orf25;LY6G6C;DDAH2;CLIC1;MSH5;MSH5-SAPCD1;MICA;XXbac-BPG181B23.7;SAPCD1;VWA7;VARS;HLA-B;LSM2;HSPA1L;HSPA1A;HSPA1B;C6orf48;XXbac-BPG248L24.13;NEU1;SLC44A4;EHMT2;HLA-C;C2;ZBTB12;C…	Asthma (childhood onset);Crohn's disease;Lymphocyte counts	NR;HLA-DQA2, LTA, TNF, LST1, LTB	LTA - TNF
module39:6:31721033	39	6:31721033	rs3131379	5.37241e-09	0.00687358	SAPCD1	SAPCD1;VWA7;MSH5-SAPCD1;MSH5;CLIC1;VARS;DDAH2;LY6G6C;C6orf25;LY6G6D;LY6G6E;LSM2;MEGT1;LY6G6F;HSPA1L;HSPA1A;XXbac-BPG32J3.20;ABHD16A;HSPA1B;LY6G5C;C6orf48;LY6G5B;CSNK2B-LY6G5B-1181;CSNK2B;GPANK1;C6orf47;APOM;NEU1;SLC44A4;BAG6;EHMT2;PRRC2A;AIF1;C2;ZBTB12;NCR3;LST1;LTB;CFB;CFB;TNF;LTA;NELFE;SKIV2L;NFKBIL1;ATP6V1G2;DXO;STK19;ATP6V1G2-DDX39B;DDX39B;MCCD1;C4A;AL645922.1;MICB;C4B;CYP21A2;TNXB;XXbac-BPG1…	Systemic lupus erythematosus;Inguinal hernia	MSH5;HLA region	MSH5-SAPCD1, MSH5-SAPCD1, MSH5-SAPCD1, MSH5-SAPCD1, MSH5, MSH5, MSH5, MSH5, MSH5, MSH5, MSH5
module39:6:31870326	39	6:31870326	rs558702	7.43144e-11	9.50795e-05	ZBTB12	ZBTB12;C2;EHMT2;CFB;CFB;SLC44A4;NEU1;NELFE;SKIV2L;DXO;C6orf48;STK19;HSPA1B;C4A;HSPA1A;HSPA1L;AL645922.1;LSM2;C4B;VARS;CYP21A2;VWA7;TNXB;SAPCD1;MSH5-SAPCD1;MSH5;CLIC1;DDAH2;LY6G6C;C6orf25;LY6G6D;LY6G6E;ATF6B;MEGT1;LY6G6F;XXbac-BPG32J3.20;ABHD16A;LY6G5C;FKBPL;LY6G5B;CSNK2B-LY6G5B-1181;CSNK2B;GPANK1;C6orf47;PRRT1;APOM;PPT2;PPT2-EGFL8;EGFL8;BAG6;AGPAT1;RNF5;AGER;PRRC2A;PBX2;AIF1;GPSM3;NOTCH4;NCR3;LST…	Systemic lupus erythematosus;Inguinal hernia	C2	C2, C2, C2, C2, C2, C2, C2
module39:6:31918860	39	6:31918860	rs1270942	3.16496e-11	4.04932e-05	NELFE	NELFE;SKIV2L;DXO;STK19;CFB;CFB;C4A;ZBTB12;C2;AL645922.1;C4B;EHMT2;CYP21A2;SLC44A4;TNXB;NEU1;C6orf48;HSPA1B;HSPA1A;HSPA1L;ATF6B;LSM2;VARS;FKBPL;VWA7;SAPCD1;PRRT1;PPT2;PPT2-EGFL8;MSH5-SAPCD1;MSH5;EGFL8;AGPAT1;CLIC1;DDAH2;RNF5;AGER;LY6G6C;C6orf25;PBX2;LY6G6D;LY6G6E;GPSM3;NOTCH4;MEGT1;LY6G6F;XXbac-BPG32J3.20;ABHD16A;LY6G5C;LY6G5B;CSNK2B-LY6G5B-1181;CSNK2B;GPANK1;C6orf47;APOM;BAG6;PRRC2A;AIF1;C6orf10;…	Type 1 diabetes and autoimmune thyroid diseases;Systemic lupus erythematosus;IDP dMRI TBSS ICVF Retrolenticular part of internal capsule R;Inguinal hernia	BAT2, HSPA1L, CFB, TNXB, NOTCH4;MHC class III;	CFB, CFB, CFB, CFB, CFB, CFB, CFB
module39:6:31930441	39	6:31930441	rs592229	1.15556e-10	0.000147844	SKIV2L	SKIV2L;DXO;STK19;NELFE;C4A;CFB;CFB;AL645922.1;C4B;ZBTB12;C2;CYP21A2;TNXB;EHMT2;SLC44A4;NEU1;C6orf48;HSPA1B;ATF6B;HSPA1A;HSPA1L;LSM2;FKBPL;VARS;PRRT1;PPT2;PPT2-EGFL8;VWA7;SAPCD1;EGFL8;AGPAT1;RNF5;AGER;PBX2;MSH5-SAPCD1;MSH5;GPSM3;CLIC1;NOTCH4;DDAH2;LY6G6C;C6orf25;LY6G6D;LY6G6E;MEGT1;LY6G6F;XXbac-BPG32J3.20;ABHD16A;LY6G5C;LY6G5B;CSNK2B-LY6G5B-1181;CSNK2B;GPANK1;C6orf47;APOM;BAG6;C6orf10;PRRC2A;AIF1;…	IgG glycosylation;Infant length;Mean corpuscular volume;Waist-hip index;Waist-to-hip ratio adjusted for BMI;Hip circumference adjusted for BMI;A body shape index	NR;HLA;;SKIV2L	SKIV2L, SKIV2L, SKIV2L, SKIV2L, SKIV2L, SKIV2L
module39:6:31940897	39	6:31940897	rs389884	2.58894e-10	0.000331235	STK19	STK19;DXO;C4A;SKIV2L;NELFE;AL645922.1;C4B;CFB;CFB;CYP21A2;TNXB;ZBTB12;C2;EHMT2;SLC44A4;NEU1;ATF6B;C6orf48;HSPA1B;FKBPL;HSPA1A;HSPA1L;PRRT1;LSM2;PPT2;PPT2-EGFL8;EGFL8;AGPAT1;VARS;RNF5;VWA7;AGER;SAPCD1;PBX2;GPSM3;NOTCH4;MSH5-SAPCD1;MSH5;CLIC1;DDAH2;LY6G6C;C6orf25;LY6G6D;LY6G6E;MEGT1;LY6G6F;XXbac-BPG32J3.20;ABHD16A;LY6G5C;LY6G5B;CSNK2B-LY6G5B-1181;CSNK2B;GPANK1;C6orf47;C6orf10;APOM;BAG6;PRRC2A;AIF1;…	Sarcoidosis (Lofgren's syndrome vs non-Lofgren's syndrome);Idiopathic membranous nephropathy;Hematology traits;Aerodigestive squamous cell cancer (pleiotropy);Serum levels of protein FTMT;Inguinal hernia	STK19;intergenic;CFB, STK19, ZBTB12;NR;	STK19, STK19, STK19, STK19, STK19, STK19
module39:6:32029205	39	6:32029205	rs1150757	1.38916e-10	0.000177732	TNXB	TNXB;CYP21A2;ATF6B;C4B;AL645922.1;FKBPL;C4A;PRRT1;STK19;DXO;PPT2;PPT2-EGFL8;SKIV2L;EGFL8;AGPAT1;NELFE;RNF5;AGER;PBX2;GPSM3;NOTCH4;CFB;CFB;ZBTB12;C2;EHMT2;SLC44A4;NEU1;C6orf48;C6orf10;HSPA1B;HSPA1A;HSPA1L;LSM2;VARS;VWA7;SAPCD1;MSH5-SAPCD1;MSH5;CLIC1;BTNL2;DDAH2;LY6G6C;C6orf25;LY6G6D;LY6G6E;MEGT1;LY6G6F;XXbac-BPG32J3.20;ABHD16A;HLA-DRA;LY6G5C;LY6G5B;CSNK2B-LY6G5B-1181;CSNK2B;GPANK1;C6orf47;APOM;BAG…	Systemic lupus erythematosus;Neuromyelitis optica;Neuromyelitis optica (AQP4-IgG-positive);Positive affect;Depressive symptoms;Neuroticism;Inguinal hernia	MHC class III;TNXB;C4A, C4B;NR	TNXB, TNXB, TNXB, TNXB, TNXB, TNXB, TNXB
module39:6:32050067	39	6:32050067	rs185819	8.12388e-10	0.00103939	ATF6B	ATF6B;TNXB;CYP21A2;FKBPL;PRRT1;C4B;PPT2;PPT2-EGFL8;AL645922.1;EGFL8;AGPAT1;RNF5;AGER;C4A;PBX2;GPSM3;STK19;DXO;NOTCH4;SKIV2L;NELFE;CFB;CFB;ZBTB12;C2;EHMT2;C6orf10;SLC44A4;NEU1;C6orf48;HSPA1B;HSPA1A;HSPA1L;LSM2;VARS;BTNL2;VWA7;SAPCD1;MSH5-SAPCD1;MSH5;CLIC1;DDAH2;HLA-DRA;LY6G6C;C6orf25;LY6G6D;LY6G6E;MEGT1;LY6G6F;XXbac-BPG32J3.20;ABHD16A;LY6G5C;LY6G5B;CSNK2B-LY6G5B-1181;CSNK2B;GPANK1;C6orf47;APOM;HLA…	Automobile speeding propensity;Height;Systolic blood pressure;Neutrophil count;Basophil count	ATF6B;HLA class III;TNXB;	TNXB, TNXB, TNXB, TNXB, TNXB, TNXB, TNXB
module39:6:32059867	39	6:32059867	rs1150753	3.15199e-09	0.00403273	ATF6B	ATF6B;FKBPL;TNXB;CYP21A2;PRRT1;PPT2;PPT2-EGFL8;EGFL8;AGPAT1;C4B;AL645922.1;RNF5;AGER;PBX2;GPSM3;NOTCH4;C4A;STK19;DXO;SKIV2L;NELFE;CFB;CFB;ZBTB12;C2;C6orf10;EHMT2;SLC44A4;NEU1;C6orf48;HSPA1B;HSPA1A;HSPA1L;LSM2;BTNL2;VARS;VWA7;SAPCD1;HLA-DRA;MSH5-SAPCD1;MSH5;CLIC1;DDAH2;LY6G6C;C6orf25;LY6G6D;LY6G6E;MEGT1;LY6G6F;XXbac-BPG32J3.20;ABHD16A;LY6G5C;LY6G5B;HLA-DRB5;CSNK2B-LY6G5B-1181;CSNK2B;GPANK1;C6orf47…	Systemic lupus erythematosus;Aerodigestive squamous cell cancer (pleiotropy);Inguinal hernia	TNXB;NR	TNXB, TNXB, TNXB, TNXB, TNXB, TNXB, TNXB
module39:6:32217092	39	6:32217092	rs6936204	1.33227e-15	1.70453e-09	C6orf10	C6orf10;NOTCH4;GPSM3;PBX2;AGER;RNF5;AGPAT1;EGFL8;PPT2-EGFL8;PPT2;PRRT1;FKBPL;BTNL2;ATF6B;HLA-DRA;TNXB;CYP21A2;C4B;AL645922.1;C4A;HLA-DRB5;STK19;DXO;SKIV2L;NELFE;CFB;CFB;HLA-DRB1;ZBTB12;C2;EHMT2;HLA-DQA1;SLC44A4;NEU1;HLA-DQB1;C6orf48;HSPA1B;HSPA1A;HSPA1L;LSM2;XXbac-BPG254F23.7;VARS;VWA7;SAPCD1;HLA-DQA2	Neutrophil count;Diastolic blood pressure	AK123889	NOTCH4 - TSBP1-AS1
module39:6:32261252	39	6:32261252	rs7775397	7.98199e-09	0.0102123	C6orf10	C6orf10;NOTCH4;BTNL2;GPSM3;PBX2;AGER;RNF5;AGPAT1;EGFL8;PPT2-EGFL8;PPT2;PRRT1;HLA-DRA;FKBPL;ATF6B;HLA-DRB5;TNXB;CYP21A2;C4B;HLA-DRB1;AL645922.1;C4A;STK19;DXO;SKIV2L;HLA-DQA1;NELFE;CFB;CFB;HLA-DQB1;ZBTB12;C2;EHMT2;XXbac-BPG254F23.7;SLC44A4;NEU1;HLA-DQA2;C6orf48;HLA-DQB2;HSPA1B;HSPA1A;HSPA1L;LSM2	Hemoglobin levels;Idiopathic membranous nephropathy;Inguinal hernia;Chronic obstructive pulmonary disease	C6orf10;c6orf10;	TSBP1, TSBP1, TSBP1, TSBP1, TSBP1, TSBP1, TSBP1, TSBP1, TSBP1-AS1
module39:6:32305979	39	6:32305979	rs3129900	1.80966e-14	2.31532e-08	C6orf10	C6orf10;BTNL2;HLA-DRA;NOTCH4;GPSM3;PBX2;AGER;RNF5;AGPAT1;EGFL8;HLA-DRB5;PPT2-EGFL8;PPT2;PRRT1;FKBPL;ATF6B;HLA-DRB1;HLA-DQA1;TNXB;CYP21A2;HLA-DQB1;C4B;AL645922.1;C4A;STK19;DXO;SKIV2L;XXbac-BPG254F23.7;NELFE;HLA-DQA2;CFB;CFB;HLA-DQB2;ZBTB12;C2;EHMT2;HLA-DOB;SLC44A4;TAP2;NEU1;TAP2	Lumiracoxib-related liver injury;Allergic disease (asthma, hay fever and/or eczema) (multivariate analysis)	HLA-DRB1;C6orf10	TSBP1-AS1, TSBP1, TSBP1, TSBP1, TSBP1, TSBP1, TSBP1, TSBP1, TSBP1
module39:6:32336187	39	6:32336187	rs3129934	2.09832e-14	2.68464e-08	BTNL2	BTNL2;HLA-DRA;C6orf10;HLA-DRB5;NOTCH4;GPSM3;PBX2;AGER;RNF5;AGPAT1;EGFL8;HLA-DRB1;PPT2-EGFL8;PPT2;PRRT1;FKBPL;HLA-DQA1;ATF6B;HLA-DQB1;TNXB;CYP21A2;XXbac-BPG254F23.7;C4B;AL645922.1;HLA-DQA2;C4A;HLA-DQB2;STK19;DXO;SKIV2L;NELFE;CFB;CFB;HLA-DOB;TAP2;TAP2;ZBTB12;C2;PSMB8;TAPSAR1;PSMB9;TAP1;EHMT2	Multiple sclerosis	C6orf10;HLA-DRB1	TSBP1-AS1, TSBP1, TSBP1, TSBP1, TSBP1, TSBP1, TSBP1, TSBP1, TSBP1
module39:6:32358513	39	6:32358513	rs3117098	2.70447e-08	0.0346015	BTNL2	BTNL2;HLA-DRA;C6orf10;HLA-DRB5;HLA-DRB1;NOTCH4;GPSM3;PBX2;AGER;RNF5;AGPAT1;EGFL8;PPT2-EGFL8;PPT2;HLA-DQA1;PRRT1;FKBPL;HLA-DQB1;ATF6B;XXbac-BPG254F23.7;TNXB;HLA-DQA2;CYP21A2;HLA-DQB2;C4B;AL645922.1;C4A;STK19;DXO;HLA-DOB;TAP2;TAP2;SKIV2L;NELFE;PSMB8;TAPSAR1;PSMB9;TAP1;CFB;CFB;ZBTB12;C2	Asthma	BTNL2	TSBP1-AS1
module39:6:32401079	39	6:32401079	rs3129860	7.77156e-16	9.94311e-10	HLA-DRA	HLA-DRA;BTNL2;HLA-DRB5;C6orf10;HLA-DRB1;HLA-DQA1;HLA-DQB1;NOTCH4;GPSM3;PBX2;AGER;RNF5;AGPAT1;EGFL8;PPT2-EGFL8;PPT2;XXbac-BPG254F23.7;PRRT1;FKBPL;HLA-DQA2;HLA-DQB2;ATF6B;HLA-DOB;TAP2;TAP2;TNXB;CYP21A2;PSMB8;TAPSAR1;PSMB9;TAP1;C4B;AL645922.1;C4A;STK19;DXO;SKIV2L;NELFE	Hepatitis C induced liver cirrhosis;Serum levels of protein CFTR	intergenic	TSBP1-AS1 - HLA-DRA
module39:6:32408497	39	6:32408497	rs3135394	7.63022e-09	0.00976227	HLA-DRA	HLA-DRA;BTNL2;HLA-DRB5;HLA-DRB1;C6orf10;HLA-DQA1;HLA-DQB1;NOTCH4;GPSM3;PBX2;AGER;RNF5;AGPAT1;EGFL8;XXbac-BPG254F23.7;PPT2-EGFL8;PPT2;PRRT1;HLA-DQA2;FKBPL;HLA-DQB2;ATF6B;HLA-DOB;TAP2;TAP2;TNXB;PSMB8;CYP21A2;TAPSAR1;PSMB9;TAP1;C4B;AL645922.1;C4A;STK19;DXO;SKIV2L;NELFE;HLA-DMB;XXbac-BPG181M17.5	Systemic lupus erythematosus;Sarcoidosis (Lofgren's syndrome vs non-Lofgren's syndrome);Sj√∂gren's syndrome;Aerodigestive squamous cell cancer (pleiotropy);Inguinal hernia	HLA-DRB1;HLA-DRA;NR	HLA-DRA, HLA-DRA, HLA-DRA, HLA-DRA, HLA-DRA, HLA-DRA, HLA-DRA, HLA-DRA
module39:6:32408527	39	6:32408527	rs9268645	3.54553e-10	0.000453623	HLA-DRA	HLA-DRA;BTNL2;HLA-DRB5;HLA-DRB1;C6orf10;HLA-DQA1;HLA-DQB1;NOTCH4;GPSM3;PBX2;AGER;RNF5;AGPAT1;EGFL8;XXbac-BPG254F23.7;PPT2-EGFL8;PPT2;PRRT1;HLA-DQA2;FKBPL;HLA-DQB2;ATF6B;HLA-DOB;TAP2;TAP2;TNXB;PSMB8;CYP21A2;TAPSAR1;PSMB9;TAP1;C4B;AL645922.1;C4A;STK19;DXO;SKIV2L;NELFE;HLA-DMB;XXbac-BPG181M17.5	Type 1 diabetes	MHC	HLA-DRA, HLA-DRA, HLA-DRA, HLA-DRA, HLA-DRA, HLA-DRA, HLA-DRA, HLA-DRA
module39:6:32409530	39	6:32409530	rs3129882	9.10383e-15	1.16476e-08	HLA-DRA	HLA-DRA;BTNL2;HLA-DRB5;HLA-DRB1;C6orf10;HLA-DQA1;HLA-DQB1;NOTCH4;GPSM3;PBX2;AGER;RNF5;AGPAT1;XXbac-BPG254F23.7;EGFL8;PPT2-EGFL8;PPT2;PRRT1;HLA-DQA2;FKBPL;HLA-DQB2;ATF6B;HLA-DOB;TAP2;TAP2;PSMB8;TNXB;TAPSAR1;PSMB9;TAP1;CYP21A2;C4B;AL645922.1;C4A;STK19;DXO;SKIV2L;NELFE;HLA-DMB;XXbac-BPG181M17.5	Parkinson's disease;Systemic sclerosis	HLA-DRA;HLA	HLA-DRA, HLA-DRA, HLA-DRA, HLA-DRA, HLA-DRA, HLA-DRA, HLA-DRA, HLA-DRA
module39:6:32413051	39	6:32413051		1.79745e-13	2.2997e-07	HLA-DRA	HLA-DRA;BTNL2;HLA-DRB5;HLA-DRB1;C6orf10;HLA-DQA1;HLA-DQB1;NOTCH4;GPSM3;PBX2;AGER;RNF5;XXbac-BPG254F23.7;AGPAT1;EGFL8;PPT2-EGFL8;PPT2;HLA-DQA2;PRRT1;HLA-DQB2;FKBPL;ATF6B;HLA-DOB;TAP2;TAP2;PSMB8;TAPSAR1;PSMB9;TAP1;TNXB;CYP21A2;C4B;AL645922.1;C4A;STK19;DXO;SKIV2L;HLA-DMB;XXbac-BPG181M17.5;NELFE
module39:6:32413545	39	6:32413545	rs3129889	1.57541e-13	2.01561e-07	HLA-DRA	HLA-DRA;BTNL2;HLA-DRB5;HLA-DRB1;C6orf10;HLA-DQA1;HLA-DQB1;NOTCH4;GPSM3;PBX2;AGER;RNF5;XXbac-BPG254F23.7;AGPAT1;EGFL8;PPT2-EGFL8;PPT2;HLA-DQA2;PRRT1;HLA-DQB2;FKBPL;ATF6B;HLA-DOB;TAP2;TAP2;PSMB8;TAPSAR1;PSMB9;TAP1;TNXB;CYP21A2;C4B;AL645922.1;C4A;STK19;DXO;SKIV2L;HLA-DMB;XXbac-BPG181M17.5;NELFE	Multiple sclerosis	HLA-DRB1	HLA-DRA - HLA-DRB9
module39:6:32424882	39	6:32424882	rs7763262	0	0	HLA-DRA	HLA-DRA;HLA-DRB5;BTNL2;HLA-DRB1;C6orf10;HLA-DQA1;HLA-DQB1;XXbac-BPG254F23.7;NOTCH4;GPSM3;PBX2;AGER;RNF5;HLA-DQA2;AGPAT1;EGFL8;HLA-DQB2;PPT2-EGFL8;PPT2;PRRT1;FKBPL;HLA-DOB;TAP2;ATF6B;TAP2;PSMB8;TAPSAR1;PSMB9;TAP1;TNXB;CYP21A2;C4B;AL645922.1;C4A;HLA-DMB;XXbac-BPG181M17.5;STK19;DXO;HLA-DMA;SKIV2L	IgA nephropathy	HLA-DQB1, HLA-DQA1, HLA-DRB1	HLA-DRA - HLA-DRB9
module39:6:32428772	39	6:32428772	rs9268839	7.58977e-11	9.71052e-05	HLA-DRA	HLA-DRA;HLA-DRB5;BTNL2;HLA-DRB1;HLA-DQA1;C6orf10;HLA-DQB1;XXbac-BPG254F23.7;NOTCH4;GPSM3;PBX2;AGER;HLA-DQA2;RNF5;AGPAT1;HLA-DQB2;EGFL8;PPT2-EGFL8;PPT2;PRRT1;FKBPL;HLA-DOB;TAP2;TAP2;ATF6B;PSMB8;TAPSAR1;PSMB9;TAP1;TNXB;CYP21A2;C4B;AL645922.1;HLA-DMB;XXbac-BPG181M17.5;C4A;HLA-DMA;STK19;DXO	Rheumatoid arthritis	HLA-DRB1	HLA-DRB9, HLA-DRB9, HLA-DRB9, HLA-DRB9, HLA-DRB9, HLA-DRB9, HLA-DRB9
module39:6:32444198	39	6:32444198	rs12194148	1.90643e-09	0.00243913	HLA-DRA	HLA-DRA;HLA-DRB5;BTNL2;HLA-DRB1;HLA-DQA1;HLA-DQB1;C6orf10;XXbac-BPG254F23.7;HLA-DQA2;HLA-DQB2;NOTCH4;GPSM3;PBX2;AGER;RNF5;AGPAT1;EGFL8;PPT2-EGFL8;PPT2;PRRT1;HLA-DOB;TAP2;TAP2;FKBPL;PSMB8;TAPSAR1;PSMB9;TAP1;ATF6B;TNXB;CYP21A2;HLA-DMB;XXbac-BPG181M17.5;C4B;AL645922.1;HLA-DMA;BRD2;C4A	Rheumatoid arthritis	HLA	HLA-DRB9 - HLA-DRB5
module39:6:32587213	39	6:32587213	rs28383314	1.51704e-09	0.00194093	HLA-DQA1	HLA-DQA1;HLA-DQB1;HLA-DRB1;XXbac-BPG254F23.7;HLA-DRB5;HLA-DQA2;HLA-DQB2;HLA-DRA;HLA-DOB;TAP2;TAP2;PSMB8;TAPSAR1;PSMB9;BTNL2;TAP1;HLA-DMB;XXbac-BPG181M17.5;HLA-DMA;C6orf10;BRD2;HLA-DOA;NOTCH4;GPSM3;PBX2;AGER;RNF5;HLA-DPA1;AGPAT1;EGFL8;HLA-DPB1;PPT2-EGFL8;PPT2;PRRT1;FKBPL	Triglyceride levels;Intraocular pressure;Eosinophil percentage of white cells;Nasal polyps;Eosinophil counts;Sum eosinophil basophil counts;Triglyceride levels in HDL;Waist-hip index;Triglyceride levels in large HDL;Triglycerides to total lipids ratio in large HDL;Total lipid levels in small HDL;Phospholipid levels in small HDL;Free cholesterol to total lipids ratio in small LDL;Phospholipids to …	LINC00336;HLA-DQA1;intergenic;NR;	HLA-DRB1 - HLA-DQA1
module39:6:32592200	39	6:32592200	rs9271640;rs9271640; rs3135388; rs3957148	3.59966e-09	0.00460548	HLA-DQA1	HLA-DQA1;HLA-DQB1;HLA-DRB1;XXbac-BPG254F23.7;HLA-DRB5;HLA-DQA2;HLA-DQB2;HLA-DRA;HLA-DOB;TAP2;TAP2;PSMB8;TAPSAR1;PSMB9;TAP1;BTNL2;HLA-DMB;XXbac-BPG181M17.5;HLA-DMA;C6orf10;BRD2;HLA-DOA;NOTCH4;GPSM3;PBX2;HLA-DPA1;AGER;RNF5;HLA-DPB1;AGPAT1;EGFL8;PPT2-EGFL8;PPT2;PRRT1;FKBPL	Multiple sclerosis (OCB status);Oligoclonal band status in multiple sclerosis	HLA-DQA1;HLA-DRB1;HLA-DQA1, HLA-DRB1	HLA-DRB1 - HLA-DQA1; No mapped genes
module39:6:32628428	39	6:32628428	rs2854275	5.20117e-10	0.000665449	HLA-DQB1	HLA-DQB1;HLA-DQA1;XXbac-BPG254F23.7;HLA-DQA2;HLA-DRB1;HLA-DQB2;HLA-DRB5;HLA-DOB;TAP2;TAP2;PSMB8;TAPSAR1;PSMB9;TAP1;HLA-DRA;BTNL2;HLA-DMB;XXbac-BPG181M17.5;HLA-DMA;BRD2;HLA-DOA;C6orf10;HLA-DPA1;HLA-DPB1;NOTCH4;GPSM3;PBX2;AGER;RNF5;AGPAT1;EGFL8	Asthma and major depressive disorder;Epstein-Barr virus immune response (EBNA-1)	HLA-DOB, HLA-DQA1, HLA-DQA2, HLA-DQB1, HLA-DQB2, TAP2;PSORS1C1, BAT2, EHMT2, HLA-DQB1, C6orf15, BAT4, NOTCH4, PRRT1, HLA-B	HLA-DQB1, HLA-DQB1, HLA-DQB1, HLA-DQB1, HLA-DQB1, HLA-DQB1, HLA-DQB1, HLA-DQB1-AS1, HLA-DQB1-AS1, HLA-DQB1-AS1, HLA-DQB1-AS1, HLA-DQB1-AS1, HLA-DQB1-AS1, HLA-DQB1-AS1
module39:6:32657578	39	6:32657578	rs7774434	1.38827e-09	0.00177618	XXbac-BPG254F23.7	XXbac-BPG254F23.7;HLA-DQB1;HLA-DQA2;HLA-DQA1;HLA-DQB2;HLA-DRB1;HLA-DOB;TAP2;TAP2;PSMB8;TAPSAR1;PSMB9;TAP1;HLA-DRB5;HLA-DMB;XXbac-BPG181M17.5;HLA-DRA;HLA-DMA;BRD2;BTNL2;HLA-DOA;HLA-DPA1;HLA-DPB1;C6orf10;COL11A2;NOTCH4;GPSM3	Primary biliary cholangitis;Primary biliary cirrhosis;Waist-to-hip ratio adjusted for BMI;Waist-hip index;Hip circumference adjusted for BMI	HLA-DQB1;MHC;HLA;;MTCO3P1	HLA-DQB1 - MTCO3P1
module39:6:32664458	39	6:32664458	rs2647012	1.88439e-11	2.41093e-05	XXbac-BPG254F23.7	XXbac-BPG254F23.7;HLA-DQB1;HLA-DQA2;HLA-DQB2;HLA-DQA1;HLA-DOB;TAP2;HLA-DRB1;TAP2;PSMB8;TAPSAR1;PSMB9;TAP1;HLA-DRB5;HLA-DMB;XXbac-BPG181M17.5;HLA-DMA;HLA-DRA;BRD2;BTNL2;HLA-DOA;HLA-DPA1;HLA-DPB1;C6orf10;COL11A2;RXRB	Systemic lupus erythematosus;Follicular lymphoma;Lupus nephritis in systemic lupus erythematosus;HTLV-1 associated myelopathy	HLA-DQA2, HLA-DQA1;HLA-DQB1;intergenic	HLA-DQB1 - MTCO3P1
module39:6:32664960	39	6:32664960		5.96523e-13	7.63204e-07	XXbac-BPG254F23.7	XXbac-BPG254F23.7;HLA-DQB1;HLA-DQA2;HLA-DQB2;HLA-DQA1;HLA-DOB;TAP2;HLA-DRB1;TAP2;PSMB8;TAPSAR1;PSMB9;TAP1;HLA-DRB5;HLA-DMB;XXbac-BPG181M17.5;HLA-DMA;HLA-DRA;BRD2;BTNL2;HLA-DOA;HLA-DPA1;HLA-DPB1;C6orf10;COL11A2;RXRB
module39:6:32670255	39	6:32670255	rs2856718	1.79856e-14	2.30112e-08	XXbac-BPG254F23.7	XXbac-BPG254F23.7;HLA-DQA2;HLA-DQB1;HLA-DQB2;HLA-DQA1;HLA-DOB;TAP2;TAP2;HLA-DRB1;PSMB8;TAPSAR1;PSMB9;TAP1;HLA-DRB5;HLA-DMB;XXbac-BPG181M17.5;HLA-DMA;HLA-DRA;BRD2;HLA-DOA;BTNL2;HLA-DPA1;HLA-DPB1;C6orf10;COL11A2;RXRB;SLC39A7	Chronic hepatitis B infection;Hepatitis B	HLA-DQB1;HLA-DQ	HLA-DQB1 - MTCO3P1
module39:6:32670308	39	6:32670308	rs2856717	1.28836e-11	1.64835e-05	XXbac-BPG254F23.7	XXbac-BPG254F23.7;HLA-DQA2;HLA-DQB1;HLA-DQB2;HLA-DQA1;HLA-DOB;TAP2;TAP2;HLA-DRB1;PSMB8;TAPSAR1;PSMB9;TAP1;HLA-DRB5;HLA-DMB;XXbac-BPG181M17.5;HLA-DMA;HLA-DRA;BRD2;HLA-DOA;BTNL2;HLA-DPA1;HLA-DPB1;C6orf10;COL11A2;RXRB;SLC39A7	IgA nephropathy;Diastolic blood pressure	HLA-DQB1, HLA-DQA1, HLA-DRB1	HLA-DQB1 - MTCO3P1
module39:6:32677912	39	6:32677912	rs9275563	1.17979e-08	0.0150945	XXbac-BPG254F23.7	XXbac-BPG254F23.7;HLA-DQA2;HLA-DQB2;HLA-DQB1;HLA-DQA1;HLA-DOB;TAP2;TAP2;PSMB8;HLA-DRB1;TAPSAR1;PSMB9;TAP1;HLA-DRB5;HLA-DMB;XXbac-BPG181M17.5;HLA-DMA;BRD2;HLA-DRA;HLA-DOA;BTNL2;HLA-DPA1;HLA-DPB1;C6orf10;COL11A2;RXRB;SLC39A7;HSD17B8;RING1	Multiple sclerosis (OCB status);Hip circumference adjusted for BMI	HLA-DQA2;MTCO3P1	MTCO3P1 - HLA-DQB3
module39:6:32678597	39	6:32678597	rs4273729	4.56039e-11	5.83466e-05	XXbac-BPG254F23.7	XXbac-BPG254F23.7;HLA-DQA2;HLA-DQB2;HLA-DQB1;HLA-DQA1;HLA-DOB;TAP2;TAP2;PSMB8;HLA-DRB1;TAPSAR1;PSMB9;TAP1;HLA-DRB5;HLA-DMB;XXbac-BPG181M17.5;HLA-DMA;BRD2;HLA-DRA;HLA-DOA;BTNL2;HLA-DPA1;HLA-DPB1;C6orf10;COL11A2;RXRB;SLC39A7;HSD17B8;RING1	Chronic hepatitis C infection	HLA	MTCO3P1 - HLA-DQB3
module39:6:32678999	39	6:32678999	rs9275572	4.06466e-10	0.000520042	XXbac-BPG254F23.7	XXbac-BPG254F23.7;HLA-DQA2;HLA-DQB2;HLA-DQB1;HLA-DQA1;HLA-DOB;TAP2;TAP2;PSMB8;HLA-DRB1;TAPSAR1;PSMB9;TAP1;HLA-DRB5;HLA-DMB;XXbac-BPG181M17.5;HLA-DMA;BRD2;HLA-DRA;HLA-DOA;BTNL2;HLA-DPA1;HLA-DPB1;C6orf10;COL11A2;RXRB;SLC39A7;HSD17B8;RING1	Hepatocellular carcinoma;Alopecia areata;Systemic lupus erythematosus;Chronic hepatitis C infection;Immunoglobulin A vasculitis	HLA-DQ, HLA-DR;HLA-DQA2;HLA-DQB1, HLA-DQA1;NR	MTCO3P1 - HLA-DQB3
module39:6:32681277	39	6:32681277	rs2858331	1.71971e-09	0.00220024	XXbac-BPG254F23.7	XXbac-BPG254F23.7;HLA-DQA2;HLA-DQB2;HLA-DQB1;HLA-DQA1;HLA-DOB;TAP2;TAP2;PSMB8;TAPSAR1;PSMB9;TAP1;HLA-DRB1;HLA-DRB5;HLA-DMB;XXbac-BPG181M17.5;HLA-DMA;BRD2;HLA-DRA;HLA-DOA;BTNL2;HLA-DPA1;HLA-DPB1;C6orf10;COL11A2;RXRB;SLC39A7;HSD17B8;RING1	IgE levels;Non-Hodgkin's lymphoma;Immunoglobulin A vasculitis	HLA-DQA2;;NR	MTCO3P1 - HLA-DQB3
module39:6:32681631	39	6:32681631	rs9275596	3.95584e-12	5.06118e-06	XXbac-BPG254F23.7	XXbac-BPG254F23.7;HLA-DQA2;HLA-DQB2;HLA-DQB1;HLA-DQA1;HLA-DOB;TAP2;TAP2;PSMB8;TAPSAR1;PSMB9;TAP1;HLA-DRB1;HLA-DRB5;HLA-DMB;XXbac-BPG181M17.5;HLA-DMA;BRD2;HLA-DRA;HLA-DOA;BTNL2;HLA-DPA1;HLA-DPB1;C6orf10;COL11A2;RXRB;SLC39A7;HSD17B8;RING1	Peanut allergy;Nephropathy;IgA nephropathy	HLA-DRB1, HLA-DQA1, HLA-DQB1, HLA-DQA2;HLA-DQB1, HLA-DRB1, HLA-DQA1;HLA-DQB1, HLA-DQA1, HLA-DRB1;DQB1.DRB1;NR	MTCO3P1 - HLA-DQB3
module39:6:32681669	39	6:32681669	rs6935723	8.84182e-13	1.13124e-06	XXbac-BPG254F23.7	XXbac-BPG254F23.7;HLA-DQA2;HLA-DQB2;HLA-DQB1;HLA-DQA1;HLA-DOB;TAP2;TAP2;PSMB8;TAPSAR1;PSMB9;TAP1;HLA-DRB1;HLA-DRB5;HLA-DMB;XXbac-BPG181M17.5;HLA-DMA;BRD2;HLA-DRA;HLA-DOA;BTNL2;HLA-DPA1;HLA-DPB1;C6orf10;COL11A2;RXRB;SLC39A7;HSD17B8;RING1	Response to thiopurine immunosuppressants in inflammatory bowel disease (pancreatitis) (azathioprine and mercaptopurine)	HLA region	MTCO3P1 - HLA-DQB3
module39:6:32682135	39	6:32682135	rs3957147	1.79418e-11	2.29551e-05	XXbac-BPG254F23.7	XXbac-BPG254F23.7;HLA-DQA2;HLA-DQB2;HLA-DQB1;HLA-DQA1;HLA-DOB;TAP2;TAP2;PSMB8;TAPSAR1;PSMB9;TAP1;HLA-DRB1;HLA-DRB5;HLA-DMB;XXbac-BPG181M17.5;HLA-DMA;BRD2;HLA-DRA;HLA-DOA;BTNL2;HLA-DPA1;HLA-DPB1;C6orf10;COL11A2;RXRB;SLC39A7;HSD17B8;RING1	Systemic lupus erythematosus;Interleukin-9 levels;Autoimmune traits;Hip circumference adjusted for BMI	HLA-DQB1;NR;XXbac-BPG254F23.7	MTCO3P1 - HLA-DQB3
module39:6:90880393	39	6:90880393	rs10944479	1.94177e-08	0.0248434	RP1-45N11.1	RP1-45N11.1;BACH2;GJA10;MAP3K7	Cutaneous squamous cell carcinoma;Thyroid peroxidase antibody positivity	BACH2	BACH2
module39:6:90976768	39	6:90976768	rs72928038	1.85165e-10	0.000236904	RP1-45N11.1	RP1-45N11.1;MAP3K7;BACH2;GJA10	Vitiligo;Non-melanoma skin cancer;Rheumatoid arthritis;Multiple sclerosis;Keratinocyte cancer (MTAG);Squamous cell carcinoma;Chronic inflammatory diseases (ankylosing spondylitis, Crohn's disease, psoriasis, primary sclerosing cholangitis, ulcerative colitis) (pleiotropy);Celiac disease and Rheumatoid arthritis;Type 1 diabetes;Mosquito bite size;Lymphocyte counts;Graves' disease;Autoimmune thyroi…	BACH2;NR;	BACH2
module39:6:109285189	39	6:109285189	rs2273669	2.41542e-11	3.09035e-05	SESN1	SESN1;ARMC2;CEP57L1;LINC00222;CD164;FOXO3;PPIL6;SMPD2;MICAL1;ZBTB24	Prostate cancer	NR;LACE1, LINC0022, LINC00222, ARMC2, SESN1, CEP57L1, FOXO3	ARMC2
module39:6:130349119	39	6:130349119	rs6569648	7.69607e-13	9.84652e-07	L3MBTL3	L3MBTL3;SAMD3;TMEM244;TMEM200A;ARHGAP18	Height;Breast cancer;Body mass index;Hip circumference;Breast cancer (estrogen-receptor negative);Lymphocyte counts;White blood cell count;Hair color	L3MBTL3;;NR	L3MBTL3
module39:6:130374461	39	6:130374461	rs7740107	1.08304e-11	1.38567e-05	L3MBTL3	L3MBTL3;SAMD3;TMEM244;TMEM200A;ARHGAP18	Chronic kidney disease;Estimated glomerular filtration rate;Body mass index;Appendicular lean mass;Hematocrit;Height;Immature fraction of reticulocytes;Red blood cell count;Estimated glomerular filtration rate (creatinine);Liver enzyme levels (alkaline phosphatase);Hemoglobin;White blood cell count;Lymphocyte counts;Hip circumference adjusted for BMI	L3MBTL3;;NR	L3MBTL3
module39:7:28172739	39	7:28172739	rs917116	1.823e-11	2.33238e-05	CREB5	CREB5;JAZF1;TAX1BP1	Multiple sclerosis;CD45RA on naive CD4+ T cell;Liver enzyme levels (alanine transaminase)	JAZF1;;JAZF1-AS1	JAZF1
module39:7:28174986	39	7:28174986	rs67250450	1.8785e-13	2.40339e-07	CREB5	CREB5;JAZF1;TAX1BP1	Rheumatoid arthritis	JAZF1	JAZF1
module39:7:28178262	39	7:28178262	rs4722762	8.38329e-13	1.07258e-06	CREB5	CREB5;JAZF1;TAX1BP1	Lymphocyte counts	JAZF1	JAZF1
module39:7:50350267	39	7:50350267	rs6583437	8.28177e-09	0.0105959	IKZF1	IKZF1;AC020743.4;AC020743.3;FIGNL1;DDC;C7orf72;GRB10;ZPBP	IgG glycosylation	NR	IKZF1
module39:7:50370254	39	7:50370254	rs149007767	0	0	IKZF1	IKZF1;AC020743.4;AC020743.3;FIGNL1;DDC;C7orf72;GRB10;ZPBP	Basophil count;Granulocyte percentage of myeloid white cells;Monocyte count;Monocyte percentage of white cells;Neutrophil percentage of white cells;Lymphocyte percentage of white cells;Neutrophil count	NR;IKZF1	IKZF1
module39:7:50428428	39	7:50428428	rs12718597	1.39559e-08	0.0178555	FIGNL1	FIGNL1;IKZF1;DDC;AC020743.4;AC020743.3;GRB10;C7orf72;AC004920.3	Mean corpuscular volume	IKZF1	IKZF1
module39:7:77416439	39	7:77416439	rs6465825	1.60933e-08	0.0205901	TMEM60	TMEM60;PHTF2;RSBN1L;RSBN1L-AS1;MAGI2;PTPN12;RP5-899E9.1;GSAP	Glomerular filtration rate in non diabetics (creatinine);Chronic kidney disease;Serum albumin levels	SLC22A2;PHTF2, RSBN1L, TMEM60	RSBN1L - TMEM60
module39:7:100240191	39	7:100240191	rs4434553	1.04788e-08	0.0134068	ACTL6B	ACTL6B;TFR2;MOSPD3;GNB2;GIGYF1;PCOLCE;FBXO24;POP7;LRCH4;SAP25;EPO;AGFG2;RP11-44M6.1;NYAP1;EPHB4;TSC22D4;SLC12A9;C7orf61;PPP1R35;MEPCE;TRIP6;SRRT;ZCWPW1;UFSP1;ACHE;PILRA;PILRB;MUC3A;MUC3A;SPDYE3;MUC12;MUC17;PVRIG;GATS;STAG3;GPC2;GAL3ST4;C7orf43;TRIM56;LAMTOR4	Reticulocyte fraction of red cells	TFR2	TFR2
module39:7:107495434	39	7:107495434	rs886774	8.78077e-09	0.0112343	DLD	DLD;LAMB1;SLC26A3;CBLL1;LAMB4;SLC26A4;BCAP29;DUS4L;NRCAM;GPR22	Ulcerative colitis	LAMB1	PIGCP2 - DLD
module39:8:60132194	39	8:60132194	rs10113215	0	0	RP11-379I19.1	RP11-379I19.1;RP11-379I19.3;TOX	Myopia	TOX
module39:8:60178721	39	8:60178721	rs10089517	1.33227e-14	1.70453e-08	RP11-379I19.1	RP11-379I19.1;RP11-379I19.3;TOX	Spherical equivalent (joint analysis main effects and education interaction);Myopia;Visceral adipose tissue/subcutaneous adipose tissue ratio;Hyperopia;Spherical equivalent	TOX;TOX, CA8;NR
module39:8:79575804	39	8:79575804	rs1021156	7.9825e-14	1.0213e-07	ZC2HC1A	ZC2HC1A;IL7;PKIA;RP11-79H23.3;RP11-594N15.2	Multiple sclerosis	ZC2HC1A	PKIA - ZC2HC1A
module39:8:79657263	39	8:79657263	rs2919917	2.08944e-13	2.67328e-07	IL7	IL7;ZC2HC1A;RP11-79H23.3;PKIA;RP11-594N15.2	Lymphocyte counts;Lymphocyte percentage of white cells	IL7	IL7
module39:8:129004975	39	8:129004975	rs11786130	4.03011e-14	5.15621e-08	TMEM75	TMEM75;MYC;CASC11	Sum eosinophil basophil counts;Eosinophil counts	PVT1	PVT1
module39:8:130607775	39	8:130607775	rs16904123	2.05955e-09	0.00263503	RP11-419K12.1	RP11-419K12.1;GSDMC;RP11-26E5.1;CCDC26;FAM49B;RP11-473O4.4;RP11-473O4.3;LINC00977;ASAP1	Neutrophil percentage of granulocytes;Neutrophil percentage of white cells	CCDC26	CCDC26
module39:8:130613614	39	8:130613614	rs10098310	0	0	RP11-419K12.1	RP11-419K12.1;GSDMC;RP11-26E5.1;FAM49B;CCDC26;RP11-473O4.4;RP11-473O4.3;LINC00977;ASAP1	White blood cell count	MLZE, FAM49B	CCDC26
module39:8:130624105	39	8:130624105	rs1991866	0	0	RP11-419K12.1	RP11-419K12.1;GSDMC;RP11-26E5.1;FAM49B;CCDC26;RP11-473O4.4;RP11-473O4.3;LINC00977;ASAP1	Monocyte-lymphocyte ratio;Inflammatory bowel disease;Monocyte count;White blood cell count (monocyte);Ulcerative colitis;Red blood cell count;Mean spheric corpuscular volume;Mean corpuscular volume;CD34 on Hematopoietic Stem Cell	intergenic;NR;Intergenic;CCDC26;	CCDC26
module39:9:117690758	39	9:117690758	rs10982456	2.69366e-11	3.44632e-05	TNFSF8	TNFSF8;TNC;TNFSF15;RP11-523L1.2;DEC1;RP11-402G3.3;RP11-402G3.5;C9orf91;RP11-445L6.3;ATP6V1G1	Eosinophil percentage of white cells;Neutrophil percentage of granulocytes;Eosinophil percentage of granulocytes;Eosinophil counts	TNFSF8	TNFSF8, DELEC1
module39:10:6037726	39	10:6037726	rs7911500	1.24357e-08	0.0159105	IL2RA	IL2RA;IL15RA;RBM17;FBXO18;ANKRD16;PFKFB3;RP11-318E3.9;GDI2;RP11-563J2.2;FAM208B;DKFZP667F0711;ASB13;RP11-336A10.4;RP11-336A10.5;RP13-463N16.6;PRKCQ;CALML3;CALML5	Inflammatory biomarkers;Soluble interleukin-2 receptor subunit alpha;Non-albumin protein levels	IL2RA;IL2RA, IL15RA, RMB17;NR	IL15RA - IL2RA
module39:10:6098824	39	10:6098824	rs706779	8.74848e-10	0.0011193	RBM17	RBM17;IL2RA;PFKFB3;IL15RA;FBXO18;ANKRD16;RP11-563J2.2;RP11-318E3.9;GDI2;DKFZP667F0711;PRKCQ;FAM208B;ASB13;RP11-336A10.4;RP11-336A10.5;RP13-463N16.6	Vitiligo;Graves' disease;Autoimmune thyroid diseases (Graves disease or Hashimoto's thyroiditis);CD25 on IgD- CD38- B cell;Type 1 diabetes	IL2RA;RBM17, IL2RA, PFKB3;	IL2RA
module39:10:6098949	39	10:6098949	rs706778	3.29416e-10	0.000421462	RBM17	RBM17;IL2RA;PFKFB3;IL15RA;FBXO18;ANKRD16;RP11-563J2.2;RP11-318E3.9;GDI2;DKFZP667F0711;PRKCQ;FAM208B;ASB13;RP11-336A10.4;RP11-336A10.5;RP13-463N16.6	Rheumatoid arthritis;Pediatric autoimmune diseases;Arthritis (juvenile idiopathic);Rheumatoid arthritis (rheumatoid factor and/or anti-cyclic citrullinated peptide seropositive);Autoimmune traits	IL2RA;	IL2RA
module39:10:6101713	39	10:6101713	rs3118470	7.02181e-11	8.98385e-05	RBM17	RBM17;IL2RA;PFKFB3;IL15RA;FBXO18;ANKRD16;RP11-563J2.2;RP11-318E3.9;DKFZP667F0711;GDI2;PRKCQ;FAM208B;ASB13;RP11-336A10.4;RP11-336A10.5;RP13-463N16.6	Multiple sclerosis;Alopecia areata;Type 1 diabetes;Autoimmune traits (pleiotropy);Rheumatoid arthritis	IL2RA;IL15RA, IL2RA	IL2RA
module39:10:6108340	39	10:6108340	rs10795791	2.14728e-12	2.74728e-06	RBM17	RBM17;IL2RA;PFKFB3;IL15RA;FBXO18;ANKRD16;RP11-563J2.2;RP11-318E3.9;DKFZP667F0711;GDI2;PRKCQ;FAM208B;ASB13;RP11-336A10.4;RP11-336A10.5;RP13-463N16.6	Rheumatoid arthritis;Rheumatoid arthritis (ACPA-positive);Eosinophil counts;Type 1 diabetes;Eosinophil percentage of white cells	IL2RA;IR2RA	IL2RA - RPL32P23
module39:10:6108439	39	10:6108439	rs4147359	1.69731e-10	0.000217157	RBM17	RBM17;IL2RA;PFKFB3;IL15RA;FBXO18;ANKRD16;RP11-563J2.2;RP11-318E3.9;DKFZP667F0711;GDI2;PRKCQ;FAM208B;ASB13;RP11-336A10.4;RP11-336A10.5;RP13-463N16.6	Primary sclerosing cholangitis	IL2RA	IL2RA - RPL32P23
module39:10:6110875	39	10:6110875	rs7090530	2.05513e-12	2.62938e-06	RBM17	RBM17;IL2RA;PFKFB3;IL15RA;FBXO18;ANKRD16;RP11-563J2.2;RP11-318E3.9;DKFZP667F0711;GDI2;PRKCQ;FAM208B;ASB13;RP11-336A10.4;RP11-336A10.5;RP13-463N16.6	Autoimmune thyroid disease;Medication use (thyroid preparations);Hypothyroidism	IL2RA;	IL2RA - RPL32P23
module39:10:8465203	39	10:8465203	rs2485713	1.23032e-08	0.015741	RP11-543F8.2	RP11-543F8.2;RP5-1119O21.2;LINC00708;GATA3;RP11-379F12.3;RP11-379F12.4;GATA3-AS1;RP11-428L9.1	Monocyte count;Non-albumin protein levels	RP11-543F8.2;NR	LINC00708 - KRT8P37
module39:10:30728101	39	10:30728101	rs1042058	3.28376e-08	0.0420131	MAP3K8	MAP3K8;RP11-253D19.1;MTPAP;RP11-253D19.2;LYZL2;RP11-14C22.3;RP11-14C22.6;ZNF438;KIAA1462	Inflammatory bowel disease;Crohn's disease;Ulcerative colitis	MAP3K8;NR	MAP3K8
module39:10:81032532	39	10:81032532	rs1250546	0	0	PPIF	PPIF;ZCCHC24;ZMIZ1;RP11-342M3.1;AL133481.1;EIF5AL1;RP11-481G8.2;SFTPA2;SFTPA1;RP11-589B3.6;RP11-506M13.3;NUTM2B	Inflammatory bowel disease;Psoriasis;Crohn's disease	intergenic;ZMIZ1;NR	ZMIZ1
module39:10:81032885	39	10:81032885	rs1250544	0	0	PPIF	PPIF;ZCCHC24;ZMIZ1;RP11-342M3.1;AL133481.1;EIF5AL1;RP11-481G8.2;SFTPA2;SFTPA1;RP11-589B3.6;RP11-506M13.3;NUTM2B	Crohn's disease and psoriasis;Psoriasis vulgaris	ZMIZ1	ZMIZ1
module39:10:81045207	39	10:81045207	rs1250569	0	0	PPIF	PPIF;ZCCHC24;ZMIZ1;RP11-342M3.1;AL133481.1;EIF5AL1;SFTPA2;RP11-481G8.2;SFTPA1;RP11-589B3.6;RP11-506M13.3;NUTM2B	Crohn's disease;Neutrophil percentage of white cells;Lymphocyte percentage of white cells;Neutrophil count	ZMIZ1	ZMIZ1
module39:10:81046453	39	10:81046453	rs1250566	0	0	PPIF	PPIF;ZCCHC24;RP11-342M3.1;ZMIZ1;AL133481.1;EIF5AL1;SFTPA2;RP11-481G8.2;SFTPA1;RP11-589B3.6;RP11-506M13.3;NUTM2B	Inflammatory bowel disease;Takayasu arteritis	NR;ZMIZ1	ZMIZ1
module39:10:81047383	39	10:81047383	rs1250563	0	0	PPIF	PPIF;ZCCHC24;RP11-342M3.1;ZMIZ1;AL133481.1;EIF5AL1;SFTPA2;RP11-481G8.2;SFTPA1;RP11-589B3.6;RP11-506M13.3;NUTM2B	Pediatric autoimmune diseases	ZMIZ1	ZMIZ1
module39:10:81048611	39	10:81048611	rs1782645	1.55431e-15	1.98862e-09	PPIF	PPIF;ZCCHC24;RP11-342M3.1;AL133481.1;ZMIZ1;EIF5AL1;SFTPA2;RP11-481G8.2;SFTPA1;RP11-589B3.6;RP11-506M13.3;NUTM2B	Multiple sclerosis	ZMIZ1	ZMIZ1
module39:10:81058027	39	10:81058027	rs1250552	0	0	PPIF	PPIF;ZCCHC24;RP11-342M3.1;AL133481.1;EIF5AL1;ZMIZ1;SFTPA2;RP11-481G8.2;SFTPA1;RP11-589B3.6;RP11-506M13.3;NUTM2B	Celiac disease	ZMIZ1	ZMIZ1
module39:10:81060317	39	10:81060317	rs1250550	4.22995e-14	5.41189e-08	PPIF	PPIF;ZCCHC24;RP11-342M3.1;AL133481.1;EIF5AL1;ZMIZ1;SFTPA2;RP11-481G8.2;SFTPA1;RP11-589B3.6;RP11-506M13.3;NUTM2B	Marginal zone lymphoma or multiple sclerosis;Inflammatory bowel disease (early onset);Multiple sclerosis;Crohn's disease;Ankylosing spondylitis;Inflammatory bowel disease	ZMIZ1	ZMIZ1
module39:10:90759724	39	10:90759724	rs4406737	9.54807e-09	0.012216	FAS	FAS;ACTA2;STAMBPL1;ANKRD22;LIPM;CH25H;LIPA;LIPN;LIPK;IFIT2;IFIT3;LIPF;IFIT1B;IFIT1;LIPJ;IFIT5;SLC16A12	Chronic lymphocytic leukemia	ACTA2, FAS	FAS
module39:10:90762376	39	10:90762376	rs7069750	2.86791e-08	0.0366927	FAS	FAS;ACTA2;STAMBPL1;ANKRD22;LIPM;CH25H;LIPA;LIPN;LIPK;IFIT2;IFIT3;LIPF;IFIT1B;IFIT1;IFIT5;LIPJ;SLC16A12	Juvenile idiopathic arthritis (oligoarticular or rheumatoid factor-negative polyarticular)	FAS	FAS
module39:10:94436851	39	10:94436851	rs7911264	6.32827e-15	8.09653e-09	HHEX	HHEX;KIF11;EXOC6;IDE;CYP26C1;MARCH5;CYP26A1	Inflammatory bowel disease	intergenic;HHEX, IDE, KIF11	EIF2S2P3 - HHEX
module39:10:94450233	39	10:94450233	rs9420589	3.01648e-13	3.85935e-07	HHEX	HHEX;KIF11;EXOC6;IDE;CYP26C1;CYP26A1;MARCH5	Calcium levels	NR	HHEX
module39:10:94462882	39	10:94462882	rs1111875	2.18754e-10	0.000279878	HHEX	HHEX;KIF11;EXOC6;IDE;CYP26C1;CYP26A1;MARCH5	Type 2 diabetes	HHEX;HHEX-IDE;HHEX, IDE;NR	HHEX - Y_RNA
module39:10:94465559	39	10:94465559	rs5015480	4.05707e-11	5.1907e-05	HHEX	HHEX;KIF11;EXOC6;IDE;CYP26C1;CYP26A1;MARCH5	Type 2 diabetes;Insulin levels in response to oral glucose tolerance test (30 minutes)	HHEX;HHEX, IDE;HHEX, EXOC6	HHEX - Y_RNA
module39:10:94481917	39	10:94481917	rs7923837	1.44033e-08	0.0184279	HHEX	HHEX;EXOC6;KIF11;IDE;CYP26C1;CYP26A1;MARCH5	Birth length (MTAG);Body mass index;Multiple sclerosis;Time-dependent creatinine clearance change response to tenofovir treatment in HIV infection (time and treatment arm interaction)	NR;HHEX, EXOC6;HHEX	Y_RNA - NA
module39:10:94485211	39	10:94485211	rs2497306	1.26565e-14	1.61931e-08	HHEX	HHEX;EXOC6;KIF11;IDE;CYP26C1;CYP26A1;MARCH5	Dehydroepiandrosterone sulphate levels;Type 2 diabetes (adjusted for BMI);Type ii diabetes	HHEX;	Y_RNA - EXOC6
module39:10:105675946	39	10:105675946	rs9419958	3.70224e-09	0.00473672	OBFC1	OBFC1;SLK;COL17A1;SFR1;WDR96;GSTO1;SH3PXD2A;GSTO2;ITPRIP;RP11-127L20.3;NEURL;CCDC147;CALHM3;CALHM1;CALHM2	Uterine fibroids;Keratinocyte cancer (MTAG);Basal cell carcinoma;Telomere length;Leukocyte telomere length	OBFC1, SLK;OBFC1;STN1, OBFC1	STN1
module39:10:105676465	39	10:105676465	rs9420907	4.0392e-09	0.00516784	OBFC1	OBFC1;SLK;COL17A1;SFR1;WDR96;GSTO1;SH3PXD2A;GSTO2;ITPRIP;RP11-127L20.3;NEURL;CCDC147;CALHM3;CALHM1;CALHM2	Telomere length;Platelet count;Plateletcrit;Melanoma	OBFC1;NR;	STN1
module39:10:105677897	39	10:105677897	rs4387287	3.9414e-12	5.04272e-06	OBFC1	OBFC1;SLK;COL17A1;SFR1;WDR96;GSTO1;SH3PXD2A;GSTO2;ITPRIP;RP11-127L20.3;NEURL;CCDC147;CALHM3;CALHM1;CALHM2	Diastolic blood pressure;Systolic blood pressure;Hypertension;Telomere length;IDP dMRI ProbtrackX MD slf r	OBFC1;	STN1
module39:11:128185850	39	11:128185850	rs10893844	6.35693e-09	0.0081332	RP11-702B10.1	RP11-702B10.1;RP11-702B10.2;ETS1;RP11-264E20.2;RP11-264E20.1;FLI1	Eosinophil percentage of white cells;Eosinophil counts;White blood cell count (basophil);Basophil percentage of granulocytes;Basophil percentage of white cells;Endometriosis or asthma (pleiotropy)	intergenic;;NR	LINC02098 - ETS1
module39:11:128187383	39	11:128187383	rs7127307	7.6298e-10	0.000976173	RP11-702B10.1	RP11-702B10.1;RP11-702B10.2;ETS1;RP11-264E20.2;RP11-264E20.1;FLI1	Atopic dermatitis;Eczema	ETS1	LINC02098 - ETS1
module39:11:128380974	39	11:128380974	rs11221332	2.44096e-09	0.00312302	ETS1	ETS1;RP11-264E20.2;RP11-264E20.1;FLI1;RP11-702B10.1;KCNJ1;RP11-702B10.2;KCNJ5;C11orf45;TP53AIP1;ARHGAP32	Chronic inflammatory diseases (ankylosing spondylitis, Crohn's disease, psoriasis, primary sclerosing cholangitis, ulcerative colitis) (pleiotropy);Celiac disease;Ulcerative colitis;Inflammatory bowel disease;Intraocular pressure;Platelet-to-lymphocyte ratio;Non-albumin protein levels	ETS1;;NR	ETS1
module39:11:128391937	39	11:128391937	rs61907765	8.09927e-09	0.0103624	ETS1	ETS1;RP11-264E20.2;RP11-264E20.1;FLI1;RP11-702B10.1;KCNJ1;RP11-702B10.2;KCNJ5;C11orf45;TP53AIP1;ARHGAP32	Celiac disease	ETS1	ETS1
module39:11:128403208	39	11:128403208	rs6590334	1.11022e-16	1.42044e-10	ETS1	ETS1;RP11-264E20.2;RP11-264E20.1;FLI1;KCNJ1;RP11-702B10.1;RP11-702B10.2;KCNJ5;C11orf45;TP53AIP1;ARHGAP32	Psoriasis	ETS1	ETS1
module39:11:128406438	39	11:128406438	rs3802826	5.79536e-14	7.41472e-08	ETS1	ETS1;RP11-264E20.2;RP11-264E20.1;FLI1;KCNJ1;RP11-702B10.1;KCNJ5;RP11-702B10.2;C11orf45;TP53AIP1;ARHGAP32	Psoriasis;Psoriasis vulgaris	ETS1	ETS1
module39:12:6492649	39	12:6492649		1.54173e-10	0.000197252	LTBR	LTBR;RP1-102E24.8;SCNN1A;TNFRSF1A;CD27;TAPBPL;PLEKHG6;VAMP1;MRPL51;NCAPD2;GAPDH;IFFO1;NOP2;CD9;CHD4;RP3-454B23.1;LPAR5;ACRBP;ING4;ZNF384;PIANP;COPS7A;RP4-761J14.10;MLF2;PTMS;LAG3;CD4;VWF;GPR162;GNB3;CDCA3;USP5;TPI1;SPSB2;LRRC23
module39:12:6493351	39	12:6493351	rs10849448	1.05471e-14	1.34942e-08	LTBR	LTBR;RP1-102E24.8;SCNN1A;TNFRSF1A;CD27;TAPBPL;PLEKHG6;VAMP1;MRPL51;NCAPD2;GAPDH;IFFO1;NOP2;CD9;CHD4;RP3-454B23.1;LPAR5;ACRBP;ING4;ZNF384;PIANP;COPS7A;RP4-761J14.10;MLF2;PTMS;LAG3;CD4;VWF;GPR162;GNB3;CDCA3;USP5;TPI1;SPSB2;LRRC23	Mosaic loss of chromosome Y (Y chromosome dosage);Tonsillectomy;Juvenile idiopathic arthritis (oligoarticular or rheumatoid factor-negative polyarticular);Monocyte percentage of white cells;Granulocyte percentage of myeloid white cells;Monocyte count;Eosinophil percentage of white cells;Aspartate aminotransferase levels;Plateletcrit;Platelet distribution width	LTBR;NR;	LTBR
module39:12:9910164	39	12:9910164	rs4763879	2.11481e-08	0.0270574	CD69	CD69;CLECL1;RP11-75L1.1;KLRF1;CLEC2D;CLEC2B;KLRF2;CLEC2A;KLRB1;AC091814.2;AC091814.3;CLEC12A;CLEC1B;CLEC12B;CLEC9A;CLEC1A;CLEC7A;RP13-735L24.1;OLR1;TMEM52B;GABARAPL1;KLRD1	Type 1 diabetes	CD69	CD69
module39:12:14587301	39	12:14587301	rs3213764	0	0	ATF7IP	ATF7IP;PLBD1;GUCY2C;RP11-134N1.2;HIST4H4;H2AFJ;WBP11;C12orf60;SMCO3;ART4;MGP;ERP27	Prostate-specific antigen levels	ATF7IP	ATF7IP
module39:12:14653867	39	12:14653867	rs2900333	1.31076e-08	0.0167702	PLBD1	PLBD1;GUCY2C;ATF7IP;HIST4H4;H2AFJ;RP11-134N1.2;WBP11;C12orf60;SMCO3;ART4;MGP;ERP27;ARHGDIB;PDE6H	Testicular germ cell tumor;Testicular germ cell cancer	ATF7IP;ATF7IP, PLBD1	ATF7IP
module39:12:57036023	39	12:57036023	rs2950393	6.83384e-09	0.00874336	ATP5B	ATP5B;PTGES3;BAZ2A;NACA;PRIM1;HSD17B6;RBMS2;GLS2;SPRYD4;MIP;TIMELESS;SDR9C7;APOF;STAT2;IL23A;RDH16;PAN2;CNPY2;GPR182;HBCBP;RP11-977G19.10;ZBTB39;TAC3;CS;COQ10A;MYO1A;ANKRD52;SLC39A5;TMEM194A;NABP2;RNF41;NAB2;STAT6;SMARCC2;MYL6;LRP1;MYL6B	Platelet distribution width	ATP5B	ATP5F1B
module39:12:57055291	39	12:57055291	rs2950390	2.03011e-08	0.0259737	PTGES3	PTGES3;ATP5B;NACA;BAZ2A;PRIM1;HSD17B6;RBMS2;GLS2;SPRYD4;MIP;TIMELESS;SDR9C7;RDH16;APOF;STAT2;IL23A;GPR182;HBCBP;ZBTB39;PAN2;TAC3;CNPY2;MYO1A;RP11-977G19.10;CS;TMEM194A;COQ10A;ANKRD52;NAB2;SLC39A5;STAT6;NABP2;RNF41;LRP1;SMARCC2	Mean platelet volume	PTGES3, BAZ2A	ATP5F1B - PTGES3
module39:12:111708458	39	12:111708458	rs1265564	0	0	FAM109A	FAM109A;RP3-473L9.4;SH2B3;ATXN2;CUX2;RP1-46F2.3;RP1-46F2.2;MYL2;BRAP;ACAD10;CCDC63;RP1-74B13.2;RP11-162P23.2;ALDH2	Mean arterial pressure x alcohol consumption interaction (2df test);Parental longevity (combined parental attained age, Martingale residuals);Systolic blood pressure x alcohol consumption interaction (2df test);Type 1 diabetes;Diastolic blood pressure x depressive symptoms interaction (2df test);Hair color	CUX2;NR;	CUX2
module39:12:111800258	39	12:111800258	rs3809272	0	0	FAM109A	FAM109A;RP3-473L9.4;SH2B3;ATXN2;BRAP;ACAD10;CUX2;RP11-162P23.2;ALDH2;RP1-46F2.3;RP1-46F2.2;RP3-462E2.3;MYL2;MAPKAPK5-AS1;MAPKAPK5	Platelet count;Total testosterone levels;Mitochondrial DNA levels;Vertical cup-disc ratio	FAM109A;NR	PHETA1
module39:12:111833788	39	12:111833788	rs10774624	0	0	SH2B3	SH2B3;RP3-473L9.4;FAM109A;ATXN2;BRAP;ACAD10;RP11-162P23.2;CUX2;ALDH2;RP3-462E2.3;MAPKAPK5-AS1;RP1-46F2.3;MAPKAPK5;RP1-46F2.2;MYL2	Rheumatoid arthritis;Vitiligo;Systolic blood pressure;Intraocular pressure;Preeclampsia (maternal genotype effect);Monokine induced by gamma interferon levels;Interferon gamma-induced protein 10 levels;Interleukin-27 levels;C-X-C motif chemokine 16 levels;Glycated hemoglobin levels;Peripheral artery disease in non diabetes;Eosinophil counts	SH2B3, PTPN11;SH2B3, ATXN2;SH2B3;SHB3/ATXN2;;NR	LINC02356
module39:12:111865049	39	12:111865049	rs7310615	0	0	SH2B3	SH2B3;ATXN2;RP3-473L9.4;FAM109A;BRAP;ACAD10;RP11-162P23.2;ALDH2;RP3-462E2.3;CUX2;MAPKAPK5-AS1;MAPKAPK5;RP3-462E2.5;RP1-46F2.3;RP1-46F2.2	HDL cholesterol levels x alcohol consumption (drinkers vs non-drinkers) interaction (2df);LDL cholesterol levels x alcohol consumption (drinkers vs non-drinkers) interaction (2df);LDL cholesterol levels x alcohol consumption (regular vs non-regular drinkers) interaction (2df);Mean arterial pressure x alcohol consumption interaction (2df test);Mean arterial pressure x alcohol consumption (light vs…	SH2B3;NR;SH2B3, ATXN2;	SH2B3
module39:12:111884608	39	12:111884608	rs3184504	0	0	ATXN2	ATXN2;SH2B3;RP3-473L9.4;FAM109A;BRAP;ACAD10;RP11-162P23.2;ALDH2;RP3-462E2.3;MAPKAPK5-AS1;MAPKAPK5;CUX2;RP3-462E2.5;TMEM116;RP1-46F2.3	Parental longevity (father's age at death);Low density lipoprotein cholesterol levels;Colorectal cancer;Diastolic blood pressure;Glaucoma (multi-trait analysis);Small vessel stroke (CCSp classification);Small vessel stroke (CCS or TOAST classification);Intraocular pressure;Hemoglobin levels;HDL cholesterol levels;Apolipoprotein A1 levels;Type 1 diabetes autoantibodies in high risk HLA genotype in…	SH2B3, ATXN2;NR;SH2B3;ATXN2, SH2B3;CUX2, BRAP, ACAD10, SH2B3;SH2B3, CUX2, BRAP, ACAD10;SH2B3, ATXN2, LOC100101246, BRAP, NAA25, C12orf51, PTPN11;	SH2B3, ATXN2
module39:12:111904371	39	12:111904371	rs4766578	0	0	ATXN2	ATXN2;SH2B3;RP3-473L9.4;FAM109A;BRAP;ACAD10;RP11-162P23.2;ALDH2;RP3-462E2.3;MAPKAPK5-AS1;MAPKAPK5;RP3-462E2.5;CUX2;TMEM116	Smoking initiation (ever regular vs never regular);Birth weight;Heart failure;Smoking initiation;Coronary artery disease;Vitiligo;Smoking status (ever vs never smokers);Immature fraction of reticulocytes;High light scatter reticulocyte count;Reticulocyte fraction of red cells;Sj√∂gren's syndrome;High light scatter reticulocyte percentage of red cells;HDL cholesterol;Reaction time;Tumor necrosis f…	ATXN2;NR;SH2B3;	ATXN2
module39:12:111910219	39	12:111910219	rs10774625	0	0	ATXN2	ATXN2;SH2B3;RP3-473L9.4;FAM109A;BRAP;ACAD10;RP11-162P23.2;ALDH2;RP3-462E2.3;MAPKAPK5-AS1;MAPKAPK5;RP3-462E2.5;CUX2;TMEM116	Estimated glomerular filtration rate;Coronary artery disease (myocardial infarction, percutaneous transluminal coronary angioplasty, coronary artery bypass grafting, angina or chromic ischemic heart disease);Glycated hemoglobin levels;Parental longevity (father's age at death or father's attained age);Hypertension;Systemic lupus erythematosus;Hypothyroidism;Retinal vascular caliber;Left ventricle…	ATXN2;SH2B3;NR;SH2B3, ATXN2, PTPN11;SH2B3, ATXN2;ATXN2, SH2B3, BRAP;	ATXN2
module39:12:111973358	39	12:111973358	rs597808	0	0	ATXN2	ATXN2;BRAP;SH2B3;ACAD10;RP3-473L9.4;FAM109A;RP11-162P23.2;ALDH2;RP3-462E2.3;MAPKAPK5-AS1;MAPKAPK5;RP3-462E2.5;TMEM116;ERP29;NAA25	Gastroesophageal reflux disease;Diastolic blood pressure x alcohol consumption interaction (2df test);Systolic blood pressure x alcohol consumption interaction (2df test);Smoking status (ever vs never smokers);Apolipoprotein B levels;LDL cholesterol levels;Low density lipoprotein cholesterol levels;Hematocrit;Hemoglobin concentration;Hypothyroidism;Colorectal cancer or advanced adenoma;Systemic l…	ATXN2, BRAP, SH2B3;ATXN2;;ATXN2/SH2B3;SH2B3;NR	ATXN2
module39:12:112007756	39	12:112007756	rs653178	0	0	BRAP	BRAP;ACAD10;ATXN2;SH2B3;RP11-162P23.2;ALDH2;RP3-473L9.4;FAM109A;RP3-462E2.3;MAPKAPK5-AS1;MAPKAPK5;RP3-462E2.5;TMEM116;ERP29;NAA25	Mean arterial pressure;Eosinophil percentage of white cells;Myocardial infarction;Eosinophil counts;Chronic kidney disease;Diastolic blood pressure;Blood pressure;Celiac disease;Celiac disease or Rheumatoid arthritis;Urate levels;Thyroid peroxidase antibody positivity;Thyroid peroxidase antibody levels;Peripheral artery disease;Type 1 diabetes;Alopecia areata;Allergic disease (asthma, hay fever o…	ATXN2, SH2B3;ATXN2;SH2B3;SH2B3, ATXN2;ATXN2, PTPN11;ATXN2, SH2B3, LNK;NR;SH2B3, ALDH2, ATXN2;SH2B3, BRAP, ACAD10, ALDH2, TMEM116, NAA25, ATXN2, MAPKAPK5, ERP29, RP11-162P23.2;	ATXN2
module39:12:112023067	39	12:112023067	rs11065961	1.21654e-10	0.000155647	BRAP	BRAP;ACAD10;ATXN2;RP11-162P23.2;SH2B3;ALDH2;RP3-473L9.4;FAM109A;RP3-462E2.3;MAPKAPK5-AS1;MAPKAPK5;RP3-462E2.5;TMEM116;ERP29;NAA25	Platelet distribution width;Plateletcrit;Concentration of large LDL particles;Triglycerides to total lipids ratio in small VLDL	ATXN2;	ATXN2
module39:12:112059557	39	12:112059557	rs11065979	0	0	BRAP	BRAP;ACAD10;RP11-162P23.2;ALDH2;ATXN2;RP3-462E2.3;SH2B3;MAPKAPK5-AS1;MAPKAPK5;RP3-473L9.4;FAM109A;RP3-462E2.5;TMEM116;ERP29;NAA25	Mean arterial pressure x alcohol consumption interaction (2df test);Diastolic blood pressure x alcohol consumption (light vs heavy) interaction (2df test);Mean arterial pressure x alcohol consumption (light vs heavy) interaction (2df test);Parental longevity (combined parental attained age, Martingale residuals);Diastolic blood pressure;Diastolic blood pressure x alcohol consumption interaction (…	BRAP;NR;SH2B3, ATXN2;SH2B3, BRAP, ALDH2;Intergenic;ATXN2, BRAP;intergenic;BRAP, MAPKAPK5;ATXN2, BRAP, SH2B3;ATXN2;	ATXN2-AS - BRAP
module39:12:112072424	39	12:112072424	rs11065987	0	0	BRAP	BRAP;ACAD10;RP11-162P23.2;ALDH2;RP3-462E2.3;ATXN2;MAPKAPK5-AS1;MAPKAPK5;SH2B3;RP3-462E2.5;RP3-473L9.4;FAM109A;TMEM116;ERP29;NAA25;TRAFD1	Low density lipoprotein cholesterol levels;Hemoglobin levels;Total cholesterol levels;Body mass index;Hematocrit;Hemoglobin;Cholesterol, total;LDL cholesterol;Coronary artery disease or large artery stroke;Tetralogy of Fallot;Coronary artery disease or ischemic stroke;Asthma;Primary biliary cholangitis;High density lipoprotein cholesterol levels;Cancer	NR;ALDH2;BRAP;SH2B3;TRAFD1;SH2B3, ATXN2;PTPN11;CUX2, FAM109A, SH2B3, ATXN2, ACAD10, ALDH2, MAPKAPK5-AS1, MAPKAPK5, ADAM1A, TMEM116, ERP29, NAA25, TRAFD1;ATXN2, SH2B3, TRAFD1, ALDH2	ATXN2-AS - BRAP
module39:12:112486818	39	12:112486818	rs17696736	0	0	NAA25	NAA25;ERP29;TRAFD1;HECTD4;TMEM116;RP3-462E2.5;MAPKAPK5;MAPKAPK5-AS1;RP3-462E2.3;ALDH2;RP11-162P23.2;RPL6;ACAD10;PTPN11;BRAP	Mean arterial pressure x alcohol consumption interaction (2df test);Diastolic blood pressure x alcohol consumption interaction (2df test);Parental longevity (combined parental attained age, Martingale residuals);Estimated glomerular filtration rate;Systolic blood pressure x alcohol consumption interaction (2df test);Low density lipoprotein cholesterol levels;Total cholesterol levels;Mean arterial…	NAA25;NR;C12orf30;SH2B3;;SH2B3, TRAFD1, PTPN11, LNK	NAA25
module39:12:112871372	39	12:112871372	rs11066301	0	0	PTPN11	PTPN11;RPL6;RPH3A;HECTD4;TRAFD1;NAA25;ERP29;OAS1	Peripheral artery disease;Systemic seropositive rheumatic diseases (Systemic sclerosis or systemic lupus erythematosus or rheumatoid arthritis or idiopathic inflammatory myopathies);Mean arterial pressure;Hematological parameters;Eosinophil counts;Platelet count;Medication use (beta blocking agents);Alanine aminotransferase levels;Apolipoprotein A1 levels;Serum albumin levels;Cystatin C plasma le…	PTPN11;NR;	PTPN11
module39:12:123796238	39	12:123796238	rs4759375	6.68268e-09	0.00854996	RP11-282O18.6	RP11-282O18.6;SBNO1;CDK2AP1;hsa-mir-8072;SETD8;C12orf65;RILPL2;SNRNP35;MPHOSPH9;RILPL1;RP11-197N18.7;RP11-486O12.2;TMED2;DDX55;EIF2B1;GTF2H3;PITPNM2;ARL6IP4;OGFOD2;TCTN2;ABCB9;RP11-338K17.8;ATP6V0A2;RP11-463O12.3;VPS37B;DNAH10;HIP1R	HDL cholesterol levels;Total cholesterol levels;HDL cholesterol;High density lipoprotein cholesterol levels;Apolipoprotein A1 levels;Concentration of medium HDL particles;Liver enzyme levels (gamma-glutamyl transferase)	;NR;SBNO1	SBNO1
module39:13:74704287	39	13:74704287	rs9600235	1.33227e-15	1.70453e-09	LINC00402	LINC00402;AL355390.1;LINC00347;KLF12	Eosinophil percentage of white cells	KLF12	KLF12
module39:14:23589057	39	14:23589057	rs2239633	1.5166e-08	0.0194037	CEBPE	CEBPE;SLC7A8;C14orf119;ACIN1;C14orf164;CDH24;PSMB11;PSMB5;C14orf93;AJUBA;HOMEZ;RP11-298I3.5;HAUS4;PPP1R3E;BCL2L2;BCL2L2-PABPN1;PRMT5;PABPN1;AL049829.1;RBM23;SLC22A17;EFS;REM2;LRP10;IL25;CMTM5;MYH6;MMP14;MRPL52;MYH7;AL135998.1;SLC7A7;NGDN;OXA1L;ZFHX2;THTPA;AP1G2;JPH4;OR6J1	Acute lymphoblastic leukemia (childhood);Acute lymphoblastic leukemia (B-cell precursor);Eosinophil percentage of white cells;Eosinophil counts;Eosinophil percentage of granulocytes;Acute lymphoblastic leukemia in childhood (B cell precursor)	CEBPE;NR;	CEBPE - SLC7A8
module39:14:23589349	39	14:23589349	rs2239630	9.96092e-13	1.27442e-06	CEBPE	CEBPE;SLC7A8;C14orf119;ACIN1;C14orf164;CDH24;PSMB11;PSMB5;C14orf93;AJUBA;HOMEZ;RP11-298I3.5;HAUS4;PPP1R3E;BCL2L2;BCL2L2-PABPN1;PRMT5;PABPN1;AL049829.1;RBM23;SLC22A17;EFS;REM2;LRP10;IL25;CMTM5;MYH6;MMP14;MRPL52;MYH7;AL135998.1;SLC7A7;NGDN;OXA1L;ZFHX2;THTPA;AP1G2;JPH4;OR6J1	B-cell acute lymphoblastic leukaemia;Monocyte count;Basophil count;Neutrophil percentage of granulocytes;Sum eosinophil basophil counts;Monocyte percentage of white cells;Granulocyte percentage of myeloid white cells;Neutrophil percentage of white cells;Basophil percentage of white cells;Lymphocyte-to-monocyte ratio	CEBPE;NR;	CEBPE - SLC7A8
module39:15:60781513	39	15:60781513	rs3743266	1.50943e-10	0.00019312	RORA	RORA;NARG2;ANXA2;RP11-82L7.4;FOXB1	Menarche (age at onset);Height;Male puberty timing (late vs. average onset facial hair);Male puberty timing (age at voice breaking MTAG)	RORA;NR;	RORA-AS1, RORA
module39:15:80255209	39	15:80255209	rs2562754	1.40109e-09	0.00179259	BCL2A1	BCL2A1;C15ORF37;C15orf37;ST20;ZFAND6;ST20-MTHFS;RP11-38G5.4;MTHFS;RP11-38G5.2;FAH;RP11-2E17.2;RP11-2E17.1;LINC00927;RP11-210M15.2;ARNT2	Eosinophil percentage of granulocytes;Eosinophil counts	BCL2A1	BCL2A1
module39:15:80260014	39	15:80260014	rs8026803	5.0584e-12	6.47183e-06	BCL2A1	BCL2A1;C15ORF37;C15orf37;ST20;ZFAND6;ST20-MTHFS;RP11-38G5.4;MTHFS;RP11-38G5.2;FAH;RP11-2E17.2;RP11-2E17.1;LINC00927;RP11-210M15.2;ARNT2	Eosinophil counts;Eosinophil percentage of white cells;Monocyte count;Lymphocyte-to-monocyte ratio	BCL2A1;	BCL2A1
module39:16:11062936	39	16:11062936	rs17229044	1.721e-08	0.0220189	CLEC16A	CLEC16A;DEXI;CIITA;TVP23A;NUBP1;RP11-396B14.2;RMI2;SOCS1;TNP2;PRM3;PRM2;PRM1;TEKT5;CTD-3088G3.8;EMP2;RP11-27M24.3	Lymphocyte counts	CLEC16A;NR	CLEC16A
module39:16:11194080	39	16:11194080	rs3862469	6.39488e-13	8.18176e-07	RP11-396B14.2	RP11-396B14.2;RMI2;SOCS1;CLEC16A;TNP2;DEXI;PRM3;PRM2;PRM1;CIITA;CTD-3088G3.8;TVP23A;NUBP1;LITAF;TEKT5	Alopecia areata;Atopic dermatitis	CIITA, DEXI, CLEC16A;NR	CLEC16A
module39:16:11670758	39	16:11670758	rs12930096	1.96797e-08	0.0251786	LITAF	LITAF;SNN;TXNDC11;ZC3H7A;CTD-3088G3.8;BCAR4;RSL1D1;GSPT1;PRM1;PRM2;PRM3;TNP2;SOCS1;RMI2;RP11-166B2.1;RP11-396B14.2;TNFRSF17;AC007216.2;SNX29	QT interval	LITAF	LITAF
module39:16:20364588	39	16:20364588	rs4293393	1.16738e-08	0.0149358	PDILT	PDILT;UMOD;GP2;ACSM5;ACSM2A;AC137056.1;RP11-204E4.3;ACSM2B;RP11-143N13.2;ACSM3;ACSM1;GPR139;THUMPD1;ERI2;AC004381.6;GPRC5B	Chronic kidney disease and serum creatinine levels;Cryptic phenotype that captures alpha-1-antitrypsin deficiency severity;Systolic blood pressure	UMOD;	UMOD
module39:16:20365654	39	16:20365654	rs13333226	1.04549e-08	0.0133762	PDILT	PDILT;UMOD;GP2;ACSM5;ACSM2A;AC137056.1;RP11-204E4.3;ACSM2B;RP11-143N13.2;ACSM3;ACSM1;GPR139;THUMPD1;ERI2;AC004381.6;GPRC5B	Hypertension;Diastolic blood pressure;Glomerular filtration rate in diabetes;Glomerular filtration rate in type 2 diabetes	UMOD;UMOD, PDILT;NR	UMOD
module39:16:30482494	39	16:30482494	rs11150589	2.40595e-08	0.0307823	ITGAL	ITGAL;SEPHS2;DCTPP1;ZNF768;ZNF747;ZNF747;AC002310.13;ZNF771;ZNF764;SEPT1;SEPT1;ZNF48;ZNF688;MYLPF;ZNF785;TBC1D10B;RP11-347C12.10;CD2BP2;ZNF689;PRR14;FBRS;SRCAP;RP11-347C12.1;RP11-347C12.3;RP11-2C24.4;SULT1A3;PHKG2;SLX1A;BOLA2B;C16orf93;CORO1A;RNF40;ZNF629;MAPK3;BCL7C;GDPD3;YPEL3;TBX6;PPP4C;ALDOA;CTF1;FAM57B;C16orf92;FBXL19;DOC2A;INO80E;ORAI3;HIRIP3;SETD1A;TAOK2	Ulcerative colitis;Inflammatory bowel disease;Neutrophil percentage of white cells;Lymphocyte percentage of white cells;Neutrophil-to-lymphocyte ratio;Lymphocyte counts;White blood cell count	ITGAL;NR;ITGAL, Y_RNA;Y_RNA, ITGAL;	Y_RNA - Y_RNA
module39:16:30482803	39	16:30482803	rs12716977	3.22692e-08	0.041286	ITGAL	ITGAL;SEPHS2;DCTPP1;ZNF768;ZNF747;ZNF747;AC002310.13;ZNF771;ZNF764;SEPT1;SEPT1;ZNF48;ZNF688;MYLPF;ZNF785;TBC1D10B;RP11-347C12.10;CD2BP2;ZNF689;PRR14;FBRS;SRCAP;RP11-347C12.1;RP11-347C12.3;RP11-2C24.4;PHKG2;SULT1A3;SLX1A;BOLA2B;C16orf93;CORO1A;RNF40;ZNF629;MAPK3;BCL7C;GDPD3;YPEL3;TBX6;PPP4C;ALDOA;CTF1;FAM57B;C16orf92;FBXL19;DOC2A;INO80E;ORAI3;HIRIP3;SETD1A;TAOK2	Lymphocyte counts;Lymphocyte percentage of white cells;Monocyte count;Neutrophil count;Basophil count;White blood cell count	ITGAL, Y_RNA;Y_RNA, ITGAL;	Y_RNA - Y_RNA
module39:16:30642867	39	16:30642867	rs7197475	3.28173e-11	4.19872e-05	PRR14	PRR14;FBRS;ZNF689;ZNF785;ZNF688;SRCAP;ZNF764;AC002310.13;ZNF747;ZNF747;ZNF768;RP11-2C24.4;PHKG2;C16orf93;RNF40;ZNF629;ITGAL;SEPHS2;BCL7C;DCTPP1;ZNF771;SEPT1;SEPT1;ZNF48;MYLPF;CTF1;TBC1D10B;RP11-347C12.10;CD2BP2;FBXL19;ORAI3;SETD1A;HSD3B7;AC135048.1;STX1B;STX4;RP11-347C12.1;RP11-196G11.2;RP11-347C12.3;ZNF668;ZNF668;SULT1A3;SLX1A;BOLA2B;ZNF646;CORO1A;PRSS53;RP11-196G11.1;VKORC1;BCKDK;KAT8;PRSS8	Systemic lupus erythematosus	NR	ZNF689 - PRR14
module39:16:30942625	39	16:30942625	rs10782001	1.38849e-09	0.00177646	FBXL19	FBXL19;ORAI3;SETD1A;CTF1;HSD3B7;AC135048.1;STX1B;BCL7C;STX4;RP11-196G11.2;ZNF668;ZNF668;ZNF646;PRSS53;RP11-196G11.1;ZNF629;VKORC1;RNF40;C16orf93;BCKDK;PHKG2;KAT8;RP11-2C24.4;PRSS8;PRSS36;SRCAP;FUS;PYCARD;C16orf98;FBRS;PRR14;TRIM72;PYDC1;RP11-388M20.9;ITGAM;ZNF689;ZNF785;ZNF688;ZNF764;AC002310.13;ZNF747;ZNF747;ZNF768;ITGAX;ITGAL;ITGAD;SEPHS2;COX6A2	Psoriasis	FBXL19, POL3S;FBXL19, STX1B	FBXL19
module39:16:31000809	39	16:31000809	rs13708	1.54561e-08	0.0197749	STX1B	STX1B;AC135048.1;HSD3B7;SETD1A;ORAI3;STX4;RP11-196G11.2;FBXL19;ZNF668;ZNF668;ZNF646;CTF1;PRSS53;RP11-196G11.1;VKORC1;BCKDK;KAT8;PRSS8;PRSS36;BCL7C;FUS;ZNF629;PYCARD;C16orf98;TRIM72;PYDC1;RNF40;C16orf93;RP11-388M20.9;PHKG2;RP11-2C24.4;ITGAM;SRCAP;FBRS;PRR14;ITGAX;ZNF689;ITGAD;ZNF785;ZNF688;ZNF764;COX6A2;ZNF843;AC002310.13;RP11-452L6.1;ZNF747;ZNF747;ZNF768;ARMC5;TGFB1I1;SLC5A2;C16orf58	Psoriasis	FBXL19	STX1B
module39:16:31107689	39	16:31107689	rs9923231	1.13232e-08	0.0144871	VKORC1	VKORC1;BCKDK;RP11-196G11.1;PRSS53;KAT8;ZNF646;ZNF668;PRSS8;ZNF668;PRSS36;RP11-196G11.2;STX4;FUS;PYCARD;C16orf98;STX1B;AC135048.1;HSD3B7;TRIM72;PYDC1;RP11-388M20.9;SETD1A;ORAI3;ITGAM;FBXL19;CTF1;ITGAX;BCL7C;ITGAD;ZNF629;COX6A2;RNF40;ZNF843;C16orf93;PHKG2;RP11-452L6.1;RP11-2C24.4;ARMC5;TGFB1I1;SLC5A2;C16orf58;SRCAP;AHSP;FBRS;PRR14;CTD-2014E2.2;CTD-2014E2.6;ZNF689	Warfarin maintenance dose	VKORC1	VKORC1 - BCKDK
module39:16:57075180	39	16:57075180	rs7192652	7.80974e-09	0.00999195	CPNE2	CPNE2;NLRC5;CETP;HERPUD1;FAM192A;RSPRY1;SLC12A3;ARL2BP;PLLP;NUP93;CCL22;CX3CL1;MT1X;CCL17;MT1H;MT1G;MT1F;CIAPIN1;MT1B;MT1A;COQ9;MT1M;AC026461.1;MT1E;POLR2C;DOK4;RP11-249C24.10;MT2A;MT3;CCDC102A;MT4	Eosinophil counts;Eosinophil percentage of white cells;Lymphocyte counts;Lymphocyte percentage of white cells;Neutrophil-to-lymphocyte ratio	NLRC5;NR;	NLRC5
module39:16:85946450	39	16:85946450	rs424971	6.58362e-14	8.42323e-08	IRF8	IRF8;RP11-542M13.3;RP11-542M13.2;COX4I1;EMC8;RP11-805I24.1;C16orf74;GINS2;RP11-805I24.4;RP11-805I24.3;LINC01082;GSE1;RP11-514D23.3;LINC01081;CTD-2542L18.1;RP11-118F19.1;RP11-514D23.1;LINC00917;RP11-158I3.3	Monocyte count	IRF8	IRF8
module39:16:86009760	39	16:86009760	rs12232384	1.73296e-10	0.000221719	RP11-542M13.2	RP11-542M13.2;RP11-542M13.3;IRF8;RP11-805I24.1;COX4I1;RP11-805I24.4;EMC8;RP11-805I24.3;LINC01082;RP11-514D23.3;LINC01081;C16orf74;GINS2;RP11-514D23.1;LINC00917;GSE1;RP11-158I3.3;CTD-2542L18.1;RP11-118F19.1;FENDRR	Monocyte count	intergenic	LINC02132 - NA
module39:16:86011033	39	16:86011033	rs13333054	2.92986e-10	0.000374852	RP11-542M13.2	RP11-542M13.2;RP11-542M13.3;IRF8;RP11-805I24.1;COX4I1;RP11-805I24.4;EMC8;RP11-805I24.3;LINC01082;RP11-514D23.3;LINC01081;C16orf74;GINS2;RP11-514D23.1;LINC00917;GSE1;RP11-158I3.3;CTD-2542L18.1;RP11-118F19.1;FENDRR	Multiple sclerosis;Rheumatoid arthritis	IRF8	LINC02132 - LINC01082
module39:16:86014881	39	16:86014881	rs11641016	4.77722e-11	6.11208e-05	RP11-542M13.2	RP11-542M13.2;RP11-542M13.3;IRF8;RP11-805I24.1;RP11-805I24.4;COX4I1;EMC8;RP11-805I24.3;LINC01082;RP11-514D23.3;LINC01081;C16orf74;GINS2;RP11-514D23.1;LINC00917;RP11-158I3.3;GSE1;CTD-2542L18.1;RP11-118F19.1;FENDRR	Inflammatory bowel disease;Monocyte percentage of white cells;Eosinophil counts	NR;RP11-542M13.2	LINC02132 - LINC01082
module39:16:86017663	39	16:86017663	rs17445836	5.48199e-09	0.00701378	RP11-542M13.2	RP11-542M13.2;RP11-542M13.3;IRF8;RP11-805I24.1;RP11-805I24.4;COX4I1;RP11-805I24.3;LINC01082;EMC8;RP11-514D23.3;LINC01081;C16orf74;RP11-514D23.1;GINS2;LINC00917;RP11-158I3.3;GSE1;CTD-2542L18.1;RP11-118F19.1;FENDRR	Eosinophil counts;Multiple sclerosis	RP11-542M13.2;IRF8	LINC02132 - NA
module39:16:86019087	39	16:86019087	rs13330176	1.77969e-13	2.27697e-07	RP11-542M13.2	RP11-542M13.2;RP11-542M13.3;IRF8;RP11-805I24.1;RP11-805I24.4;COX4I1;RP11-805I24.3;LINC01082;EMC8;RP11-514D23.3;LINC01081;C16orf74;RP11-514D23.1;GINS2;LINC00917;RP11-158I3.3;GSE1;CTD-2542L18.1;RP11-118F19.1;FENDRR	Rheumatoid arthritis;Rheumatoid arthritis (ACPA-positive);Multiple sclerosis;Monocyte count	IRF8;RP11-542M13.2	LINC02132 - NA
module39:16:86019271	39	16:86019271	rs11117432	3.5483e-08	0.0453977	RP11-542M13.2	RP11-542M13.2;RP11-542M13.3;IRF8;RP11-805I24.1;RP11-805I24.4;COX4I1;RP11-805I24.3;LINC01082;EMC8;RP11-514D23.3;LINC01081;C16orf74;RP11-514D23.1;GINS2;LINC00917;RP11-158I3.3;GSE1;CTD-2542L18.1;RP11-118F19.1;FENDRR	Primary biliary cholangitis;Systemic lupus erythematosus;Autoimmune hepatitis type-1	intergenic;IRF8;	LINC02132 - LINC01082
module39:17:2729652	39	17:2729652	rs6502555	8.80444e-09	0.0112646	RAP1GAP2	RAP1GAP2;hsa-mir-1253;CLUH;RP11-74E22.6;PAFAH1B1;OR1D5;OR1D2;OR1G1;CTD-2309O5.3;OR1A2;OR1A1;AC006435.1;METTL16;MNT;OR3A2;OR3A1;SGSM2	Lymphocyte counts;Neutrophil-to-lymphocyte ratio;Platelet-to-lymphocyte ratio	RAP1GAP2;NR;	RAP1GAP2
module39:17:37976469	39	17:37976469	rs9303277	7.98495e-12	1.02161e-05	ZPBP2	ZPBP2;IKZF3;RP11-94L15.2;GRB7;GSDMB;MIEN1;ORMDL3;RP11-387H17.4;LRRC3C;ERBB2;GSDMA;PGAP3;PNMT;TCAP;PSMD3;STARD3;RP11-387H17.6;PPP1R1B;CSF3;MED24;AC087491.2;NEUROD2;THRA;NR1D1;MSL1;CASC3;RAPGEFL1;CDK12;WIPF2;MED1;CDC6;CTD-2267D19.6;RARA	Lymphocyte counts;Primary biliary cholangitis;Systemic lupus erythematosus and Systemic sclerosis;Asthma and cardiovascular disease	IKZF3;GSDMB, IKZF3, ZPBP2, ORMDL3	IKZF3
module39:17:38051348	39	17:38051348	rs8067378	8.01838e-09	0.0102589	GSDMB	GSDMB;ORMDL3;ZPBP2;RP11-387H17.4;LRRC3C;GSDMA;PSMD3;RP11-387H17.6;CSF3;MED24;IKZF3;RP11-94L15.2;GRB7;THRA;MIEN1;NR1D1;ERBB2;PGAP3;PNMT;MSL1;TCAP;CASC3;STARD3;PPP1R1B;AC087491.2;RAPGEFL1;NEUROD2;WIPF2;CDC6;CTD-2267D19.6;RARA;CDK12;CTD-2267D19.3;GJD3;MED1;TOP2A	Cervical cancer;Primary biliary cirrhosis;Asthma and cardiovascular disease	;GSDMB;ORMDL3, ZPBP2, GSDMB, IKZF3	ZPBP2 - GSDMB
module39:17:43893716	39	17:43893716	rs8072451	3.05945e-10	0.000391433	SPPL2C	SPPL2C;MAPT;RP11-293E1.1;RP11-293E1.2;STH;CRHR1;KANSL1;RP11-798G7.6;RP11-798G7.8;PLEKHM1;ARHGAP27;CTB-39G8.2;ARL17B;LRRC37A	Subcortical brain region volumes	MAPT, GRN, CRHR1, STH	CRHR1, CRHR1, CRHR1, LINC02210-CRHR1, LINC02210-CRHR1, MAPT-AS1, MAPT-AS1, MAPT-AS1
module39:17:43906828	39	17:43906828	rs17689882	2.23845e-10	0.000286392	SPPL2C	SPPL2C;MAPT;RP11-293E1.1;RP11-293E1.2;STH;KANSL1;CRHR1;RP11-798G7.6;RP11-798G7.8;PLEKHM1;ARHGAP27;ARL17B;CTB-39G8.2;LRRC37A	Subcortical brain region volumes	CRHR1	CRHR1, CRHR1, CRHR1, LINC02210-CRHR1, LINC02210-CRHR1, MAPT-AS1, MAPT-AS1, MAPT-AS1
module39:17:43924219	39	17:43924219	rs12373124	2.15375e-08	0.0275555	SPPL2C	SPPL2C;MAPT;RP11-293E1.1;RP11-293E1.2;STH;KANSL1;CRHR1;RP11-798G7.6;RP11-798G7.8;PLEKHM1;ARL17B;LRRC37A;ARHGAP27;CTB-39G8.2	Male-pattern baldness	intergenic;NR	SPPL2C, SPPL2C, SPPL2C, MAPT-AS1, MAPT-AS1, MAPT-AS1
module39:17:44006601	39	17:44006601	rs17564829	1.5064e-09	0.00192732	MAPT	MAPT;STH;SPPL2C;KANSL1;RP11-293E1.1;RP11-293E1.2;CRHR1;ARL17B;LRRC37A;RP11-798G7.6;RP11-798G7.8;PLEKHM1	Primary biliary cirrhosis	CRHR1, MAPT	MAPT, MAPT, MAPT
module39:17:44056767	39	17:44056767	rs1981997	1.21883e-10	0.00015594	STH	STH;KANSL1;MAPT;SPPL2C;RP11-293E1.1;RP11-293E1.2;ARL17B;LRRC37A;CRHR1;RP11-798G7.6;RP11-798G7.8	Interstitial lung disease	MAPT	MAPT, MAPT, MAPT
module39:17:44081064	39	17:44081064	rs8070723	1.23902e-08	0.0158523	STH	STH;KANSL1;MAPT;SPPL2C;RP11-293E1.1;ARL17B;RP11-293E1.2;LRRC37A;CRHR1;RP11-798G7.6;RP11-798G7.8	Waist-hip ratio;Progressive supranuclear palsy;Parkinson's disease;Lifetime smoking;Lifetime smoking (without educational attainment)	NR;MAPT;	MAPT, MAPT, MAPT
module39:17:44187257	39	17:44187257	rs9303525	5.45518e-09	0.00697948	KANSL1	KANSL1;STH;ARL17B;LRRC37A;MAPT;SPPL2C;RP11-293E1.1;RP11-293E1.2;LRRC37A2;ARL17A;NSF;CRHR1	Intracranial volume	MAPT, GRN, CRHR1, STH	KANSL1, KANSL1, KANSL1
module39:17:44187492	39	17:44187492	rs17577094	6.64005e-10	0.000849542	KANSL1	KANSL1;STH;ARL17B;LRRC37A;MAPT;SPPL2C;RP11-293E1.1;RP11-293E1.2;LRRC37A2;ARL17A;NSF;CRHR1	Parkinson's disease	MAPT	KANSL1, KANSL1, KANSL1
module39:17:44788310	39	17:44788310	rs183211	2.50965e-08	0.0321091	WNT3	WNT3;NSF;WNT9B;ARL17A;RP11-63A1.2;LRRC37A2;RP11-63A1.1;GOSR2;RP11-156P1.2;RPRML;CDC27;LRRC37A;ARL17B;MYL4	Ovarian cancer in BRCA1 mutation carriers;Parkinson's disease;Epithelial ovarian cancer	NR;intergenic;NSF;PLEKHM1	NSF, NSF, NSF
module39:17:44828931	39	17:44828931	rs199533	3.04826e-08	0.0390001	WNT3	WNT3;WNT9B;RP11-63A1.2;NSF;RP11-63A1.1;GOSR2;RP11-156P1.2;RPRML;ARL17A;LRRC37A2;CDC27;MYL4;LRRC37A;ARL17B	Parkinson's disease;Breast cancer;Cancer (pleiotropy);Physical activity;Alzheimer's disease (age of onset) (adjusted for APOE e4 carrier status);Alzheimer's disease (age of onset) in APOE e4 non-carriers	NSF;MAPT;	NSF, NSF, NSF
module39:19:7415064	39	19:7415064	rs62111672	2.80698e-12	3.59131e-06	CTB-133G6.1	CTB-133G6.1;CTD-2207O23.3;ARHGEF18;PEX11G;C19orf45;CTD-2207O23.12;ZNF358;MCOLN1;CTD-2207O23.10;PNPLA6;CAMSAP3;XAB2;PET100;CTD-3214H19.4;PCP2;STXBP2;INSR;RETN;C19orf59;CTB-25J19.9;CTD-3214H19.16;TRAPPC5;FCER2;ZNF557;MBD3L3;MBD3L2;MBD3L4;CLEC4G;MBD3L5;CD209;CTB-25J19.1;AC025278.1;CLEC4M;EVI5L	Basophil count;Eosinophil counts;Lymphocyte counts;Lymphocyte percentage of white cells;Neutrophil-to-lymphocyte ratio;Lymphocyte-to-monocyte ratio;Neutrophil percentage of white cells;Platelet-to-lymphocyte ratio	NR;CTB-133G6.1;	ARHGEF18
module39:19:16442019	39	19:16442019	rs55908509	0	0	KLF2	KLF2;EPS15L1;AP1M1;FAM32A;CALR3;CTD-3222D19.2;C19orf44;CIB3;CHERP;HSH2D;CTD-3222D19.7;SLC35E1;RAB8A;CTD-2231E14.5;MED26;CTC-429P9.4;TPM4;CTD-2231E14.4;CTC-429P9.2;SMIM7;TMEM38A;OR10H4;NWD1;CYP4F11;CYP4F2;SIN3B	Lymphocyte counts	KLF2	KLF2 - EPS15L1
module39:19:16444697	39	19:16444697	rs10423726	0	0	KLF2	KLF2;EPS15L1;AP1M1;CALR3;CTD-3222D19.2;FAM32A;C19orf44;CIB3;CHERP;HSH2D;CTD-3222D19.7;SLC35E1;RAB8A;CTD-2231E14.5;MED26;CTC-429P9.4;TPM4;CTD-2231E14.4;CTC-429P9.2;SMIM7;TMEM38A;OR10H4;NWD1;CYP4F11;CYP4F2;SIN3B	Neutrophil percentage of white cells	intergenic	KLF2 - EPS15L1
module39:19:16464027	39	19:16464027	rs28510563	2.44582e-13	3.12924e-07	EPS15L1	EPS15L1;KLF2;CALR3;CTD-3222D19.2;C19orf44;AP1M1;CHERP;FAM32A;CTD-3222D19.7;CIB3;SLC35E1;HSH2D;MED26;CTC-429P9.4;RAB8A;CTD-2231E14.5;CTC-429P9.2;SMIM7;TPM4;CTD-2231E14.4;TMEM38A;NWD1;OR10H4;CYP4F11;CYP4F2;SIN3B	Neutrophil percentage of granulocytes;Eosinophil percentage of granulocytes	EPS15L1	KLF2 - EPS15L1
module39:19:16467759	39	19:16467759	rs875622	0	0	EPS15L1	EPS15L1;KLF2;CALR3;CTD-3222D19.2;C19orf44;AP1M1;CHERP;FAM32A;CTD-3222D19.7;SLC35E1;CIB3;MED26;CTC-429P9.4;HSH2D;RAB8A;CTD-2231E14.5;CTC-429P9.2;SMIM7;TPM4;CTD-2231E14.4;TMEM38A;NWD1;OR10H4;CYP4F11;SIN3B;CYP4F2	TestASV_4 (Alistipes) prevalence;White matter integrity;Neutrophil percentage of white cells	;EPS15L1	EPS15L1
module39:19:16489447	39	19:16489447	rs78663649	0	0	EPS15L1	EPS15L1;KLF2;CALR3;CTD-3222D19.2;C19orf44;CHERP;CTD-3222D19.7;SLC35E1;AP1M1;FAM32A;MED26;CTC-429P9.4;CIB3;CTC-429P9.2;HSH2D;SMIM7;RAB8A;CTD-2231E14.5;TMEM38A;TPM4;CTD-2231E14.4;NWD1;OR10H4;SIN3B;CYP4F11	White blood cell count	EPS15L1	EPS15L1
module39:19:16499569	39	19:16499569	rs7251806	0	0	EPS15L1	EPS15L1;KLF2;CALR3;CTD-3222D19.2;C19orf44;CHERP;CTD-3222D19.7;SLC35E1;MED26;CTC-429P9.4;AP1M1;FAM32A;CTC-429P9.2;CIB3;SMIM7;HSH2D;TMEM38A;RAB8A;CTD-2231E14.5;TPM4;CTD-2231E14.4;NWD1;OR10H4;SIN3B;CYP4F11	Lymphocyte counts;Lymphocyte percentage of white cells;Lymphocyte-to-monocyte ratio;Neutrophil-to-lymphocyte ratio;Neutrophil percentage of white cells;Platelet-to-lymphocyte ratio	EPS15L1;	EPS15L1
module39:19:16505106	39	19:16505106	rs1870071	0	0	EPS15L1	EPS15L1;KLF2;CALR3;CTD-3222D19.2;C19orf44;CHERP;CTD-3222D19.7;SLC35E1;MED26;CTC-429P9.4;AP1M1;FAM32A;CTC-429P9.2;CIB3;SMIM7;HSH2D;TMEM38A;RAB8A;CTD-2231E14.5;NWD1;TPM4;CTD-2231E14.4;SIN3B;OR10H4;CYP4F11;F2RL3;CPAMD8	Multiple sclerosis	EPS15L1	EPS15L1
module39:19:16548375	39	19:16548375	rs10411936	0	0	CALR3	CALR3;CTD-3222D19.2;C19orf44;CHERP;EPS15L1;CTD-3222D19.7;SLC35E1;KLF2;MED26;CTC-429P9.4;CTC-429P9.2;SMIM7;TMEM38A;AP1M1;FAM32A;CIB3;NWD1;HSH2D;RAB8A;CTD-2231E14.5;TPM4;CTD-2231E14.4;SIN3B;F2RL3;CPAMD8;OR10H4	Multiple sclerosis;White blood cell count	EPS15L1;EPS15L1, C19orf44, CALR3	EPS15L1
module39:19:16576991	39	19:16576991	rs10408945	0	0	CALR3	CALR3;CTD-3222D19.2;C19orf44;CHERP;CTD-3222D19.7;SLC35E1;MED26;EPS15L1;CTC-429P9.4;KLF2;CTC-429P9.2;SMIM7;TMEM38A;NWD1;AP1M1;FAM32A;CIB3;HSH2D;RAB8A;CTD-2231E14.5;SIN3B;TPM4;CTD-2231E14.4;F2RL3;CPAMD8	Lymphocyte counts	EPS15L1	EPS15L1
module39:20:30427077	39	20:30427077	rs6060987	1.58806e-12	2.0318e-06	FOXS1	FOXS1;DUSP15;MYLK2;TTLL9;TPX2;PDRG1;AL160175.1;XKR7;CCM2L;BCL2L1;COX4I2;HCK;ID1;TM9SF4;HM13;PLAGL2;LINC00028;REM1;POFUT1;DEFB124;DEFB123;DEFB121;KIF3B;DEFB119;DEFB118	Mean corpuscular volume;Mean corpuscular hemoglobin	MYLK2;NR	MYLK2 - FOXS1
module39:20:57748369	39	20:57748369	rs259981	1.19325e-09	0.00152667	ZNF831	ZNF831;EDN3;SLMO2;ATP5E;TUBB1;CTSZ;RP4-614C15.2;RP4-614C15.3;NELFCD;GNAS;RP4-806M20.3;RP11-164D18.2;MIR296;PHACTR3;RP4-806M20.5;NPEPL1	Lymphocyte counts;Lymphocyte percentage of white cells;Neutrophil percentage of white cells	intergenic;NR;	ZNF831
module39:22:41867377	39	22:41867377	rs727563	8.10618e-12	1.03712e-05	ACO2	ACO2;PHF5A;TOB2;CTA-223H9.9;POLR3H;CSDC2;TEF;PMM1;DESI1;XRCC6;ZC3H7B;AL035681.1;NHP2L1;C22orf46;RANGAP1;MEI1;CHADL;L3MBTL2;CCDC134;SREBF2;EP300;SHISA8;CTA-250D10.23;TNFRSF13C;CENPM	Inflammatory bowel disease;Crohn's disease	TEF, NHP2L1, PMM1, L3MBTL2, CHADL	ACO2
module40:1:8504421	40	1:8504421	rs159963	8.66761e-11	0.000110895	RERE	RERE;SLC45A1;RP11-431K24.4;RP11-431K24.3;RP4-633I8.4;ENO1;RP11-431K24.1;ERRFI1;PARK7	Eosinophil percentage of white cells;Eosinophil counts;Neutrophil percentage of granulocytes;Eosinophil percentage of granulocytes;Depression;Lymphocyte counts;Respiratory diseases	RERE;RERE, SLC45A1;	RERE
module40:1:10451799	40	1:10451799	rs4846217	3.83729e-08	0.0490952	PGD	PGD;APITD1;APITD1-CORT;CORT;DFFA;PEX14;KIF1B;CASZ1;UBE4B;RBP7;NMNAT1;LZIC	Platelet count	RN7SL721P	KIF1B - PGD
module40:1:25732548	40	1:25732548	rs28513325	1.76459e-12	2.25765e-06	TMEM57	TMEM57;RHCE;TMEM50A;RHD;LDLRAP1;RP3-465N24.6;C1orf63;RP11-70P17.1;SYF2;MAN1C1;RP4-799D16.1;SEPN1;RP1-317E23.6;MTFR1L;AL020996.1;AUNIP;RP11-84D1.2;PAQR7;STMN1	Reticulocyte count;Reticulocyte fraction of red cells;High light scatter reticulocyte count;High light scatter reticulocyte percentage of red cells;Mean reticulocyte volume;Mean spheric corpuscular volume	RHCE	RHCE
module40:1:32242206	40	1:32242206		3.59774e-09	0.00460303	SPOCD1	SPOCD1;BAI2;RP11-84A19.2;RP11-84A19.4;COL16A1;PTP4A2;AL136115.1;PEF1;RP4-534N18.2;HCRTR1;TINAGL1;KHDRBS1;RP11-439L8.4;RP11-439L8.3;TMEM39B;KPNA6;AC114494.1;SERINC2;TXLNA;FABP3;CCDC28B;IQCC;DCDC2B;TMEM234;EIF3I;FAM167B;ZCCHC17;LCK
module40:1:37939173	40	1:37939173	rs2492301	9.81458e-10	0.0012557	ZC3H12A	ZC3H12A;MEAF6;SNIP1;DNALI1;GNL2;RSPO1;C1orf109;RP5-1180C18.1;CDCA8;EPHA10;MANEAL;YRDC;C1orf122;MTF1;AL929472.1;INPP5B;SF3A3	Mean corpuscular volume;Mean corpuscular hemoglobin;Red blood cell count;Red cell distribution width	LINC01137;NR;	LINC01137
module40:1:65491914	40	1:65491914		3.8375e-11	4.90978e-05	RP4-535B20.4	RP4-535B20.4;RP4-535B20.1;RP11-182I10.3;AK4;JAK1;DNAJC6;RAVER2;LEPR;LEPROT
module40:1:101250810	40	1:101250810		3.61804e-09	0.004629	VCAM1	VCAM1;EXTL2;SLC30A7;RP11-84O12.4;DPH5;AC093157.1;GPR88;CDC14A;RP5-837M10.2;S1PR1
module40:1:114303808	40	1:114303808	rs6679677	5.21805e-15	6.67609e-09	RSBN1	RSBN1;PTPN22;PHTF1;BCL2L15;AP4B1;DCLRE1B;HIPK1;OLFML3;SYT6;MAGI3;RP4-543J13.1	Systemic seropositive rheumatic diseases (Systemic sclerosis or systemic lupus erythematosus or rheumatoid arthritis or idiopathic inflammatory myopathies);Type 1 diabetes autoantibodies in high risk HLA genotype individuals (time to event);Giant cell arteritis;Keratinocyte cancer (MTAG);Pediatric autoimmune diseases;Antineutrophil cytoplasmic antibody-associated vasculitis;Celiac disease and Rhe…	PHTF1-RSBN1;PTPN22;PHTF1;RSBN1;PHTF1, PTPN22;PHTF1, RSBN1, PTPN22;DCLRE1B, PTPN22;NR;RSBN, PTPN22;	PHTF1 - RSBN1
module40:1:114377568	40	1:114377568	rs2476601	7.03143e-10	0.000899617	PTPN22	PTPN22;BCL2L15;AP4B1;DCLRE1B;RSBN1;HIPK1;PHTF1;OLFML3;SYT6;RP4-543J13.1;MAGI3	Rheumatoid arthritis;Vitiligo;Systemic lupus erythematosus;Systemic seropositive rheumatic diseases (Systemic sclerosis or systemic lupus erythematosus or rheumatoid arthritis or idiopathic inflammatory myopathies);Polymyositis;Idiopathic inflammatory myopathy;Systemic lupus erythematosus or rheumatoid arthritis;Rheumatoid arthritis (ACPA-positive);Basal cell carcinoma;Late-onset myasthenia gravi…	PTPN22;PTPN22, RSBN1;PHTF1;PHTF1, PTPN22;NR;TPN22;AP4B1-AS1;	PTPN22
module40:1:157669278	40	1:157669278	rs3761959	7.8423e-10	0.00100336	FCRL3	FCRL3;FCRL2;FCRL1;FCRL4;CD5L;FCRL5;KIRREL;RP11-85G21.2;RP11-85G21.3;RP11-404O13.1;RP11-85G21.1;CD1D;RP11-404O13.5	Multiple sclerosis and LDL levels (pleiotropy);Multiple sclerosis;Graves' disease;Protein quantitative trait loci;Rheumatoid arthritis (ACPA-positive);Rheumatoid arthritis	FCRL3;NR	FCRL3
module40:1:157670816	40	1:157670816	rs7528684	4.78949e-10	0.000612778	FCRL3	FCRL3;FCRL2;FCRL1;FCRL4;CD5L;FCRL5;KIRREL;RP11-85G21.2;RP11-85G21.3;RP11-404O13.1;RP11-85G21.1;CD1D;RP11-404O13.5	Insulinoma-associated antigen 2 autoantibody levels in type 1 diabetes;Blood protein levels	FCRL3	FCRL3 - VDAC1P9
module40:1:162220118	40	1:162220118	rs6677530	2.05562e-08	0.0263	RP11-565P22.6	RP11-565P22.6;C1orf226;C1orf111;SH2D1B;NOS1AP;RP11-227F8.2;UHMK1;OLFML2B;UAP1;DDR2;ATF6	Monocyte percentage of white cells;Lymphocyte-to-monocyte ratio	NOS1AP	NOS1AP
module40:1:167411384	40	1:167411384	rs864537	4.44089e-16	5.68178e-10	CD247	CD247;RP11-104L21.3;CREG1;RCSD1;POU2F1;MPZL1;DUSP27;ADCY10;GPA33;MAEL;MPC2;DCAF6	Celiac disease;Celiac disease or Rheumatoid arthritis	CD247	CD247
module40:1:167420425	40	1:167420425	rs2056626	0	0	RP11-104L21.3	RP11-104L21.3;CD247;CREG1;RCSD1;POU2F1;MPZL1;DUSP27;ADCY10;GPA33;MAEL;MPC2;DCAF6	Systemic sclerosis;Asthma (adult onset)	CD247;NR	CD247
module40:1:173307901	40	1:173307901	rs12736195	0	0	PRDX6	PRDX6;TNFSF4;SLC9C2;RP3-395P12.2;ANKRD45;TNFSF18;KLHL20;RP3-471M13.2;CENPL;DARS2	Systemic lupus erythematosus	LOC100506023	NA - PRDX6-AS1
module40:1:173346343	40	1:173346343	rs10753074	0	0	PRDX6	PRDX6;SLC9C2;TNFSF4;RP3-395P12.2;ANKRD45;TNFSF18;KLHL20;CENPL;DARS2;RP3-471M13.2;ZBTB37	Systemic lupus erythematosus	TNFSF4, LOC100506023	NA - PRDX6-AS1
module40:1:173349725	40	1:173349725	rs2105325	0	0	PRDX6	PRDX6;SLC9C2;TNFSF4;RP3-395P12.2;ANKRD45;KLHL20;TNFSF18;CENPL;DARS2;RP3-471M13.2;ZBTB37	Rheumatoid arthritis	LOC100506023	NA - PRDX6-AS1
module40:1:201262432	40	1:201262432	rs860554	2.34035e-13	2.9943e-07	PKP1	PKP1;TNNT2;LAD1;IGFN1;TNNI1;TMEM9;RP11-134G8.8;PHLDA3;ASCL5;CSRP1;RPS10P7;CACNA1S;RP11-168O16.1;KIF21B;AC096677.1;NAV1;C1orf106;GPR25	Panic disorder	PKP1	PKP1
module40:1:221051566	40	1:221051566	rs41369048	1.94245e-12	2.48521e-06	HLX	HLX;RP11-295M18.2;RP11-295M18.6;RNU6ATAC35P;MARC1;MARC2;C1orf115;MARK1;RP11-410C4.4;AC096644.1;RP11-421L10.1;RP11-410C4.5	Eosinophil counts;Sum eosinophil basophil counts	HLA-AS1	HLX-AS1
module40:2:43721508	40	2:43721508	rs12478601	1.14158e-10	0.000146056	PLEKHH2	PLEKHH2;ZFP36L2;DYNC2LI1;ABCG5;THADA;ABCG8;LRPPRC;AC093609.1;AC016735.3;AC016735.2;AC016735.1	Polycystic ovary syndrome;Systolic blood pressure	ZFP36L2, LOC100129726, THADA	THADA
module40:2:43809347	40	2:43809347	rs78487399	2.21157e-08	0.0282954	PLEKHH2	PLEKHH2;DYNC2LI1;ABCG5;ABCG8;LRPPRC;ZFP36L2;THADA;AC093609.1	Sum basophil neutrophil counts;Inflammatory bowel disease;Myeloid white cell count;Sum neutrophil eosinophil counts;Granulocyte count	THADA;NR	THADA
module40:2:111599282	40	2:111599282	rs10210955	7.84772e-12	1.00405e-05	ACOXL	ACOXL;AC114776.3;BUB1;BCL2L11;RGPD6;AC108463.1;MIR4435-1HG;RP11-181E10.3;LIMS3L;AC068491.2;RP11-803D5.4;LIMS3L;RP13-1039J1.2;AC112229.7	Lymphocyte percentage of white cells	ACOXL	ACOXL
module40:2:112665201	40	2:112665201	rs17174870	2.64412e-09	0.00338295	MERTK	MERTK;ANAPC1;TMEM87B;FBLN7;AC017002.4;ZC3H8;ZC3H6;AC017002.2;AC017002.1;RGPD8	Multiple sclerosis	MERTK	MERTK
module40:2:136892165	40	2:136892165	rs1818690	3.84377e-11	4.9178e-05	CXCR4	CXCR4;AC068492.1;DARS;MCM6;LCT;UBXN4	Monocyte percentage of white cells	intergenic	CXCR4 - HNRNPKP2
module40:2:141545755	40	2:141545755	rs17515225	4.88518e-09	0.00625021			Motion sickness	LRP1B	LRP1B
module40:2:163128824	40	2:163128824	rs3747517	7.71425e-09	0.00986978	IFIH1	IFIH1;GCA;KCNH7;FAP;GCG;AC008063.3;DPP4	Chronic inflammatory diseases (ankylosing spondylitis, Crohn's disease, psoriasis, primary sclerosing cholangitis, ulcerative colitis) (pleiotropy);Psoriasis	IFIH1	IFIH1
module40:2:182319301	40	2:182319301	rs1449263	3.09424e-11	3.95883e-05	ITGA4	ITGA4;AC020595.1;CERKL;NEUROD1;AC013733.4;AC104820.2;AC068196.1;SSFA2;UBE2E3;PPP1R1C	Monocyte count;White blood cell count;Basophil count;Immature fraction of reticulocytes;Neutrophil count;Eosinophil counts	LOC101927156, ITGA4;CERKL, ITGA4;NR;ITGA4;	LINC01934 - ITGA4
module40:2:182323766	40	2:182323766	rs1375493	3.19744e-13	4.09088e-07	ITGA4	ITGA4;AC020595.1;CERKL;NEUROD1;AC013733.4;AC104820.2;AC068196.1;SSFA2;UBE2E3;PPP1R1C	Monocyte count;Lymphocyte percentage of white cells;Neutrophil count;CD14+ CD16- monocyte Absolute Count;Lymphocyte-to-monocyte ratio;White blood cell count	NR;ITGA4;	ITGA4
module40:2:182328214	40	2:182328214	rs2124440	8.30225e-13	1.06221e-06	ITGA4	ITGA4;AC020595.1;CERKL;NEUROD1;AC013733.4;AC104820.2;AC068196.1;SSFA2;PPP1R1C;UBE2E3	Monocyte count;White blood cell count (monocyte)	ITGA4;NR	ITGA4
module40:2:218472172	40	2:218472172	rs1549733	2.70507e-08	0.0346092	TNS1	TNS1;DIRC3;AC009492.1;RUFY4	Optic disc area	DIRC3	DIRC3
module40:3:16970938	40	3:16970938	rs9821630	1.40665e-09	0.0017997	PLCL2	PLCL2;TBC1D5;AC091493.2;DAZL;LINC00690;RP11-194G10.3	Multiple sclerosis and HDL levels (pleiotropy);Mean corpuscular volume;Multiple sclerosis;Mean corpuscular hemoglobin;Mean spheric corpuscular volume;Mean reticulocyte volume;Red blood cell count	PLCL2;NR	PLCL2, PLCL2
module40:3:47927484	40	3:47927484	rs319690	4.02078e-12	5.14428e-06	MAP4	MAP4;DHX30;CDC25A;SMARCC1;CSPG5;CAMP;ZNF589;ELP6;NME6;SPINK8;SCAP;FBXW12	Diastolic blood pressure;Blood pressure;Systolic blood pressure	MAP4	MAP4
module40:3:56849749	40	3:56849749	rs1354034	0	0	ARHGEF3	ARHGEF3;FAM208A;SPATA12;CCDC66;IL17RD;HESX1;APPL1;ASB14;DNAH12	Platelet count;Mean platelet volume;Reticulocyte count;Reticulocyte fraction of red cells;Lymphocyte counts;Plateletcrit;High light scatter reticulocyte count;High light scatter reticulocyte percentage of red cells;Lymphocyte percentage of white cells;Proheparin-binding EGF-like growth factor levels;Mitochondrial DNA copy number;Serum levels of protein BMP7;Platelet aggregation;Methionine aminope…	ARHGEF3;Intergenic;NR;	ARHGEF3
module40:3:56865776	40	3:56865776	rs12485738	6.07139e-11	7.76787e-05	ARHGEF3	ARHGEF3;FAM208A;SPATA12;IL17RD;CCDC66;HESX1;APPL1;ASB14;DNAH12	Mean platelet volume;Calcium levels	ARHGEF3;NR	ARHGEF3
module40:3:71410012	40	3:71410012		1.59583e-12	2.04175e-06	RP11-154H23.3	RP11-154H23.3;EIF4E3;GPR27;FOXP1;PROK2
module40:3:101267385	40	3:101267385	rs13062095	2.04281e-14	2.61362e-08	TRMT10C	TRMT10C;PCNP;ZBTB11;RPL24;CEP97;SENP7;NXPE3;NFKBIZ;IMPG2;RP11-221J22.1;RP11-221J22.2	Eosinophil percentage of white cells;Neutrophil percentage of granulocytes;Eosinophil percentage of granulocytes;Height;Eosinophil counts	intergenic;	FAM172BP - TRMT10C
module40:3:119219934	40	3:119219934	rs2293370	1.5754e-10	0.00020156	TIMMDC1	TIMMDC1;RP11-190C22.8;CD80;POGLUT1;TMEM39A;ADPRH;PLA1A;POPDC2;COX17;MAATS1;ARHGAP31;NR1I2;B4GALT4;GSK3B;UPK1B;RP11-484M3.5;C3orf30	Primary biliary cholangitis;Multiple sclerosis;Primary biliary cirrhosis	C3orf1, CD80;C3orf1, TMEM39A;CD80;TMEM39A, CD80;TMEM39A, POGLUT1, TIMMDC1, CD80;TIMMDC1;	TIMMDC1
module40:3:119222456	40	3:119222456	rs1131265	1.24983e-10	0.000159906	TIMMDC1	TIMMDC1;RP11-190C22.8;CD80;POGLUT1;TMEM39A;ADPRH;PLA1A;POPDC2;COX17;MAATS1;ARHGAP31;NR1I2;B4GALT4;GSK3B;UPK1B;RP11-484M3.5;C3orf30	Primary biliary cirrhosis;Multiple sclerosis;Systemic lupus erythematosus	NR;TIMMDC1;TMEM39A1, TIMMDC1	TIMMDC1
module40:3:119260944	40	3:119260944	rs6804441	6.52068e-10	0.00083427	CD80	CD80;ADPRH;TIMMDC1;RP11-190C22.8;PLA1A;POGLUT1;POPDC2;COX17;TMEM39A;MAATS1;NR1I2;ARHGAP31;GSK3B;B4GALT4;UPK1B;RP11-484M3.5;C3orf30	Systemic lupus erythematosus	CD80	CD80
module40:3:141094209	40	3:141094209	rs6440003	0	0	ZBTB38	ZBTB38;RASA2;ACPL2;RP11-340E6.1;SPSB4;RNF7;GRK7;SLC25A36	Estimated glomerular filtration rate;Height;Waist circumference;Hip circumference adjusted for BMI	TFDP2;ZBTB38;NR;	ZBTB38
module40:3:141102833	40	3:141102833	rs6763931	0	0	ZBTB38	ZBTB38;RASA2;ACPL2;RP11-340E6.1;SPSB4;RNF7;GRK7;SLC25A36;ATP1B3	Prostate cancer;Pulmonary function in asthmatics;Height;Mean platelet volume	NR;ZBTB38	ZBTB38
module40:3:141105570	40	3:141105570	rs724016	0	0	ZBTB38	ZBTB38;RASA2;ACPL2;RP11-340E6.1;SPSB4;RNF7;GRK7;SLC25A36;ATP1B3	Appendicular lean mass;Fat-free mass;Height;Infant length;Hip circumference adjusted for BMI;Crohn's disease;Weight	NR;ZBTB38;intergenic;	ZBTB38
module40:3:141133450	40	3:141133450	rs1991431	0	0	RASA2	RASA2;ZBTB38;ACPL2;RP11-340E6.1;RNF7;SPSB4;GRK7;ATP1B3;SLC25A36	Heel bone mineral density;Prostate-specific antigen levels (conditioned on lead SNPs);Height	ZBTB38;;NR	ZBTB38
module40:3:141266493	40	3:141266493	rs6776003	4.73399e-13	6.05677e-07	RASA2	RASA2;RP11-340E6.1;RNF7;ZBTB38;GRK7;ACPL2;ATP1B3;RP11-271K21.11;TFDP2;SPSB4	Breast cancer;Red blood cell traits	NR;RASA2	RASA2
module40:3:187456594	40	3:187456594	rs3733018	2.09833e-09	0.00268465	RP11-211G3.2	RP11-211G3.2;BCL6;RP11-211G3.3;RTP2;RP11-30O15.1;SST;RP11-44H4.1;RP11-132N15.3;RP11-132N15.1;RP11-132N15.2;RP11-567G11.1;RP11-430L16.1;RTP4;LPP;AC022498.1	Basophil count;Basophil percentage of granulocytes;Basophil percentage of white cells	NR;BCL6	BCL6
module40:3:188135783	40	3:188135783	rs12485444	1.4646e-08	0.0187384	AC022498.1	AC022498.1;LPP;RP11-430L16.1;RP11-132N15.2;RP11-132N15.1;RP11-132N15.3;RP11-44H4.1	Granulocyte percentage of myeloid white cells;Monocyte percentage of white cells;Monocyte count;HLA DR on CD33dim HLA DR+ CD11b+;Platelet distribution width	LPP;NR;	LPP
module40:4:702972	40	4:702972	rs56011263	4.40091e-11	5.63062e-05	PCGF3	PCGF3;MFSD7;MYL5;ATP5I;CPLX1;PDE6B;RP11-440L14.3;RP11-1263C18.1;GAK;PIGG;TMEM175;DGKQ;SLC26A1;IDUA;ZNF721;RP11-2H3.6;FGFRL1;RP11-460I19.2;RNF212;ZNF141;ZNF732;SPON2	White blood cell count;Neutrophil count	PCGF3;	PCGF3
module40:4:705074	40	4:705074	rs11734460	1.23873e-10	0.000158486	PCGF3	PCGF3;MFSD7;MYL5;ATP5I;CPLX1;PDE6B;RP11-440L14.3;RP11-1263C18.1;GAK;PIGG;TMEM175;DGKQ;SLC26A1;IDUA;ZNF721;RP11-2H3.6;FGFRL1;RP11-460I19.2;RNF212;ZNF141;ZNF732;SPON2	Sum basophil neutrophil counts;Myeloid white cell count;Sum neutrophil eosinophil counts;Granulocyte count;Neutrophil count	PCGF3	PCGF3
module40:4:77410318	40	4:77410318	rs4859682	3.05639e-08	0.0391041	SHROOM3	SHROOM3;CCDC158;FAM47E-STBD1;FAM47E;FAM47E;SCARB2;NUP54;SOWAHB;CXCL11;SEPT11;CXCL10;ART3;CXCL9	Glomerular filtration rate;Red blood cell count;Hematocrit;Hemoglobin concentration;Hemoglobin	SHROOM3;NR	SHROOM3
module40:4:77412140	40	4:77412140	rs13146355	1.29157e-08	0.0165247	SHROOM3	SHROOM3;CCDC158;FAM47E-STBD1;FAM47E;FAM47E;SCARB2;NUP54;SOWAHB;CXCL11;SEPT11;CXCL10;ART3;CXCL9	Estimated glomerular filtration rate in non-diabetics;Estimated glomerular filtration rate;Estimated glomerular filtration rate in diabetes;Renal function-related traits (sCR);Renal function-related traits (eGRFcrea);Magnesium levels;Glomerular filtration rate (creatinine);Hematocrit;Creatinine levels;Urea levels;Red blood cell count;Intrahepatic cholestasis of pregnancy;Triglycerides	SHROOM3;NR;SHROOM3, AC112249.1;SHROOM3, SCARB2, FAM47E-STBD1, CCDC158;	SHROOM3
module40:4:88016514	40	4:88016514	rs151450	8.34014e-10	0.00106706	KLHL8	KLHL8;AFF1;RP11-529H2.1;HSD17B13;C4orf36;HSD17B11;SLC10A6;NUDT9;RP11-710E1.2;SPARCL1	Basophil percentage of white cells	AFF1	AFF1
module40:4:88018991	40	4:88018991	rs2035403	7.79037e-09	0.00996717	KLHL8	KLHL8;AFF1;RP11-529H2.1;HSD17B13;C4orf36;HSD17B11;SLC10A6;NUDT9;RP11-710E1.2;SPARCL1	Triglycerides;High density lipoprotein cholesterol levels;Triglyceride levels in HDL;Cholesteryl esters to total lipids ratio in large HDL;Cholesterol to total lipids ratio in large HDL;Triglycerides to total lipids ratio in large LDL;Cholesteryl esters to total lipids ratio in small HDL;Cholesterol to total lipids ratio in small HDL;Free cholesterol to total lipids ratio in small LDL;Triglycerid…	NR;AFF1, KLHL8;	AFF1
module40:4:88773849	40	4:88773849	rs6532023	1.92726e-11	2.46578e-05	MEPE	MEPE;IBSP;SPP1;PKD2;DMP1;ABCG2;DSPP;SPARCL1;RP11-710E1.2;PPM1K;NUDT9;RP11-10L7.1	Lumbar spine bone mineral density;Bone mineral density (paediatric, total body less head)	MEPE	MEPE - HSP90AB3P
module40:4:88775243	40	4:88775243	rs1471403	1.18675e-11	1.51835e-05	MEPE	MEPE;IBSP;SPP1;PKD2;DMP1;ABCG2;DSPP;SPARCL1;RP11-710E1.2;PPM1K;RP11-10L7.1;NUDT9	Bone mineral density (hip);Bone mineral density (spine)	MEPE	MEPE - HSP90AB3P
module40:4:102751076	40	4:102751076	rs10516487	1.54331e-11	1.97454e-05	BANK1	BANK1;SLC39A8;AP001816.1	Systemic lupus erythematosus	BANK1	BANK1
module40:4:103434253	40	4:103434253	rs3774937	0	0	NFKB1	NFKB1;RP11-499E18.1;MANBA;SLC39A8;UBE2D3;CISD2;SLC9B1	Chronic inflammatory diseases (ankylosing spondylitis, Crohn's disease, psoriasis, primary sclerosing cholangitis, ulcerative colitis) (pleiotropy);Ulcerative colitis	NFKB1;NR	NFKB1
module40:4:103508703	40	4:103508703	rs4648045	0	0	MANBA	MANBA;NFKB1;RP11-499E18.1;UBE2D3;CISD2;SLC9B1;SLC39A8;SLC9B2;BDH2	Lymphocyte percentage of white cells	NFKB1	NFKB1
module40:4:103511114	40	4:103511114	rs3774959	0	0	MANBA	MANBA;NFKB1;RP11-499E18.1;UBE2D3;CISD2;SLC9B1;SLC39A8;SLC9B2;BDH2	Ulcerative colitis	NFKB1, MANBA	NFKB1
module40:4:103551603	40	4:103551603	rs7665090	0	0	MANBA	MANBA;NFKB1;UBE2D3;RP11-499E18.1;CISD2;SLC9B1;SLC39A8;SLC9B2;BDH2;CENPE	Multiple sclerosis;Psoriasis;Primary biliary cholangitis;Primary biliary cirrhosis	MANBA;intergenic;NFKB1;MANBA, NFKB1	NFKB1 - MANBA
module40:4:103552709	40	4:103552709	rs1054037	0	0	MANBA	MANBA;NFKB1;UBE2D3;RP11-499E18.1;CISD2;SLC9B1;SLC39A8;SLC9B2;BDH2;CENPE	Primary biliary cholangitis	MANBA, NFKB1, CISD2	MANBA
module40:4:103554773	40	4:103554773	rs5026472	0	0	MANBA	MANBA;NFKB1;UBE2D3;RP11-499E18.1;CISD2;SLC9B1;SLC39A8;SLC9B2;BDH2;CENPE	Lymphocyte counts	MANBA	MANBA
module40:4:103578637	40	4:103578637	rs228614	0	0	MANBA	MANBA;UBE2D3;NFKB1;CISD2;SLC9B1;RP11-499E18.1;SLC9B2;SLC39A8;BDH2;CENPE	Multiple sclerosis;Primary sclerosing cholangitis	NFKB1, MANBA	MANBA
module40:4:104054686	40	4:104054686	rs2720460	9.36343e-10	0.00119798	CENPE	CENPE;BDH2;SLC9B2;RP11-328K4.1;SLC9B1;CISD2;UBE2D3;RP11-297P16.4;TACR3	Testicular germ cell tumor	CENPE	CENPE
module40:4:106061534	40	4:106061534	rs7679673;rs290258 x rs7679673;rs5751168 x rs7679673;rs11605083 x rs7679673	5.73097e-13	7.33233e-07	AC004069.2	AC004069.2;TET2;PPA2;RP11-556I14.1;ARHGEF38;RP11-556I14.2	Prostate cancer;Cancer (pleiotropy);Prostate cancer (SNP x SNP interaction);Sum neutrophil eosinophil counts;Sum basophil neutrophil counts;Myeloid white cell count;Granulocyte count;Neutrophil count;Chronic obstructive pulmonary disease in ever smokers;Chronic obstructive pulmonary disease x ever smoker interaction (main effect);Chronic obstructive pulmonary disease in never smokers;Chronic obst…	NR;TET2;Intergenic;SYK x TET2;ZNF280B x TET2;INSC x TET2;AC004069.2;	RNU6-351P - TET2;No mapped genes x RNU6-351P - TET2
module40:5:1284135	40	5:1284135	rs4449583	1.37539e-08	0.017597	TERT	TERT;CLPTM1L;SLC6A18;RP11-325I22.2;SLC6A19;SLC6A3;LPCAT1;SLC12A7;CTD-2245E15.3;NKD2;RP11-43F13.4;RP11-661C8.3;CTD-2012J19.3;RP11-661C8.2;TRIP13;BRD9;CTD-2587M23.1	Mean corpuscular volume;Red blood cell count;Neutrophil count;White blood cell count;Mean corpuscular hemoglobin;Hematocrit;Naive T-cell telomere length	TERT;NR	TERT
module40:5:10624866	40	5:10624866	rs10062687	4.68846e-09	0.00599852	RP11-215G15.5	RP11-215G15.5;DAP;ANKRD33B;RP11-1C1.5;RP11-1C1.4;RP11-1C1.6;CTD-2154B17.1;ROPN1L;MARCH6;CTNND2;CMBL;CTD-2256P15.5;CCT5;FAM173B;CTD-2199O4.6;CTD-2199O4.7;CTD-2199O4.3;CTD-2199O4.1	Eosinophil percentage of white cells;Eosinophil counts	ANKRD33B;NR;	ANKRD33B
module40:5:72144005	40	5:72144005	rs34651	2.80532e-08	0.0358919	TNPO1	TNPO1;CTD-2376I4.1;CTD-2376I4.2;FCHO2;CTC-347C20.1;TMEM171;CTC-347C20.2;TMEM174;RP11-60A8.1;ZNF366;RP11-389C8.3;CTC-365E16.1;RP11-60A8.2	Chronic obstructive pulmonary disease;Mean platelet volume;Hemoglobin concentration;Hemoglobin;Sex hormone-binding globulin levels adjusted for BMI;Mean corpuscular hemoglobin;Mean corpuscular hemoglobin concentration;Sex hormone-binding globulin levels;Height;Platelet count;Red cell distribution width;Comprehensive listening	TNPO1;NR;	TNPO1
module40:5:88152117	40	5:88152117	rs700585	1.23681e-10	0.00015824	MEF2C	MEF2C;CTC-467M3.3;LINC00461;CTC-498M16.4;CTC-498M16.2	Platelet count	MEF2C	MEF2C
module40:5:88743962	40	5:88743962	rs62378245	7.37573e-10	0.000943667	CTD-2232E5.2	CTD-2232E5.2;RP11-116A1.1;AC113167.1;AC113167.2	Schizophrenia;Autism spectrum disorder or schizophrenia;Cognitive ability, years of educational attainment or schizophrenia (pleiotropy)	NR;intergenic;MEF2C-AS1	MEF2C-AS1
module40:5:90732225	40	5:90732225	rs10474352	1.45794e-12	1.86533e-06	ARRDC3	ARRDC3;RP11-213H15.4;LUCAT1;RP11-213H15.1;RP11-414H23.3;RP11-414H23.2	Breast cancer	;ARRDC3	ARRDC3-AS1
module40:5:95036700	40	5:95036700	rs153916	2.24261e-08	0.0286925	RHOBTB3	RHOBTB3;SPATA9;GLRX;RFESD;GPR150;ARSK;AC008592.8;C5orf27;ELL2;TTC37;AC008592.7;FAM81B;RP11-254I22.1	Pulmonary function;Chronic obstructive pulmonary disease	SPATA9	SPATA9 - RHOBTB3
module40:5:118729286	40	5:118729286	rs1045241	2.52867e-11	3.23523e-05	HSD17B4	HSD17B4;TNFAIP8;FAM170A;DMXL1	Waist-to-hip ratio adjusted for BMI;Waist-hip ratio;High density lipoprotein cholesterol levels;Triglycerides;HDL cholesterol levels;Triglyceride levels;Apolipoprotein A1 levels;Waist-to-hip ratio adjusted for BMI x sex x age interaction (4df test);Waist-to-hip ratio adjusted for BMI (age >50);Waist-to-hip ratio adjusted for BMI x sex interaction;Waist-to-hip ratio adjusted for BMI (adjusted for …	NR;;TNFAIP8;TNFAIP8, DTWD2, MIR1244-1, MIR1244-3, MIR1244-2, DMXL1, HSD17B4, FAM170A;TNFAIP8, HSD17B4	TNFAIP8
module40:5:158252438	40	5:158252438	rs17056278	0	0	EBF1	EBF1;RP11-175K6.1;RNF145;RP11-32D16.1;RP11-542A14.2;RP11-542A14.1;CTB-11I22.2;UBLCP1;AC008697.1;IL12B	Hip circumference (psychosocial stress interaction);C-reactive protein levels	EBF1	EBF1
module40:5:158439165	40	5:158439165	rs56356600	0	0	RP11-175K6.1	RP11-175K6.1;RNF145;CTB-11I22.2;UBLCP1;AC008697.1;IL12B;EBF1;AC008703.1	Lymphocyte percentage of white cells;Neutrophil percentage of white cells	EBF1	EBF1
module40:5:158444274	40	5:158444274	rs36071027	8.79551e-10	0.00112532	RP11-175K6.1	RP11-175K6.1;RNF145;CTB-11I22.2;UBLCP1;AC008697.1;IL12B;EBF1;AC008703.1	Carotid intima media thickness;Medication use (agents acting on the renin-angiotensin system);Cardiovascular disease	EBF1	EBF1
module40:6:29828660	40	6:29828660	rs2523822	2.86091e-10	0.000366031	HLA-G	HLA-G;HLA-A;XXbac-BPG170G13.32;HCG9;HLA-F;ZFP57;ZNRD1;MOG;PPP1R11;RNF39;TRIM31;OR2H2;TRIM40;TRIM10;TRIM15;GABBR1;UBD;TRIM26;XXbac-BPG13B8.10;HCG17;MAS1L;OR2H1;OR10C1;OR11A1;OR12D2;TRIM39;TRIM39-RPP21;RPP21;OR12D3	Drug-induced liver injury (amoxicillin-clavulanate)	HLA-A	HLA-G - HCP5B
module40:6:29918099	40	6:29918099	rs2517713	1.75363e-09	0.00224364	HLA-A	HLA-A;HCG9;ZNRD1;PPP1R11;RNF39;HLA-G;TRIM31;TRIM40;XXbac-BPG170G13.32;TRIM10;TRIM15;HLA-F;TRIM26;ZFP57;HCG17;MOG;OR2H2;TRIM39;TRIM39-RPP21;GABBR1;UBD;RPP21;XXbac-BPG13B8.10;MAS1L;OR2H1	Nasopharyngeal carcinoma	HLA-A	HLA-A - HLA-W
module40:6:29922740	40	6:29922740	rs16896742	3.89965e-10	0.000498929	HLA-A	HLA-A;HCG9;ZNRD1;PPP1R11;RNF39;HLA-G;TRIM31;TRIM40;TRIM10;XXbac-BPG170G13.32;TRIM15;TRIM26;HLA-F;HCG17;ZFP57;MOG;OR2H2;TRIM39;TRIM39-RPP21;RPP21;GABBR1;UBD;XXbac-BPG13B8.10;MAS1L;OR2H1	Menarche (age at onset);Serum levels of protein NPTX1	HLA-A	HLA-A - HLA-W
module40:6:29923838	40	6:29923838	rs2571391	6.66134e-15	8.52266e-09	HLA-A	HLA-A;HCG9;ZNRD1;PPP1R11;RNF39;HLA-G;TRIM31;TRIM40;TRIM10;XXbac-BPG170G13.32;TRIM15;TRIM26;HLA-F;HCG17;ZFP57;MOG;OR2H2;TRIM39;TRIM39-RPP21;RPP21;GABBR1;UBD;XXbac-BPG13B8.10;MAS1L;OR2H1	IgE levels	HLA-A	HLA-A - HLA-W
module40:6:29937127	40	6:29937127		4.98601e-12	6.37921e-06	HCG9	HCG9;HLA-A;ZNRD1;PPP1R11;RNF39;TRIM31;HLA-G;TRIM40;TRIM10;TRIM15;TRIM26;XXbac-BPG170G13.32;HLA-F;HCG17;ZFP57;MOG;TRIM39;TRIM39-RPP21;RPP21;OR2H2;GABBR1;UBD;XXbac-BPG13B8.10;MAS1L
module40:6:29941943	40	6:29941943	rs2523946	8.08142e-09	0.0103395	HCG9	HCG9;HLA-A;ZNRD1;PPP1R11;RNF39;TRIM31;HLA-G;TRIM40;TRIM10;TRIM15;TRIM26;XXbac-BPG170G13.32;HLA-F;HCG17;ZFP57;MOG;TRIM39;TRIM39-RPP21;RPP21;OR2H2;GABBR1;UBD;XXbac-BPG13B8.10;MAS1L	IgA nephropathy	HLA-A;NR	MICD - HCG9
module40:6:29942083	40	6:29942083	rs3823355	2.21541e-11	2.83444e-05	HCG9	HCG9;HLA-A;ZNRD1;PPP1R11;RNF39;TRIM31;HLA-G;TRIM40;TRIM10;TRIM15;TRIM26;XXbac-BPG170G13.32;HLA-F;HCG17;ZFP57;MOG;TRIM39;TRIM39-RPP21;RPP21;OR2H2;GABBR1;UBD;XXbac-BPG13B8.10;MAS1L	Vitiligo	HLA-A, HCG9	MICD - HCG9
module40:6:29973925	40	6:29973925	rs4313034	2.26851e-10	0.000290238	HCG9	HCG9;ZNRD1;PPP1R11;RNF39;HLA-A;TRIM31;TRIM40;TRIM10;TRIM15;TRIM26;HLA-G;HCG17;XXbac-BPG170G13.32;HLA-F;TRIM39;TRIM39-RPP21;ZFP57;RPP21;MOG;OR2H2;GABBR1;UBD;HLA-E	Graves' disease;Mouth ulcers	MHC	ZNRD1ASP, ZNRD1ASP, ZNRD1ASP, ZNRD1ASP, ZNRD1ASP, ZNRD1ASP, ZNRD1ASP, ZNRD1ASP, HLA-J, HLA-J, HLA-J, HLA-J, HLA-J, HLA-J, HLA-J, HLA-J
module40:6:30073776	40	6:30073776	rs7767188	8.888e-10	0.00113715	TRIM31	TRIM31;TRIM40;RNF39;PPP1R11;TRIM10;ZNRD1;TRIM15;TRIM26;HCG17;HCG9;HLA-A;TRIM39;TRIM39-RPP21;RPP21;HLA-G;XXbac-BPG170G13.32;HLA-F;HLA-E;ZFP57;GNL1;MOG;PRR3;ABCF1;PPP1R10	Prostate cancer	NR;TRIM31	TRIM31, TRIM31, TRIM31, TRIM31, TRIM31, TRIM31, TRIM31, TRIM31-AS1, TRIM31-AS1, TRIM31-AS1, TRIM31-AS1, TRIM31-AS1, TRIM31-AS1, TRIM31-AS1;TRIM31-AS1, TRIM31-AS1, TRIM31-AS1, TRIM31-AS1, TRIM31-AS1, TRIM31-AS1, TRIM31-AS1, TRIM31, TRIM31, TRIM31, TRIM31, TRIM31, TRIM31, TRIM31
module40:6:30947509	40	6:30947509	rs3094084	2.76597e-08	0.0353884	MUC21	MUC21;MUC22;DPCR1;SFTA2;VARS2;GTF2H4;HCG22;DDR1;C6orf15;PSORS1C1;CDSN;XXbac-BPG27H4.8;PSORS1C2;CCHCR1;TCF19;POU5F1;HCG20;HCG27;XXbac-BPG299F13.14;IER3;FLOT1;TUBB;MDC1;HLA-C;NRM;PPP1R18;XXbac-BPG248L24.13;DHX16;C6orf136;ATAT1;MRPS18B;HLA-B;PPP1R10;ABCF1;XXbac-BPG181B23.7;PRR3;MICA;GNL1;XXbac-BPG181B23.4;HLA-E	Cutaneous lupus erythematosus	MUC21, TRIM39, RPP21	NAPGP2 - MUC21
module40:6:31016978	40	6:31016978	rs2251830	5.19289e-09	0.0066439	HCG22	HCG22;MUC22;C6orf15;MUC21;PSORS1C1;CDSN;PSORS1C2;CCHCR1;DPCR1;TCF19;POU5F1;SFTA2;VARS2;GTF2H4;HCG27;XXbac-BPG299F13.14;DDR1;XXbac-BPG27H4.8;HLA-C;XXbac-BPG248L24.13;HCG20;HLA-B;IER3;FLOT1;TUBB;XXbac-BPG181B23.7;MDC1;MICA;NRM;PPP1R18;XXbac-BPG181B23.4;DHX16;C6orf136;ATAT1;MRPS18B;MICB;PPP1R10;ABCF1;MCCD1;ATP6V1G2-DDX39B;DDX39B;PRR3;ATP6V1G2;NFKBIL1	Height	HCG22	MUC22 - HCG22
module40:6:31058340	40	6:31058340	rs3130544	3.93074e-10	0.000502907	C6orf15	C6orf15;PSORS1C1;CDSN;HCG22;PSORS1C2;CCHCR1;TCF19;POU5F1;MUC22;MUC21;HCG27;XXbac-BPG299F13.14;DPCR1;SFTA2;HLA-C;VARS2;GTF2H4;XXbac-BPG248L24.13;DDR1;XXbac-BPG27H4.8;HLA-B;XXbac-BPG181B23.7;MICA;HCG20;IER3;XXbac-BPG181B23.4;FLOT1;TUBB;MDC1;NRM;MICB;PPP1R18;DHX16;MCCD1;ATP6V1G2-DDX39B;DDX39B;C6orf136;ATP6V1G2;NFKBIL1;ATAT1;MRPS18B;LTA;TNF;LTB;PPP1R10;LST1;NCR3	Idiopathic membranous nephropathy;Hematology traits;Myasthenia gravis;Inguinal hernia	intergenic;PSORS1C1, MUC21, HCG22, C6orf15, CCHCR1, CDSN, PSORS1C2;NR	RNU6-1133P - C6orf15
module40:6:31074030	40	6:31074030	rs6457327	2.2291e-08	0.0285196	C6orf15	C6orf15;PSORS1C1;CDSN;PSORS1C2;CCHCR1;TCF19;HCG22;POU5F1;HCG27;XXbac-BPG299F13.14;MUC22;MUC21;HLA-C;DPCR1;SFTA2;XXbac-BPG248L24.13;VARS2;GTF2H4;DDR1;HLA-B;XXbac-BPG27H4.8;XXbac-BPG181B23.7;MICA;XXbac-BPG181B23.4;HCG20;IER3;FLOT1;TUBB;MICB;MDC1;NRM;MCCD1;ATP6V1G2-DDX39B;DDX39B;PPP1R18;ATP6V1G2;NFKBIL1;DHX16;C6orf136;LTA;TNF;LTB;ATAT1;LST1;NCR3;MRPS18B	Follicular lymphoma;Prostate cancer	STG, PSORS1;C6orf15	RNU6-1133P - C6orf15
module40:6:31081205	40	6:31081205	rs2233956	4.4269e-09	0.00566387	PSORS1C1	PSORS1C1;CDSN;C6orf15;PSORS1C2;CCHCR1;TCF19;POU5F1;HCG22;HCG27;XXbac-BPG299F13.14;MUC22;MUC21;HLA-C;DPCR1;XXbac-BPG248L24.13;SFTA2;VARS2;GTF2H4;DDR1;HLA-B;XXbac-BPG27H4.8;XXbac-BPG181B23.7;MICA;XXbac-BPG181B23.4;HCG20;IER3;MICB;FLOT1;TUBB;MDC1;MCCD1;ATP6V1G2-DDX39B;DDX39B;NRM;ATP6V1G2;NFKBIL1;PPP1R18;LTA;DHX16;TNF;C6orf136;LTB;LST1;NCR3;ATAT1;MRPS18B	Idiopathic membranous nephropathy;Lung cancer in ever smokers;Waist-hip index;Waist-to-hip ratio adjusted for BMI;A body shape index;Hip circumference adjusted for BMI	intergenic;C6orf15	C6orf15 - PSORS1C1
module40:6:31106459	40	6:31106459	rs1265097	6.13022e-09	0.00784313	PSORS1C2	PSORS1C2;CCHCR1;TCF19;CDSN;PSORS1C1;POU5F1;C6orf15;HCG27;XXbac-BPG299F13.14;HCG22;MUC22;HLA-C;MUC21;XXbac-BPG248L24.13;DPCR1;SFTA2;HLA-B;VARS2;GTF2H4;XXbac-BPG181B23.7;DDR1;MICA;XXbac-BPG27H4.8;XXbac-BPG181B23.4;MICB;HCG20;MCCD1;ATP6V1G2-DDX39B;DDX39B;IER3;ATP6V1G2;NFKBIL1;FLOT1;TUBB;LTA;TNF;MDC1;LTB;LST1;NCR3;NRM;PPP1R18;AIF1;PRRC2A;DHX16;C6orf136	Apolipoprotein B levels;Height;Waist-to-hip ratio adjusted for BMI;Waist-hip index;Hip circumference adjusted for BMI	PSORS1C1;PSORS1C1, PSORS1C2;PSORS1C2, PSORS1C1;NR	PSORS1C2, PSORS1C2, PSORS1C2, PSORS1C2, PSORS1C2, PSORS1C2, PSORS1C1, PSORS1C1, PSORS1C1, PSORS1C1, PSORS1C1, PSORS1C1
module40:6:31136453	40	6:31136453	rs3130501	1.33823e-08	0.0171216	POU5F1	POU5F1;TCF19;CCHCR1;HCG27;PSORS1C2;XXbac-BPG299F13.14;CDSN;PSORS1C1;C6orf15;HLA-C;HCG22;XXbac-BPG248L24.13;MUC22;MUC21;HLA-B;XXbac-BPG181B23.7;DPCR1;MICA;SFTA2;VARS2;GTF2H4;XXbac-BPG181B23.4;DDR1;MICB;XXbac-BPG27H4.8;MCCD1;ATP6V1G2-DDX39B;DDX39B;ATP6V1G2;NFKBIL1;HCG20;LTA;TNF;LTB;LST1;NCR3;IER3;FLOT1;AIF1;TUBB;PRRC2A;MDC1;BAG6;NRM;APOM;C6orf47;PPP1R18;GPANK1;CSNK2B;CSNK2B-LY6G5B-1181	Type 2 diabetes;Drug-induced Stevens-Johnson syndrome or toxic epidermal necrolysis (SJS/TEN)	POU5F1	POU5F1, POU5F1, POU5F1, POU5F1, POU5F1, POU5F1
module40:6:31184196	40	6:31184196	rs3869109	3.09652e-08	0.0396175	XXbac-BPG299F13.14	XXbac-BPG299F13.14;HCG27;POU5F1;HLA-C;TCF19;CCHCR1;XXbac-BPG248L24.13;PSORS1C2;CDSN;PSORS1C1;C6orf15;HLA-B;HCG22;XXbac-BPG181B23.7;MICA;MUC22;XXbac-BPG181B23.4;MUC21;DPCR1;MICB;SFTA2;VARS2;GTF2H4;MCCD1;ATP6V1G2-DDX39B;DDX39B;ATP6V1G2;NFKBIL1;DDR1;LTA;TNF;LTB;LST1;NCR3;XXbac-BPG27H4.8;AIF1;PRRC2A;BAG6;APOM;C6orf47;GPANK1;CSNK2B;HCG20;CSNK2B-LY6G5B-1181;LY6G5B;LY6G5C;ABHD16A;XXbac-BPG32J3.20;IER3;F…	Coronary heart disease	HCG27, HLA-C	HCG27 - HLA-C
module40:6:31199766	40	6:31199766	rs11967684	2.96208e-13	3.78974e-07	XXbac-BPG299F13.14	XXbac-BPG299F13.14;HCG27;HLA-C;XXbac-BPG248L24.13;POU5F1;TCF19;CCHCR1;PSORS1C2;CDSN;PSORS1C1;C6orf15;HLA-B;XXbac-BPG181B23.7;MICA;HCG22;XXbac-BPG181B23.4;MUC22;MUC21;MICB;DPCR1;MCCD1;ATP6V1G2-DDX39B;DDX39B;SFTA2;ATP6V1G2;NFKBIL1;VARS2;GTF2H4;LTA;TNF;LTB;LST1;DDR1;NCR3;AIF1;PRRC2A;XXbac-BPG27H4.8;BAG6;APOM;C6orf47;GPANK1;CSNK2B;CSNK2B-LY6G5B-1181;LY6G5B;LY6G5C;ABHD16A;XXbac-BPG32J3.20;HCG20;LY6G6F…	High light scatter reticulocyte count;High light scatter reticulocyte percentage of red cells	intergenic	HCG27 - HLA-C
module40:6:31235505	40	6:31235505	rs2853953;rs6911408 x rs2853953	4.88498e-15	6.24995e-09	HLA-C	HLA-C;XXbac-BPG248L24.13;XXbac-BPG299F13.14;HCG27;HLA-B;POU5F1;TCF19;CCHCR1;XXbac-BPG181B23.7;PSORS1C2;MICA;CDSN;PSORS1C1;C6orf15;XXbac-BPG181B23.4;HCG22;MICB;MUC22;MCCD1;ATP6V1G2-DDX39B;DDX39B;ATP6V1G2;NFKBIL1;MUC21;LTA;TNF;LTB;LST1;NCR3;DPCR1;SFTA2;AIF1;PRRC2A;VARS2;GTF2H4;BAG6;APOM;C6orf47;DDR1;GPANK1;CSNK2B;CSNK2B-LY6G5B-1181;LY6G5B;LY6G5C;ABHD16A;XXbac-BPG32J3.20;XXbac-BPG27H4.8;LY6G6F;MEGT1…	Chronic hepatitis B infection;Psoriasis	HLA-C;HLA-C x PSORS1C1	HCG27 - HLA-C;No mapped genes x HCG27 - HLA-C
module40:6:31238318	40	6:31238318	rs9264638	0	0	HLA-C	HLA-C;XXbac-BPG248L24.13;XXbac-BPG299F13.14;HCG27;HLA-B;POU5F1;TCF19;XXbac-BPG181B23.7;CCHCR1;PSORS1C2;MICA;CDSN;PSORS1C1;C6orf15;XXbac-BPG181B23.4;HCG22;MICB;MCCD1;ATP6V1G2-DDX39B;DDX39B;MUC22;ATP6V1G2;NFKBIL1;MUC21;LTA;TNF;LTB;LST1;NCR3;DPCR1;SFTA2;AIF1;PRRC2A;VARS2;GTF2H4;BAG6;APOM;C6orf47;GPANK1;DDR1;CSNK2B;CSNK2B-LY6G5B-1181;LY6G5B;LY6G5C;ABHD16A;XXbac-BPG32J3.20;XXbac-BPG27H4.8;LY6G6F;MEGT1…	Beta-2 microglubulin plasma levels	HLA-C	HLA-C, HLA-C, HLA-C, HLA-C, HLA-C
module40:6:31240431	40	6:31240431	rs2074488	1.78015e-09	0.00227756	HLA-C	HLA-C;XXbac-BPG248L24.13;XXbac-BPG299F13.14;HCG27;HLA-B;POU5F1;TCF19;XXbac-BPG181B23.7;CCHCR1;MICA;PSORS1C2;CDSN;PSORS1C1;C6orf15;XXbac-BPG181B23.4;HCG22;MICB;MCCD1;ATP6V1G2-DDX39B;DDX39B;MUC22;ATP6V1G2;NFKBIL1;MUC21;LTA;TNF;LTB;LST1;NCR3;DPCR1;SFTA2;AIF1;PRRC2A;VARS2;GTF2H4;BAG6;APOM;C6orf47;GPANK1;CSNK2B;CSNK2B-LY6G5B-1181;DDR1;LY6G5B;LY6G5C;ABHD16A;XXbac-BPG32J3.20;XXbac-BPG27H4.8;LY6G6F;MEGT1…	Chronic obstructive pulmonary disease-related biomarkers	HLA-C	HLA-C - USP8P1
module40:6:31241109	40	6:31241109	rs13191343	3.87176e-10	0.000495361	HLA-C	HLA-C;XXbac-BPG248L24.13;XXbac-BPG299F13.14;HCG27;HLA-B;POU5F1;TCF19;XXbac-BPG181B23.7;MICA;CCHCR1;PSORS1C2;CDSN;PSORS1C1;C6orf15;XXbac-BPG181B23.4;HCG22;MICB;MCCD1;ATP6V1G2-DDX39B;DDX39B;MUC22;ATP6V1G2;NFKBIL1;MUC21;LTA;TNF;LTB;LST1;NCR3;DPCR1;AIF1;SFTA2;PRRC2A;VARS2;GTF2H4;BAG6;APOM;C6orf47;GPANK1;CSNK2B;CSNK2B-LY6G5B-1181;LY6G5B;DDR1;LY6G5C;ABHD16A;XXbac-BPG32J3.20;LY6G6F;MEGT1;XXbac-BPG27H4.8…	Psoriatic arthritis	HLA-C	HLA-C - USP8P1
module40:6:31242174	40	6:31242174	rs2524079	2.53035e-08	0.0323738	HLA-C	HLA-C;XXbac-BPG248L24.13;XXbac-BPG299F13.14;HCG27;HLA-B;POU5F1;TCF19;XXbac-BPG181B23.7;MICA;CCHCR1;PSORS1C2;CDSN;PSORS1C1;C6orf15;XXbac-BPG181B23.4;MICB;HCG22;MCCD1;ATP6V1G2-DDX39B;DDX39B;MUC22;ATP6V1G2;NFKBIL1;MUC21;LTA;TNF;LTB;LST1;NCR3;DPCR1;AIF1;SFTA2;PRRC2A;BAG6;VARS2;GTF2H4;APOM;C6orf47;GPANK1;CSNK2B;CSNK2B-LY6G5B-1181;LY6G5B;DDR1;LY6G5C;ABHD16A;XXbac-BPG32J3.20;LY6G6F;MEGT1;XXbac-BPG27H4.8…	White blood cell count;Basophil count;Sum neutrophil eosinophil counts;Sum basophil neutrophil counts;White blood cell count (lymphocyte);Granulocyte count;Neutrophil count;A body shape index;Waist-to-hip ratio adjusted for BMI;Waist-hip index;Hip circumference adjusted for BMI	PSORS1C3, HCG27, HLA-C, HLA-B;NR;HLA-C, USP8P1;HLA-C;;USP8P1	HLA-C - USP8P1
module40:6:31244960	40	6:31244960	rs6919908	7.99361e-15	1.02272e-08	HLA-C	HLA-C;XXbac-BPG248L24.13;HLA-B;XXbac-BPG299F13.14;HCG27;POU5F1;XXbac-BPG181B23.7;TCF19;MICA;CCHCR1;PSORS1C2;CDSN;PSORS1C1;XXbac-BPG181B23.4;C6orf15;MICB;HCG22;MCCD1;ATP6V1G2-DDX39B;DDX39B;MUC22;ATP6V1G2;NFKBIL1;MUC21;LTA;TNF;LTB;LST1;NCR3;DPCR1;AIF1;PRRC2A;SFTA2;BAG6;VARS2;GTF2H4;APOM;C6orf47;GPANK1;CSNK2B;CSNK2B-LY6G5B-1181;LY6G5B;LY6G5C;DDR1;ABHD16A;XXbac-BPG32J3.20;LY6G6F;MEGT1;LY6G6E;XXbac-BP…	Multiple myeloma;Multiple myeloma and monoclonal gammopathy	PSORS1C2, HLA	USP8P1, USP8P1, USP8P1, USP8P1, USP8P1
module40:6:31247203	40	6:31247203	rs2853946	3.57836e-10	0.000457824	HLA-C	HLA-C;XXbac-BPG248L24.13;HLA-B;XXbac-BPG299F13.14;HCG27;XXbac-BPG181B23.7;POU5F1;TCF19;MICA;CCHCR1;PSORS1C2;XXbac-BPG181B23.4;CDSN;PSORS1C1;C6orf15;MICB;HCG22;MCCD1;ATP6V1G2-DDX39B;DDX39B;ATP6V1G2;NFKBIL1;MUC22;LTA;MUC21;TNF;LTB;LST1;NCR3;AIF1;DPCR1;PRRC2A;SFTA2;BAG6;VARS2;GTF2H4;APOM;C6orf47;GPANK1;CSNK2B;CSNK2B-LY6G5B-1181;LY6G5B;LY6G5C;DDR1;ABHD16A;XXbac-BPG32J3.20;LY6G6F;MEGT1;LY6G6E;LY6G6D;C…	Height;White blood cell count;Mean corpuscular hemoglobin;A body shape index;Hip circumference adjusted for BMI	USP8P1;HLA-B;NR	USP8P1 - RPL3P2
module40:6:31252396	40	6:31252396	rs2524054	0	0	XXbac-BPG248L24.13	XXbac-BPG248L24.13;HLA-C;HLA-B;XXbac-BPG299F13.14;HCG27;XXbac-BPG181B23.7;MICA;POU5F1;TCF19;CCHCR1;PSORS1C2;XXbac-BPG181B23.4;CDSN;PSORS1C1;C6orf15;MICB;HCG22;MCCD1;ATP6V1G2-DDX39B;DDX39B;ATP6V1G2;NFKBIL1;MUC22;LTA;TNF;LTB;MUC21;LST1;NCR3;AIF1;PRRC2A;DPCR1;SFTA2;BAG6;APOM;C6orf47;VARS2;GTF2H4;GPANK1;CSNK2B;CSNK2B-LY6G5B-1181;LY6G5B;LY6G5C;ABHD16A;XXbac-BPG32J3.20;DDR1;LY6G6F;MEGT1;LY6G6E;LY6G6D;C…	CD4:CD8 lymphocyte ratio;CD8-positive T-lymphocyte count	HLA-B	RPL3P2 - WASF5P
module40:6:31252925	40	6:31252925		1.92787e-09	0.00246656	XXbac-BPG248L24.13	XXbac-BPG248L24.13;HLA-C;HLA-B;XXbac-BPG299F13.14;HCG27;XXbac-BPG181B23.7;MICA;POU5F1;TCF19;CCHCR1;PSORS1C2;XXbac-BPG181B23.4;CDSN;PSORS1C1;C6orf15;MICB;HCG22;MCCD1;ATP6V1G2-DDX39B;DDX39B;ATP6V1G2;NFKBIL1;MUC22;LTA;TNF;LTB;LST1;MUC21;NCR3;AIF1;PRRC2A;DPCR1;SFTA2;BAG6;APOM;C6orf47;GPANK1;VARS2;GTF2H4;CSNK2B;CSNK2B-LY6G5B-1181;LY6G5B;LY6G5C;ABHD16A;XXbac-BPG32J3.20;DDR1;LY6G6F;MEGT1;LY6G6E;LY6G6D;C…
module40:6:31258837	40	6:31258837	rs9468925	0	0	XXbac-BPG248L24.13	XXbac-BPG248L24.13;HLA-C;HLA-B;XXbac-BPG299F13.14;HCG27;XXbac-BPG181B23.7;MICA;POU5F1;TCF19;CCHCR1;XXbac-BPG181B23.4;PSORS1C2;CDSN;PSORS1C1;C6orf15;MICB;HCG22;MCCD1;ATP6V1G2-DDX39B;DDX39B;ATP6V1G2;NFKBIL1;MUC22;LTA;TNF;LTB;LST1;NCR3;MUC21;AIF1;PRRC2A;BAG6;DPCR1;SFTA2;APOM;C6orf47;GPANK1;CSNK2B;CSNK2B-LY6G5B-1181;LY6G5B;VARS2;GTF2H4;LY6G5C;ABHD16A;XXbac-BPG32J3.20;DDR1;LY6G6F;MEGT1;LY6G6E;LY6G6D;C…	Vitiligo	HLA	WASF5P - LINC02571
module40:6:31263751	40	6:31263751	rs2894207;rs1265078 x rs2894207	4.31988e-13	5.52695e-07	XXbac-BPG248L24.13	XXbac-BPG248L24.13;HLA-C;HLA-B;XXbac-BPG299F13.14;HCG27;XXbac-BPG181B23.7;MICA;POU5F1;TCF19;XXbac-BPG181B23.4;CCHCR1;PSORS1C2;CDSN;PSORS1C1;C6orf15;MICB;MCCD1;ATP6V1G2-DDX39B;DDX39B;HCG22;ATP6V1G2;NFKBIL1;LTA;TNF;LTB;MUC22;LST1;NCR3;MUC21;AIF1;PRRC2A;BAG6;DPCR1;APOM;C6orf47;SFTA2;GPANK1;CSNK2B;CSNK2B-LY6G5B-1181;LY6G5B;LY6G5C;VARS2;GTF2H4;ABHD16A;XXbac-BPG32J3.20;LY6G6F;MEGT1;LY6G6E;LY6G6D;DDR1;C…	Nasopharyngeal carcinoma;Psoriasis	HLA-C, HLA-B;NR;NR x NR	LINC02571;No mapped genes x LINC02571
module40:6:31265490	40	6:31265490	rs2247056	0	0	XXbac-BPG248L24.13	XXbac-BPG248L24.13;HLA-C;HLA-B;XXbac-BPG181B23.7;XXbac-BPG299F13.14;HCG27;MICA;POU5F1;TCF19;XXbac-BPG181B23.4;CCHCR1;PSORS1C2;CDSN;PSORS1C1;C6orf15;MICB;MCCD1;ATP6V1G2-DDX39B;DDX39B;HCG22;ATP6V1G2;NFKBIL1;LTA;TNF;LTB;MUC22;LST1;NCR3;MUC21;AIF1;PRRC2A;BAG6;APOM;DPCR1;C6orf47;GPANK1;SFTA2;CSNK2B;CSNK2B-LY6G5B-1181;LY6G5B;LY6G5C;ABHD16A;XXbac-BPG32J3.20;VARS2;GTF2H4;LY6G6F;MEGT1;LY6G6E;LY6G6D;C6orf2…	Low density lipoprotein cholesterol levels;Triglycerides;Total cholesterol levels;Height;Omega-3 fatty acid levels;Free cholesterol levels in chylomicrons and extremely large VLDL	NR;HLA-C, HLA-B;HLA;	LINC02571
module40:6:31272261	40	6:31272261	rs6457374	0	0	XXbac-BPG248L24.13	XXbac-BPG248L24.13;HLA-C;HLA-B;XXbac-BPG181B23.7;MICA;XXbac-BPG299F13.14;HCG27;XXbac-BPG181B23.4;POU5F1;TCF19;CCHCR1;PSORS1C2;CDSN;PSORS1C1;MICB;C6orf15;MCCD1;ATP6V1G2-DDX39B;DDX39B;ATP6V1G2;NFKBIL1;HCG22;LTA;TNF;LTB;LST1;NCR3;MUC22;AIF1;PRRC2A;MUC21;BAG6;APOM;C6orf47;GPANK1;CSNK2B;CSNK2B-LY6G5B-1181;DPCR1;LY6G5B;LY6G5C;SFTA2;ABHD16A;XXbac-BPG32J3.20;VARS2;GTF2H4;LY6G6F;MEGT1;LY6G6E;LY6G6D;C6orf2…	Low density lipoprotein cholesterol levels;Blood protein levels;Triglycerides;Total cholesterol levels;Height	NR;HLA-C	LINC02571 - HLA-B
module40:6:31274380	40	6:31274380	rs9264942	1.21805e-11	1.5584e-05	XXbac-BPG248L24.13	XXbac-BPG248L24.13;HLA-C;HLA-B;XXbac-BPG181B23.7;MICA;XXbac-BPG299F13.14;HCG27;XXbac-BPG181B23.4;POU5F1;TCF19;CCHCR1;PSORS1C2;MICB;CDSN;PSORS1C1;C6orf15;MCCD1;ATP6V1G2-DDX39B;DDX39B;ATP6V1G2;NFKBIL1;HCG22;LTA;TNF;LTB;LST1;NCR3;MUC22;AIF1;PRRC2A;MUC21;BAG6;APOM;C6orf47;GPANK1;CSNK2B;CSNK2B-LY6G5B-1181;LY6G5B;DPCR1;LY6G5C;SFTA2;ABHD16A;XXbac-BPG32J3.20;VARS2;GTF2H4;LY6G6F;MEGT1;LY6G6E;LY6G6D;C6orf2…	HIV-1 control;Crohn's disease;Inflammatory bowel disease	HLA-C;PSORS1C1, NFKBIL1, HLA-C, MICB;NR	LINC02571 - HLA-B
module40:6:31274555	40	6:31274555	rs10484554;rs10484554 x rs45533135;rs17728338 x rs10484554;rs75851973 x rs10484554;rs76956521 x rs10484554	1.14941e-08	0.0147057	XXbac-BPG248L24.13	XXbac-BPG248L24.13;HLA-C;HLA-B;XXbac-BPG181B23.7;MICA;XXbac-BPG299F13.14;HCG27;XXbac-BPG181B23.4;POU5F1;TCF19;CCHCR1;PSORS1C2;MICB;CDSN;PSORS1C1;C6orf15;MCCD1;ATP6V1G2-DDX39B;DDX39B;ATP6V1G2;NFKBIL1;HCG22;LTA;TNF;LTB;LST1;NCR3;MUC22;AIF1;PRRC2A;MUC21;BAG6;APOM;C6orf47;GPANK1;CSNK2B;CSNK2B-LY6G5B-1181;LY6G5B;DPCR1;LY6G5C;SFTA2;ABHD16A;XXbac-BPG32J3.20;VARS2;GTF2H4;LY6G6F;MEGT1;LY6G6E;LY6G6D;C6orf2…	Psoriasis;AIDS progression;Cutaneous psoriasis;Psoriasis or type 2 diabetes (trans-disease meta-analysis)(opposite effect)	HLA-C;HLA, HLA-C;NR x NR;NR	LINC02571 - HLA-B;LINC02571 - HLA-B x No mapped genes;No mapped genes x LINC02571 - HLA-B
module40:6:31312059	40	6:31312059	rs2256752	6.66134e-16	8.52266e-10	HLA-B	HLA-B;XXbac-BPG181B23.7;XXbac-BPG248L24.13;MICA;HLA-C;XXbac-BPG181B23.4;XXbac-BPG299F13.14;HCG27;MICB;POU5F1;MCCD1;TCF19;ATP6V1G2-DDX39B;DDX39B;ATP6V1G2;CCHCR1;NFKBIL1;PSORS1C2;LTA;CDSN;PSORS1C1;TNF;C6orf15;LTB;LST1;NCR3;AIF1;PRRC2A;HCG22;BAG6;APOM;C6orf47;GPANK1;CSNK2B;CSNK2B-LY6G5B-1181;LY6G5B;LY6G5C;MUC22;ABHD16A;XXbac-BPG32J3.20;MUC21;LY6G6F;MEGT1;LY6G6E;LY6G6D;C6orf25;LY6G6C;DDAH2;CLIC1;MSH5…	Neutrophil percentage of white cells	intergenic	LINC02571 - HLA-B
module40:6:31320538	40	6:31320538	rs2442719	1.23414e-10	0.000157898	HLA-B	HLA-B;XXbac-BPG181B23.7;MICA;XXbac-BPG248L24.13;HLA-C;XXbac-BPG181B23.4;MICB;XXbac-BPG299F13.14;HCG27;MCCD1;ATP6V1G2-DDX39B;DDX39B;POU5F1;ATP6V1G2;NFKBIL1;TCF19;CCHCR1;PSORS1C2;LTA;TNF;LTB;LST1;NCR3;CDSN;PSORS1C1;C6orf15;AIF1;PRRC2A;BAG6;HCG22;APOM;C6orf47;GPANK1;CSNK2B;CSNK2B-LY6G5B-1181;LY6G5B;LY6G5C;ABHD16A;XXbac-BPG32J3.20;MUC22;LY6G6F;MEGT1;LY6G6E;LY6G6D;C6orf25;LY6G6C;MUC21;DDAH2;CLIC1;MSH5…	HIV-1 viral setpoint	HLA-C, HLA-B	LINC02571 - HLA-B
module40:6:31321948	40	6:31321948	rs1055348	2.1817e-12	2.79131e-06	HLA-B	HLA-B;XXbac-BPG181B23.7;MICA;XXbac-BPG248L24.13;HLA-C;XXbac-BPG181B23.4;MICB;XXbac-BPG299F13.14;HCG27;MCCD1;ATP6V1G2-DDX39B;DDX39B;POU5F1;ATP6V1G2;NFKBIL1;TCF19;CCHCR1;PSORS1C2;LTA;TNF;LTB;LST1;NCR3;CDSN;PSORS1C1;C6orf15;AIF1;PRRC2A;BAG6;APOM;HCG22;C6orf47;GPANK1;CSNK2B;CSNK2B-LY6G5B-1181;LY6G5B;LY6G5C;ABHD16A;XXbac-BPG32J3.20;MUC22;LY6G6F;MEGT1;LY6G6E;LY6G6D;C6orf25;LY6G6C;MUC21;DDAH2;CLIC1;MSH5…	Monocyte percentage of white cells	HLA-B	HLA-B, HLA-B, HLA-B, HLA-B, HLA-B
module40:6:31322133	40	6:31322133	rs3819306	0	0	HLA-B	HLA-B;XXbac-BPG181B23.7;MICA;XXbac-BPG248L24.13;HLA-C;XXbac-BPG181B23.4;MICB;XXbac-BPG299F13.14;HCG27;MCCD1;ATP6V1G2-DDX39B;DDX39B;POU5F1;ATP6V1G2;NFKBIL1;TCF19;CCHCR1;PSORS1C2;LTA;TNF;LTB;LST1;NCR3;CDSN;PSORS1C1;C6orf15;AIF1;PRRC2A;BAG6;APOM;HCG22;C6orf47;GPANK1;CSNK2B;CSNK2B-LY6G5B-1181;LY6G5B;LY6G5C;ABHD16A;XXbac-BPG32J3.20;MUC22;LY6G6F;MEGT1;LY6G6E;LY6G6D;C6orf25;LY6G6C;MUC21;DDAH2;CLIC1;MSH5…	White blood cell count (basophil);Hip circumference adjusted for BMI	HLA-B	HLA-B, HLA-B, HLA-B, HLA-B, HLA-B
module40:6:31327701	40	6:31327701	rs9378249	5.12889e-10	0.000656202	HLA-B	HLA-B;XXbac-BPG181B23.7;MICA;XXbac-BPG248L24.13;XXbac-BPG181B23.4;HLA-C;MICB;XXbac-BPG299F13.14;HCG27;MCCD1;ATP6V1G2-DDX39B;DDX39B;ATP6V1G2;NFKBIL1;POU5F1;TCF19;LTA;TNF;CCHCR1;LTB;PSORS1C2;LST1;NCR3;CDSN;PSORS1C1;C6orf15;AIF1;PRRC2A;BAG6;APOM;C6orf47;GPANK1;CSNK2B;CSNK2B-LY6G5B-1181;HCG22;LY6G5B;LY6G5C;ABHD16A;XXbac-BPG32J3.20;LY6G6F;MEGT1;MUC22;LY6G6E;LY6G6D;C6orf25;LY6G6C;DDAH2;CLIC1;MUC21;MSH5…	Eosinophil percentage of white cells;Bipolar disorder;Mean platelet volume	HLA-B;NR	HLA-B - DHFRP2
module40:6:31331257	40	6:31331257	rs2523557	8.35998e-14	1.06959e-07	HLA-B	HLA-B;XXbac-BPG181B23.7;MICA;XXbac-BPG248L24.13;XXbac-BPG181B23.4;HLA-C;MICB;XXbac-BPG299F13.14;MCCD1;HCG27;ATP6V1G2-DDX39B;DDX39B;ATP6V1G2;NFKBIL1;POU5F1;TCF19;LTA;TNF;LTB;CCHCR1;LST1;NCR3;PSORS1C2;CDSN;PSORS1C1;AIF1;C6orf15;PRRC2A;BAG6;APOM;C6orf47;GPANK1;CSNK2B;CSNK2B-LY6G5B-1181;LY6G5B;HCG22;LY6G5C;ABHD16A;XXbac-BPG32J3.20;LY6G6F;MEGT1;LY6G6E;LY6G6D;MUC22;C6orf25;LY6G6C;DDAH2;CLIC1;MSH5;MSH5-…	Trichloroethylene-induced hypersensitivity syndrome	HLA-B, MICA	HLA-B - DHFRP2
module40:6:31331954	40	6:31331954	rs2523552	8.67268e-10	0.0011096	HLA-B	HLA-B;XXbac-BPG181B23.7;MICA;XXbac-BPG248L24.13;XXbac-BPG181B23.4;HLA-C;MICB;XXbac-BPG299F13.14;MCCD1;ATP6V1G2-DDX39B;DDX39B;HCG27;ATP6V1G2;NFKBIL1;POU5F1;TCF19;LTA;TNF;LTB;CCHCR1;LST1;NCR3;PSORS1C2;CDSN;PSORS1C1;AIF1;C6orf15;PRRC2A;BAG6;APOM;C6orf47;GPANK1;CSNK2B;CSNK2B-LY6G5B-1181;LY6G5B;HCG22;LY6G5C;ABHD16A;XXbac-BPG32J3.20;LY6G6F;MEGT1;LY6G6E;LY6G6D;MUC22;C6orf25;LY6G6C;DDAH2;CLIC1;MSH5;MSH5-…	Monocyte count	DHFRP2	HLA-B - DHFRP2
module40:6:31335901	40	6:31335901	rs2922994	8.88627e-11	0.000113693	HLA-B	HLA-B;XXbac-BPG181B23.7;MICA;XXbac-BPG181B23.4;XXbac-BPG248L24.13;HLA-C;MICB;MCCD1;ATP6V1G2-DDX39B;DDX39B;XXbac-BPG299F13.14;HCG27;ATP6V1G2;NFKBIL1;POU5F1;LTA;TNF;TCF19;LTB;LST1;NCR3;CCHCR1;PSORS1C2;AIF1;PRRC2A;CDSN;PSORS1C1;C6orf15;BAG6;APOM;C6orf47;GPANK1;CSNK2B;CSNK2B-LY6G5B-1181;LY6G5B;LY6G5C;HCG22;ABHD16A;XXbac-BPG32J3.20;LY6G6F;MEGT1;LY6G6E;LY6G6D;C6orf25;LY6G6C;MUC22;DDAH2;CLIC1;MSH5;MSH5-…	Marginal zone lymphoma	HLA-B, TCF19	DHFRP2 - RNU6-283P
module40:6:31336100	40	6:31336100	rs7743761	3.49924e-09	0.004477	HLA-B	HLA-B;XXbac-BPG181B23.7;MICA;XXbac-BPG181B23.4;XXbac-BPG248L24.13;HLA-C;MICB;MCCD1;ATP6V1G2-DDX39B;DDX39B;XXbac-BPG299F13.14;HCG27;ATP6V1G2;NFKBIL1;LTA;POU5F1;TNF;TCF19;LTB;LST1;NCR3;CCHCR1;PSORS1C2;AIF1;PRRC2A;CDSN;PSORS1C1;C6orf15;BAG6;APOM;C6orf47;GPANK1;CSNK2B;CSNK2B-LY6G5B-1181;LY6G5B;LY6G5C;HCG22;ABHD16A;XXbac-BPG32J3.20;LY6G6F;MEGT1;LY6G6E;LY6G6D;C6orf25;LY6G6C;MUC22;DDAH2;CLIC1;MSH5;MSH5-…	Ankylosing spondylitis	MHC	DHFRP2 - RNU6-283P
module40:6:31336418	40	6:31336418	rs9266406	1.62932e-10	0.000208458	HLA-B	HLA-B;XXbac-BPG181B23.7;MICA;XXbac-BPG181B23.4;XXbac-BPG248L24.13;HLA-C;MICB;MCCD1;ATP6V1G2-DDX39B;DDX39B;XXbac-BPG299F13.14;HCG27;ATP6V1G2;NFKBIL1;LTA;POU5F1;TNF;TCF19;LTB;LST1;NCR3;CCHCR1;PSORS1C2;AIF1;PRRC2A;CDSN;PSORS1C1;C6orf15;BAG6;APOM;C6orf47;GPANK1;CSNK2B;CSNK2B-LY6G5B-1181;LY6G5B;LY6G5C;HCG22;ABHD16A;XXbac-BPG32J3.20;LY6G6F;MEGT1;LY6G6E;LY6G6D;C6orf25;LY6G6C;MUC22;DDAH2;CLIC1;MSH5;MSH5-…	Behcet's disease	MICA, DHFRP2, MICB	DHFRP2 - RNU6-283P
module40:6:31337211	40	6:31337211	rs9266428	7.60417e-11	9.72895e-05	HLA-B	HLA-B;XXbac-BPG181B23.7;MICA;XXbac-BPG181B23.4;XXbac-BPG248L24.13;HLA-C;MICB;MCCD1;ATP6V1G2-DDX39B;DDX39B;XXbac-BPG299F13.14;HCG27;ATP6V1G2;NFKBIL1;LTA;POU5F1;TNF;TCF19;LTB;LST1;NCR3;CCHCR1;PSORS1C2;AIF1;PRRC2A;CDSN;PSORS1C1;C6orf15;BAG6;APOM;C6orf47;GPANK1;CSNK2B;CSNK2B-LY6G5B-1181;LY6G5B;LY6G5C;HCG22;ABHD16A;XXbac-BPG32J3.20;LY6G6F;MEGT1;LY6G6E;LY6G6D;C6orf25;LY6G6C;DDAH2;MUC22;CLIC1;MSH5;MSH5-…	Sum eosinophil basophil counts;Eosinophil counts	DHFRP2, RNU6-283P	DHFRP2 - RNU6-283P
module40:6:31347451	40	6:31347451	rs2244020	0	0	XXbac-BPG181B23.7	XXbac-BPG181B23.7;MICA;HLA-B;XXbac-BPG181B23.4;XXbac-BPG248L24.13;HLA-C;MICB;MCCD1;ATP6V1G2-DDX39B;DDX39B;ATP6V1G2;NFKBIL1;XXbac-BPG299F13.14;HCG27;LTA;TNF;LTB;LST1;NCR3;POU5F1;TCF19;AIF1;CCHCR1;PRRC2A;PSORS1C2;BAG6;CDSN;PSORS1C1;C6orf15;APOM;C6orf47;GPANK1;CSNK2B;CSNK2B-LY6G5B-1181;LY6G5B;LY6G5C;ABHD16A;XXbac-BPG32J3.20;HCG22;LY6G6F;MEGT1;LY6G6E;LY6G6D;C6orf25;LY6G6C;DDAH2;CLIC1;MSH5;MSH5-SAPCD1…	Type 2 diabetes;Hip circumference adjusted for BMI	HLA-B;ZDHHC20P2	FGFR3P1 - ZDHHC20P2
module40:6:31350704	40	6:31350704	rs1521	3.02166e-09	0.00386598	XXbac-BPG181B23.7	XXbac-BPG181B23.7;MICA;HLA-B;XXbac-BPG181B23.4;XXbac-BPG248L24.13;MICB;HLA-C;MCCD1;ATP6V1G2-DDX39B;DDX39B;ATP6V1G2;NFKBIL1;XXbac-BPG299F13.14;HCG27;LTA;TNF;LTB;LST1;NCR3;POU5F1;TCF19;AIF1;PRRC2A;CCHCR1;PSORS1C2;BAG6;CDSN;PSORS1C1;APOM;C6orf15;C6orf47;GPANK1;CSNK2B;CSNK2B-LY6G5B-1181;LY6G5B;LY6G5C;ABHD16A;XXbac-BPG32J3.20;LY6G6F;MEGT1;LY6G6E;HCG22;LY6G6D;C6orf25;LY6G6C;DDAH2;CLIC1;MSH5;MSH5-SAPCD1…	Graves' disease;Thyrotoxic hypokalemic periodic paralysis and Graves disease	HLA-B;MICA/HLA-B	HLA-S - MICA
module40:6:31354182	40	6:31354182	rs6932730	1.13522e-08	0.0145243	XXbac-BPG181B23.7	XXbac-BPG181B23.7;MICA;HLA-B;XXbac-BPG181B23.4;XXbac-BPG248L24.13;MICB;HLA-C;MCCD1;ATP6V1G2-DDX39B;DDX39B;ATP6V1G2;NFKBIL1;LTA;XXbac-BPG299F13.14;HCG27;TNF;LTB;LST1;NCR3;POU5F1;TCF19;AIF1;PRRC2A;CCHCR1;PSORS1C2;BAG6;APOM;CDSN;PSORS1C1;C6orf47;GPANK1;C6orf15;CSNK2B;CSNK2B-LY6G5B-1181;LY6G5B;LY6G5C;ABHD16A;XXbac-BPG32J3.20;LY6G6F;MEGT1;LY6G6E;LY6G6D;C6orf25;LY6G6C;HCG22;DDAH2;CLIC1;MSH5;MSH5-SAPCD1…	Allergic sensitization;Autoimmune hepatitis type-1	MICA, HLA-C, HLA-B, MICB	HLA-S - MICA
module40:6:31354560	40	6:31354560	rs13437082	2.37496e-08	0.0303858	XXbac-BPG181B23.7	XXbac-BPG181B23.7;MICA;HLA-B;XXbac-BPG181B23.4;XXbac-BPG248L24.13;MICB;HLA-C;MCCD1;ATP6V1G2-DDX39B;DDX39B;ATP6V1G2;NFKBIL1;LTA;XXbac-BPG299F13.14;TNF;HCG27;LTB;LST1;NCR3;POU5F1;TCF19;AIF1;PRRC2A;CCHCR1;PSORS1C2;BAG6;APOM;C6orf47;CDSN;PSORS1C1;GPANK1;C6orf15;CSNK2B;CSNK2B-LY6G5B-1181;LY6G5B;LY6G5C;ABHD16A;XXbac-BPG32J3.20;LY6G6F;MEGT1;LY6G6E;LY6G6D;C6orf25;LY6G6C;HCG22;DDAH2;CLIC1;MSH5;MSH5-SAPCD1…	Cerebrospinal fluid biomarker levels;Height	NR;HLA-B	HLA-S - MICA
module40:6:31380529	40	6:31380529	rs2256183	0	0	MICA	MICA;XXbac-BPG181B23.7;XXbac-BPG181B23.4;HLA-B;MICB;MCCD1;ATP6V1G2-DDX39B;DDX39B;XXbac-BPG248L24.13;ATP6V1G2;NFKBIL1;HLA-C;LTA;TNF;LTB;LST1;NCR3;AIF1;PRRC2A;XXbac-BPG299F13.14;HCG27;BAG6;APOM;C6orf47;POU5F1;GPANK1;CSNK2B;CSNK2B-LY6G5B-1181;TCF19;LY6G5B;LY6G5C;CCHCR1;ABHD16A;XXbac-BPG32J3.20;PSORS1C2;LY6G6F;MEGT1;CDSN;PSORS1C1;LY6G6E;C6orf15;LY6G6D;C6orf25;LY6G6C;DDAH2;CLIC1;MSH5;MSH5-SAPCD1;SAPCD…	Height;Basophil percentage of white cells;Hip circumference adjusted for BMI	MICA;HCP5, MICA	MICA, MICA, MICA, MICA, MICA
module40:6:31382911	40	6:31382911	rs1882	0	0	MICA	MICA;XXbac-BPG181B23.7;XXbac-BPG181B23.4;HLA-B;MICB;MCCD1;ATP6V1G2-DDX39B;DDX39B;XXbac-BPG248L24.13;ATP6V1G2;NFKBIL1;HLA-C;LTA;TNF;LTB;LST1;NCR3;AIF1;PRRC2A;XXbac-BPG299F13.14;HCG27;BAG6;APOM;C6orf47;GPANK1;CSNK2B;POU5F1;CSNK2B-LY6G5B-1181;LY6G5B;TCF19;LY6G5C;ABHD16A;XXbac-BPG32J3.20;CCHCR1;PSORS1C2;LY6G6F;MEGT1;LY6G6E;CDSN;LY6G6D;PSORS1C1;C6orf25;LY6G6C;C6orf15;DDAH2;CLIC1;MSH5;MSH5-SAPCD1;SAPCD…	Eosinophil percentage of white cells;Platelet distribution width	MICA	MICA, MICA, MICA, MICA, MICA
module40:6:31390410	40	6:31390410	rs2516448	0	0	XXbac-BPG181B23.4	XXbac-BPG181B23.4;MICA;XXbac-BPG181B23.7;HLA-B;MICB;MCCD1;ATP6V1G2-DDX39B;DDX39B;ATP6V1G2;NFKBIL1;XXbac-BPG248L24.13;LTA;TNF;HLA-C;LTB;LST1;NCR3;AIF1;PRRC2A;BAG6;XXbac-BPG299F13.14;HCG27;APOM;C6orf47;GPANK1;CSNK2B;CSNK2B-LY6G5B-1181;LY6G5B;LY6G5C;POU5F1;TCF19;ABHD16A;XXbac-BPG32J3.20;CCHCR1;LY6G6F;MEGT1;PSORS1C2;LY6G6E;LY6G6D;C6orf25;LY6G6C;DDAH2;CDSN;PSORS1C1;CLIC1;C6orf15;MSH5;MSH5-SAPCD1;SAPCD…	Cervical cancer	MICA	MICA - LINC01149
module40:6:31405617	40	6:31405617	rs2596466	5.12923e-14	6.56245e-08	XXbac-BPG181B23.4	XXbac-BPG181B23.4;MICA;XXbac-BPG181B23.7;MICB;HLA-B;MCCD1;ATP6V1G2-DDX39B;DDX39B;ATP6V1G2;NFKBIL1;LTA;TNF;LTB;XXbac-BPG248L24.13;LST1;NCR3;HLA-C;AIF1;PRRC2A;BAG6;APOM;C6orf47;GPANK1;CSNK2B;CSNK2B-LY6G5B-1181;LY6G5B;XXbac-BPG299F13.14;LY6G5C;HCG27;ABHD16A;XXbac-BPG32J3.20;LY6G6F;MEGT1;POU5F1;LY6G6E;LY6G6D;TCF19;C6orf25;LY6G6C;DDAH2;CLIC1;CCHCR1;PSORS1C2;MSH5;MSH5-SAPCD1;CDSN;PSORS1C1;SAPCD1;C6orf1…	Beta-2 microglubulin plasma levels	MICA	MICA - LINC01149
module40:6:31407828	40	6:31407828	rs9469003	1.39439e-08	0.0178401	XXbac-BPG181B23.4	XXbac-BPG181B23.4;MICA;XXbac-BPG181B23.7;MICB;HLA-B;MCCD1;ATP6V1G2-DDX39B;DDX39B;ATP6V1G2;NFKBIL1;LTA;TNF;LTB;LST1;XXbac-BPG248L24.13;NCR3;HLA-C;AIF1;PRRC2A;BAG6;APOM;C6orf47;GPANK1;CSNK2B;CSNK2B-LY6G5B-1181;LY6G5B;LY6G5C;XXbac-BPG299F13.14;HCG27;ABHD16A;XXbac-BPG32J3.20;LY6G6F;MEGT1;LY6G6E;LY6G6D;POU5F1;C6orf25;LY6G6C;TCF19;DDAH2;CLIC1;CCHCR1;MSH5;MSH5-SAPCD1;PSORS1C2;SAPCD1;CDSN;PSORS1C1;VWA7;C…	Drug-induced Stevens-Johnson syndrome or toxic epidermal necrolysis (SJS/TEN)	HCP5	MICA - LINC01149
module40:6:31442782	40	6:31442782	rs3131643	3.19653e-10	0.00040897	MICB	MICB;XXbac-BPG181B23.4;MCCD1;ATP6V1G2-DDX39B;DDX39B;ATP6V1G2;MICA;NFKBIL1;XXbac-BPG181B23.7;LTA;TNF;LTB;LST1;NCR3;HLA-B;AIF1;PRRC2A;BAG6;APOM;XXbac-BPG248L24.13;C6orf47;GPANK1;CSNK2B;CSNK2B-LY6G5B-1181;LY6G5B;LY6G5C;HLA-C;ABHD16A;XXbac-BPG32J3.20;LY6G6F;MEGT1;LY6G6E;LY6G6D;C6orf25;LY6G6C;DDAH2;CLIC1;MSH5;MSH5-SAPCD1;XXbac-BPG299F13.14;HCG27;SAPCD1;VWA7;VARS;POU5F1;TCF19;LSM2;CCHCR1;HSPA1L;PSORS1C…	Myositis;White blood cell count (basophil);Lymphocyte counts;Monocyte count;Creatinine levels;White blood cell count	HCG26, MICB;HCP5;	HCP5, HCP5, HCP5
module40:6:31451836	40	6:31451836	rs3094011	2.61087e-08	0.033404	MICB	MICB;XXbac-BPG181B23.4;MCCD1;ATP6V1G2-DDX39B;DDX39B;ATP6V1G2;NFKBIL1;MICA;LTA;XXbac-BPG181B23.7;TNF;LTB;LST1;NCR3;HLA-B;AIF1;PRRC2A;BAG6;APOM;C6orf47;GPANK1;CSNK2B;CSNK2B-LY6G5B-1181;LY6G5B;XXbac-BPG248L24.13;LY6G5C;ABHD16A;XXbac-BPG32J3.20;HLA-C;LY6G6F;MEGT1;LY6G6E;LY6G6D;C6orf25;LY6G6C;DDAH2;CLIC1;MSH5;MSH5-SAPCD1;SAPCD1;VWA7;XXbac-BPG299F13.14;HCG27;VARS;LSM2;POU5F1;TCF19;HSPA1L;HSPA1A;CCHCR1;…	Myositis;Inguinal hernia	HCG26, MICB	MICB-DT
module40:6:31515799	40	6:31515799	rs2071591	5.92415e-12	7.57949e-06	NFKBIL1	NFKBIL1;ATP6V1G2;ATP6V1G2-DDX39B;DDX39B;MCCD1;LTA;TNF;LTB;LST1;NCR3;MICB;AIF1;PRRC2A;BAG6;APOM;XXbac-BPG181B23.4;C6orf47;GPANK1;CSNK2B;CSNK2B-LY6G5B-1181;LY6G5B;LY6G5C;ABHD16A;XXbac-BPG32J3.20;MICA;XXbac-BPG181B23.7;LY6G6F;MEGT1;LY6G6E;LY6G6D;C6orf25;LY6G6C;DDAH2;CLIC1;MSH5;MSH5-SAPCD1;HLA-B;SAPCD1;VWA7;VARS;LSM2;XXbac-BPG248L24.13;HSPA1L;HSPA1A;HLA-C;HSPA1B;C6orf48;NEU1;SLC44A4;EHMT2;XXbac-BPG29…	Late-onset myasthenia gravis	MHC_Class III	NFKBIL1, NFKBIL1, NFKBIL1, NFKBIL1, NFKBIL1, NFKBIL1, NFKBIL1, ATP6V1G2, ATP6V1G2, ATP6V1G2, ATP6V1G2, ATP6V1G2, ATP6V1G2, ATP6V1G2
module40:6:31540556	40	6:31540556	rs2229094	0	0	LTA	LTA;TNF;LTB;LST1;NCR3;NFKBIL1;ATP6V1G2;AIF1;ATP6V1G2-DDX39B;DDX39B;MCCD1;PRRC2A;BAG6;MICB;APOM;C6orf47;GPANK1;CSNK2B;CSNK2B-LY6G5B-1181;LY6G5B;LY6G5C;ABHD16A;XXbac-BPG32J3.20;XXbac-BPG181B23.4;LY6G6F;MEGT1;LY6G6E;LY6G6D;C6orf25;LY6G6C;DDAH2;CLIC1;MSH5;MSH5-SAPCD1;MICA;XXbac-BPG181B23.7;SAPCD1;VWA7;VARS;HLA-B;LSM2;HSPA1L;HSPA1A;HSPA1B;C6orf48;XXbac-BPG248L24.13;NEU1;SLC44A4;HLA-C;EHMT2;C2;ZBTB12;C…	Atopic asthma;Lymphocyte counts;White blood cell count;Lymphocyte percentage of white cells;Neutrophil count;Lymphocyte-to-monocyte ratio;Neutrophil-to-lymphocyte ratio;Basophil count;Platelet-to-lymphocyte ratio	NR;LTA;	LTA, LTA, LTA, LTA, LTA, LTA, LTA
module40:6:31542308	40	6:31542308	rs1799964	1.33227e-15	1.70453e-09	TNF	TNF;LTA;LTB;LST1;NCR3;NFKBIL1;ATP6V1G2;AIF1;ATP6V1G2-DDX39B;DDX39B;MCCD1;PRRC2A;BAG6;APOM;MICB;C6orf47;GPANK1;CSNK2B;CSNK2B-LY6G5B-1181;LY6G5B;LY6G5C;ABHD16A;XXbac-BPG32J3.20;LY6G6F;MEGT1;XXbac-BPG181B23.4;LY6G6E;LY6G6D;C6orf25;LY6G6C;DDAH2;CLIC1;MSH5;MSH5-SAPCD1;MICA;XXbac-BPG181B23.7;SAPCD1;VWA7;VARS;HLA-B;LSM2;HSPA1L;HSPA1A;HSPA1B;C6orf48;XXbac-BPG248L24.13;NEU1;SLC44A4;EHMT2;HLA-C;C2;ZBTB12;C…	Asthma (childhood onset);Crohn's disease;Lymphocyte counts	NR;HLA-DQA2, LTA, TNF, LST1, LTB	LTA - TNF
module40:6:31705126	40	6:31705126	rs145269503	7.3982e-09	0.00946542	MSH5	MSH5;MSH5-SAPCD1;CLIC1;DDAH2;LY6G6C;C6orf25;LY6G6D;SAPCD1;LY6G6E;VWA7;MEGT1;LY6G6F;VARS;XXbac-BPG32J3.20;ABHD16A;LSM2;LY6G5C;LY6G5B;CSNK2B-LY6G5B-1181;CSNK2B;HSPA1L;GPANK1;HSPA1A;C6orf47;APOM;HSPA1B;C6orf48;BAG6;PRRC2A;NEU1;AIF1;SLC44A4;EHMT2;NCR3;LST1;LTB;C2;TNF;ZBTB12;LTA;CFB;CFB;NFKBIL1;ATP6V1G2;ATP6V1G2-DDX39B;DDX39B;MCCD1;NELFE;SKIV2L;DXO;STK19;MICB;C4A;AL645922.1;C4B;XXbac-BPG181B23.4;CYP21…	Mean platelet volume	CLIC1	CLIC1, CLIC1, CLIC1, CLIC1, CLIC1, CLIC1, CLIC1
module40:6:31918860	40	6:31918860	rs1270942	4.14414e-11	5.3021e-05	NELFE	NELFE;SKIV2L;DXO;STK19;CFB;CFB;C4A;ZBTB12;C2;AL645922.1;C4B;EHMT2;CYP21A2;SLC44A4;TNXB;NEU1;C6orf48;HSPA1B;HSPA1A;HSPA1L;ATF6B;LSM2;VARS;FKBPL;VWA7;SAPCD1;PRRT1;PPT2;PPT2-EGFL8;MSH5-SAPCD1;MSH5;EGFL8;AGPAT1;CLIC1;DDAH2;RNF5;AGER;LY6G6C;C6orf25;PBX2;LY6G6D;LY6G6E;GPSM3;NOTCH4;MEGT1;LY6G6F;XXbac-BPG32J3.20;ABHD16A;LY6G5C;LY6G5B;CSNK2B-LY6G5B-1181;CSNK2B;GPANK1;C6orf47;APOM;BAG6;PRRC2A;AIF1;C6orf10;…	Type 1 diabetes and autoimmune thyroid diseases;Systemic lupus erythematosus;IDP dMRI TBSS ICVF Retrolenticular part of internal capsule R;Inguinal hernia	BAT2, HSPA1L, CFB, TNXB, NOTCH4;MHC class III;	CFB, CFB, CFB, CFB, CFB, CFB, CFB
module40:6:31919917	40	6:31919917	rs522162	2.14053e-08	0.0273864	NELFE	NELFE;SKIV2L;DXO;STK19;CFB;CFB;C4A;ZBTB12;AL645922.1;C2;C4B;EHMT2;CYP21A2;SLC44A4;TNXB;NEU1;C6orf48;HSPA1B;HSPA1A;HSPA1L;ATF6B;LSM2;VARS;FKBPL;VWA7;SAPCD1;PRRT1;PPT2;PPT2-EGFL8;MSH5-SAPCD1;MSH5;EGFL8;AGPAT1;CLIC1;DDAH2;RNF5;AGER;PBX2;LY6G6C;C6orf25;LY6G6D;GPSM3;LY6G6E;NOTCH4;MEGT1;LY6G6F;XXbac-BPG32J3.20;ABHD16A;LY6G5C;LY6G5B;CSNK2B-LY6G5B-1181;CSNK2B;GPANK1;C6orf47;APOM;BAG6;PRRC2A;C6orf10;AIF1;…	Age-related macular degeneration;Age-related macular degeneration (extreme sampling)	RDBP, CFB, ATF6B, STK19;RDBP, CFB, DKFZp779M0311	NELFE, NELFE, NELFE, NELFE, NELFE, NELFE
module40:6:31930351	40	6:31930351	rs2734331	9.77059e-09	0.0125007	SKIV2L	SKIV2L;DXO;STK19;NELFE;C4A;CFB;CFB;AL645922.1;C4B;ZBTB12;C2;CYP21A2;TNXB;EHMT2;SLC44A4;NEU1;C6orf48;HSPA1B;ATF6B;HSPA1A;HSPA1L;LSM2;FKBPL;VARS;PRRT1;PPT2;PPT2-EGFL8;VWA7;SAPCD1;EGFL8;AGPAT1;RNF5;AGER;PBX2;MSH5-SAPCD1;MSH5;GPSM3;CLIC1;NOTCH4;DDAH2;LY6G6C;C6orf25;LY6G6D;LY6G6E;MEGT1;LY6G6F;XXbac-BPG32J3.20;ABHD16A;LY6G5C;LY6G5B;CSNK2B-LY6G5B-1181;CSNK2B;GPANK1;C6orf47;APOM;BAG6;C6orf10;PRRC2A;AIF1;…	Blood metabolite levels	SKIV2L	SKIV2L, SKIV2L, SKIV2L, SKIV2L, SKIV2L, SKIV2L
module40:6:32209861	40	6:32209861	rs507778	3.93145e-10	0.000502999	C6orf10	C6orf10;NOTCH4;GPSM3;PBX2;AGER;RNF5;AGPAT1;EGFL8;PPT2-EGFL8;PPT2;PRRT1;FKBPL;ATF6B;BTNL2;HLA-DRA;TNXB;CYP21A2;C4B;AL645922.1;C4A;STK19;DXO;HLA-DRB5;SKIV2L;NELFE;CFB;CFB;HLA-DRB1;ZBTB12;C2;EHMT2;SLC44A4;NEU1;HLA-DQA1;C6orf48;HSPA1B;HLA-DQB1;HSPA1A;HSPA1L;LSM2;VARS;XXbac-BPG254F23.7;VWA7;SAPCD1;HLA-DQA2	High light scatter reticulocyte count;High light scatter reticulocyte percentage of red cells	intergenic	NOTCH4 - TSBP1-AS1
module40:6:32261252	40	6:32261252	rs7775397	4.09894e-13	5.24428e-07	C6orf10	C6orf10;NOTCH4;BTNL2;GPSM3;PBX2;AGER;RNF5;AGPAT1;EGFL8;PPT2-EGFL8;PPT2;PRRT1;HLA-DRA;FKBPL;ATF6B;HLA-DRB5;TNXB;CYP21A2;C4B;HLA-DRB1;AL645922.1;C4A;STK19;DXO;SKIV2L;HLA-DQA1;NELFE;CFB;CFB;HLA-DQB1;ZBTB12;C2;EHMT2;XXbac-BPG254F23.7;SLC44A4;NEU1;HLA-DQA2;C6orf48;HLA-DQB2;HSPA1B;HSPA1A;HSPA1L;LSM2	Hemoglobin levels;Idiopathic membranous nephropathy;Inguinal hernia;Chronic obstructive pulmonary disease	C6orf10;c6orf10;	TSBP1, TSBP1, TSBP1, TSBP1, TSBP1, TSBP1, TSBP1, TSBP1, TSBP1-AS1
module40:6:32281412	40	6:32281412	rs28366179	1.98997e-09	0.00254602	C6orf10	C6orf10;BTNL2;NOTCH4;GPSM3;HLA-DRA;PBX2;AGER;RNF5;AGPAT1;EGFL8;PPT2-EGFL8;PPT2;PRRT1;FKBPL;HLA-DRB5;ATF6B;HLA-DRB1;TNXB;CYP21A2;C4B;AL645922.1;HLA-DQA1;C4A;STK19;DXO;HLA-DQB1;SKIV2L;NELFE;CFB;CFB;XXbac-BPG254F23.7;ZBTB12;C2;HLA-DQA2;EHMT2;HLA-DQB2;SLC44A4;NEU1;C6orf48;HSPA1B;HSPA1A;HLA-DOB	Reticulocyte count	C6orf10	TSBP1-AS1, TSBP1, TSBP1, TSBP1, TSBP1, TSBP1, TSBP1, TSBP1, TSBP1
module40:6:32282854	40	6:32282854	rs6910071	4.29989e-13	5.50138e-07	C6orf10	C6orf10;BTNL2;NOTCH4;GPSM3;HLA-DRA;PBX2;AGER;RNF5;AGPAT1;EGFL8;PPT2-EGFL8;PPT2;PRRT1;FKBPL;HLA-DRB5;ATF6B;HLA-DRB1;TNXB;CYP21A2;C4B;AL645922.1;HLA-DQA1;C4A;STK19;HLA-DQB1;DXO;SKIV2L;NELFE;CFB;CFB;XXbac-BPG254F23.7;ZBTB12;C2;HLA-DQA2;EHMT2;HLA-DQB2;SLC44A4;NEU1;C6orf48;HSPA1B;HLA-DOB;TAP2;HSPA1A	Rheumatoid arthritis	HLA-DRB1	TSBP1, TSBP1, TSBP1, TSBP1, TSBP1, TSBP1, TSBP1, TSBP1, TSBP1-AS1
module40:6:32286685	40	6:32286685	rs2022542	0	0	C6orf10	C6orf10;BTNL2;HLA-DRA;NOTCH4;GPSM3;PBX2;AGER;RNF5;AGPAT1;EGFL8;PPT2-EGFL8;PPT2;PRRT1;FKBPL;HLA-DRB5;ATF6B;HLA-DRB1;TNXB;CYP21A2;C4B;HLA-DQA1;AL645922.1;C4A;HLA-DQB1;STK19;DXO;SKIV2L;NELFE;CFB;CFB;XXbac-BPG254F23.7;ZBTB12;C2;HLA-DQA2;HLA-DQB2;EHMT2;SLC44A4;NEU1;C6orf48;HSPA1B;HLA-DOB;TAP2	Lymphocyte counts	C6orf10	TSBP1, TSBP1, TSBP1, TSBP1, TSBP1, TSBP1, TSBP1, TSBP1, TSBP1-AS1
module40:6:32341353	40	6:32341353	rs9268402	0	0	BTNL2	BTNL2;HLA-DRA;C6orf10;HLA-DRB5;NOTCH4;GPSM3;PBX2;AGER;RNF5;HLA-DRB1;AGPAT1;EGFL8;PPT2-EGFL8;PPT2;PRRT1;FKBPL;HLA-DQA1;ATF6B;HLA-DQB1;TNXB;CYP21A2;XXbac-BPG254F23.7;C4B;AL645922.1;HLA-DQA2;HLA-DQB2;C4A;STK19;DXO;SKIV2L;NELFE;HLA-DOB;TAP2;CFB;CFB;TAP2;PSMB8;TAPSAR1;PSMB9;TAP1;ZBTB12;C2;EHMT2	Coronary heart disease;Waist-to-hip ratio adjusted for BMI;Waist-hip index	BTNL2, C6orf10;C6orf10	TSBP1-AS1
module40:6:32358513	40	6:32358513	rs3117098	0	0	BTNL2	BTNL2;HLA-DRA;C6orf10;HLA-DRB5;HLA-DRB1;NOTCH4;GPSM3;PBX2;AGER;RNF5;AGPAT1;EGFL8;PPT2-EGFL8;PPT2;HLA-DQA1;PRRT1;FKBPL;HLA-DQB1;ATF6B;XXbac-BPG254F23.7;TNXB;HLA-DQA2;CYP21A2;HLA-DQB2;C4B;AL645922.1;C4A;STK19;DXO;HLA-DOB;TAP2;TAP2;SKIV2L;NELFE;PSMB8;TAPSAR1;PSMB9;TAP1;CFB;CFB;ZBTB12;C2	Asthma	BTNL2	TSBP1-AS1
module40:6:32363215	40	6:32363215	rs1980493	0	0	BTNL2	BTNL2;HLA-DRA;C6orf10;HLA-DRB5;HLA-DRB1;NOTCH4;GPSM3;PBX2;AGER;RNF5;AGPAT1;EGFL8;HLA-DQA1;PPT2-EGFL8;PPT2;PRRT1;HLA-DQB1;FKBPL;ATF6B;XXbac-BPG254F23.7;HLA-DQA2;TNXB;CYP21A2;HLA-DQB2;C4B;AL645922.1;C4A;HLA-DOB;TAP2;STK19;DXO;TAP2;SKIV2L;NELFE;PSMB8;TAPSAR1;PSMB9;TAP1;CFB;CFB;ZBTB12;C2	Type 1 diabetes and autoimmune thyroid diseases;Idiopathic membranous nephropathy;Anti-cyclic Citrullinated Peptide Antibody	BTNL2;HLA-DRA, BTNL2	TSBP1-AS1, BTNL2, BTNL2, BTNL2, BTNL2, BTNL2, BTNL2, BTNL2, BTNL2
module40:6:32363816	40	6:32363816	rs2076530	0	0	BTNL2	BTNL2;HLA-DRA;C6orf10;HLA-DRB5;HLA-DRB1;NOTCH4;GPSM3;PBX2;AGER;RNF5;AGPAT1;EGFL8;HLA-DQA1;PPT2-EGFL8;PPT2;PRRT1;HLA-DQB1;FKBPL;ATF6B;XXbac-BPG254F23.7;HLA-DQA2;TNXB;CYP21A2;HLA-DQB2;C4B;AL645922.1;C4A;HLA-DOB;TAP2;STK19;TAP2;DXO;SKIV2L;NELFE;PSMB8;TAPSAR1;PSMB9;TAP1;CFB;CFB;ZBTB12;C2	Sarcoidosis	BTNL2	TSBP1-AS1, BTNL2, BTNL2, BTNL2, BTNL2, BTNL2, BTNL2, BTNL2, BTNL2
module40:6:32368087	40	6:32368087	rs3817963	1.38466e-09	0.00177157	BTNL2	BTNL2;HLA-DRA;C6orf10;HLA-DRB5;HLA-DRB1;NOTCH4;GPSM3;PBX2;AGER;RNF5;HLA-DQA1;AGPAT1;EGFL8;PPT2-EGFL8;PPT2;PRRT1;HLA-DQB1;FKBPL;ATF6B;XXbac-BPG254F23.7;HLA-DQA2;HLA-DQB2;TNXB;CYP21A2;C4B;AL645922.1;HLA-DOB;TAP2;C4A;TAP2;STK19;DXO;PSMB8;SKIV2L;TAPSAR1;PSMB9;TAP1;NELFE;CFB;CFB	EGFR mutation-positive lung adenocarcinoma;Hepatitis C induced liver cirrhosis;Lung adenocarcinoma;Multiple sclerosis (OCB status)	BTNL2	BTNL2, BTNL2, BTNL2, BTNL2, BTNL2, BTNL2, BTNL2, BTNL2, TSBP1-AS1
module40:6:32373698	40	6:32373698	rs3806156	5.30275e-09	0.00678445	BTNL2	BTNL2;HLA-DRA;HLA-DRB5;C6orf10;HLA-DRB1;NOTCH4;GPSM3;PBX2;HLA-DQA1;AGER;RNF5;AGPAT1;EGFL8;PPT2-EGFL8;PPT2;HLA-DQB1;PRRT1;FKBPL;ATF6B;XXbac-BPG254F23.7;HLA-DQA2;HLA-DQB2;TNXB;CYP21A2;C4B;AL645922.1;HLA-DOB;TAP2;TAP2;C4A;PSMB8;STK19;DXO;TAPSAR1;PSMB9;TAP1;SKIV2L;NELFE;CFB;CFB	Vitiligo	HLA-DRA, BTNL2, HLA-DQA1	BTNL2, BTNL2, BTNL2, BTNL2, BTNL2, BTNL2, BTNL2, BTNL2, TSBP1-AS1
module40:6:32376788	40	6:32376788	rs3763317	0	0	BTNL2	BTNL2;HLA-DRA;HLA-DRB5;C6orf10;HLA-DRB1;NOTCH4;GPSM3;HLA-DQA1;PBX2;AGER;RNF5;AGPAT1;EGFL8;HLA-DQB1;PPT2-EGFL8;PPT2;PRRT1;FKBPL;XXbac-BPG254F23.7;ATF6B;HLA-DQA2;HLA-DQB2;TNXB;CYP21A2;C4B;AL645922.1;HLA-DOB;TAP2;TAP2;C4A;PSMB8;TAPSAR1;PSMB9;TAP1;STK19;DXO;SKIV2L;NELFE;CFB;CFB	Complement C3 and C4 levels;Waist-hip index;Waist-to-hip ratio adjusted for BMI;Educational attainment;A body shape index;Hip circumference adjusted for BMI	HLA-DRB;BTNL2;	TSBP1-AS1 - HLA-DRA
module40:6:32379489	40	6:32379489	rs9268516	3.0974e-10	0.000396288	BTNL2	BTNL2;HLA-DRA;HLA-DRB5;C6orf10;HLA-DRB1;HLA-DQA1;NOTCH4;GPSM3;PBX2;AGER;RNF5;AGPAT1;EGFL8;HLA-DQB1;PPT2-EGFL8;PPT2;PRRT1;FKBPL;XXbac-BPG254F23.7;ATF6B;HLA-DQA2;HLA-DQB2;TNXB;CYP21A2;C4B;HLA-DOB;TAP2;AL645922.1;TAP2;PSMB8;C4A;TAPSAR1;PSMB9;TAP1;STK19;DXO;SKIV2L;NELFE;CFB;CFB	Asthma;Childhood asthma with severe exacerbations	HLA-DRA, BTNL2;NR	TSBP1-AS1 - HLA-DRA
module40:6:32381736	40	6:32381736	rs7759742	0	0	BTNL2	BTNL2;HLA-DRA;HLA-DRB5;C6orf10;HLA-DRB1;HLA-DQA1;NOTCH4;GPSM3;PBX2;AGER;RNF5;HLA-DQB1;AGPAT1;EGFL8;PPT2-EGFL8;PPT2;PRRT1;FKBPL;XXbac-BPG254F23.7;ATF6B;HLA-DQA2;HLA-DQB2;TNXB;CYP21A2;HLA-DOB;C4B;TAP2;AL645922.1;TAP2;PSMB8;TAPSAR1;PSMB9;TAP1;C4A;STK19;DXO;SKIV2L;NELFE;CFB;CFB	Waist-to-hip ratio adjusted for BMI x sex x age interaction (4df test);Waist-to-hip ratio adjusted for body mass index;Waist-to-hip ratio adjusted for BMI (adjusted for smoking behaviour);Waist-to-hip ratio adjusted for BMI (joint analysis main effects and smoking interaction);Waist-to-hip ratio adjusted for BMI in non-smokers	NR;BTNL2	TSBP1-AS1 - HLA-DRA
module40:6:32389648	40	6:32389648	rs3135363	0	0	HLA-DRA	HLA-DRA;BTNL2;HLA-DRB5;C6orf10;HLA-DRB1;HLA-DQA1;NOTCH4;GPSM3;PBX2;HLA-DQB1;AGER;RNF5;AGPAT1;EGFL8;PPT2-EGFL8;PPT2;PRRT1;FKBPL;XXbac-BPG254F23.7;HLA-DQA2;ATF6B;HLA-DQB2;TNXB;CYP21A2;HLA-DOB;TAP2;TAP2;C4B;AL645922.1;PSMB8;TAPSAR1;PSMB9;TAP1;C4A;STK19;DXO;SKIV2L;NELFE;CFB;CFB	Hepatitis C induced liver cirrhosis;Hepatitis B vaccine response;HLA DR on CD33- HLA DR+;Waist-hip index;Waist-to-hip ratio adjusted for BMI	intergenic;HLA-DR;;BTNL2	TSBP1-AS1 - HLA-DRA
module40:6:32400939	40	6:32400939	rs3129859	0	0	HLA-DRA	HLA-DRA;BTNL2;HLA-DRB5;C6orf10;HLA-DRB1;HLA-DQA1;HLA-DQB1;NOTCH4;GPSM3;PBX2;AGER;RNF5;AGPAT1;EGFL8;PPT2-EGFL8;PPT2;PRRT1;XXbac-BPG254F23.7;FKBPL;HLA-DQA2;HLA-DQB2;ATF6B;HLA-DOB;TAP2;TAP2;TNXB;CYP21A2;PSMB8;TAPSAR1;PSMB9;TAP1;C4B;AL645922.1;C4A;STK19;DXO;SKIV2L;NELFE	Prostate cancer;Acute-on-chronic liver failure in hepatitis B	NR;HLA-DRB6;HLA-DQB1, HLA-DRA	TSBP1-AS1 - HLA-DRA
module40:6:32401079	40	6:32401079	rs3129860	5.91851e-11	7.57227e-05	HLA-DRA	HLA-DRA;BTNL2;HLA-DRB5;C6orf10;HLA-DRB1;HLA-DQA1;HLA-DQB1;NOTCH4;GPSM3;PBX2;AGER;RNF5;AGPAT1;EGFL8;PPT2-EGFL8;PPT2;XXbac-BPG254F23.7;PRRT1;FKBPL;HLA-DQA2;HLA-DQB2;ATF6B;HLA-DOB;TAP2;TAP2;TNXB;CYP21A2;PSMB8;TAPSAR1;PSMB9;TAP1;C4B;AL645922.1;C4A;STK19;DXO;SKIV2L;NELFE	Hepatitis C induced liver cirrhosis;Serum levels of protein CFTR	intergenic	TSBP1-AS1 - HLA-DRA
module40:6:32401217	40	6:32401217	rs3135338	4.33626e-10	0.00055479	HLA-DRA	HLA-DRA;BTNL2;HLA-DRB5;C6orf10;HLA-DRB1;HLA-DQA1;HLA-DQB1;NOTCH4;GPSM3;PBX2;AGER;RNF5;AGPAT1;EGFL8;PPT2-EGFL8;PPT2;XXbac-BPG254F23.7;PRRT1;FKBPL;HLA-DQA2;HLA-DQB2;ATF6B;HLA-DOB;TAP2;TAP2;TNXB;CYP21A2;PSMB8;TAPSAR1;PSMB9;TAP1;C4B;AL645922.1;C4A;STK19;DXO;SKIV2L;NELFE	Multiple sclerosis	HLA	TSBP1-AS1 - HLA-DRA
module40:6:32408497	40	6:32408497	rs3135394	0	0	HLA-DRA	HLA-DRA;BTNL2;HLA-DRB5;HLA-DRB1;C6orf10;HLA-DQA1;HLA-DQB1;NOTCH4;GPSM3;PBX2;AGER;RNF5;AGPAT1;EGFL8;XXbac-BPG254F23.7;PPT2-EGFL8;PPT2;PRRT1;HLA-DQA2;FKBPL;HLA-DQB2;ATF6B;HLA-DOB;TAP2;TAP2;TNXB;PSMB8;CYP21A2;TAPSAR1;PSMB9;TAP1;C4B;AL645922.1;C4A;STK19;DXO;SKIV2L;NELFE;HLA-DMB;XXbac-BPG181M17.5	Systemic lupus erythematosus;Sarcoidosis (Lofgren's syndrome vs non-Lofgren's syndrome);Sj√∂gren's syndrome;Aerodigestive squamous cell cancer (pleiotropy);Inguinal hernia	HLA-DRB1;HLA-DRA;NR	HLA-DRA, HLA-DRA, HLA-DRA, HLA-DRA, HLA-DRA, HLA-DRA, HLA-DRA, HLA-DRA
module40:6:32408527	40	6:32408527	rs9268645	3.40781e-11	4.36002e-05	HLA-DRA	HLA-DRA;BTNL2;HLA-DRB5;HLA-DRB1;C6orf10;HLA-DQA1;HLA-DQB1;NOTCH4;GPSM3;PBX2;AGER;RNF5;AGPAT1;EGFL8;XXbac-BPG254F23.7;PPT2-EGFL8;PPT2;PRRT1;HLA-DQA2;FKBPL;HLA-DQB2;ATF6B;HLA-DOB;TAP2;TAP2;TNXB;PSMB8;CYP21A2;TAPSAR1;PSMB9;TAP1;C4B;AL645922.1;C4A;STK19;DXO;SKIV2L;NELFE;HLA-DMB;XXbac-BPG181M17.5	Type 1 diabetes	MHC	HLA-DRA, HLA-DRA, HLA-DRA, HLA-DRA, HLA-DRA, HLA-DRA, HLA-DRA, HLA-DRA
module40:6:32409530	40	6:32409530	rs3129882	0	0	HLA-DRA	HLA-DRA;BTNL2;HLA-DRB5;HLA-DRB1;C6orf10;HLA-DQA1;HLA-DQB1;NOTCH4;GPSM3;PBX2;AGER;RNF5;AGPAT1;XXbac-BPG254F23.7;EGFL8;PPT2-EGFL8;PPT2;PRRT1;HLA-DQA2;FKBPL;HLA-DQB2;ATF6B;HLA-DOB;TAP2;TAP2;PSMB8;TNXB;TAPSAR1;PSMB9;TAP1;CYP21A2;C4B;AL645922.1;C4A;STK19;DXO;SKIV2L;NELFE;HLA-DMB;XXbac-BPG181M17.5	Parkinson's disease;Systemic sclerosis	HLA-DRA;HLA	HLA-DRA, HLA-DRA, HLA-DRA, HLA-DRA, HLA-DRA, HLA-DRA, HLA-DRA, HLA-DRA
module40:6:32412435	40	6:32412435	rs3177928;rs3177928 x rs2347794	3.9968e-15	5.1136e-09	HLA-DRA	HLA-DRA;BTNL2;HLA-DRB5;HLA-DRB1;C6orf10;HLA-DQA1;HLA-DQB1;NOTCH4;GPSM3;PBX2;AGER;RNF5;XXbac-BPG254F23.7;AGPAT1;EGFL8;PPT2-EGFL8;PPT2;PRRT1;HLA-DQA2;HLA-DQB2;FKBPL;ATF6B;HLA-DOB;TAP2;TAP2;PSMB8;TAPSAR1;PSMB9;TAP1;TNXB;CYP21A2;C4B;AL645922.1;C4A;STK19;DXO;SKIV2L;HLA-DMB;NELFE;XXbac-BPG181M17.5	Low density lipoprotein cholesterol levels;Triglycerides;Total cholesterol levels;LDL cholesterol;Cholesterol, total;LDL cholesterol levels;Neurofibrillary tangles (SNP x SNP interaction);Immunoglobulin A vasculitis	NR;HLA;NR x NR	HLA-DRA, HLA-DRA, HLA-DRA, HLA-DRA, HLA-DRA, HLA-DRA, HLA-DRA, HLA-DRA;HLA-DRA x No mapped genes
module40:6:32413051	40	6:32413051		1.4293e-12	1.82868e-06	HLA-DRA	HLA-DRA;BTNL2;HLA-DRB5;HLA-DRB1;C6orf10;HLA-DQA1;HLA-DQB1;NOTCH4;GPSM3;PBX2;AGER;RNF5;XXbac-BPG254F23.7;AGPAT1;EGFL8;PPT2-EGFL8;PPT2;HLA-DQA2;PRRT1;HLA-DQB2;FKBPL;ATF6B;HLA-DOB;TAP2;TAP2;PSMB8;TAPSAR1;PSMB9;TAP1;TNXB;CYP21A2;C4B;AL645922.1;C4A;STK19;DXO;SKIV2L;HLA-DMB;XXbac-BPG181M17.5;NELFE
module40:6:32413545	40	6:32413545	rs3129889	1.1536e-11	1.47594e-05	HLA-DRA	HLA-DRA;BTNL2;HLA-DRB5;HLA-DRB1;C6orf10;HLA-DQA1;HLA-DQB1;NOTCH4;GPSM3;PBX2;AGER;RNF5;XXbac-BPG254F23.7;AGPAT1;EGFL8;PPT2-EGFL8;PPT2;HLA-DQA2;PRRT1;HLA-DQB2;FKBPL;ATF6B;HLA-DOB;TAP2;TAP2;PSMB8;TAPSAR1;PSMB9;TAP1;TNXB;CYP21A2;C4B;AL645922.1;C4A;STK19;DXO;SKIV2L;HLA-DMB;XXbac-BPG181M17.5;NELFE	Multiple sclerosis	HLA-DRB1	HLA-DRA - HLA-DRB9
module40:6:32414273	40	6:32414273	rs3129890	1.41065e-12	1.80482e-06	HLA-DRA	HLA-DRA;BTNL2;HLA-DRB5;HLA-DRB1;C6orf10;HLA-DQA1;HLA-DQB1;NOTCH4;GPSM3;PBX2;AGER;RNF5;XXbac-BPG254F23.7;AGPAT1;EGFL8;PPT2-EGFL8;PPT2;HLA-DQA2;PRRT1;HLA-DQB2;FKBPL;ATF6B;HLA-DOB;TAP2;TAP2;PSMB8;TAPSAR1;PSMB9;TAP1;TNXB;CYP21A2;C4B;AL645922.1;C4A;STK19;DXO;SKIV2L;HLA-DMB;XXbac-BPG181M17.5;NELFE	Asthma;ACPA-positive rheumatoid arthritis (smoking interaction)	HLA-DRA;NR	HLA-DRA - HLA-DRB9
module40:6:32424882	40	6:32424882	rs7763262	0	0	HLA-DRA	HLA-DRA;HLA-DRB5;BTNL2;HLA-DRB1;C6orf10;HLA-DQA1;HLA-DQB1;XXbac-BPG254F23.7;NOTCH4;GPSM3;PBX2;AGER;RNF5;HLA-DQA2;AGPAT1;EGFL8;HLA-DQB2;PPT2-EGFL8;PPT2;PRRT1;FKBPL;HLA-DOB;TAP2;ATF6B;TAP2;PSMB8;TAPSAR1;PSMB9;TAP1;TNXB;CYP21A2;C4B;AL645922.1;C4A;HLA-DMB;XXbac-BPG181M17.5;STK19;DXO;HLA-DMA;SKIV2L	IgA nephropathy	HLA-DQB1, HLA-DQA1, HLA-DRB1	HLA-DRA - HLA-DRB9
module40:6:32428285	40	6:32428285	rs6903608;rs9268528; rs2858870; rs6903608; rs204999; rs9268542	5.88418e-15	7.52835e-09	HLA-DRA	HLA-DRA;HLA-DRB5;BTNL2;HLA-DRB1;HLA-DQA1;C6orf10;HLA-DQB1;XXbac-BPG254F23.7;NOTCH4;GPSM3;PBX2;AGER;HLA-DQA2;RNF5;AGPAT1;HLA-DQB2;EGFL8;PPT2-EGFL8;PPT2;PRRT1;FKBPL;HLA-DOB;TAP2;TAP2;ATF6B;PSMB8;TAPSAR1;PSMB9;TAP1;TNXB;CYP21A2;C4B;AL645922.1;HLA-DMB;XXbac-BPG181M17.5;C4A;HLA-DMA;STK19;DXO	Hodgkin's lymphoma;Nodular sclerosis Hodgkin lymphoma	NR;HLA-DRA;HLA-DQB1, HLA-DRB1;HLA class II, HLA class I	HLA-DRB9, HLA-DRB9, HLA-DRB9, HLA-DRB9, HLA-DRB9, HLA-DRB9, HLA-DRB9;No mapped genes; No mapped genes; HLA-DRB9
module40:6:32428715	40	6:32428715	rs9268838	0	0	HLA-DRA	HLA-DRA;HLA-DRB5;BTNL2;HLA-DRB1;HLA-DQA1;C6orf10;HLA-DQB1;XXbac-BPG254F23.7;NOTCH4;GPSM3;PBX2;AGER;HLA-DQA2;RNF5;AGPAT1;HLA-DQB2;EGFL8;PPT2-EGFL8;PPT2;PRRT1;FKBPL;HLA-DOB;TAP2;TAP2;ATF6B;PSMB8;TAPSAR1;PSMB9;TAP1;TNXB;CYP21A2;C4B;AL645922.1;HLA-DMB;XXbac-BPG181M17.5;C4A;HLA-DMA;STK19;DXO	Vogt-Koyanagi-Harada syndrome	HLA-DRA, HLA-DRB5	HLA-DRB9, HLA-DRB9, HLA-DRB9, HLA-DRB9, HLA-DRB9, HLA-DRB9, HLA-DRB9
module40:6:32428772	40	6:32428772	rs9268839	0	0	HLA-DRA	HLA-DRA;HLA-DRB5;BTNL2;HLA-DRB1;HLA-DQA1;C6orf10;HLA-DQB1;XXbac-BPG254F23.7;NOTCH4;GPSM3;PBX2;AGER;HLA-DQA2;RNF5;AGPAT1;HLA-DQB2;EGFL8;PPT2-EGFL8;PPT2;PRRT1;FKBPL;HLA-DOB;TAP2;TAP2;ATF6B;PSMB8;TAPSAR1;PSMB9;TAP1;TNXB;CYP21A2;C4B;AL645922.1;HLA-DMB;XXbac-BPG181M17.5;C4A;HLA-DMA;STK19;DXO	Rheumatoid arthritis	HLA-DRB1	HLA-DRB9, HLA-DRB9, HLA-DRB9, HLA-DRB9, HLA-DRB9, HLA-DRB9, HLA-DRB9
module40:6:32429643	40	6:32429643	rs9268853	0	0	HLA-DRA	HLA-DRA;HLA-DRB5;BTNL2;HLA-DRB1;HLA-DQA1;C6orf10;HLA-DQB1;XXbac-BPG254F23.7;NOTCH4;GPSM3;PBX2;HLA-DQA2;AGER;RNF5;AGPAT1;HLA-DQB2;EGFL8;PPT2-EGFL8;PPT2;PRRT1;FKBPL;HLA-DOB;TAP2;TAP2;ATF6B;PSMB8;TAPSAR1;PSMB9;TAP1;TNXB;CYP21A2;C4B;AL645922.1;HLA-DMB;XXbac-BPG181M17.5;C4A;HLA-DMA;STK19;DXO	Ulcerative colitis;Lymphoma;Fulminant type 1 diabetes	MHC;BTLN2, HLA-DRA, HLA-DRB5, HLA-DRB1;HLA-DRA, HLA-DRB5, BTNL2, HLA-DRB1, HLA-DQA1;HLA	HLA-DRB9, HLA-DRB9, HLA-DRB9, HLA-DRB9, HLA-DRB9, HLA-DRB9, HLA-DRB9
module40:6:32429719	40	6:32429719	rs9268856	2.88658e-15	3.69315e-09	HLA-DRA	HLA-DRA;HLA-DRB5;BTNL2;HLA-DRB1;HLA-DQA1;C6orf10;HLA-DQB1;XXbac-BPG254F23.7;NOTCH4;GPSM3;PBX2;HLA-DQA2;AGER;RNF5;AGPAT1;HLA-DQB2;EGFL8;PPT2-EGFL8;PPT2;PRRT1;FKBPL;HLA-DOB;TAP2;TAP2;ATF6B;PSMB8;TAPSAR1;PSMB9;TAP1;TNXB;CYP21A2;C4B;AL645922.1;HLA-DMB;XXbac-BPG181M17.5;C4A;HLA-DMA;STK19;DXO	Frontotemporal dementia	HLA-DRA, HLA-DRB5, BTNL2	HLA-DRB9, HLA-DRB9, HLA-DRB9, HLA-DRB9, HLA-DRB9, HLA-DRB9, HLA-DRB9
module40:6:32432835	40	6:32432835	rs9268923	0	0	HLA-DRA	HLA-DRA;HLA-DRB5;BTNL2;HLA-DRB1;HLA-DQA1;C6orf10;HLA-DQB1;XXbac-BPG254F23.7;NOTCH4;GPSM3;HLA-DQA2;PBX2;AGER;RNF5;HLA-DQB2;AGPAT1;EGFL8;PPT2-EGFL8;PPT2;PRRT1;FKBPL;HLA-DOB;TAP2;TAP2;ATF6B;PSMB8;TAPSAR1;PSMB9;TAP1;TNXB;CYP21A2;C4B;AL645922.1;HLA-DMB;XXbac-BPG181M17.5;C4A;HLA-DMA;STK19;DXO	Ulcerative colitis;Epstein Barr virus nuclear antigen 1 IgG levels	HLA-DRA;HLA-DRB5, HLA-DQA1, HLA-DRA, HLA-DRB1;HLA-DRA, HLA-DRB5, HLA-DQA1, HLA-DRB1	HLA-DRB9, HLA-DRB9, HLA-DRB9, HLA-DRB9, HLA-DRB9, HLA-DRB9, HLA-DRB9
module40:6:32433167	40	6:32433167	rs2395185	0	0	HLA-DRA	HLA-DRA;HLA-DRB5;BTNL2;HLA-DRB1;HLA-DQA1;C6orf10;HLA-DQB1;XXbac-BPG254F23.7;NOTCH4;GPSM3;HLA-DQA2;PBX2;AGER;RNF5;HLA-DQB2;AGPAT1;EGFL8;PPT2-EGFL8;PPT2;PRRT1;FKBPL;HLA-DOB;TAP2;TAP2;ATF6B;PSMB8;TAPSAR1;PSMB9;TAP1;TNXB;CYP21A2;C4B;AL645922.1;HLA-DMB;XXbac-BPG181M17.5;HLA-DMA;C4A;STK19;DXO	Ulcerative colitis;Hodgkin's lymphoma;Lung cancer;Antinuclear antibody levels	intergenic;HLA-DRA;HLA-DQB1, HLA-DRA, BTNL2, HLA-DRB5, HLA-DRB1, HLA-DQA1;HLA class II;C6orf10, BTNL2, HLA;HLA-DRA, HLA-DRB5	HLA-DRB9, HLA-DRB9, HLA-DRB9, HLA-DRB9, HLA-DRB9, HLA-DRB9, HLA-DRB9
module40:6:32444198	40	6:32444198	rs12194148	0	0	HLA-DRA	HLA-DRA;HLA-DRB5;BTNL2;HLA-DRB1;HLA-DQA1;HLA-DQB1;C6orf10;XXbac-BPG254F23.7;HLA-DQA2;HLA-DQB2;NOTCH4;GPSM3;PBX2;AGER;RNF5;AGPAT1;EGFL8;PPT2-EGFL8;PPT2;PRRT1;HLA-DOB;TAP2;TAP2;FKBPL;PSMB8;TAPSAR1;PSMB9;TAP1;ATF6B;TNXB;CYP21A2;HLA-DMB;XXbac-BPG181M17.5;C4B;AL645922.1;HLA-DMA;BRD2;C4A	Rheumatoid arthritis	HLA	HLA-DRB9 - HLA-DRB5
module40:6:32450089	40	6:32450089	rs5020946	0	0	HLA-DRB5	HLA-DRB5;HLA-DRA;BTNL2;HLA-DRB1;HLA-DQA1;HLA-DQB1;C6orf10;XXbac-BPG254F23.7;HLA-DQA2;HLA-DQB2;NOTCH4;GPSM3;PBX2;AGER;RNF5;AGPAT1;EGFL8;PPT2-EGFL8;PPT2;HLA-DOB;TAP2;PRRT1;TAP2;FKBPL;PSMB8;TAPSAR1;PSMB9;TAP1;ATF6B;TNXB;CYP21A2;HLA-DMB;XXbac-BPG181M17.5;HLA-DMA;C4B;AL645922.1;BRD2	Waist-to-hip ratio adjusted for body mass index;White blood cell count;Serum levels of protein PIGA	HLA-DRB5;intergenic	HLA-DRB9 - HLA-DRB5
module40:6:32453191	40	6:32453191	rs6916742	2.55351e-14	3.26702e-08	HLA-DRB5	HLA-DRB5;HLA-DRA;BTNL2;HLA-DRB1;HLA-DQA1;HLA-DQB1;C6orf10;XXbac-BPG254F23.7;HLA-DQA2;HLA-DQB2;NOTCH4;GPSM3;PBX2;AGER;RNF5;AGPAT1;EGFL8;HLA-DOB;TAP2;PPT2-EGFL8;PPT2;TAP2;PRRT1;PSMB8;FKBPL;TAPSAR1;PSMB9;TAP1;ATF6B;TNXB;CYP21A2;HLA-DMB;XXbac-BPG181M17.5;HLA-DMA;C4B;AL645922.1;BRD2	Epstein Barr virus nuclear antigen 1 IgG levels	HLA-DRA, HLA-DRB5, HLA-DQA1, HLA-DRB1	HLA-DRB9 - HLA-DRB5
module40:6:32501144	40	6:32501144	rs2157337	0	0	HLA-DRB5	HLA-DRB5;HLA-DRB1;HLA-DRA;HLA-DQA1;HLA-DQB1;BTNL2;XXbac-BPG254F23.7;HLA-DQA2;HLA-DQB2;C6orf10;HLA-DOB;TAP2;TAP2;PSMB8;TAPSAR1;PSMB9;TAP1;NOTCH4;GPSM3;PBX2;AGER;RNF5;AGPAT1;EGFL8;PPT2-EGFL8;PPT2;PRRT1;HLA-DMB;XXbac-BPG181M17.5;FKBPL;HLA-DMA;ATF6B;BRD2;HLA-DOA;TNXB;CYP21A2	Rheumatoid arthritis	HLA	HLA-DRB5 - RNU1-61P
module40:6:32569691	40	6:32569691	rs477515	4.21885e-15	5.39769e-09	HLA-DRB1	HLA-DRB1;HLA-DQA1;HLA-DQB1;HLA-DRB5;XXbac-BPG254F23.7;HLA-DQA2;HLA-DQB2;HLA-DRA;BTNL2;HLA-DOB;TAP2;TAP2;PSMB8;TAPSAR1;PSMB9;TAP1;C6orf10;HLA-DMB;XXbac-BPG181M17.5;HLA-DMA;BRD2;HLA-DOA;NOTCH4;GPSM3;PBX2;AGER;RNF5;AGPAT1;EGFL8;PPT2-EGFL8;PPT2;PRRT1;HLA-DPA1;FKBPL;HLA-DPB1	Giant cell arteritis;Inflammatory bowel disease;Epstein-Barr virus immune response (EBNA-1);Hepatitis B vaccine response	HLA-DRB1, HLA-DQA1;HLA-DQA1;HLA-DRB1;HLA-DRA, BTNL2, HLA-DRB1, C6orf10	HLA-DRB1 - HLA-DQA1
module40:6:32575524	40	6:32575524	rs4713555	5.33726e-10	0.000682861	HLA-DQA1	HLA-DQA1;HLA-DRB1;HLA-DQB1;HLA-DRB5;XXbac-BPG254F23.7;HLA-DQA2;HLA-DQB2;HLA-DRA;HLA-DOB;TAP2;BTNL2;TAP2;PSMB8;TAPSAR1;PSMB9;TAP1;C6orf10;HLA-DMB;XXbac-BPG181M17.5;HLA-DMA;BRD2;HLA-DOA;NOTCH4;GPSM3;PBX2;AGER;RNF5;AGPAT1;EGFL8;PPT2-EGFL8;PPT2;HLA-DPA1;PRRT1;HLA-DPB1;FKBPL	Atopic dermatitis;Asthma (adult onset)	HLA-DRB1, HLA-DQA1;NR	HLA-DRB1 - HLA-DQA1
module40:6:32578530	40	6:32578530	rs9271192	1.24103e-10	0.00015878	HLA-DQA1	HLA-DQA1;HLA-DRB1;HLA-DQB1;HLA-DRB5;XXbac-BPG254F23.7;HLA-DQA2;HLA-DQB2;HLA-DRA;HLA-DOB;TAP2;TAP2;BTNL2;PSMB8;TAPSAR1;PSMB9;TAP1;C6orf10;HLA-DMB;XXbac-BPG181M17.5;HLA-DMA;BRD2;HLA-DOA;NOTCH4;GPSM3;PBX2;AGER;RNF5;AGPAT1;EGFL8;HLA-DPA1;PPT2-EGFL8;PPT2;PRRT1;HLA-DPB1;FKBPL	Alzheimer's disease or family history of Alzheimer's disease;Alzheimer's disease (late onset);Alzheimer's disease	NR;HLA-DRB5, HLA-DRB1;HLA-DRB5	HLA-DRB1 - HLA-DQA1
module40:6:32581889	40	6:32581889	rs4530903;rs4530903 x rs1246726	0	0	HLA-DQA1	HLA-DQA1;HLA-DRB1;HLA-DQB1;HLA-DRB5;XXbac-BPG254F23.7;HLA-DQA2;HLA-DQB2;HLA-DRA;HLA-DOB;TAP2;TAP2;BTNL2;PSMB8;TAPSAR1;PSMB9;TAP1;HLA-DMB;XXbac-BPG181M17.5;C6orf10;HLA-DMA;BRD2;HLA-DOA;NOTCH4;GPSM3;PBX2;AGER;RNF5;AGPAT1;EGFL8;HLA-DPA1;PPT2-EGFL8;PPT2;HLA-DPB1;PRRT1;FKBPL	Lymphoma;Schizophrenia;Neurofibrillary tangles (SNP x SNP interaction);Immunoglobulin A vasculitis;Non-melanoma skin cancer	HLA-DRB5, HLA-DQA1;HLA-DRB1, HLA-DQA1;NR x NR;NR	HLA-DRB1 - HLA-DQA1;HLA-DRB1 - HLA-DQA1 x No mapped genes
module40:6:32587213	40	6:32587213	rs28383314	9.55991e-12	1.22312e-05	HLA-DQA1	HLA-DQA1;HLA-DQB1;HLA-DRB1;XXbac-BPG254F23.7;HLA-DRB5;HLA-DQA2;HLA-DQB2;HLA-DRA;HLA-DOB;TAP2;TAP2;PSMB8;TAPSAR1;PSMB9;BTNL2;TAP1;HLA-DMB;XXbac-BPG181M17.5;HLA-DMA;C6orf10;BRD2;HLA-DOA;NOTCH4;GPSM3;PBX2;AGER;RNF5;HLA-DPA1;AGPAT1;EGFL8;HLA-DPB1;PPT2-EGFL8;PPT2;PRRT1;FKBPL	Triglyceride levels;Intraocular pressure;Eosinophil percentage of white cells;Nasal polyps;Eosinophil counts;Sum eosinophil basophil counts;Triglyceride levels in HDL;Waist-hip index;Triglyceride levels in large HDL;Triglycerides to total lipids ratio in large HDL;Total lipid levels in small HDL;Phospholipid levels in small HDL;Free cholesterol to total lipids ratio in small LDL;Phospholipids to …	LINC00336;HLA-DQA1;intergenic;NR;	HLA-DRB1 - HLA-DQA1
module40:6:32590953	40	6:32590953	rs9271588	0	0	HLA-DQA1	HLA-DQA1;HLA-DQB1;HLA-DRB1;XXbac-BPG254F23.7;HLA-DRB5;HLA-DQA2;HLA-DQB2;HLA-DRA;HLA-DOB;TAP2;TAP2;PSMB8;TAPSAR1;PSMB9;TAP1;BTNL2;HLA-DMB;XXbac-BPG181M17.5;HLA-DMA;C6orf10;BRD2;HLA-DOA;NOTCH4;GPSM3;PBX2;HLA-DPA1;AGER;RNF5;HLA-DPB1;AGPAT1;EGFL8;PPT2-EGFL8;PPT2;PRRT1;FKBPL	Hydrolysed wheat protein allergy;Sj√∂gren's syndrome;Sum neutrophil eosinophil counts;Sum basophil neutrophil counts;Myeloid white cell count;Granulocyte count;Neutrophil count;Extranodal natural killer T-cell lymphoma (nasal type);Primary central nervous system lymphoma	NR;HLA-DRB1, HLA-DQA1, c6orf10, BTNL2, HLA-DRA, HLA-DRB5, HLA-DRB6;intergenic;HLA-DRB1	HLA-DRB1 - HLA-DQA1
module40:6:32595223	40	6:32595223	rs9271858	8.32667e-15	1.06533e-08	HLA-DQA1	HLA-DQA1;HLA-DQB1;HLA-DRB1;XXbac-BPG254F23.7;HLA-DRB5;HLA-DQA2;HLA-DQB2;HLA-DOB;TAP2;HLA-DRA;TAP2;PSMB8;TAPSAR1;PSMB9;TAP1;BTNL2;HLA-DMB;XXbac-BPG181M17.5;HLA-DMA;C6orf10;BRD2;HLA-DOA;NOTCH4;GPSM3;HLA-DPA1;PBX2;AGER;HLA-DPB1;RNF5;AGPAT1;EGFL8;PPT2-EGFL8;PPT2;PRRT1;FKBPL	Leishmaniasis (visceral)	HLA, HLA-DRB1, HLA-DQA1	HLA-DRB1 - HLA-DQA1
module40:6:32599999	40	6:32599999	rs9272105;HLA_DRB1_0901; HLA_DRB1_0405; rs9272105	0	0	HLA-DQA1	HLA-DQA1;HLA-DQB1;HLA-DRB1;XXbac-BPG254F23.7;HLA-DQA2;HLA-DRB5;HLA-DQB2;HLA-DOB;TAP2;TAP2;HLA-DRA;PSMB8;TAPSAR1;PSMB9;TAP1;BTNL2;HLA-DMB;XXbac-BPG181M17.5;HLA-DMA;BRD2;C6orf10;HLA-DOA;HLA-DPA1;NOTCH4;GPSM3;HLA-DPB1;PBX2;AGER;RNF5;AGPAT1;EGFL8;PPT2-EGFL8;PPT2;PRRT1	Nonatopic asthma;Hepatocellular carcinoma;Response to interferon beta therapy	NR;HLA-DRB1, HLA-DQA1;HLA_DRB1, HLA_DQA1	HLA-DQA1, HLA-DQA1, HLA-DQA1, HLA-DQA1, HLA-DQA1, HLA-DQA1;No mapped genes; No mapped genes; HLA-DQA1
module40:6:32602269	40	6:32602269	rs9272219	2.20227e-10	0.000281764	HLA-DQA1	HLA-DQA1;HLA-DQB1;HLA-DRB1;XXbac-BPG254F23.7;HLA-DQA2;HLA-DRB5;HLA-DQB2;HLA-DOB;TAP2;TAP2;HLA-DRA;PSMB8;TAPSAR1;PSMB9;TAP1;BTNL2;HLA-DMB;XXbac-BPG181M17.5;HLA-DMA;BRD2;C6orf10;HLA-DOA;HLA-DPA1;NOTCH4;HLA-DPB1;GPSM3;PBX2;AGER;RNF5;AGPAT1;EGFL8;PPT2-EGFL8;PPT2;PRRT1	Schizophrenia;Neuromyelitis optica	HLA-DQA1	HLA-DQA1, HLA-DQA1, HLA-DQA1, HLA-DQA1, HLA-DQA1, HLA-DQA1
module40:6:32604372	40	6:32604372	rs9272346	1.75366e-09	0.00224368	HLA-DQA1	HLA-DQA1;HLA-DQB1;HLA-DRB1;XXbac-BPG254F23.7;HLA-DQA2;HLA-DRB5;HLA-DQB2;HLA-DOB;TAP2;TAP2;HLA-DRA;PSMB8;TAPSAR1;PSMB9;TAP1;BTNL2;HLA-DMB;XXbac-BPG181M17.5;HLA-DMA;BRD2;C6orf10;HLA-DOA;HLA-DPA1;HLA-DPB1;NOTCH4;GPSM3;PBX2;AGER;RNF5;AGPAT1;EGFL8;PPT2-EGFL8;PPT2;PRRT1	Asthma (time to onset);Asthma;Type 1 diabetes;Asthma (childhood onset);Asthma (age of onset);Asthma (adult onset)	HLA-DQA1;HLA-DRB1, HLA-DQA1;HLA;NR;MHC	HLA-DQA1, HLA-DQA1, HLA-DQA1, HLA-DQA1, HLA-DQA1, HLA-DQA1
module40:6:32626130	40	6:32626130	rs7744020	1.71364e-11	2.19247e-05	HLA-DQB1	HLA-DQB1;HLA-DQA1;XXbac-BPG254F23.7;HLA-DRB1;HLA-DQA2;HLA-DQB2;HLA-DRB5;HLA-DOB;TAP2;TAP2;PSMB8;TAPSAR1;PSMB9;TAP1;HLA-DRA;BTNL2;HLA-DMB;XXbac-BPG181M17.5;HLA-DMA;BRD2;HLA-DOA;C6orf10;HLA-DPA1;HLA-DPB1;NOTCH4;GPSM3;PBX2;AGER;RNF5;AGPAT1;EGFL8	Narcolepsy (age of onset);Allergic rhinitis	NR;HLA-DQB1	HLA-DQA1 - HLA-DQB1
module40:6:32626311	40	6:32626311	rs6906021	1.62327e-09	0.00207684	HLA-DQB1	HLA-DQB1;HLA-DQA1;XXbac-BPG254F23.7;HLA-DRB1;HLA-DQA2;HLA-DQB2;HLA-DRB5;HLA-DOB;TAP2;TAP2;PSMB8;TAPSAR1;PSMB9;TAP1;HLA-DRA;BTNL2;HLA-DMB;XXbac-BPG181M17.5;HLA-DMA;BRD2;HLA-DOA;C6orf10;HLA-DPA1;HLA-DPB1;NOTCH4;GPSM3;PBX2;AGER;RNF5;AGPAT1;EGFL8	Self-reported allergy;Allergic sensitization;Angiopoietin-1 receptor levels	HLA-DQB1, HLA-DQA1	HLA-DQA1 - HLA-DQB1
module40:6:32651540	40	6:32651540	rs17212223	1.91527e-09	0.00245044	HLA-DQB1	HLA-DQB1;XXbac-BPG254F23.7;HLA-DQA1;HLA-DQA2;HLA-DQB2;HLA-DRB1;HLA-DOB;TAP2;TAP2;PSMB8;TAPSAR1;PSMB9;TAP1;HLA-DRB5;HLA-DRA;HLA-DMB;XXbac-BPG181M17.5;HLA-DMA;BRD2;BTNL2;HLA-DOA;HLA-DPA1;HLA-DPB1;C6orf10;COL11A2;NOTCH4;GPSM3;PBX2	Narcolepsy (age of onset)	NR	HLA-DQB1 - MTCO3P1
module40:6:32657436	40	6:32657436	rs3129716	7.71205e-10	0.000986696	XXbac-BPG254F23.7	XXbac-BPG254F23.7;HLA-DQB1;HLA-DQA2;HLA-DQA1;HLA-DQB2;HLA-DRB1;HLA-DOB;TAP2;TAP2;PSMB8;TAPSAR1;PSMB9;TAP1;HLA-DRB5;HLA-DMB;XXbac-BPG181M17.5;HLA-DRA;HLA-DMA;BRD2;BTNL2;HLA-DOA;HLA-DPA1;HLA-DPB1;C6orf10;COL11A2;NOTCH4;GPSM3	Systemic lupus erythematosus	HLA-DQB1	HLA-DQB1 - MTCO3P1
module40:6:32657578	40	6:32657578	rs7774434	0	0	XXbac-BPG254F23.7	XXbac-BPG254F23.7;HLA-DQB1;HLA-DQA2;HLA-DQA1;HLA-DQB2;HLA-DRB1;HLA-DOB;TAP2;TAP2;PSMB8;TAPSAR1;PSMB9;TAP1;HLA-DRB5;HLA-DMB;XXbac-BPG181M17.5;HLA-DRA;HLA-DMA;BRD2;BTNL2;HLA-DOA;HLA-DPA1;HLA-DPB1;C6orf10;COL11A2;NOTCH4;GPSM3	Primary biliary cholangitis;Primary biliary cirrhosis;Waist-to-hip ratio adjusted for BMI;Waist-hip index;Hip circumference adjusted for BMI	HLA-DQB1;MHC;HLA;;MTCO3P1	HLA-DQB1 - MTCO3P1
module40:6:32659878	40	6:32659878	rs9275224	0	0	XXbac-BPG254F23.7	XXbac-BPG254F23.7;HLA-DQB1;HLA-DQA2;HLA-DQA1;HLA-DQB2;HLA-DRB1;HLA-DOB;TAP2;TAP2;PSMB8;TAPSAR1;PSMB9;TAP1;HLA-DRB5;HLA-DMB;XXbac-BPG181M17.5;HLA-DRA;HLA-DMA;BRD2;BTNL2;HLA-DOA;HLA-DPA1;HLA-DPB1;C6orf10;COL11A2;NOTCH4	IgA nephropathy;A body shape index;Waist-to-hip ratio adjusted for BMI;Waist-hip index	HLA-DQB1, HLA-DQA1, HLA-DRB1;MTCO3P1	HLA-DQB1 - MTCO3P1
module40:6:32663631	40	6:32663631	rs3129720	0	0	XXbac-BPG254F23.7	XXbac-BPG254F23.7;HLA-DQB1;HLA-DQA2;HLA-DQB2;HLA-DQA1;HLA-DOB;HLA-DRB1;TAP2;TAP2;PSMB8;TAPSAR1;PSMB9;TAP1;HLA-DRB5;HLA-DMB;XXbac-BPG181M17.5;HLA-DMA;HLA-DRA;BRD2;BTNL2;HLA-DOA;HLA-DPA1;HLA-DPB1;C6orf10;COL11A2;RXRB	Multiple sclerosis (OCB status);Hypothyroidism	HLA-DQB1;HLA-DQA2, HLA-DQB1, HLA-DRB9, HLA-DRB5, HLA-DRB1, HLA-DQA1	HLA-DQB1 - MTCO3P1
module40:6:32663851	40	6:32663851	rs6457617	0	0	XXbac-BPG254F23.7	XXbac-BPG254F23.7;HLA-DQB1;HLA-DQA2;HLA-DQB2;HLA-DQA1;HLA-DOB;HLA-DRB1;TAP2;TAP2;PSMB8;TAPSAR1;PSMB9;TAP1;HLA-DRB5;HLA-DMB;XXbac-BPG181M17.5;HLA-DMA;HLA-DRA;BRD2;BTNL2;HLA-DOA;HLA-DPA1;HLA-DPB1;C6orf10;COL11A2;RXRB	Rheumatoid arthritis;Systemic sclerosis;Graves' disease;Immunoglobulin G index levels in multiple sclerosis;Thyrotoxic hypokalemic periodic paralysis and Graves disease	HLA-DQA2, HLA-DQA1;HLA-DQB1;HLA, DQB1;HLA, DRB1, DQA1, DQB1;HLA-DQA1;HLA-DQB1, HLA-DQA2;MHC	HLA-DQB1 - MTCO3P1
module40:6:32663999	40	6:32663999	rs6457620	0	0	XXbac-BPG254F23.7	XXbac-BPG254F23.7;HLA-DQB1;HLA-DQA2;HLA-DQB2;HLA-DQA1;HLA-DOB;HLA-DRB1;TAP2;TAP2;PSMB8;TAPSAR1;PSMB9;TAP1;HLA-DRB5;HLA-DMB;XXbac-BPG181M17.5;HLA-DMA;HLA-DRA;BRD2;BTNL2;HLA-DOA;HLA-DPA1;HLA-DPB1;C6orf10;COL11A2;RXRB	Rheumatoid arthritis;Height	HLA-DRB1;HLA locus	HLA-DQB1 - MTCO3P1
module40:6:32664458	40	6:32664458	rs2647012	0	0	XXbac-BPG254F23.7	XXbac-BPG254F23.7;HLA-DQB1;HLA-DQA2;HLA-DQB2;HLA-DQA1;HLA-DOB;TAP2;HLA-DRB1;TAP2;PSMB8;TAPSAR1;PSMB9;TAP1;HLA-DRB5;HLA-DMB;XXbac-BPG181M17.5;HLA-DMA;HLA-DRA;BRD2;BTNL2;HLA-DOA;HLA-DPA1;HLA-DPB1;C6orf10;COL11A2;RXRB	Systemic lupus erythematosus;Follicular lymphoma;Lupus nephritis in systemic lupus erythematosus;HTLV-1 associated myelopathy	HLA-DQA2, HLA-DQA1;HLA-DQB1;intergenic	HLA-DQB1 - MTCO3P1
module40:6:32664960	40	6:32664960		3.09442e-11	3.95908e-05	XXbac-BPG254F23.7	XXbac-BPG254F23.7;HLA-DQB1;HLA-DQA2;HLA-DQB2;HLA-DQA1;HLA-DOB;TAP2;HLA-DRB1;TAP2;PSMB8;TAPSAR1;PSMB9;TAP1;HLA-DRB5;HLA-DMB;XXbac-BPG181M17.5;HLA-DMA;HLA-DRA;BRD2;BTNL2;HLA-DOA;HLA-DPA1;HLA-DPB1;C6orf10;COL11A2;RXRB
module40:6:32665420	40	6:32665420	rs10484561	0	0	XXbac-BPG254F23.7	XXbac-BPG254F23.7;HLA-DQB1;HLA-DQA2;HLA-DQB2;HLA-DQA1;HLA-DOB;TAP2;HLA-DRB1;TAP2;PSMB8;TAPSAR1;PSMB9;TAP1;HLA-DRB5;HLA-DMB;XXbac-BPG181M17.5;HLA-DMA;HLA-DRA;BRD2;BTNL2;HLA-DOA;HLA-DPA1;HLA-DPB1;C6orf10;COL11A2;RXRB	Follicular lymphoma;Immunoglobulin A vasculitis	HLA-DQB1;NR	HLA-DQB1 - MTCO3P1
module40:6:32666295	40	6:32666295	rs9275319	0	0	XXbac-BPG254F23.7	XXbac-BPG254F23.7;HLA-DQB1;HLA-DQA2;HLA-DQB2;HLA-DQA1;HLA-DOB;TAP2;HLA-DRB1;TAP2;PSMB8;TAPSAR1;PSMB9;TAP1;HLA-DRB5;HLA-DMB;XXbac-BPG181M17.5;HLA-DMA;HLA-DRA;BRD2;BTNL2;HLA-DOA;HLA-DPA1;HLA-DPB1;C6orf10;COL11A2;RXRB	Hepatocellular carcinoma in hepatitis B infection	HLA-DQ	HLA-DQB1 - MTCO3P1
module40:6:32666660	40	6:32666660	rs9275326	0	0	XXbac-BPG254F23.7	XXbac-BPG254F23.7;HLA-DQB1;HLA-DQA2;HLA-DQB2;HLA-DQA1;HLA-DOB;TAP2;HLA-DRB1;TAP2;PSMB8;TAPSAR1;PSMB9;TAP1;HLA-DRB5;HLA-DMB;XXbac-BPG181M17.5;HLA-DMA;HLA-DRA;BRD2;BTNL2;HLA-DOA;HLA-DPA1;HLA-DPB1;C6orf10;COL11A2;RXRB	Parkinson's disease	HLA-DRB6, HLA-DQA1;HLA-DQB	HLA-DQB1 - MTCO3P1
module40:6:32666875	40	6:32666875	rs9275330	0	0	XXbac-BPG254F23.7	XXbac-BPG254F23.7;HLA-DQB1;HLA-DQA2;HLA-DQB2;HLA-DQA1;HLA-DOB;TAP2;HLA-DRB1;TAP2;PSMB8;TAPSAR1;PSMB9;TAP1;HLA-DRB5;HLA-DMB;XXbac-BPG181M17.5;HLA-DMA;HLA-DRA;BRD2;HLA-DOA;BTNL2;HLA-DPA1;HLA-DPB1;C6orf10;COL11A2;RXRB	Myositis	HLA-DQB1, HLA-DQA2	HLA-DQB1 - MTCO3P1
module40:6:32667343	40	6:32667343	rs9275338	0	0	XXbac-BPG254F23.7	XXbac-BPG254F23.7;HLA-DQB1;HLA-DQA2;HLA-DQB2;HLA-DQA1;HLA-DOB;TAP2;HLA-DRB1;TAP2;PSMB8;TAPSAR1;PSMB9;TAP1;HLA-DRB5;HLA-DMB;XXbac-BPG181M17.5;HLA-DMA;HLA-DRA;BRD2;HLA-DOA;BTNL2;HLA-DPA1;HLA-DPB1;C6orf10;COL11A2;RXRB	Myositis	HLA-DQB1, HLA-DQA2	HLA-DQB1 - MTCO3P1
module40:6:32667910	40	6:32667910	rs2647044	9.12271e-09	0.0116718	XXbac-BPG254F23.7	XXbac-BPG254F23.7;HLA-DQB1;HLA-DQA2;HLA-DQB2;HLA-DQA1;HLA-DOB;TAP2;HLA-DRB1;TAP2;PSMB8;TAPSAR1;PSMB9;TAP1;HLA-DRB5;HLA-DMB;XXbac-BPG181M17.5;HLA-DMA;HLA-DRA;BRD2;HLA-DOA;BTNL2;HLA-DPA1;HLA-DPB1;C6orf10;COL11A2;RXRB	Asthma;Type 1 diabetes;Pulmonary function;Autism spectrum disorder or schizophrenia	BRD2, BTNL2, C6orf10, HCG23, HLA-DMA, HLA-DMB, HLA-DOA, HLA-DOB, HLA-DPA1, HLA-DQA1, HLA-DQA2, HLA-DQB1, HLA-DQB2, HLA-DRA, HLA-DRB1, HLA-DRB5, HLA-DRB6, LOC100294145, NOTCH4, PSMB8, PSMB9, TAP1, TAP2, TAPSAR1;HLA-DRB1;HLA-DQB1;AGER, AGPAT1, ATF6B, BTNL2, C2, C2-AS1, C4A, C4B, C4B_2, C6orf10, C6orf25, C6orf48, CFB, CLIC1, CYP21A1P, CYP21A2, DDAH2, DXO, EGFL8, EHMT2, FKBPL, GPSM3, HCG23, HLA-DOB, …	HLA-DQB1 - MTCO3P1
module40:6:32668100	40	6:32668100	rs2647045	2.22045e-16	2.84089e-10	XXbac-BPG254F23.7	XXbac-BPG254F23.7;HLA-DQB1;HLA-DQA2;HLA-DQB2;HLA-DQA1;HLA-DOB;TAP2;TAP2;HLA-DRB1;PSMB8;TAPSAR1;PSMB9;TAP1;HLA-DRB5;HLA-DMB;XXbac-BPG181M17.5;HLA-DMA;HLA-DRA;BRD2;HLA-DOA;BTNL2;HLA-DPA1;HLA-DPB1;C6orf10;COL11A2;RXRB	Lymphoma	HLA-DQA2, HLA-DQB1	HLA-DQB1 - MTCO3P1
module40:6:32669156	40	6:32669156	rs9275390	0	0	XXbac-BPG254F23.7	XXbac-BPG254F23.7;HLA-DQA2;HLA-DQB1;HLA-DQB2;HLA-DQA1;HLA-DOB;TAP2;TAP2;HLA-DRB1;PSMB8;TAPSAR1;PSMB9;TAP1;HLA-DRB5;HLA-DMB;XXbac-BPG181M17.5;HLA-DMA;HLA-DRA;BRD2;HLA-DOA;BTNL2;HLA-DPA1;HLA-DPB1;C6orf10;COL11A2;RXRB;SLC39A7	Systemic sclerosis	HLA-DQB1	HLA-DQB1 - MTCO3P1
module40:6:32669955	40	6:32669955	rs9275406	0	0	XXbac-BPG254F23.7	XXbac-BPG254F23.7;HLA-DQA2;HLA-DQB1;HLA-DQB2;HLA-DQA1;HLA-DOB;TAP2;TAP2;HLA-DRB1;PSMB8;TAPSAR1;PSMB9;TAP1;HLA-DRB5;HLA-DMB;XXbac-BPG181M17.5;HLA-DMA;HLA-DRA;BRD2;HLA-DOA;BTNL2;HLA-DPA1;HLA-DPB1;C6orf10;COL11A2;RXRB;SLC39A7	Rheumatoid arthritis	HLA-DQA2, HLA-DQB1, C6orf10, HLA-DQA1	HLA-DQB1 - MTCO3P1
module40:6:32670255	40	6:32670255	rs2856718	0	0	XXbac-BPG254F23.7	XXbac-BPG254F23.7;HLA-DQA2;HLA-DQB1;HLA-DQB2;HLA-DQA1;HLA-DOB;TAP2;TAP2;HLA-DRB1;PSMB8;TAPSAR1;PSMB9;TAP1;HLA-DRB5;HLA-DMB;XXbac-BPG181M17.5;HLA-DMA;HLA-DRA;BRD2;HLA-DOA;BTNL2;HLA-DPA1;HLA-DPB1;C6orf10;COL11A2;RXRB;SLC39A7	Chronic hepatitis B infection;Hepatitis B	HLA-DQB1;HLA-DQ	HLA-DQB1 - MTCO3P1
module40:6:32670308	40	6:32670308	rs2856717	0	0	XXbac-BPG254F23.7	XXbac-BPG254F23.7;HLA-DQA2;HLA-DQB1;HLA-DQB2;HLA-DQA1;HLA-DOB;TAP2;TAP2;HLA-DRB1;PSMB8;TAPSAR1;PSMB9;TAP1;HLA-DRB5;HLA-DMB;XXbac-BPG181M17.5;HLA-DMA;HLA-DRA;BRD2;HLA-DOA;BTNL2;HLA-DPA1;HLA-DPB1;C6orf10;COL11A2;RXRB;SLC39A7	IgA nephropathy;Diastolic blood pressure	HLA-DQB1, HLA-DQA1, HLA-DRB1	HLA-DQB1 - MTCO3P1
module40:6:32671103	40	6:32671103	rs13192471	0	0	XXbac-BPG254F23.7	XXbac-BPG254F23.7;HLA-DQA2;HLA-DQB1;HLA-DQB2;HLA-DQA1;HLA-DOB;TAP2;TAP2;HLA-DRB1;PSMB8;TAPSAR1;PSMB9;TAP1;HLA-DRB5;HLA-DMB;XXbac-BPG181M17.5;HLA-DMA;HLA-DRA;BRD2;HLA-DOA;BTNL2;HLA-DPA1;HLA-DPB1;C6orf10;COL11A2;RXRB;SLC39A7	Non-melanoma skin cancer;Rheumatoid arthritis	NR;HLA-DRB1	HLA-DQB1 - MTCO3P1
module40:6:32671248	40	6:32671248	rs1794275	0	0	XXbac-BPG254F23.7	XXbac-BPG254F23.7;HLA-DQA2;HLA-DQB1;HLA-DQB2;HLA-DQA1;HLA-DOB;TAP2;TAP2;HLA-DRB1;PSMB8;TAPSAR1;PSMB9;TAP1;HLA-DRB5;HLA-DMB;XXbac-BPG181M17.5;HLA-DMA;HLA-DRA;BRD2;HLA-DOA;BTNL2;HLA-DPA1;HLA-DPB1;C6orf10;COL11A2;RXRB;SLC39A7	IgA nephropathy	HLA-DQA/B	HLA-DQB1 - MTCO3P1
module40:6:32677912	40	6:32677912	rs9275563	0	0	XXbac-BPG254F23.7	XXbac-BPG254F23.7;HLA-DQA2;HLA-DQB2;HLA-DQB1;HLA-DQA1;HLA-DOB;TAP2;TAP2;PSMB8;HLA-DRB1;TAPSAR1;PSMB9;TAP1;HLA-DRB5;HLA-DMB;XXbac-BPG181M17.5;HLA-DMA;BRD2;HLA-DRA;HLA-DOA;BTNL2;HLA-DPA1;HLA-DPB1;C6orf10;COL11A2;RXRB;SLC39A7;HSD17B8;RING1	Multiple sclerosis (OCB status);Hip circumference adjusted for BMI	HLA-DQA2;MTCO3P1	MTCO3P1 - HLA-DQB3
module40:6:32678597	40	6:32678597	rs4273729	1.58645e-09	0.00202974	XXbac-BPG254F23.7	XXbac-BPG254F23.7;HLA-DQA2;HLA-DQB2;HLA-DQB1;HLA-DQA1;HLA-DOB;TAP2;TAP2;PSMB8;HLA-DRB1;TAPSAR1;PSMB9;TAP1;HLA-DRB5;HLA-DMB;XXbac-BPG181M17.5;HLA-DMA;BRD2;HLA-DRA;HLA-DOA;BTNL2;HLA-DPA1;HLA-DPB1;C6orf10;COL11A2;RXRB;SLC39A7;HSD17B8;RING1	Chronic hepatitis C infection	HLA	MTCO3P1 - HLA-DQB3
module40:6:32678999	40	6:32678999	rs9275572	3.88345e-09	0.00496857	XXbac-BPG254F23.7	XXbac-BPG254F23.7;HLA-DQA2;HLA-DQB2;HLA-DQB1;HLA-DQA1;HLA-DOB;TAP2;TAP2;PSMB8;HLA-DRB1;TAPSAR1;PSMB9;TAP1;HLA-DRB5;HLA-DMB;XXbac-BPG181M17.5;HLA-DMA;BRD2;HLA-DRA;HLA-DOA;BTNL2;HLA-DPA1;HLA-DPB1;C6orf10;COL11A2;RXRB;SLC39A7;HSD17B8;RING1	Hepatocellular carcinoma;Alopecia areata;Systemic lupus erythematosus;Chronic hepatitis C infection;Immunoglobulin A vasculitis	HLA-DQ, HLA-DR;HLA-DQA2;HLA-DQB1, HLA-DQA1;NR	MTCO3P1 - HLA-DQB3
module40:6:32681631	40	6:32681631	rs9275596	2.44321e-09	0.0031259	XXbac-BPG254F23.7	XXbac-BPG254F23.7;HLA-DQA2;HLA-DQB2;HLA-DQB1;HLA-DQA1;HLA-DOB;TAP2;TAP2;PSMB8;TAPSAR1;PSMB9;TAP1;HLA-DRB1;HLA-DRB5;HLA-DMB;XXbac-BPG181M17.5;HLA-DMA;BRD2;HLA-DRA;HLA-DOA;BTNL2;HLA-DPA1;HLA-DPB1;C6orf10;COL11A2;RXRB;SLC39A7;HSD17B8;RING1	Peanut allergy;Nephropathy;IgA nephropathy	HLA-DRB1, HLA-DQA1, HLA-DQB1, HLA-DQA2;HLA-DQB1, HLA-DRB1, HLA-DQA1;HLA-DQB1, HLA-DQA1, HLA-DRB1;DQB1.DRB1;NR	MTCO3P1 - HLA-DQB3
module40:6:32681669	40	6:32681669	rs6935723	1.50293e-09	0.00192288	XXbac-BPG254F23.7	XXbac-BPG254F23.7;HLA-DQA2;HLA-DQB2;HLA-DQB1;HLA-DQA1;HLA-DOB;TAP2;TAP2;PSMB8;TAPSAR1;PSMB9;TAP1;HLA-DRB1;HLA-DRB5;HLA-DMB;XXbac-BPG181M17.5;HLA-DMA;BRD2;HLA-DRA;HLA-DOA;BTNL2;HLA-DPA1;HLA-DPB1;C6orf10;COL11A2;RXRB;SLC39A7;HSD17B8;RING1	Response to thiopurine immunosuppressants in inflammatory bowel disease (pancreatitis) (azathioprine and mercaptopurine)	HLA region	MTCO3P1 - HLA-DQB3
module40:6:32741868	40	6:32741868	rs2621416	3.86591e-12	4.94613e-06	HLA-DQB2	HLA-DQB2;HLA-DQA2;HLA-DOB;TAP2;TAP2;XXbac-BPG254F23.7;PSMB8;TAPSAR1;PSMB9;TAP1;HLA-DQB1;HLA-DQA1;HLA-DMB;XXbac-BPG181M17.5;HLA-DMA;BRD2;HLA-DRB1;HLA-DOA;HLA-DRB5;HLA-DPA1;HLA-DPB1;HLA-DRA;BTNL2;COL11A2;RXRB;SLC39A7;HSD17B8;RING1;VPS52;C6orf10;RPS18	Lymphoma	HLA-DQB2, TAP2	HLA-DQB2 - HLA-DOB
module40:6:32798731	40	6:32798731	rs1015166	6.46191e-11	8.26751e-05	TAP2	TAP2;PSMB8;TAPSAR1;PSMB9;TAP1;TAP2;HLA-DOB;HLA-DQB2;HLA-DQA2;HLA-DMB;XXbac-BPG181M17.5;XXbac-BPG254F23.7;HLA-DMA;BRD2;HLA-DQB1;HLA-DOA;HLA-DQA1;HLA-DPA1;HLA-DPB1;HLA-DRB1;HLA-DRB5;COL11A2;RXRB;SLC39A7;HSD17B8;RING1;HLA-DRA;VPS52;BTNL2;RPS18;B3GALT4;WDR46;PFDN6;RGL2;TAPBP;ZBTB22;DAXX	Response to hepatitis B vaccine;Type 1 diabetes and autoimmune thyroid diseases	TAP2	TAP2, TAP2, TAP2, TAP2, TAP2, TAP2, TAP2, TAP2
module40:6:36622900	40	6:36622900	rs1321311	3.07071e-08	0.0392874	CDKN1A	CDKN1A;RAB44;SRSF3;CPNE5;STK38;PPIL1;KCTD20;C6orf89;PXT1;RP1-90K10.4;PI16;ETV7;MTCH1;C6orf222;FGD2;COX6A1P2;PNPLA1;BRPF3	Colorectal cancer;Electrocardiographic traits;QRS complex (Cornell);QRS duration;QT dynamics during exercise	CDKN1A;NR;	RNU1-88P - Y_RNA
module40:6:42282393	40	6:42282393	rs4714598	6.55727e-09	0.00838952	TRERF1	TRERF1;MRPS10;GUCA1B;RP1-139D8.6;GUCA1A;C6orf132;RP11-7K24.3;UBR2;TAF8;RP11-533O20.2;CCND3;PRPH2;BYSL;MED20;TBCC;RP5-973N23.4;GLTSCR1L	Eosinophil percentage of white cells	TRERF1	TRERF1
module40:6:42285815	40	6:42285815	rs4714599	2.98906e-10	0.000382427	TRERF1	TRERF1;MRPS10;GUCA1B;RP1-139D8.6;GUCA1A;C6orf132;RP11-7K24.3;UBR2;TAF8;RP11-533O20.2;PRPH2;CCND3;BYSL;MED20;TBCC;RP5-973N23.4;GLTSCR1L	Eosinophil percentage of white cells;Neutrophil percentage of granulocytes;Eosinophil percentage of granulocytes;Eosinophil counts	TRERF1	TRERF1
module40:6:90926612	40	6:90926612	rs10806425	1.90516e-09	0.00243751	RP1-45N11.1	RP1-45N11.1;BACH2;MAP3K7;GJA10	Celiac disease;Addison's disease;Primary central nervous system lymphoma	MAP3K7, BACH2;BACH2	BACH2
module40:6:98553894	40	6:98553894	rs1487441	3.86685e-10	0.000494733	RP11-111D3.2	RP11-111D3.2;RP11-436D23.1;RP1-104O17.3;RP1-104O17.2;RP1-104O17.1;RP3-453D15.1	Mental health study participation (provided email address);Bipolar disorder;Educational attainment	RP11-436D23.1;POU3F2, MIR2113;POU3F2	MIR2113 - EIF4EBP2P3
module40:6:98572120	40	6:98572120	rs10457441	2.43239e-11	3.11205e-05	RP11-111D3.2	RP11-111D3.2;RP11-436D23.1;RP1-104O17.3;RP1-104O17.2;RP1-104O17.1;RP3-453D15.1	Cognitive function	intergenic	MIR2113 - EIF4EBP2P3
module40:6:98576223	40	6:98576223	rs12202969	1.26186e-10	0.000161445	RP11-111D3.2	RP11-111D3.2;RP11-436D23.1;RP1-104O17.3;RP1-104O17.2;RP1-104O17.1;RP3-453D15.1	General risk tolerance (MTAG);Bipolar disorder;Bipolar I disorder	POU3F2;POU3F2, MIR2113;NR	NA - EIF4EBP2P3
module40:6:130374461	40	6:130374461	rs7740107	2.19981e-09	0.00281448	L3MBTL3	L3MBTL3;SAMD3;TMEM244;TMEM200A;ARHGAP18	Chronic kidney disease;Estimated glomerular filtration rate;Body mass index;Appendicular lean mass;Hematocrit;Height;Immature fraction of reticulocytes;Red blood cell count;Estimated glomerular filtration rate (creatinine);Liver enzyme levels (alkaline phosphatase);Hemoglobin;White blood cell count;Lymphocyte counts;Hip circumference adjusted for BMI	L3MBTL3;;NR	L3MBTL3
module40:6:133315804	40	6:133315804	rs271170	7.49412e-11	9.58814e-05	LINC00326	LINC00326;RPS12;SLC18B1;EYA4;VNN2;VNN3;VNN1;TAAR1;TAAR2;TAAR5;TAAR6;TAAR8	Bone mineral density	LOC285735	LINC00326
module40:6:135411228	40	6:135411228	rs9376090	1.18938e-12	1.52172e-06	MYB	MYB;HBS1L;ALDH8A1;AHI1;RP1-287H17.1;LINC00271;CTA-31J9.2;RP11-557H15.5	Low density lipoprotein cholesterol levels;Red blood cell count;Platelet count;Total cholesterol levels;Mean corpuscular hemoglobin concentration;Hematocrit;Cholesterol, total;Hemoglobin concentration;Mean corpuscular hemoglobin;Mean corpuscular volume;Glycated hemoglobin levels;Hemoglobin;LDL cholesterol	NR;HBS1L, MYB;HBS1L;	HBS1L
module40:6:135418916	40	6:135418916	rs7776054	2.95319e-13	3.77838e-07	MYB	MYB;HBS1L;ALDH8A1;AHI1;RP1-287H17.1;LINC00271;CTA-31J9.2;RP11-557H15.5	Hemoglobin levels;Apolipoprotein B levels;LDL cholesterol levels;Mean corpuscular hemoglobin;Mean corpuscular hemoglobin concentration;Hemoglobin A1c levels;Platelet count;Mean corpuscular volume;Hematocrit;Red blood cell traits;Red blood cell count;Red cell distribution width;Monocyte count;Plateletcrit;Lymphocyte counts;Aspartate aminotransferase levels;White blood cell count;Mean reticulocyte …	intergenic;HBS1L;HBS1L, MYB;MYB;NR;	HBS1L
module40:6:135419018	40	6:135419018	rs9399137	3.23075e-14	4.13349e-08	MYB	MYB;HBS1L;ALDH8A1;AHI1;RP1-287H17.1;LINC00271;CTA-31J9.2;RP11-557H15.5	Mean corpuscular volume;Platelet count;Hemoglobin levels;Hematology traits;Mean corpuscular hemoglobin;F-cell distribution;HbA2 levels;Glycated hemoglobin levels;Hemoglobin concentration;Aspartate aminotransferase levels;Mean corpuscular hemoglobin concentration;Hematocrit	HBS1L, MYB;MYB;intergenic;NR;	HBS1L
module40:6:135423209	40	6:135423209	rs9373124	2.92783e-10	0.000374593	MYB	MYB;HBS1L;AHI1;ALDH8A1;LINC00271;RP1-287H17.1;CTA-31J9.2;RP11-557H15.5	White blood cell types;Other erythrocyte phenotypes;Mean corpuscular hemoglobin;Serum albumin levels	HBS1L, MYB	HBS1L
module40:6:135426573	40	6:135426573	rs4895441	5.11955e-11	6.55006e-05	MYB	MYB;HBS1L;AHI1;ALDH8A1;LINC00271;RP1-287H17.1;CTA-31J9.2;RP11-557H15.5	Platelet count;White blood cell count;Mean corpuscular hemoglobin concentration;Mean corpuscular volume;Red blood cell traits;Mitochondrial DNA levels;Red blood cell count;Mitochondrial DNA copy number	HBS1L, MYB;intergenic;NR	HBS1L - MYB
module40:6:135427144	40	6:135427144	rs9376092	1.05299e-10	0.000134722	MYB	MYB;HBS1L;AHI1;ALDH8A1;LINC00271;RP1-287H17.1;CTA-31J9.2;RP11-557H15.5	Myeloproliferative neoplasms;Beta thalassemia/hemoglobin E disease	HBS1L, MYB	HBS1L - MYB
module40:6:135427159	40	6:135427159	rs9389269	1.41354e-11	1.80851e-05	MYB	MYB;HBS1L;AHI1;ALDH8A1;LINC00271;RP1-287H17.1;CTA-31J9.2;RP11-557H15.5	Red blood cell traits;Fibrosis-4 index in high alcohol intake;Forns index in high alcohol intake;Aspartate aminotransferase platelet ratio index in high alcohol intake	HBS1L;	HBS1L - MYB
module40:6:135427817	40	6:135427817	rs9402686	2.46552e-11	3.15444e-05	MYB	MYB;HBS1L;AHI1;ALDH8A1;LINC00271;RP1-287H17.1;CTA-31J9.2	Hematological parameters;White blood cell count;Mean corpuscular volume;Diastolic blood pressure;Platelet count;Arginine levels;Plateletcrit	HBS1L, MYB;NR;Intergenic;;HBS1L	HBS1L - MYB
module40:6:135432552	40	6:135432552	rs9494145	3.1386e-13	4.01559e-07	MYB	MYB;HBS1L;AHI1;ALDH8A1;LINC00271;RP1-287H17.1;CTA-31J9.2	Platelet count;Red blood cell traits;Fetal hemoglobin levels in sickle cell anemia;Platelet distribution width	HBS1L, MYB;HBS1L, MYB, HMIP;NR	HBS1L - MYB
module40:6:135435501	40	6:135435501	rs9483788	0	0	MYB	MYB;HBS1L;AHI1;ALDH8A1;LINC00271;RP1-287H17.1;CTA-31J9.2	Mean corpuscular hemoglobin;Other erythrocyte phenotypes;Hematocrit;Platelet count	HBS1L;HBS1L, MYB;NR	HBS1L - MYB
module40:6:135452152	40	6:135452152	rs6569992	0	0	MYB	MYB;AHI1;HBS1L;ALDH8A1;LINC00271;RP1-287H17.1;CTA-31J9.2;RP1-38C16.2	Red blood cell traits;Glycated hemoglobin levels	HBS1L, MYB;NR	HBS1L - MYB
module40:6:137452908	40	6:137452908	rs17066096	2.67782e-08	0.0342606	IL22RA2	IL22RA2;IFNGR1;IL20RA;RP11-55K22.5;SLC35D3;PEX7;OLIG3	Multiple sclerosis	IL22RA2	IL20RA - IL22RA2
module40:6:138244816	40	6:138244816	rs67297943	6.17463e-11	7.89995e-05	RP11-10J5.1	RP11-10J5.1;RP11-240M16.1;TNFAIP3;PERP;RP11-356I2.1;KIAA1244;RP11-95M15.1;PBOV1;OLIG3;RP3-422G23.4;HEBP2;NHSL1	Multiple sclerosis	TNFAIP3	TNFAIP3 - LINC02528
module40:6:139829666	40	6:139829666	rs605066	6.18938e-12	7.91883e-06	RP11-12A2.3	RP11-12A2.3;CITED2;TXLNB;RP5-899B16.1;RP5-899B16.2;HECA;ABRACL	Waist-hip ratio;HDL cholesterol levels;Triglycerides;Waist-to-hip ratio adjusted for BMI;HDL cholesterol;High density lipoprotein cholesterol levels;Diastolic blood pressure	;NR;CITED2	LINC01625 - ATP5PBP6
module40:6:139834012	40	6:139834012	rs632057	6.77318e-09	0.00866576	RP11-12A2.3	RP11-12A2.3;CITED2;TXLNB;RP5-899B16.1;RP5-899B16.2;HECA;ABRACL	Metabolic syndrome;Hemoglobin levels;HDL cholesterol levels;Mean corpuscular hemoglobin;Mean corpuscular volume;Triglyceride levels in HDL;Apolipoprotein B levels;Triglyceride levels in IDL;Apolipoprotein A1 levels;Cholesterol to total lipids ratio in IDL;Free cholesterol to total lipids ratio in large LDL;Free cholesterol levels in large VLDL;Total lipid levels in large VLDL;Triglyceride levels …	LINC01625;intergenic;CITED2;;NR;RP11-12A2.3	LINC01625 - ATP5PBP6
module40:6:139835498	40	6:139835498	rs17585887	1.21936e-12	1.56007e-06	RP11-12A2.3	RP11-12A2.3;CITED2;TXLNB;RP5-899B16.1;RP5-899B16.2;HECA;ABRACL	Triglycerides;High density lipoprotein cholesterol levels;Mean corpuscular volume;Cholesteryl ester levels in large HDL;Cholesterol levels in large HDL;Average diameter for VLDL particles;Cholesterol levels in very large HDL;Cholesteryl ester levels in very large HDL	NR;CITED2;	LINC01625 - ATP5PBP6
module40:6:139835689	40	6:139835689	rs668459	4.59854e-13	5.88348e-07	RP11-12A2.3	RP11-12A2.3;CITED2;TXLNB;RP5-899B16.1;RP5-899B16.2;HECA;ABRACL	Mean corpuscular hemoglobin;Mean corpuscular volume;Adiponectin levels;Waist-to-hip ratio adjusted for BMI;Waist-to-hip ratio adjusted for BMI x sex x age interaction (4df test);Hemoglobin;Diastolic blood pressure;Cholesteryl esters to total lipids ratio in large HDL;Triglycerides to total lipids ratio in large HDL;Cholesterol to total lipids ratio in large HDL;Triglycerides to total lipids ratio…	CITED2;NR;ABRACL, HECA, TXLNB, LOC645434, LOC100132735;	LINC01625 - ATP5PBP6
module40:6:139838419	40	6:139838419	rs628751	1.87741e-11	2.402e-05	RP11-12A2.3	RP11-12A2.3;CITED2;TXLNB;RP5-899B16.1;RP5-899B16.2;HECA;ABRACL	Mean corpuscular volume;Mean corpuscular hemoglobin	LINC01625, LOC100132735;CITED2;NR;	LINC01625 - ATP5PBP6
module40:6:139839423	40	6:139839423	rs643381	4.74021e-12	6.06473e-06	RP11-12A2.3	RP11-12A2.3;CITED2;TXLNB;RP5-899B16.1;RP5-899B16.2;HECA;ABRACL	Mean corpuscular volume;Red blood cell count;Mean corpuscular hemoglobin	NR;CITED2	LINC01625 - ATP5PBP6
module40:6:139840693	40	6:139840693	rs592423	1.05538e-12	1.35027e-06	RP11-12A2.3	RP11-12A2.3;CITED2;TXLNB;RP5-899B16.1;RP5-899B16.2;HECA;ABRACL	Glycated hemoglobin levels;Hemoglobin levels;Mean corpuscular volume;Mean corpuscular hemoglobin;Adiponectin levels;Red blood cell count;Reticulocyte count;Immature fraction of reticulocytes;Reticulocyte fraction of red cells;High light scatter reticulocyte count;High light scatter reticulocyte percentage of red cells;Mean spheric corpuscular volume;Mean reticulocyte volume;Arginine levels	CITED2;intergenic;;NR	LINC01625 - ATP5PBP6
module40:6:139844429	40	6:139844429	rs590856	6.00631e-14	7.6846e-08	RP11-12A2.3	RP11-12A2.3;CITED2;TXLNB;RP5-899B16.1;RP5-899B16.2;HECA;ABRACL	Mean corpuscular hemoglobin;Red blood cell traits (multivariate analysis);Mean corpuscular volume;Red blood cell count;Red blood cell traits	;NR;CITED2, LOC645434	LINC01625 - ATP5PBP6
module40:6:144385777	40	6:144385777	rs149110519	0	0	SF3B5	SF3B5;STX11;PLAGL1;ZC2HC1B;UTRN;LTV1;RP3-468K18.5	Granulocyte percentage of myeloid white cells;Neutrophil percentage of granulocytes;Monocyte count;Eosinophil percentage of granulocytes;Monocyte percentage of white cells;Neutrophil percentage of white cells;Lymphocyte percentage of white cells	PLAGL1;NR	PLAGL1 - SF3B5
module40:6:145994858	40	6:145994858	rs80133860	4.62509e-09	0.00591744	RP3-466P17.1	RP3-466P17.1;RP3-466P17.2;FBXO30;EPM2A;SHPRH;GRM1	Mean platelet volume	EPM2A	EPM2A
module40:7:28724374	40	7:28724374	rs56388170	1.2921e-11	1.65314e-05	AC005013.5	AC005013.5;CPVL;CREB5;CHN2	Basophil count;Granulocyte percentage of myeloid white cells;Sum basophil neutrophil counts;Neutrophil percentage of granulocytes;White blood cell count (basophil);Myeloid white cell count;Eosinophil percentage of granulocytes;Granulocyte count;Monocyte percentage of white cells;White blood cell count;Sum neutrophil eosinophil counts;Neutrophil count;Neutrophil percentage of white cells;Lymphocyt…	NR;CREB5;	CREB5
module40:7:39972125	40	7:39972125	rs10243593	7.09646e-11	9.07936e-05	CDK13	CDK13;MPLKIP;LINC00265;C7orf10;RALA;YAE1D1	Lymphocyte counts	intergenic	RN7SL496P - CDK13
module40:7:50305863	40	7:50305863	rs4917014	3.24329e-09	0.00414954	AC020743.4	AC020743.4;IKZF1;AC020743.3;C7orf72;FIGNL1;DDC;GRB10;ZPBP;VWC2	Systemic lupus erythematosus;HDL cholesterol;Cold medicine-related Stevens-Johnson syndrome/toxic epidermal necrolysis (SJS/TEN) with severe mucosal involvement;High density lipoprotein cholesterol levels;HDL cholesterol levels;Apolipoprotein A1 levels;Serum total protein level;Non-albumin protein levels	IKZF1;NR;C7orf72, IKZF1	SPATA48 - IKZF1
module40:7:50307334	40	7:50307334	rs4385425	6.81289e-10	0.000871657	AC020743.4	AC020743.4;IKZF1;AC020743.3;C7orf72;FIGNL1;DDC;GRB10;ZPBP;VWC2	Granulocyte percentage of myeloid white cells;Monocyte count;Monocyte percentage of white cells;High light scatter reticulocyte percentage of red cells;High light scatter reticulocyte count;Lymphocyte-to-monocyte ratio;Reticulocyte count;Reticulocyte fraction of red cells	intergenic;;NR	SPATA48 - IKZF1
module40:7:50324652	40	7:50324652	rs4917131	7.32466e-10	0.000937133	AC020743.4	AC020743.4;IKZF1;AC020743.3;FIGNL1;C7orf72;DDC;GRB10;ZPBP	Granulocyte percentage of myeloid white cells;Monocyte percentage of white cells;Monocyte count	intergenic;	NA - IKZF1
module40:7:50370254	40	7:50370254	rs149007767	0	0	IKZF1	IKZF1;AC020743.4;AC020743.3;FIGNL1;DDC;C7orf72;GRB10;ZPBP	Basophil count;Granulocyte percentage of myeloid white cells;Monocyte count;Monocyte percentage of white cells;Neutrophil percentage of white cells;Lymphocyte percentage of white cells;Neutrophil count	NR;IKZF1	IKZF1
module40:8:9173358	40	8:9173358	rs7012814	3.25466e-11	4.16409e-05	RP11-115J16.3	RP11-115J16.3;RP11-115J16.2;RP11-10A14.7;RP11-115J16.1;RP11-10A14.5;RP11-10A14.6;RP11-10A14.4;PPP1R3B;TNKS;ERI1	Estimated glomerular filtration rate;Triglyceride levels x long total sleep time interaction (2df test);HDL cholesterol levels x short total sleep time interaction (2df test);Fibrinogen levels;Lymphocyte counts;Fasting insulin;Average diameter for HDL particles;Free cholesterol levels in large HDL;Total lipid levels in large HDL;Cholesterol levels in large HDL;Triglycerides to total lipids ratio …	LOC157273;AC022784.6;PPP1R3B, LOC157273;NR;;RP11-115J16.1	RNU6-1151P - RNU6-526P
module40:8:11339965	40	8:11339965	rs2736332	1.11022e-16	1.42044e-10	BLK	BLK;FAM167A;RP11-148O21.6;LINC00208;C8orf12;SLC35G5;GATA4;MTMR9;LINC00529;C8orf49;AF131215.8;NEIL2;FDFT1;RP11-297N6.4;AF131215.5;CTSB;AF131215.6;DEFB136;DEFB135	Systemic lupus erythematosus	BLK	FAM167A - BLK
module40:8:11341880	40	8:11341880	rs2736337	4.03544e-12	5.16303e-06	BLK	BLK;FAM167A;RP11-148O21.6;LINC00208;C8orf12;SLC35G5;GATA4;MTMR9;LINC00529;C8orf49;AF131215.8;NEIL2;FDFT1;RP11-297N6.4;AF131215.5;CTSB;AF131215.6;DEFB136;DEFB135	Rheumatoid arthritis;Systemic seropositive rheumatic diseases (Systemic sclerosis or systemic lupus erythematosus or rheumatoid arthritis or idiopathic inflammatory myopathies)	BLK;FAM167A-BLK	FAM167A - BLK
module40:8:11343973	40	8:11343973	rs2736340	3.74145e-14	4.7869e-08	BLK	BLK;FAM167A;RP11-148O21.6;LINC00208;C8orf12;SLC35G5;GATA4;MTMR9;LINC00529;C8orf49;NEIL2;AF131215.8;FDFT1;RP11-297N6.4;CTSB;AF131215.5;AF131215.6;DEFB136;DEFB135	Systemic lupus erythematosus;Systemic lupus erythematosus or rheumatoid arthritis;Rheumatoid arthritis;Kawasaki disease;Systemic lupus erythematosus and Systemic sclerosis;Systemic sclerosis;Heel bone mineral density	BLK;FAM167A, BLK	FAM167A - BLK
module40:8:11349186	40	8:11349186	rs13277113	7.7427e-13	9.90617e-07	BLK	BLK;RP11-148O21.6;FAM167A;LINC00208;C8orf12;SLC35G5;GATA4;MTMR9;LINC00529;C8orf49;NEIL2;AF131215.8;FDFT1;RP11-297N6.4;CTSB;AF131215.5;AF131215.6;DEFB136;DEFB135	Systemic lupus erythematosus	C8orf13, BLK;BLK;FAM167A, BLK	BLK
module40:8:11352541	40	8:11352541	rs2618476	1.10595e-11	1.41498e-05	BLK	BLK;RP11-148O21.6;FAM167A;LINC00208;C8orf12;SLC35G5;GATA4;MTMR9;LINC00529;C8orf49;NEIL2;AF131215.8;FDFT1;RP11-297N6.4;CTSB;AF131215.5;AF131215.6;DEFB136;DEFB135;DEFB134	Systemic lupus erythematosus	BLK	BLK
module40:8:79575804	40	8:79575804	rs1021156	2.29196e-10	0.000293239	ZC2HC1A	ZC2HC1A;IL7;PKIA;RP11-79H23.3;RP11-594N15.2	Multiple sclerosis	ZC2HC1A	PKIA - ZC2HC1A
module40:8:79657263	40	8:79657263	rs2919917	1.33737e-10	0.000171106	IL7	IL7;ZC2HC1A;RP11-79H23.3;PKIA;RP11-594N15.2	Lymphocyte counts;Lymphocyte percentage of white cells	IL7	IL7
module40:8:129194641	40	8:129194641	rs11780156	1.11888e-12	1.43152e-06	TMEM75	TMEM75;MYC;CASC11	Breast cancer	;NR;MYC, MIR1208;MYC	PVT1
module40:8:130491165	40	8:130491165	rs17262815	3.50599e-08	0.0448564	RP11-26E5.1	RP11-26E5.1;CCDC26;RP11-419K12.1;LINC00977;GSDMC;FAM49B;RP11-473O4.4;RP11-473O4.3	Hypospadias	CCDC26	CCDC26
module40:8:130572110	40	8:130572110	rs10956483	1.9984e-15	2.5568e-09	RP11-419K12.1	RP11-419K12.1;RP11-26E5.1;GSDMC;CCDC26;FAM49B;RP11-473O4.4;LINC00977;RP11-473O4.3;ASAP1	White blood cell types	MLZE	CCDC26
module40:8:130602928	40	8:130602928	rs77959102	1.02245e-11	1.30814e-05	RP11-419K12.1	RP11-419K12.1;GSDMC;RP11-26E5.1;CCDC26;FAM49B;RP11-473O4.4;RP11-473O4.3;LINC00977;ASAP1	Eosinophil percentage of white cells;Eosinophil percentage of granulocytes	CCDC26	CCDC26
module40:8:130607775	40	8:130607775	rs16904123	0	0	RP11-419K12.1	RP11-419K12.1;GSDMC;RP11-26E5.1;CCDC26;FAM49B;RP11-473O4.4;RP11-473O4.3;LINC00977;ASAP1	Neutrophil percentage of granulocytes;Neutrophil percentage of white cells	CCDC26	CCDC26
module40:8:130613614	40	8:130613614	rs10098310	0	0	RP11-419K12.1	RP11-419K12.1;GSDMC;RP11-26E5.1;FAM49B;CCDC26;RP11-473O4.4;RP11-473O4.3;LINC00977;ASAP1	White blood cell count	MLZE, FAM49B	CCDC26
module40:8:130624105	40	8:130624105	rs1991866	0	0	RP11-419K12.1	RP11-419K12.1;GSDMC;RP11-26E5.1;FAM49B;CCDC26;RP11-473O4.4;RP11-473O4.3;LINC00977;ASAP1	Monocyte-lymphocyte ratio;Inflammatory bowel disease;Monocyte count;White blood cell count (monocyte);Ulcerative colitis;Red blood cell count;Mean spheric corpuscular volume;Mean corpuscular volume;CD34 on Hematopoietic Stem Cell	intergenic;NR;Intergenic;CCDC26;	CCDC26
module40:8:130626164	40	8:130626164	rs10100356	6.90982e-09	0.00884057	RP11-419K12.1	RP11-419K12.1;GSDMC;RP11-26E5.1;FAM49B;CCDC26;RP11-473O4.4;RP11-473O4.3;LINC00977;ASAP1	White blood cell count (basophil);Basophil percentage of granulocytes;Basophil percentage of white cells;Academic attainment (science);Basophil count	CCDC26;NR	CCDC26
module40:8:130976074	40	8:130976074	rs16904181	4.41505e-10	0.000564871	RP11-473O4.3	RP11-473O4.3;RP11-473O4.4;ASAP1;FAM49B;GSDMC;RP11-419K12.1	Lymphocyte counts	FAM49B	CYRIB
module40:8:142337790	40	8:142337790	rs6986779	4.88936e-11	6.25555e-05	GPR20	GPR20;RP11-10J21.5;PTP4A3;RP11-10J21.3;SLC45A4;AC138647.1;DENND3;RP11-128L5.1	Sum basophil neutrophil counts;Myeloid white cell count;Granulocyte count;Neutrophil count;Sum neutrophil eosinophil counts	RP11-10J21.6	SLC45A4 - LINC01300
module40:9:100591463	40	9:100591463	rs7045138	1.35618e-08	0.0173512	RP11-23B15.1	RP11-23B15.1;FOXE1;C9orf156;RP11-546O6.4;HEMGN;ANP32B;XPA;NCBP1;NANS;TSTD2;TRIM14;CORO2A;TMOD1;TBC1D2;TDRD7;GABBR2	Thyroid hormone levels	FOXE1	PTCSC2
module40:9:130527677	40	9:130527677	rs10739695	3.94818e-11	5.05138e-05	CDK9	CDK9;SH2D3C;FPGS;TOR2A;TTC16;ENG;C9orf117;PTRH1;AK1;ST6GALNAC6;ST6GALNAC4;STXBP1;PIP5KL1;DPM2;FAM102A;FAM129B;NAIF1;SLC25A25;LRSAM1;RPL12;ZNF79;PTGES2;AL590708.2;SLC2A8;LCN2;C9orf16;CIZ1;DNM1;GOLGA2	Monocyte percentage of white cells	SH2D3C	SH2D3C
module40:9:136137106	40	9:136137106	rs687289	8.69807e-10	0.00111285	OBP2B	OBP2B;SURF6;MED22;RPL7A;SURF1;SURF2;SURF4;C9orf96;GBGT1;REXO4;ADAMTS13;RALGDS;CACFD1;SLC2A6;CEL;GTF3C5;TMEM8C;ADAMTSL2;FAM163B;GFI1B;DBH;TSC1;C9orf9;SARDH;VAV2	Factor VIII levels;vWF levels;Venous thromboembolism;Activated partial thromboplastin time;Coagulation factor levels;Urinary metabolites (H-NMR features);Blood protein levels;Monocyte count;Pancreatic cancer;Fibroblast growth factor 23 levels;Mannose-binding protein C levels;Ornithine levels;Venous thromboembolism or tissue plasminogen activator levels (pleiotropy);Venous thromboembolism or plasm…	ABO;NR;OBP2A, C9orf96, LOC286310, SURF6, LOC653163, SURF5, ADAMTS13, ABO, OBP2B;ADAMTS13, ABO;	ABO, ABO
module40:9:136139265	40	9:136139265	rs657152	4.45647e-09	0.0057017	SURF6	SURF6;OBP2B;MED22;RPL7A;SURF1;SURF2;SURF4;C9orf96;GBGT1;REXO4;ADAMTS13;RALGDS;CACFD1;SLC2A6;CEL;GTF3C5;TMEM8C;ADAMTSL2;FAM163B;GFI1B;DBH;TSC1;C9orf9;SARDH;VAV2	Phytosterol levels;Liver enzyme levels;Thyroid hormone levels;Obesity-related traits;Gastric parietal cell autoantibody levels in type 1 diabetes;Urinary metabolites (H-NMR features);Serum thyroid-stimulating hormone levels;Serum alkaline phosphatase levels;Severe COVID-19 infection with respiratory failure (analysis I);Severe COVID-19 infection with respiratory failure (analysis II);Estradiol le…	ABO;NR	ABO, ABO
module40:9:136142355	40	9:136142355	rs643434	9.68976e-09	0.0123973	SURF6	SURF6;OBP2B;MED22;RPL7A;SURF1;SURF2;SURF4;C9orf96;GBGT1;REXO4;ADAMTS13;RALGDS;CACFD1;SLC2A6;CEL;GTF3C5;TMEM8C;ADAMTSL2;FAM163B;GFI1B;DBH;TSC1;SARDH;C9orf9;VAV2	End-stage coagulation;Inflammatory biomarkers;Interleukin-6 levels;C-reactive protein levels;Coronary artery disease	ABO	ABO, ABO
module40:9:136143442	40	9:136143442	rs612169	9.90913e-09	0.012678	SURF6	SURF6;MED22;OBP2B;RPL7A;SURF1;SURF2;SURF4;C9orf96;GBGT1;REXO4;ADAMTS13;RALGDS;CACFD1;SLC2A6;CEL;TMEM8C;GTF3C5;ADAMTSL2;FAM163B;GFI1B;DBH;TSC1;SARDH;C9orf9;VAV2	Metabolic traits;Thrombomodulin levels;Cholesteryl ester_17:0_[M+NH4]1+ levels;von Willebrand factor levels;Citrulline levels	ABO;	ABO, ABO
module40:9:136149399	40	9:136149399	rs507666	7.88412e-10	0.00100871	SURF6	SURF6;MED22;RPL7A;OBP2B;SURF1;SURF2;SURF4;C9orf96;GBGT1;REXO4;ADAMTS13;CACFD1;RALGDS;SLC2A6;CEL;TMEM8C;GTF3C5;ADAMTSL2;FAM163B;GFI1B;DBH;SARDH;TSC1;C9orf9;VAV2	Coronary artery disease (myocardial infarction, percutaneous transluminal coronary angioplasty, coronary artery bypass grafting, angina or chromic ischemic heart disease);LDL cholesterol x physical activity interaction (2df test);E-selectin levels;Coronary artery disease;Total cholesterol levels;Low density lipoprotein cholesterol levels;Diastolic blood pressure;Pulse pressure;Soluble ICAM-1;Lipi…	ABO;NR;	ABO, ABO
module40:9:136153875	40	9:136153875	rs651007	2.57594e-09	0.00329572	SURF6	SURF6;MED22;RPL7A;SURF1;SURF2;OBP2B;SURF4;C9orf96;REXO4;GBGT1;ADAMTS13;CACFD1;RALGDS;SLC2A6;CEL;TMEM8C;ADAMTSL2;GTF3C5;FAM163B;GFI1B;DBH;SARDH;TSC1;C9orf9;VAV2	Total cholesterol levels;Low density lipoprotein cholesterol levels;Iron status biomarkers (ferritin levels);Hematocrit;End-stage coagulation;Metabolite levels;E-selectin levels;Serum metabolite levels;Blood metabolite levels;Serum alkaline phosphatase levels;Fasting blood glucose;Stem cell factor levels;Protein jagged-1 levels;OX-2 membrane glycoprotein levels;P-selectin levels;Cadherin-5 levels…	NR;ABO;intergenic;SURF6, ABO;	ABO - Y_RNA
module40:9:136154168	40	9:136154168	rs579459	4.87136e-09	0.00623252	SURF6	SURF6;MED22;RPL7A;SURF1;SURF2;OBP2B;SURF4;C9orf96;REXO4;ADAMTS13;GBGT1;CACFD1;RALGDS;SLC2A6;CEL;TMEM8C;ADAMTSL2;GTF3C5;FAM163B;GFI1B;DBH;SARDH;TSC1;C9orf9;VAV2	Platelet reactivity measurement (collagen-epinephrine);Glycated hemoglobin levels;LDL cholesterol levels;Serum alkaline phosphatase levels;Venous thromboembolism;Total cholesterol levels;Low density lipoprotein cholesterol levels;Cholesterol, total;LDL cholesterol;Red blood cell count;Soluble E-selectin levels;Coronary heart disease;Soluble levels of adhesion molecules;Liver enzyme levels (alkali…	ABO;;NR	ABO - Y_RNA
module40:9:136154867	40	9:136154867	rs495828	3.05867e-10	0.000391333	SURF6	SURF6;MED22;RPL7A;SURF1;SURF2;SURF4;OBP2B;C9orf96;REXO4;ADAMTS13;GBGT1;CACFD1;SLC2A6;RALGDS;CEL;TMEM8C;ADAMTSL2;GTF3C5;FAM163B;GFI1B;DBH;SARDH;TSC1;C9orf9;VAV2	LDL cholesterol levels in current drinkers;Triglyceride levels x alcohol consumption (drinkers vs non-drinkers) interaction (2df);LDL cholesterol levels x alcohol consumption (drinkers vs non-drinkers) interaction (2df);LDL cholesterol levels x alcohol consumption (regular vs non-regular drinkers) interaction (2df);LDL cholesterol levels;Triglyceride levels x alcohol consumption (regular vs non-r…	ABO, SURF6;SURF6;NR;ABO;	ABO - Y_RNA
module40:9:136155000	40	9:136155000	rs635634	5.81222e-10	0.000743628	SURF6	SURF6;MED22;RPL7A;SURF1;SURF2;SURF4;OBP2B;C9orf96;REXO4;ADAMTS13;GBGT1;CACFD1;SLC2A6;RALGDS;CEL;TMEM8C;ADAMTSL2;GTF3C5;FAM163B;GFI1B;DBH;SARDH;TSC1;C9orf9;VAV2	Blood urea nitrogen levels;LDL cholesterol levels;Blood protein levels;Blood protein levels in cardiovascular risk;Heel bone mineral density;Gastrointestinal infection;C-reactive protein levels;Apolipoprotein A1 levels;Serum carcinoembryonic antigen levels;Stroke;Ischemic stroke;Ischemic stroke (cardioembolic);Total cholesterol levels;Red cell distribution width;Low density lipoprotein cholestero…	ABO;;SURF6;intergenic;NR;ABO, LCN1P2;ABO, SURF6	ABO - Y_RNA
module40:10:63721176	40	10:63721176	rs7090445	0	0	ARID5B	ARID5B;RP11-491H19.1;RTKN2;C10orf107;RP11-120C12.3;ZNF365	Acute lymphoblastic leukemia (B-cell precursor);Lymphocyte percentage of white cells;Acute lymphoblastic leukemia (childhood);Neutrophil percentage of white cells	ARID5B	ARID5B
module40:10:63722895	40	10:63722895	rs4245595	0	0	ARID5B	ARID5B;RP11-491H19.1;RTKN2;C10orf107;RP11-120C12.3;ZNF365	Acute lymphoblastic leukemia (childhood)	ARID5B	ARID5B
module40:10:63723577	40	10:63723577	rs10821936	0	0	ARID5B	ARID5B;RP11-491H19.1;RTKN2;C10orf107;RP11-120C12.3;ZNF365	B-cell acute lymphoblastic leukaemia;Acute lymphoblastic leukemia (childhood)	ARID5B	ARID5B
module40:10:63752159	40	10:63752159	rs7089424	0	0	ARID5B	ARID5B;RTKN2;RP11-491H19.1;RP11-120C12.3;C10orf107;ZNF365	Acute lymphoblastic leukemia (childhood);Acute lymphoblastic leukemia in childhood (B cell precursor)	ARID5B	ARID5B
module40:10:94436851	40	10:94436851	rs7911264	5.10703e-15	6.53404e-09	HHEX	HHEX;KIF11;EXOC6;IDE;CYP26C1;MARCH5;CYP26A1	Inflammatory bowel disease	intergenic;HHEX, IDE, KIF11	EIF2S2P3 - HHEX
module40:10:94450233	40	10:94450233	rs9420589	2.64233e-14	3.38066e-08	HHEX	HHEX;KIF11;EXOC6;IDE;CYP26C1;CYP26A1;MARCH5	Calcium levels	NR	HHEX
module40:10:94462882	40	10:94462882	rs1111875	6.4293e-12	8.22579e-06	HHEX	HHEX;KIF11;EXOC6;IDE;CYP26C1;CYP26A1;MARCH5	Type 2 diabetes	HHEX;HHEX-IDE;HHEX, IDE;NR	HHEX - Y_RNA
module40:10:94465559	40	10:94465559	rs5015480	4.3594e-12	5.57751e-06	HHEX	HHEX;KIF11;EXOC6;IDE;CYP26C1;CYP26A1;MARCH5	Type 2 diabetes;Insulin levels in response to oral glucose tolerance test (30 minutes)	HHEX;HHEX, IDE;HHEX, EXOC6	HHEX - Y_RNA
module40:10:94481917	40	10:94481917	rs7923837	0	0	HHEX	HHEX;EXOC6;KIF11;IDE;CYP26C1;CYP26A1;MARCH5	Birth length (MTAG);Body mass index;Multiple sclerosis;Time-dependent creatinine clearance change response to tenofovir treatment in HIV infection (time and treatment arm interaction)	NR;HHEX, EXOC6;HHEX	Y_RNA - NA
module40:10:94485211	40	10:94485211	rs2497306	0	0	HHEX	HHEX;EXOC6;KIF11;IDE;CYP26C1;CYP26A1;MARCH5	Dehydroepiandrosterone sulphate levels;Type 2 diabetes (adjusted for BMI);Type ii diabetes	HHEX;	Y_RNA - EXOC6
module40:10:94839642	40	10:94839642	rs2068888	1.79184e-08	0.0229252	CYP26A1	CYP26A1;CYP26C1;MYOF;EXOC6;HHEX;CEP55;KIF11;FFAR4	Estimated glomerular filtration rate;HDL cholesterol levels;Triglyceride levels;Urinary albumin-to-creatinine ratio;Apolipoprotein B levels;Low density lipoprotein cholesterol levels;LDL cholesterol levels;C-reactive protein levels;Triglycerides;Platelet count;Total cholesterol levels;Plateletcrit;High density lipoprotein cholesterol levels;Sex hormone-binding globulin levels;Sex hormone-binding …	CYP26A1;;NIP7P1;NR;CYP26A1, MYOF;intergenic	CYP26A1 - NIP7P1
module40:11:9751196	40	11:9751196	rs10840293	0	0	RP11-540A21.2	RP11-540A21.2;SBF2;SWAP70;WEE1;ZNF143;AC132192.1;IPO7;TMEM41B	Coronary artery disease (myocardial infarction, percutaneous transluminal coronary angioplasty, coronary artery bypass grafting, angina or chromic ischemic heart disease);Coronary artery disease;Platelet distribution width	SWAP70	SWAP70
module40:11:9769562	40	11:9769562	rs415895	0	0	RP11-540A21.2	RP11-540A21.2;SBF2;SWAP70;WEE1;ZNF143;AC132192.1;IPO7;TMEM41B	Mean corpuscular hemoglobin concentration;Reticulocyte count;Reticulocyte fraction of red cells;High light scatter reticulocyte percentage of red cells;High light scatter reticulocyte count;Blood protein levels;Medication use (agents acting on the renin-angiotensin system);Platelet count;Mean reticulocyte volume;Mean spheric corpuscular volume;Platelet distribution width;Red cell distribution wid…	SWAP70;NR;	SWAP70
module40:11:47312892	40	11:47312892	rs10838687	5.28087e-09	0.00675646	MADD	MADD;MYBPC3;NR1H3;ACP2;SPI1;DDB2;PACSIN3;SLC39A13;ARFGAP2;PSMC3;RAPSN;CELF1;NDUFS3;PTPMT1;KBTBD4;KBTBD4;FAM180B;C1QTNF4;MTCH2;C11orf49;AGBL2;FNBP4;LRP4;NUP160	Proinsulin levels;C-reactive protein levels;Chronotype	MADD	MADD
module40:11:47663049	40	11:47663049	rs10838738	1.78158e-09	0.00227939	AGBL2	AGBL2;MTCH2;C1QTNF4;FAM180B;KBTBD4;KBTBD4;FNBP4;PTPMT1;NDUFS3;NUP160;CELF1;RAPSN;PSMC3;SLC39A13;SPI1;MYBPC3;PTPRJ;MADD;NR1H3;ACP2;DDB2;PACSIN3;ARFGAP2	Serum metabolite levels (CMS);Serum metabolite levels;Body mass index;Haemorrhoidal disease;Neuroticism conditioned on self-rated math ability (multi-trait conditioning and joint analysis)	MTCH2	MTCH2
module40:11:60909581	40	11:60909581	rs595158	3.20765e-08	0.0410394	VPS37C	VPS37C;CD5;PGA3;PGA4;RP11-881M11.8;PGA5;VWCE;DDB1;CD6;DAK;SLC15A3;CYB561A3;TMEM132A;TMEM138;TMEM109;TMEM216;PRPF19;CPSF7;ZP1;RP11-286N22.8;SDHAF2;PTGDR2;CCDC86;PPP1R32;RP11-286N22.10;MS4A10;LRRC10B;SYT7;MS4A15;RP11-794G24.1;MS4A18;MS4A8;RP11-855O10.2	Rheumatoid arthritis;Rheumatoid arthritis (ACPA-positive)	CD5, VPS37C;CD5	VPS37C
module40:11:111275133	40	11:111275133	rs4938534	4.69767e-10	0.00060103	RP11-794P6.2	RP11-794P6.2;POU2AF1;BTG4;COLCA2;C11orf88;COLCA1;LAYN;C11orf53;SIK2;RP11-89C3.4;RP11-89C3.3;PPP2R1B;RP11-108O10.2;ALG9;ALG9;FDXACB1;C11orf1	Primary biliary cholangitis	POU2AF1	POU2AF1
module40:11:127939662	40	11:127939662	rs1425869	3.29522e-08	0.0421598	RP11-702B10.2	RP11-702B10.2;RP11-702B10.1;ETS1	Mean corpuscular hemoglobin	intergenic	NA - LINC02725
module40:12:740009	40	12:740009	rs34038797	4.32236e-09	0.00553013	RP11-218M22.2	RP11-218M22.2;NINJ2;WNK1;B4GALNT3;CCDC77;RAD52;KDM5A;ERC1;SLC6A13;SLC6A12;RP11-598F7.6	Platelet count;Plateletcrit;Lymphocyte counts;Monocyte count;Mean platelet volume;Neutrophil percentage of white cells	NINJ2;NR;	NINJ2
module40:12:751514	40	12:751514	rs61916675	1.61471e-12	2.06589e-06	RP11-218M22.2	RP11-218M22.2;NINJ2;WNK1;B4GALNT3;CCDC77;RAD52;ERC1;KDM5A;SLC6A13;SLC6A12;RP11-598F7.6	Monocyte percentage of white cells;Granulocyte percentage of myeloid white cells	RP11-218M22.1, NINJ2	NINJ2-AS1, NINJ2
module40:12:783484	40	12:783484	rs12425791	1.0371e-09	0.00132689	RP11-218M22.2	RP11-218M22.2;WNK1;NINJ2;B4GALNT3;RAD52;CCDC77;ERC1;KDM5A;SLC6A13;SLC6A12	Stroke;Paclitaxel disposition in epithelial ovarian cancer	NINJ2, WNK1	NINJ2-AS1 - LINC02455
module40:12:10560957	40	12:10560957	rs2617170	1.3446e-08	0.0172031	KLRC4	KLRC4;NKG2-E;KLRC3;KLRC2;KLRC1;KLRC4-KLRK1;KLRK1;RP11-277P12.9;RP11-277P12.10;EIF2S3L;RP11-291B21.2;KLRD1;GABARAPL1;MAGOHB;STYK1;TMEM52B;OLR1;YBX3;CLEC7A;CLEC1A;RP13-81N3.2;CLEC9A;TAS2R7;TAS2R8;CLEC12B;TAS2R9;PRR4;TAS2R10;CLEC1B;CLEC12A;AC091814.3;AC091814.2;PRH1;TAS2R13	Behcet's disease;Aspartate aminotransferase levels;Non-albumin protein levels	KLRC4;NR	KLRC4-KLRK1, KLRC4
module40:12:10600368	40	12:10600368	rs2734442	2.86043e-09	0.0036597	KLRC1	KLRC1;KLRC2;NKG2-E;KLRC3;KLRC4;EIF2S3L;KLRC4-KLRK1;KLRK1;RP11-277P12.9;RP11-291B21.2;RP11-277P12.10;MAGOHB;STYK1;KLRD1;GABARAPL1;YBX3;TMEM52B;OLR1;RP13-81N3.2;CLEC7A;TAS2R7;TAS2R8;TAS2R9;PRR4;TAS2R10;CLEC1A;CLEC9A;PRH1;CLEC12B;TAS2R13;CLEC1B;PRH2;TAS2R14;CLEC12A;AC091814.3	Monocyte percentage of white cells;Granulocyte percentage of myeloid white cells;Monocyte count	KLRC1;NR	KLRC1
module40:12:33576990	40	12:33576990	rs7980799	1.87833e-11	2.40318e-05	RP11-438D14.2	RP11-438D14.2;SYT10;RP11-267D19.1	Heart rate;Heart rate variability traits (RMSSD)	SYT10	SYT10
module40:12:54685880	40	12:54685880	rs35979828	6.26632e-12	8.01727e-06	NFE2	NFE2;COPZ1;HNRNPA1;CBX5;GPR84;ZNF385A;ITGA5;SMUG1;RP11-834C11.10;RP11-753H16.4;RP11-834C11.11;GTSF1;RP11-834C11.4;NCKAP1L;RP11-834C11.6;RP11-834C11.3;HOXC4;PDE1B;HOXC5;AC012531.25;HOXC4;HOXC8;PPP1R1A;HOXC9;HOXC6;RP11-834C11.12;HOXC10;HOXC11;AC012531.23;HOXC12;LACRT;DCD;HOXC13;RP11-850F7.7	Red cell distribution width;Mean corpuscular volume;Eosinophil counts;Mean platelet volume;Monocyte count;Mean corpuscular hemoglobin;Monocyte percentage of white cells;Granulocyte percentage of myeloid white cells;Eosinophil percentage of white cells;Mean spheric corpuscular volume;Mitochondrial DNA levels;Mean reticulocyte volume;Serum levels of protein COCH;Serum levels of protein NOG;Red bloo…	NFE2;RP11-968A15.8;NR;	HNRNPA1 - NFE2
module40:12:54687232	40	12:54687232	rs10506328	2.83243e-10	0.000362388	NFE2	NFE2;COPZ1;HNRNPA1;CBX5;GPR84;ZNF385A;ITGA5;SMUG1;RP11-834C11.10;RP11-753H16.4;RP11-834C11.11;GTSF1;RP11-834C11.4;NCKAP1L;RP11-834C11.6;RP11-834C11.3;HOXC4;PDE1B;HOXC5;AC012531.25;HOXC4;PPP1R1A;HOXC8;HOXC9;HOXC6;RP11-834C11.12;HOXC10;HOXC11;AC012531.23;LACRT;HOXC12;DCD;HOXC13;RP11-850F7.7	Mean platelet volume	NR;COPZ1, NFE2	NFE2
module40:12:66364509	40	12:66364509	rs12424086	3.74312e-12	4.78903e-06	RP11-366L20.4	RP11-366L20.4;AC090673.2;RP11-366L20.2;HMGA2;LLPH;TMBIM4;TMBIM4;IRAK3;RP11-221N13.4;HELB;RP11-221N13.3;GRIP1;RP11-221N13.2	Permanent tooth development;Primary tooth development (number of teeth);Primary tooth development (time to first tooth eruption)	HMGA2	HMGA2 - MIR6074
module40:12:111708458	40	12:111708458	rs1265564	0	0	FAM109A	FAM109A;RP3-473L9.4;SH2B3;ATXN2;CUX2;RP1-46F2.3;RP1-46F2.2;MYL2;BRAP;ACAD10;CCDC63;RP1-74B13.2;RP11-162P23.2;ALDH2	Mean arterial pressure x alcohol consumption interaction (2df test);Parental longevity (combined parental attained age, Martingale residuals);Systolic blood pressure x alcohol consumption interaction (2df test);Type 1 diabetes;Diastolic blood pressure x depressive symptoms interaction (2df test);Hair color	CUX2;NR;	CUX2
module40:12:111800258	40	12:111800258	rs3809272	1.93801e-12	2.47953e-06	FAM109A	FAM109A;RP3-473L9.4;SH2B3;ATXN2;BRAP;ACAD10;CUX2;RP11-162P23.2;ALDH2;RP1-46F2.3;RP1-46F2.2;RP3-462E2.3;MYL2;MAPKAPK5-AS1;MAPKAPK5	Platelet count;Total testosterone levels;Mitochondrial DNA levels;Vertical cup-disc ratio	FAM109A;NR	PHETA1
module40:12:111833788	40	12:111833788	rs10774624	0	0	SH2B3	SH2B3;RP3-473L9.4;FAM109A;ATXN2;BRAP;ACAD10;RP11-162P23.2;CUX2;ALDH2;RP3-462E2.3;MAPKAPK5-AS1;RP1-46F2.3;MAPKAPK5;RP1-46F2.2;MYL2	Rheumatoid arthritis;Vitiligo;Systolic blood pressure;Intraocular pressure;Preeclampsia (maternal genotype effect);Monokine induced by gamma interferon levels;Interferon gamma-induced protein 10 levels;Interleukin-27 levels;C-X-C motif chemokine 16 levels;Glycated hemoglobin levels;Peripheral artery disease in non diabetes;Eosinophil counts	SH2B3, PTPN11;SH2B3, ATXN2;SH2B3;SHB3/ATXN2;;NR	LINC02356
module40:12:111865049	40	12:111865049	rs7310615	0	0	SH2B3	SH2B3;ATXN2;RP3-473L9.4;FAM109A;BRAP;ACAD10;RP11-162P23.2;ALDH2;RP3-462E2.3;CUX2;MAPKAPK5-AS1;MAPKAPK5;RP3-462E2.5;RP1-46F2.3;RP1-46F2.2	HDL cholesterol levels x alcohol consumption (drinkers vs non-drinkers) interaction (2df);LDL cholesterol levels x alcohol consumption (drinkers vs non-drinkers) interaction (2df);LDL cholesterol levels x alcohol consumption (regular vs non-regular drinkers) interaction (2df);Mean arterial pressure x alcohol consumption interaction (2df test);Mean arterial pressure x alcohol consumption (light vs…	SH2B3;NR;SH2B3, ATXN2;	SH2B3
module40:12:111884608	40	12:111884608	rs3184504	0	0	ATXN2	ATXN2;SH2B3;RP3-473L9.4;FAM109A;BRAP;ACAD10;RP11-162P23.2;ALDH2;RP3-462E2.3;MAPKAPK5-AS1;MAPKAPK5;CUX2;RP3-462E2.5;TMEM116;RP1-46F2.3	Parental longevity (father's age at death);Low density lipoprotein cholesterol levels;Colorectal cancer;Diastolic blood pressure;Glaucoma (multi-trait analysis);Small vessel stroke (CCSp classification);Small vessel stroke (CCS or TOAST classification);Intraocular pressure;Hemoglobin levels;HDL cholesterol levels;Apolipoprotein A1 levels;Type 1 diabetes autoantibodies in high risk HLA genotype in…	SH2B3, ATXN2;NR;SH2B3;ATXN2, SH2B3;CUX2, BRAP, ACAD10, SH2B3;SH2B3, CUX2, BRAP, ACAD10;SH2B3, ATXN2, LOC100101246, BRAP, NAA25, C12orf51, PTPN11;	SH2B3, ATXN2
module40:12:111904371	40	12:111904371	rs4766578	0	0	ATXN2	ATXN2;SH2B3;RP3-473L9.4;FAM109A;BRAP;ACAD10;RP11-162P23.2;ALDH2;RP3-462E2.3;MAPKAPK5-AS1;MAPKAPK5;RP3-462E2.5;CUX2;TMEM116	Smoking initiation (ever regular vs never regular);Birth weight;Heart failure;Smoking initiation;Coronary artery disease;Vitiligo;Smoking status (ever vs never smokers);Immature fraction of reticulocytes;High light scatter reticulocyte count;Reticulocyte fraction of red cells;Sj√∂gren's syndrome;High light scatter reticulocyte percentage of red cells;HDL cholesterol;Reaction time;Tumor necrosis f…	ATXN2;NR;SH2B3;	ATXN2
module40:12:111910219	40	12:111910219	rs10774625	0	0	ATXN2	ATXN2;SH2B3;RP3-473L9.4;FAM109A;BRAP;ACAD10;RP11-162P23.2;ALDH2;RP3-462E2.3;MAPKAPK5-AS1;MAPKAPK5;RP3-462E2.5;CUX2;TMEM116	Estimated glomerular filtration rate;Coronary artery disease (myocardial infarction, percutaneous transluminal coronary angioplasty, coronary artery bypass grafting, angina or chromic ischemic heart disease);Glycated hemoglobin levels;Parental longevity (father's age at death or father's attained age);Hypertension;Systemic lupus erythematosus;Hypothyroidism;Retinal vascular caliber;Left ventricle…	ATXN2;SH2B3;NR;SH2B3, ATXN2, PTPN11;SH2B3, ATXN2;ATXN2, SH2B3, BRAP;	ATXN2
module40:12:111973358	40	12:111973358	rs597808	0	0	ATXN2	ATXN2;BRAP;SH2B3;ACAD10;RP3-473L9.4;FAM109A;RP11-162P23.2;ALDH2;RP3-462E2.3;MAPKAPK5-AS1;MAPKAPK5;RP3-462E2.5;TMEM116;ERP29;NAA25	Gastroesophageal reflux disease;Diastolic blood pressure x alcohol consumption interaction (2df test);Systolic blood pressure x alcohol consumption interaction (2df test);Smoking status (ever vs never smokers);Apolipoprotein B levels;LDL cholesterol levels;Low density lipoprotein cholesterol levels;Hematocrit;Hemoglobin concentration;Hypothyroidism;Colorectal cancer or advanced adenoma;Systemic l…	ATXN2, BRAP, SH2B3;ATXN2;;ATXN2/SH2B3;SH2B3;NR	ATXN2
module40:12:112007756	40	12:112007756	rs653178	0	0	BRAP	BRAP;ACAD10;ATXN2;SH2B3;RP11-162P23.2;ALDH2;RP3-473L9.4;FAM109A;RP3-462E2.3;MAPKAPK5-AS1;MAPKAPK5;RP3-462E2.5;TMEM116;ERP29;NAA25	Mean arterial pressure;Eosinophil percentage of white cells;Myocardial infarction;Eosinophil counts;Chronic kidney disease;Diastolic blood pressure;Blood pressure;Celiac disease;Celiac disease or Rheumatoid arthritis;Urate levels;Thyroid peroxidase antibody positivity;Thyroid peroxidase antibody levels;Peripheral artery disease;Type 1 diabetes;Alopecia areata;Allergic disease (asthma, hay fever o…	ATXN2, SH2B3;ATXN2;SH2B3;SH2B3, ATXN2;ATXN2, PTPN11;ATXN2, SH2B3, LNK;NR;SH2B3, ALDH2, ATXN2;SH2B3, BRAP, ACAD10, ALDH2, TMEM116, NAA25, ATXN2, MAPKAPK5, ERP29, RP11-162P23.2;	ATXN2
module40:12:112023067	40	12:112023067	rs11065961	0	0	BRAP	BRAP;ACAD10;ATXN2;RP11-162P23.2;SH2B3;ALDH2;RP3-473L9.4;FAM109A;RP3-462E2.3;MAPKAPK5-AS1;MAPKAPK5;RP3-462E2.5;TMEM116;ERP29;NAA25	Platelet distribution width;Plateletcrit;Concentration of large LDL particles;Triglycerides to total lipids ratio in small VLDL	ATXN2;	ATXN2
module40:12:112059557	40	12:112059557	rs11065979	0	0	BRAP	BRAP;ACAD10;RP11-162P23.2;ALDH2;ATXN2;RP3-462E2.3;SH2B3;MAPKAPK5-AS1;MAPKAPK5;RP3-473L9.4;FAM109A;RP3-462E2.5;TMEM116;ERP29;NAA25	Mean arterial pressure x alcohol consumption interaction (2df test);Diastolic blood pressure x alcohol consumption (light vs heavy) interaction (2df test);Mean arterial pressure x alcohol consumption (light vs heavy) interaction (2df test);Parental longevity (combined parental attained age, Martingale residuals);Diastolic blood pressure;Diastolic blood pressure x alcohol consumption interaction (…	BRAP;NR;SH2B3, ATXN2;SH2B3, BRAP, ALDH2;Intergenic;ATXN2, BRAP;intergenic;BRAP, MAPKAPK5;ATXN2, BRAP, SH2B3;ATXN2;	ATXN2-AS - BRAP
module40:12:112072424	40	12:112072424	rs11065987	0	0	BRAP	BRAP;ACAD10;RP11-162P23.2;ALDH2;RP3-462E2.3;ATXN2;MAPKAPK5-AS1;MAPKAPK5;SH2B3;RP3-462E2.5;RP3-473L9.4;FAM109A;TMEM116;ERP29;NAA25;TRAFD1	Low density lipoprotein cholesterol levels;Hemoglobin levels;Total cholesterol levels;Body mass index;Hematocrit;Hemoglobin;Cholesterol, total;LDL cholesterol;Coronary artery disease or large artery stroke;Tetralogy of Fallot;Coronary artery disease or ischemic stroke;Asthma;Primary biliary cholangitis;High density lipoprotein cholesterol levels;Cancer	NR;ALDH2;BRAP;SH2B3;TRAFD1;SH2B3, ATXN2;PTPN11;CUX2, FAM109A, SH2B3, ATXN2, ACAD10, ALDH2, MAPKAPK5-AS1, MAPKAPK5, ADAM1A, TMEM116, ERP29, NAA25, TRAFD1;ATXN2, SH2B3, TRAFD1, ALDH2	ATXN2-AS - BRAP
module40:12:112233018	40	12:112233018	rs10744777	2.61524e-12	3.346e-06	RP3-462E2.3	RP3-462E2.3;ALDH2;RP11-162P23.2;MAPKAPK5-AS1;MAPKAPK5;RP3-462E2.5;ACAD10;TMEM116;BRAP;ERP29;NAA25;TRAFD1;ATXN2;HECTD4;SH2B3;RP3-473L9.4;FAM109A	Ischemic stroke;Ischemic stroke (small artery occlusion);Descending thoracic aortic diameter	ALDH2;	ALDH2
module40:12:112486818	40	12:112486818	rs17696736	0	0	NAA25	NAA25;ERP29;TRAFD1;HECTD4;TMEM116;RP3-462E2.5;MAPKAPK5;MAPKAPK5-AS1;RP3-462E2.3;ALDH2;RP11-162P23.2;RPL6;ACAD10;PTPN11;BRAP	Mean arterial pressure x alcohol consumption interaction (2df test);Diastolic blood pressure x alcohol consumption interaction (2df test);Parental longevity (combined parental attained age, Martingale residuals);Estimated glomerular filtration rate;Systolic blood pressure x alcohol consumption interaction (2df test);Low density lipoprotein cholesterol levels;Total cholesterol levels;Mean arterial…	NAA25;NR;C12orf30;SH2B3;;SH2B3, TRAFD1, PTPN11, LNK	NAA25
module40:12:112871372	40	12:112871372	rs11066301	0	0	PTPN11	PTPN11;RPL6;RPH3A;HECTD4;TRAFD1;NAA25;ERP29;OAS1	Peripheral artery disease;Systemic seropositive rheumatic diseases (Systemic sclerosis or systemic lupus erythematosus or rheumatoid arthritis or idiopathic inflammatory myopathies);Mean arterial pressure;Hematological parameters;Eosinophil counts;Platelet count;Medication use (beta blocking agents);Alanine aminotransferase levels;Apolipoprotein A1 levels;Serum albumin levels;Cystatin C plasma le…	PTPN11;NR;	PTPN11
module40:12:113100994	40	12:113100994	rs17824620	1.08464e-11	1.38772e-05	RPH3A	RPH3A;OAS1;PTPN11;RPL6;OAS3;OAS2;DTX1;RASAL1;CCDC42B;DDX54	Platelet count	RPH3A, PTPN11	RPH3A
module40:13:50718468	40	13:50718468	rs2687950	1.66421e-08	0.0212922	DLEU1	DLEU1;KCNRG;TRIM13;SPRYD7;RP11-175B12.2;KPNA3;EBPL	Height	KCNRG	DLEU1
module40:13:50954721	40	13:50954721	rs201798	5.8083e-09	0.00743127	RP11-175B12.2	RP11-175B12.2;DLEU1;DLEU7;KCNRG;TRIM13;SPRYD7	Eosinophil percentage of white cells;Eosinophil counts;Eosinophil percentage of granulocytes	DLEU1;NR	DLEU1
module40:13:72513420	40	13:72513420	rs73217470	2.522e-10	0.00032267			Monocyte count;Monocyte percentage of white cells;Granulocyte percentage of myeloid white cells	intergenic;NR;	RPS10P21 - RPL18AP17
module40:13:85348247	40	13:85348247		3.06776e-09	0.00392497	LINC00333	LINC00333;LINC00375
module40:13:100041738	40	13:100041738	rs7335046	8.10175e-10	0.00103656	GPR183	GPR183;TM9SF2;GPR18;LINC01039;UBAC2;UBAC2-AS1;CLYBL	Basal cell carcinoma	UBAC2	UBAC2 - CCR12P
module40:13:108993494	40	13:108993494	rs12874404	0	0	TNFSF13B	TNFSF13B;ABHD13;LIG4;MYO16	Monocyte percentage of white cells;Granulocyte percentage of myeloid white cells;Serum total protein level;Non-albumin protein levels;White blood cell count	intergenic;NR	TNFSF13B - HCFC2P1
module40:13:109003805	40	13:109003805	rs150861794	0	0	TNFSF13B	TNFSF13B;ABHD13;LIG4;MYO16	Monocyte count;Neutrophil count;Lymphocyte-to-monocyte ratio;White blood cell count	intergenic;NR;	TNFSF13B - HCFC2P1
module40:13:114920867	40	13:114920867	rs9590390	1.54449e-11	1.97605e-05	CDC16	CDC16;UPF3A;CHAMP1;RASA3;LINC00565;LINC00452;LINC00454;RP11-199F6.4;GAS6-AS2;GAS6;TMEM255B	Lymphocyte counts;Neutrophil percentage of white cells;White blood cell count	NR;	CFAP97D2
module40:15:56504598	40	15:56504598	rs8030605	0	0	TEX9	TEX9;RFX7;RP11-48G14.2;RP11-48G14.1;MNS1;NEDD4;ZNF280D	Waist-to-hip ratio adjusted for BMI;Waist-hip ratio;Waist-to-hip ratio adjusted for body mass index;Waist-to-hip ratio adjusted for BMI in non-smokers;DNA methylation-estimated plasminogen activator inhibitor-1 levels	NR;RFX7	RFX7
module40:15:56775597	40	15:56775597	rs11636802	0	0	MNS1	MNS1;RP11-48G14.1;RP11-48G14.2;ZNF280D;TEX9;RFX7;TCF12	Chronic lymphocytic leukemia	MNS1, RFXDC2	MNS1 - NA
module40:15:63079543	40	15:63079543	rs8041447	2.09372e-09	0.00267875	RP11-1069G10.2	RP11-1069G10.2;RP11-625H11.1;TPM1;RP11-69G7.1;LACTB;RPS27L;TLN2;RAB8B;APH1B	Immature fraction of reticulocytes	TLN2	TLN2
module40:16:28490517	40	16:28490517	rs151181	1.21288e-09	0.00155179	CLN3	CLN3;CLN3;APOBR;IL27;NPIPB7;RP11-57A19.5;NUPR1;CCDC101;EIF3CL;SULT1A2;SULT1A1;NPIPB6;NPIPB8;SBK1;RP11-57A19.2;EIF3C;NPIPB9;RP11-1348G14.4;ATXN2L;TUFM;SH2B1;XPO6;ATP2A1;RABEP2;CD19;NFATC2IP;SPNS1	Bipolar disorder or body mass index;Crohn's disease	NPIPL1-CLN3;IL27, SH2B1, EIF3C, LAT, CD19	CLN3
module40:16:28517709	40	16:28517709	rs26528	3.4539e-10	0.000441899	IL27	IL27;APOBR;NUPR1;CLN3;CLN3;CCDC101;NPIPB7;RP11-57A19.5;SULT1A2;SULT1A1;EIF3CL;NPIPB8;NPIPB6;EIF3C;SBK1;RP11-57A19.2;NPIPB9;RP11-1348G14.4;ATXN2L;TUFM;SH2B1;ATP2A1;RABEP2;XPO6;CD19;NFATC2IP;SPNS1;LAT	Chronic inflammatory diseases (ankylosing spondylitis, Crohn's disease, psoriasis, primary sclerosing cholangitis, ulcerative colitis) (pleiotropy);Inflammatory bowel disease;Ulcerative colitis;Crohn's disease	IL27;RABEP2, SULT1A1, SULT1A2, NUPR1, IL27, EIF3C;NR	IL27
module40:16:28539848	40	16:28539848	rs4788084	2.33147e-15	2.98293e-09	NUPR1	NUPR1;CCDC101;IL27;APOBR;CLN3;CLN3;SULT1A2;NPIPB7;RP11-57A19.5;SULT1A1;NPIPB8;EIF3CL;EIF3C;NPIPB6;NPIPB9;SBK1;RP11-57A19.2;RP11-1348G14.4;ATXN2L;TUFM;SH2B1;ATP2A1;RABEP2;CD19;NFATC2IP;XPO6;SPNS1;LAT	Alcohol consumption (drinks per week);Type 1 diabetes	NUPR1;IL27	IL27 - NUPR1
module40:16:28617885	40	16:28617885		1.3907e-08	0.0177929	SULT1A1	SULT1A1;SULT1A2;NPIPB8;CCDC101;NUPR1;EIF3C;IL27;APOBR;CLN3;CLN3;NPIPB9;NPIPB7;RP11-57A19.5;RP11-1348G14.4;ATXN2L;EIF3CL;TUFM;SH2B1;NPIPB6;ATP2A1;RABEP2;SBK1;RP11-57A19.2;CD19;NFATC2IP;SPNS1;LAT;CTB-134H23.2
module40:16:28837515	40	16:28837515	rs8049439	4.76397e-13	6.09512e-07	ATXN2L	ATXN2L;TUFM;SH2B1;RP11-1348G14.4;ATP2A1;NPIPB9;RABEP2;CD19;NFATC2IP;EIF3C;SPNS1;LAT;NPIPB8;CTB-134H23.2;SULT1A1;SULT1A2;CCDC101;NUPR1;RP11-426C22.5;IL27;APOBR;CLN3;CLN3;NPIPB7;RP11-57A19.5;RP11-426C22.4;SNX29P2;RP11-426C22.6;EIF3CL;NPIPB6	Intelligence (MTAG);Body mass index;Educational attainment (years of education);Inflammatory bowel disease (early onset);Educational attainment;Verbal-numerical reasoning;Alzheimer's disease or educational attainment (pleiotropy)	ATXN2L;NR;CCDC101, CLN3, SULT1A1, SULT1A2, NUPR1, IL27, EIF3C;ATXN2L, TUFM, SH2B1, EIF3CL, NFATC2IP, NUPR1, SPNS1, LAT, SULT1A1, SULT1A2, CCDC101;	ATXN2L
module40:16:28865042	40	16:28865042	rs62037363	3.36786e-12	4.30892e-06	SH2B1	SH2B1;TUFM;ATP2A1;ATXN2L;RABEP2;RP11-1348G14.4;CD19;NFATC2IP;NPIPB9;SPNS1;LAT;EIF3C;CTB-134H23.2;NPIPB8;SULT1A1;SULT1A2;RP11-426C22.5;CCDC101;NUPR1;IL27;APOBR;RP11-426C22.4;CLN3;CLN3;NPIPB7;SNX29P2;RP11-57A19.5;RP11-426C22.6;EIF3CL	General cognitive ability;Inflammatory bowel disease;Weight	SH2B1;NR	SH2B1
module40:16:28883241	40	16:28883241	rs7498665	2.86723e-11	3.6684e-05	ATP2A1	ATP2A1;SH2B1;TUFM;RABEP2;ATXN2L;CD19;RP11-1348G14.4;NFATC2IP;SPNS1;LAT;NPIPB9;CTB-134H23.2;EIF3C;NPIPB8;RP11-426C22.5;SULT1A1;SULT1A2;CCDC101;NUPR1;RP11-426C22.4;IL27;APOBR;SNX29P2;RP11-426C22.6;CLN3;CLN3;NPIPB7;RP11-57A19.5;EIF3CL	Waist-hip ratio;Body mass index;Predicted visceral adipose tissue;Obesity;Weight;Subcortical volume (MOSTest);Waist circumference;Adult body size	NR;;SH2B1;ATP2A1, SH2B1;NPM1, FGF18	SH2B1
module40:16:28885659	40	16:28885659	rs7359397	1.36491e-12	1.74629e-06	ATP2A1	ATP2A1;SH2B1;RABEP2;TUFM;ATXN2L;CD19;RP11-1348G14.4;NFATC2IP;SPNS1;LAT;NPIPB9;CTB-134H23.2;EIF3C;NPIPB8;RP11-426C22.5;SULT1A1;SULT1A2;CCDC101;NUPR1;RP11-426C22.4;IL27;SNX29P2;APOBR;RP11-426C22.6;CLN3;CLN3;NPIPB7;RP11-57A19.5;EIF3CL	Body mass index;Cognitive ability, years of educational attainment or schizophrenia (pleiotropy)	APOB48R, SULT1A2, AC138894.2, ATXN2L, TUFM, SH2B1;SH2B1	SH2B1 - ATP2A1
module40:16:28889486	40	16:28889486	rs3888190	5.26336e-11	6.73405e-05	ATP2A1	ATP2A1;RABEP2;SH2B1;TUFM;CD19;ATXN2L;NFATC2IP;RP11-1348G14.4;SPNS1;LAT;NPIPB9;CTB-134H23.2;EIF3C;RP11-426C22.5;NPIPB8;SULT1A1;SULT1A2;CCDC101;RP11-426C22.4;NUPR1;SNX29P2;IL27;APOBR;RP11-426C22.6;CLN3;CLN3;NPIPB7;RP11-57A19.5;EIF3CL	Bipolar disorder or body mass index;Body mass index;Hip circumference;BMI (adjusted for smoking behaviour);BMI in non-smokers;Body mass index (joint analysis main effects and smoking interaction)	NPIPL1;ATP2A1, ATP2A1-AS1;ATP2A1;NR	SH2B1 - ATP2A1
module40:16:31088347	40	16:31088347	rs749671	4.09735e-09	0.00524224	ZNF646	ZNF646;PRSS53;RP11-196G11.1;VKORC1;ZNF668;ZNF668;BCKDK;RP11-196G11.2;KAT8;STX4;PRSS8;PRSS36;STX1B;AC135048.1;HSD3B7;FUS;SETD1A;PYCARD;C16orf98;ORAI3;TRIM72;PYDC1;RP11-388M20.9;FBXL19;CTF1;ITGAM;BCL7C;ITGAX;ZNF629;RNF40;ITGAD;C16orf93;PHKG2;RP11-2C24.4;COX6A2;ZNF843;RP11-452L6.1;SRCAP;ARMC5;TGFB1I1;SLC5A2;C16orf58;FBRS;PRR14;AHSP;CTD-2014E2.2;CTD-2014E2.6;ZNF689	Leisure sedentary behaviour (television watching);Warfarin maintenance dose	NR;VKORC1	ZNF646
module40:16:31107689	40	16:31107689	rs9923231	2.43294e-09	0.00311276	VKORC1	VKORC1;BCKDK;RP11-196G11.1;PRSS53;KAT8;ZNF646;ZNF668;PRSS8;ZNF668;PRSS36;RP11-196G11.2;STX4;FUS;PYCARD;C16orf98;STX1B;AC135048.1;HSD3B7;TRIM72;PYDC1;RP11-388M20.9;SETD1A;ORAI3;ITGAM;FBXL19;CTF1;ITGAX;BCL7C;ITGAD;ZNF629;COX6A2;RNF40;ZNF843;C16orf93;PHKG2;RP11-452L6.1;RP11-2C24.4;ARMC5;TGFB1I1;SLC5A2;C16orf58;SRCAP;AHSP;FBRS;PRR14;CTD-2014E2.2;CTD-2014E2.6;ZNF689	Warfarin maintenance dose	VKORC1	VKORC1 - BCKDK
module40:16:31121793	40	16:31121793	rs14235	2.88707e-08	0.0369378	BCKDK	BCKDK;KAT8;VKORC1;PRSS8;RP11-196G11.1;PRSS53;PRSS36;ZNF646;ZNF668;ZNF668;RP11-196G11.2;FUS;STX4;PYCARD;C16orf98;TRIM72;PYDC1;RP11-388M20.9;STX1B;AC135048.1;HSD3B7;ITGAM;SETD1A;ORAI3;FBXL19;CTF1;ITGAX;BCL7C;ITGAD;COX6A2;ZNF843;ZNF629;RP11-452L6.1;ARMC5;RNF40;C16orf93;TGFB1I1;PHKG2;RP11-2C24.4;SLC5A2;C16orf58;SRCAP;AHSP;CTD-2014E2.2;CTD-2014E2.6;FBRS;PRR14	Parkinson's disease	ZNF646, KAT8;BCKDK, STX1B	BCKDK
module40:16:50142944	40	16:50142944	rs8046148	3.55538e-10	0.000454883	HEATR3	HEATR3;PAPD5;CNEP1R1;ADCY7;RP11-305A4.3;BRD7;RP11-21B23.2;RP11-21B23.3;NKD1	Testicular germ cell tumor	HEATR3;HEATR3, AF086132	HEATR3 - RPL10P14
module40:16:85966683	40	16:85966683	rs13332649	1.13105e-10	0.000144709	RP11-542M13.3	RP11-542M13.3;IRF8;RP11-542M13.2;COX4I1;RP11-805I24.1;EMC8;RP11-805I24.4;C16orf74;GINS2;RP11-805I24.3;LINC01082;RP11-514D23.3;LINC01081;GSE1;CTD-2542L18.1;RP11-118F19.1;RP11-514D23.1;LINC00917;RP11-158I3.3	Systemic lupus erythematosus	IRF8	IRF8 - LINC02132
module40:16:85973028	40	16:85973028	rs12711490	1.79229e-08	0.022931	RP11-542M13.3	RP11-542M13.3;IRF8;RP11-542M13.2;COX4I1;RP11-805I24.1;EMC8;RP11-805I24.4;C16orf74;RP11-805I24.3;LINC01082;GINS2;RP11-514D23.3;LINC01081;GSE1;RP11-514D23.1;CTD-2542L18.1;RP11-118F19.1;LINC00917;RP11-158I3.3	Monocyte count;Systemic lupus erythematosus and Systemic sclerosis	RP11-542M13.3;IRF8	LINC02132 - NA
module40:16:85973140	40	16:85973140	rs11641153	7.9291e-09	0.0101447	RP11-542M13.3	RP11-542M13.3;IRF8;RP11-542M13.2;COX4I1;RP11-805I24.1;EMC8;RP11-805I24.4;C16orf74;RP11-805I24.3;LINC01082;GINS2;RP11-514D23.3;LINC01081;GSE1;RP11-514D23.1;CTD-2542L18.1;RP11-118F19.1;LINC00917;RP11-158I3.3	Granulocyte percentage of myeloid white cells;Monocyte percentage of white cells	RP11-542M13.3	LINC02132 - NA
module40:16:85991400	40	16:85991400	rs75479997	2.46667e-08	0.0315591	RP11-542M13.3	RP11-542M13.3;RP11-542M13.2;IRF8;RP11-805I24.1;COX4I1;EMC8;RP11-805I24.4;RP11-805I24.3;LINC01082;RP11-514D23.3;C16orf74;LINC01081;GINS2;RP11-514D23.1;GSE1;CTD-2542L18.1;LINC00917;RP11-118F19.1;RP11-158I3.3	Monocyte percentage of white cells	intergenic	LINC02132 - NA
module40:16:85991705	40	16:85991705	rs11642873	5.60414e-09	0.00717006	RP11-542M13.3	RP11-542M13.3;RP11-542M13.2;IRF8;RP11-805I24.1;COX4I1;EMC8;RP11-805I24.4;RP11-805I24.3;LINC01082;RP11-514D23.3;LINC01081;C16orf74;GINS2;RP11-514D23.1;GSE1;CTD-2542L18.1;LINC00917;RP11-118F19.1;RP11-158I3.3	Systemic sclerosis (anti-centromere-positive);Limited cutaneous systemic scleroderma;Systemic sclerosis	IRF8	LINC02132 - NA
module40:16:86009760	40	16:86009760	rs12232384	6.85896e-13	8.7755e-07	RP11-542M13.2	RP11-542M13.2;RP11-542M13.3;IRF8;RP11-805I24.1;COX4I1;RP11-805I24.4;EMC8;RP11-805I24.3;LINC01082;RP11-514D23.3;LINC01081;C16orf74;GINS2;RP11-514D23.1;LINC00917;GSE1;RP11-158I3.3;CTD-2542L18.1;RP11-118F19.1;FENDRR	Monocyte count	intergenic	LINC02132 - NA
module40:16:86011033	40	16:86011033	rs13333054	2.85705e-12	3.65537e-06	RP11-542M13.2	RP11-542M13.2;RP11-542M13.3;IRF8;RP11-805I24.1;COX4I1;RP11-805I24.4;EMC8;RP11-805I24.3;LINC01082;RP11-514D23.3;LINC01081;C16orf74;GINS2;RP11-514D23.1;LINC00917;GSE1;RP11-158I3.3;CTD-2542L18.1;RP11-118F19.1;FENDRR	Multiple sclerosis;Rheumatoid arthritis	IRF8	LINC02132 - LINC01082
module40:16:86019087	40	16:86019087	rs13330176	8.75078e-13	1.11959e-06	RP11-542M13.2	RP11-542M13.2;RP11-542M13.3;IRF8;RP11-805I24.1;RP11-805I24.4;COX4I1;RP11-805I24.3;LINC01082;EMC8;RP11-514D23.3;LINC01081;C16orf74;RP11-514D23.1;GINS2;LINC00917;RP11-158I3.3;GSE1;CTD-2542L18.1;RP11-118F19.1;FENDRR	Rheumatoid arthritis;Rheumatoid arthritis (ACPA-positive);Multiple sclerosis;Monocyte count	IRF8;RP11-542M13.2	LINC02132 - NA
module40:17:2729652	40	17:2729652	rs6502555	0	0	RAP1GAP2	RAP1GAP2;hsa-mir-1253;CLUH;RP11-74E22.6;PAFAH1B1;OR1D5;OR1D2;OR1G1;CTD-2309O5.3;OR1A2;OR1A1;AC006435.1;METTL16;MNT;OR3A2;OR3A1;SGSM2	Lymphocyte counts;Neutrophil-to-lymphocyte ratio;Platelet-to-lymphocyte ratio	RAP1GAP2;NR;	RAP1GAP2
module40:17:16170764	40	17:16170764	rs7210990	0	0	PIGL	PIGL;CENPV;UBB;TRPV2;RP11-138I1.3;FAM211A;AC002553.1;NCOR1;TTC19;ZNF287;ZSWIM7;ADORA2B;ZNF624;RP11-92B11.4;CCDC144A;RP11-219A15.1;AC015922.6;CTD-3157E16.1	Neutrophil percentage of white cells;Lymphocyte percentage of white cells;Neutrophil count	PIGL;NR	PIGL
module40:17:37624790	40	17:37624790	rs7219014	2.71533e-10	0.000347405	CDK12	CDK12;MED1;NEUROD2;AC087491.2;PPP1R1B;STARD3;TCAP;PNMT;PGAP3;FBXL20;RP11-690G19.3;ERBB2;STAC2;MIEN1;RPL19;GRB7;RP11-94L15.2;CACNB1;IKZF3;ARL5C;ZPBP2;PLXDC1;GSDMB;CTD-2206N4.2;ORMDL3;RP11-387H17.4;RP1-56K13.5;LRRC3C;GSDMA	Urinary metabolites	PNMT	CDK12
module40:17:37912377	40	17:37912377	rs12946510	0	0	RP11-94L15.2	RP11-94L15.2;IKZF3;GRB7;MIEN1;ERBB2;PGAP3;PNMT;TCAP;ZPBP2;STARD3;PPP1R1B;AC087491.2;GSDMB;NEUROD2;ORMDL3;RP11-387H17.4;LRRC3C;GSDMA;PSMD3;RP11-387H17.6;CSF3;MED24;CDK12;THRA;NR1D1;MED1;MSL1;CASC3;RAPGEFL1;WIPF2;FBXL20	Multiple sclerosis;Inflammatory bowel disease;Ulcerative colitis;Crohn's disease;Asthma with severe exacerbations	IKZF3;GSDMB, IKZF3, GSDMA, ZPBP2, ORMDL3;NR;GSDMB, ORMDL3, LRRC3C, GRB7, ZPBP2, GSDMA, IKZF3;GRB7, IKZF3	GRB7 - IKZF3
module40:17:37938047	40	17:37938047	rs10445308	0	0	IKZF3	IKZF3;RP11-94L15.2;GRB7;MIEN1;ZPBP2;ERBB2;PGAP3;PNMT;TCAP;GSDMB;ORMDL3;STARD3;RP11-387H17.4;PPP1R1B;LRRC3C;AC087491.2;NEUROD2;GSDMA;PSMD3;RP11-387H17.6;CSF3;MED24;THRA;NR1D1;CDK12;MSL1;CASC3;MED1;RAPGEFL1;WIPF2	Atopic march;Asthma and cardiovascular disease;Asthma	IKZF3;	IKZF3
module40:17:37976469	40	17:37976469	rs9303277	0	0	ZPBP2	ZPBP2;IKZF3;RP11-94L15.2;GRB7;GSDMB;MIEN1;ORMDL3;RP11-387H17.4;LRRC3C;ERBB2;GSDMA;PGAP3;PNMT;TCAP;PSMD3;STARD3;RP11-387H17.6;PPP1R1B;CSF3;MED24;AC087491.2;NEUROD2;THRA;NR1D1;MSL1;CASC3;RAPGEFL1;CDK12;WIPF2;MED1;CDC6;CTD-2267D19.6;RARA	Lymphocyte counts;Primary biliary cholangitis;Systemic lupus erythematosus and Systemic sclerosis;Asthma and cardiovascular disease	IKZF3;GSDMB, IKZF3, ZPBP2, ORMDL3	IKZF3
module40:17:38023745	40	17:38023745	rs4795397	0	0	ZPBP2	ZPBP2;GSDMB;ORMDL3;RP11-387H17.4;LRRC3C;GSDMA;IKZF3;RP11-94L15.2;PSMD3;GRB7;MIEN1;RP11-387H17.6;CSF3;MED24;ERBB2;THRA;PGAP3;PNMT;TCAP;NR1D1;STARD3;PPP1R1B;AC087491.2;MSL1;NEUROD2;CASC3;RAPGEFL1;WIPF2;CDK12;CDC6;CTD-2267D19.6;RARA;MED1;CTD-2267D19.3;GJD3	Asthma;Inflammatory bowel disease;Lymphocyte counts;Asthma and cardiovascular disease;Platelet-to-lymphocyte ratio	ZPBP2, GSDMB, ORMDL3;NR;	IKZF3 - ZPBP2
module40:17:38031857	40	17:38031857	rs59716545	0	0	ZPBP2	ZPBP2;GSDMB;ORMDL3;RP11-387H17.4;LRRC3C;GSDMA;PSMD3;IKZF3;RP11-94L15.2;RP11-387H17.6;GRB7;CSF3;MED24;MIEN1;THRA;ERBB2;PGAP3;PNMT;TCAP;NR1D1;STARD3;MSL1;PPP1R1B;AC087491.2;CASC3;NEUROD2;RAPGEFL1;WIPF2;CDC6;CDK12;CTD-2267D19.6;RARA;MED1;CTD-2267D19.3;GJD3	Rheumatoid arthritis	IKZF3, CSF3	ZPBP2
module40:17:38040763	40	17:38040763	rs2872507	0	0	ZPBP2	ZPBP2;GSDMB;ORMDL3;RP11-387H17.4;LRRC3C;GSDMA;PSMD3;IKZF3;RP11-94L15.2;RP11-387H17.6;CSF3;MED24;GRB7;MIEN1;THRA;ERBB2;NR1D1;PGAP3;PNMT;TCAP;MSL1;STARD3;CASC3;PPP1R1B;AC087491.2;NEUROD2;RAPGEFL1;WIPF2;CDC6;CTD-2267D19.6;CDK12;RARA;CTD-2267D19.3;GJD3;MED1	Rheumatoid arthritis (ACPA-positive);Crohn's disease;Ulcerative colitis;Type 1 diabetes;Rheumatoid arthritis;Asthma and cardiovascular disease	IKZF3, GSDMB, ORMDL3;ORMDL3;GSDML, IKZF3, ZPBP2, ORMDL3, PNMT;IKZF3, GSMDL, ZPBP2, ORMDL3;IKZF3	ZPBP2 - GSDMB
module40:17:38051348	40	17:38051348	rs8067378	0	0	GSDMB	GSDMB;ORMDL3;ZPBP2;RP11-387H17.4;LRRC3C;GSDMA;PSMD3;RP11-387H17.6;CSF3;MED24;IKZF3;RP11-94L15.2;GRB7;THRA;MIEN1;NR1D1;ERBB2;PGAP3;PNMT;MSL1;TCAP;CASC3;STARD3;PPP1R1B;AC087491.2;RAPGEFL1;NEUROD2;WIPF2;CDC6;CTD-2267D19.6;RARA;CDK12;CTD-2267D19.3;GJD3;MED1;TOP2A	Cervical cancer;Primary biliary cirrhosis;Asthma and cardiovascular disease	;GSDMB;ORMDL3, ZPBP2, GSDMB, IKZF3	ZPBP2 - GSDMB
module40:17:38053207	40	17:38053207	rs12453507	0	0	GSDMB	GSDMB;ORMDL3;ZPBP2;RP11-387H17.4;LRRC3C;GSDMA;PSMD3;RP11-387H17.6;CSF3;MED24;IKZF3;RP11-94L15.2;GRB7;THRA;MIEN1;NR1D1;ERBB2;MSL1;PGAP3;PNMT;TCAP;CASC3;STARD3;PPP1R1B;AC087491.2;RAPGEFL1;NEUROD2;WIPF2;CDC6;CTD-2267D19.6;RARA;CDK12;CTD-2267D19.3;GJD3;TOP2A;MED1	Type 1 diabetes	IKZF3, ORMDL3, GSDMB	ZPBP2 - GSDMB
module40:17:38057197	40	17:38057197	rs8069176	0	0	GSDMB	GSDMB;ORMDL3;RP11-387H17.4;ZPBP2;LRRC3C;GSDMA;PSMD3;RP11-387H17.6;CSF3;MED24;IKZF3;RP11-94L15.2;THRA;GRB7;MIEN1;NR1D1;ERBB2;MSL1;PGAP3;PNMT;TCAP;CASC3;STARD3;PPP1R1B;RAPGEFL1;AC087491.2;NEUROD2;WIPF2;CDC6;CTD-2267D19.6;RARA;CDK12;CTD-2267D19.3;GJD3;TOP2A;MED1	Nonatopic asthma;Asthma (childhood onset);Fractional exhaled nitric oxide (childhood);Asthma and cardiovascular disease	NR;ZPBP2, GSDMB;GSDMB, ZPBP2	ZPBP2 - GSDMB
module40:17:38062196	40	17:38062196	rs2305480	0	0	GSDMB	GSDMB;ORMDL3;RP11-387H17.4;LRRC3C;ZPBP2;GSDMA;PSMD3;RP11-387H17.6;CSF3;MED24;IKZF3;RP11-94L15.2;THRA;GRB7;MIEN1;NR1D1;MSL1;ERBB2;CASC3;PGAP3;PNMT;TCAP;STARD3;RAPGEFL1;PPP1R1B;AC087491.2;NEUROD2;WIPF2;CDC6;CTD-2267D19.6;RARA;CDK12;CTD-2267D19.3;GJD3;TOP2A	Rheumatoid arthritis;Asthma;Ulcerative colitis;Asthma (childhood onset);Asthma and cardiovascular disease	IKZF3;GSDMB;GSDML, ORMDL3, STAC2, FBXL20, MED1, CRKRS, PPP1R1B, STARD3, TCAP, PNMT, PERLD1, ERBB2, C17orf37, GRB7, IKZF3, ZPBP2, NEUROD2	GSDMB
module40:17:38064405	40	17:38064405	rs11078927	0	0	GSDMB	GSDMB;ORMDL3;RP11-387H17.4;LRRC3C;ZPBP2;GSDMA;PSMD3;RP11-387H17.6;CSF3;MED24;IKZF3;THRA;RP11-94L15.2;GRB7;MIEN1;NR1D1;MSL1;ERBB2;CASC3;PGAP3;PNMT;TCAP;RAPGEFL1;STARD3;PPP1R1B;AC087491.2;NEUROD2;WIPF2;CDC6;CTD-2267D19.6;RARA;CDK12;CTD-2267D19.3;GJD3;TOP2A	Asthma;Asthma and cardiovascular disease	GSDMB	GSDMB
module40:17:38066240	40	17:38066240	rs2290400	0	0	GSDMB	GSDMB;ORMDL3;RP11-387H17.4;LRRC3C;ZPBP2;GSDMA;PSMD3;RP11-387H17.6;CSF3;MED24;IKZF3;THRA;RP11-94L15.2;GRB7;MIEN1;NR1D1;MSL1;ERBB2;CASC3;PGAP3;PNMT;TCAP;RAPGEFL1;STARD3;PPP1R1B;AC087491.2;NEUROD2;WIPF2;CDC6;CTD-2267D19.6;RARA;CDK12;CTD-2267D19.3;GJD3;TOP2A	Acute lymphoblastic leukemia (childhood);Type 1 diabetes;Bronchial hyperresponsiveness in asthma;Asthma and cardiovascular disease	IKZF3;ORMDL3;GSDMA, GSDMB, CRKRS, ORMDL3, PERLD1, IKZF3, PNMT	GSDMB
module40:17:38069949	40	17:38069949	rs7216389	0	0	ORMDL3	ORMDL3;GSDMB;RP11-387H17.4;LRRC3C;ZPBP2;GSDMA;PSMD3;RP11-387H17.6;CSF3;MED24;THRA;IKZF3;RP11-94L15.2;GRB7;NR1D1;MIEN1;MSL1;ERBB2;CASC3;PGAP3;PNMT;TCAP;RAPGEFL1;STARD3;PPP1R1B;AC087491.2;WIPF2;NEUROD2;CDC6;CTD-2267D19.6;RARA;CTD-2267D19.3;GJD3;CDK12;TOP2A	Asthma;Asthma and cardiovascular disease	ORMDL3	GSDMB
module40:17:38074031	40	17:38074031	rs9303280	0	0	ORMDL3	ORMDL3;RP11-387H17.4;GSDMB;LRRC3C;GSDMA;ZPBP2;PSMD3;RP11-387H17.6;CSF3;MED24;THRA;IKZF3;RP11-94L15.2;NR1D1;GRB7;MIEN1;MSL1;CASC3;ERBB2;PGAP3;PNMT;TCAP;RAPGEFL1;STARD3;PPP1R1B;AC087491.2;WIPF2;NEUROD2;CDC6;CTD-2267D19.6;RARA;CTD-2267D19.3;GJD3;CDK12;TOP2A	Self-reported allergy;Asthma and cardiovascular disease	GSDMB, IKZF3	GSDMB
module40:17:38080865	40	17:38080865	rs4065275	0	0	RP11-387H17.4	RP11-387H17.4;ORMDL3;LRRC3C;GSDMB;GSDMA;PSMD3;ZPBP2;RP11-387H17.6;CSF3;MED24;THRA;IKZF3;RP11-94L15.2;NR1D1;GRB7;MIEN1;MSL1;CASC3;ERBB2;RAPGEFL1;PGAP3;PNMT;TCAP;STARD3;WIPF2;PPP1R1B;AC087491.2;NEUROD2;CDC6;CTD-2267D19.6;RARA;CTD-2267D19.3;GJD3;CDK12;TOP2A	Gamma glutamyl transpeptidase		ORMDL3
module40:17:38089344	40	17:38089344	rs4794820	7.77156e-16	9.94311e-10	RP11-387H17.4	RP11-387H17.4;LRRC3C;ORMDL3;GSDMB;GSDMA;PSMD3;ZPBP2;RP11-387H17.6;CSF3;MED24;THRA;NR1D1;IKZF3;RP11-94L15.2;MSL1;GRB7;MIEN1;CASC3;RAPGEFL1;ERBB2;PGAP3;PNMT;TCAP;WIPF2;STARD3;PPP1R1B;AC087491.2;NEUROD2;CDC6;CTD-2267D19.6;RARA;CTD-2267D19.3;GJD3;TOP2A;CDK12	Bipolar I disorder;Asthma;Asthma and cardiovascular disease	NR;ORMDL3	LRRC3C
module40:17:38110689	40	17:38110689	rs17609240	8.53932e-10	0.00109254	GSDMA	GSDMA;LRRC3C;PSMD3;RP11-387H17.4;ORMDL3;GSDMB;RP11-387H17.6;CSF3;MED24;ZPBP2;THRA;NR1D1;MSL1;CASC3;IKZF3;RP11-94L15.2;GRB7;RAPGEFL1;MIEN1;WIPF2;ERBB2;PGAP3;PNMT;TCAP;STARD3;PPP1R1B;CDC6;AC087491.2;CTD-2267D19.6;NEUROD2;RARA;CTD-2267D19.3;GJD3;TOP2A;IGFBP4;CDK12	Hematological parameters;White blood cell count;Asthma and cardiovascular disease	GSDMA, ORMDL3;NR	GSDMA
module40:17:38121993	40	17:38121993	rs3894194	1.42164e-12	1.81888e-06	GSDMA	GSDMA;PSMD3;LRRC3C;RP11-387H17.4;ORMDL3;RP11-387H17.6;CSF3;MED24;GSDMB;THRA;ZPBP2;NR1D1;MSL1;CASC3;IKZF3;RP11-94L15.2;RAPGEFL1;GRB7;MIEN1;WIPF2;ERBB2;PGAP3;PNMT;TCAP;CDC6;STARD3;CTD-2267D19.6;PPP1R1B;RARA;AC087491.2;NEUROD2;CTD-2267D19.3;GJD3;TOP2A;IGFBP4	Asthma;Asthma (childhood onset);Systemic sclerosis;Asthma and cardiovascular disease;Refractive error	GSDMA;LRRC3C, ORMDL3, GSDMB, GSDMA;	GSDMA
module40:17:38122680	40	17:38122680	rs7212938	3.09826e-08	0.0396398	GSDMA	GSDMA;PSMD3;LRRC3C;RP11-387H17.4;ORMDL3;RP11-387H17.6;CSF3;MED24;GSDMB;THRA;ZPBP2;NR1D1;MSL1;CASC3;IKZF3;RP11-94L15.2;RAPGEFL1;GRB7;MIEN1;WIPF2;ERBB2;PGAP3;PNMT;TCAP;CDC6;STARD3;CTD-2267D19.6;PPP1R1B;RARA;AC087491.2;NEUROD2;CTD-2267D19.3;GJD3;TOP2A;IGFBP4	Asthma and hay fever;Asthma and cardiovascular disease;Refractive error	GSDMA;	GSDMA
module40:17:38128648	40	17:38128648	rs3859192	6.0147e-10	0.000769534	PSMD3	PSMD3;GSDMA;LRRC3C;RP11-387H17.6;CSF3;RP11-387H17.4;MED24;ORMDL3;GSDMB;THRA;ZPBP2;NR1D1;MSL1;CASC3;RAPGEFL1;IKZF3;RP11-94L15.2;GRB7;MIEN1;WIPF2;ERBB2;PGAP3;PNMT;TCAP;CDC6;CTD-2267D19.6;STARD3;RARA;PPP1R1B;AC087491.2;NEUROD2;CTD-2267D19.3;GJD3;TOP2A;IGFBP4	Asthma (time to onset);Atopic asthma;White blood cell count;Asthma and cardiovascular disease;Lysoalkylphosphatidylcholine (O-24:1) levels	GSDMA;NR;GSDMA, PSMD3, MED24;	GSDMA
module40:17:38156712	40	17:38156712	rs4794822	2.56095e-08	0.0327654	RP11-387H17.6	RP11-387H17.6;CSF3;MED24;PSMD3;GSDMA;THRA;LRRC3C;RP11-387H17.4;ORMDL3;NR1D1;GSDMB;MSL1;ZPBP2;CASC3;RAPGEFL1;WIPF2;IKZF3;RP11-94L15.2;GRB7;MIEN1;CDC6;CTD-2267D19.6;RARA;ERBB2;PGAP3;PNMT;TCAP;CTD-2267D19.3;GJD3;STARD3;PPP1R1B;AC087491.2;TOP2A;NEUROD2;IGFBP4;TNS4	White blood cell count;White blood cell types;Neutrophil count	NR;CSF3, PSMD3;CSF3, GSDMB, PSMD3, GSDM1, MED24, GSDMA, SNORD124, THRA, NR1D1, ORMDL3;PSMD3	PSMD3 - CSF3
module40:17:38163295	40	17:38163295	rs12600856	2.53722e-08	0.0324617	RP11-387H17.6	RP11-387H17.6;CSF3;MED24;PSMD3;GSDMA;THRA;LRRC3C;RP11-387H17.4;NR1D1;ORMDL3;GSDMB;MSL1;CASC3;ZPBP2;RAPGEFL1;WIPF2;IKZF3;RP11-94L15.2;GRB7;MIEN1;CDC6;CTD-2267D19.6;RARA;ERBB2;PGAP3;PNMT;TCAP;CTD-2267D19.3;GJD3;STARD3;PPP1R1B;TOP2A;AC087491.2;NEUROD2;IGFBP4;TNS4	Sum basophil neutrophil counts;Myeloid white cell count;Sum neutrophil eosinophil counts;Granulocyte count;White blood cell count;Neutrophil count	intergenic;NR	PSMD3 - CSF3
module40:17:43714850	40	17:43714850	rs2942168	2.96511e-09	0.00379363	CRHR1	CRHR1;RP11-798G7.6;RP11-293E1.2;RP11-293E1.1;RP11-798G7.8;PLEKHM1;SPPL2C;ARHGAP27;MAPT;CTB-39G8.2;STH;SPATA32;KANSL1;FMNL1;HEXIM2;HEXIM1	Parkinson's disease	MAPT	LINC02210-CRHR1, LINC02210-CRHR1, LINC02210, LINC02210
module40:17:43893716	40	17:43893716	rs8072451	9.52036e-09	0.0121806	SPPL2C	SPPL2C;MAPT;RP11-293E1.1;RP11-293E1.2;STH;CRHR1;KANSL1;RP11-798G7.6;RP11-798G7.8;PLEKHM1;ARHGAP27;CTB-39G8.2;ARL17B;LRRC37A	Subcortical brain region volumes	MAPT, GRN, CRHR1, STH	CRHR1, CRHR1, CRHR1, LINC02210-CRHR1, LINC02210-CRHR1, MAPT-AS1, MAPT-AS1, MAPT-AS1
module40:17:43906828	40	17:43906828	rs17689882	1.99099e-08	0.0254731	SPPL2C	SPPL2C;MAPT;RP11-293E1.1;RP11-293E1.2;STH;KANSL1;CRHR1;RP11-798G7.6;RP11-798G7.8;PLEKHM1;ARHGAP27;ARL17B;CTB-39G8.2;LRRC37A	Subcortical brain region volumes	CRHR1	CRHR1, CRHR1, CRHR1, LINC02210-CRHR1, LINC02210-CRHR1, MAPT-AS1, MAPT-AS1, MAPT-AS1
module40:17:45575206	40	17:45575206	rs9901869	6.06905e-10	0.000776488	NPEPPS	NPEPPS;KPNB1;EFCAB13;TBKBP1;TBX21;ITGB3;ITGB3;MYL4;OSBPL7;MRPL10;LRRC46;SCRN2;SP6;RP11-6N17.1;CDC27;RP11-6N17.2;SP2;PNPO;PRR15L;CDK5RAP3	Ankylosing spondylitis	NPEPPS, TBKBP1, TBX21	MRPL45P2 - NPEPPS
module40:17:56369849	40	17:56369849	rs12940923	2.44275e-08	0.0312531	BZRAP1	BZRAP1;MPO;SUPT4H1;RNF43;LPO;MKS1;EPX;OR4D2;HSF5;OR4D1;MTMR4;DYNLL2;RP11-159D12.10;SEPT4;C17orf47;TEX14;SRSF1;RP11-159D12.2;RP11-159D12.5;VEZF1;RAD51C;CUEDC1;MRPS23;PPM1E	Circulating myeloperoxidase levels (plasma)	MPO, RNF43, PPM1E	MPO - TSPOAP1
module40:18:42151261	40	18:42151261	rs8088824	1.19916e-09	0.00153423	RP11-456K23.1	RP11-456K23.1;SETBP1;CTC-782O7.1	Mosaic loss of chromosome Y (Y chromosome dosage);Plateletcrit	LINC01601, SETBP1;intergenic	LINC01478
module40:18:57622287	40	18:57622287	rs4368253	2.14835e-11	2.74864e-05	PMAIP1	PMAIP1;RP11-866E20.3;RP11-795H16.3;RP11-396N11.1;MC4R	Chronic lymphocytic leukemia	PMAIP1	PMAIP1 - NFE2L3P1
module40:18:57841589	40	18:57841589	rs591166	1.29718e-08	0.0165965	RP11-795H16.3	RP11-795H16.3;RP11-396N11.1;RP11-866E20.3;MC4R;PMAIP1;RP11-325K19.1	Body mass index	MC4R	RNU4-17P - NA
module40:19:16505106	40	19:16505106	rs1870071	3.87024e-13	4.95167e-07	EPS15L1	EPS15L1;KLF2;CALR3;CTD-3222D19.2;C19orf44;CHERP;CTD-3222D19.7;SLC35E1;MED26;CTC-429P9.4;AP1M1;FAM32A;CTC-429P9.2;CIB3;SMIM7;HSH2D;TMEM38A;RAB8A;CTD-2231E14.5;NWD1;TPM4;CTD-2231E14.4;SIN3B;OR10H4;CYP4F11;F2RL3;CPAMD8	Multiple sclerosis	EPS15L1	EPS15L1
module40:19:16548375	40	19:16548375	rs10411936	1.86788e-11	2.38981e-05	CALR3	CALR3;CTD-3222D19.2;C19orf44;CHERP;EPS15L1;CTD-3222D19.7;SLC35E1;KLF2;MED26;CTC-429P9.4;CTC-429P9.2;SMIM7;TMEM38A;AP1M1;FAM32A;CIB3;NWD1;HSH2D;RAB8A;CTD-2231E14.5;TPM4;CTD-2231E14.4;SIN3B;F2RL3;CPAMD8;OR10H4	Multiple sclerosis;White blood cell count	EPS15L1;EPS15L1, C19orf44, CALR3	EPS15L1
module40:19:33757062	40	19:33757062	rs736289	1.05326e-08	0.0134756	CTD-2540B15.12	CTD-2540B15.12;CEBPA;CTD-2540B15.9;SLC7A10;LRP3;CEBPG;PEPD;WDR88;GPATCH1;RHPN2;CTD-2329C7.2;C19orf40;CHST8;CEP89;CTD-2085J24.4;SLC7A9	Crohn's disease	intergenic	SLC7A10 - CEBPA
module40:19:47689921	40	19:47689921	rs3745621	3.95795e-13	5.06388e-07	BBC3	BBC3;CCDC9;SAE1;PRR24;C5AR1;ZC3H4;TMEM160;C5AR2;CTD-3023J11.2;DHX34;NPAS1;MEIS3;SLC8A2;ARHGAP35;KPTN;NAPA;ZNF541;AP2S1;SLC1A5;CTD-2571L23.8;GLTSCR1;FKRP;STRN4	Lymphocyte counts	SAE1	SAE1
module40:20:44702120	40	20:44702120	rs2425752	0	0	NCOA5	NCOA5;CD40;SLC12A5;MMP9;RP5-998H6.2;CDH22;ZNF335;PCIF1;PLTP;CTSA;NEURL2;SPATA25;ZSWIM1;ZSWIM3;ACOT8;SNX21;TNNC2;UBE2C;SLC35C2;DNTTIP1;ELMO2;WFDC3;SPINT4;WFDC13;WFDC10B;WFDC11;ZNF334;WFDC10A;WFDC9;OCSTAMP;SLC13A3	Diffuse large B-cell lymphoma or multiple sclerosis;Follicular lymphoma or multiple sclerosis;Marginal zone lymphoma or multiple sclerosis;Neuroticism;Multiple sclerosis;Hodgkin's lymphoma	NCOA5;NR;NCOA5, CD40	NCOA5
module40:20:44734310	40	20:44734310	rs6032662	0	0	CD40	CD40;NCOA5;RP5-998H6.2;CDH22;SLC12A5;MMP9;ZNF335;PCIF1;PLTP;CTSA;NEURL2;SPATA25;ZSWIM1;SLC35C2;ZSWIM3;ELMO2;ACOT8;SNX21;TNNC2;UBE2C;DNTTIP1;WFDC3;SPINT4;ZNF334;WFDC13;WFDC10B;OCSTAMP;SLC13A3;WFDC11;WFDC10A;WFDC9	Rheumatoid arthritis (ACPA-positive);Multiple sclerosis	CD40;NCOA5	RPL13P2 - CD40
module40:20:44740196	40	20:44740196	rs6074022	0	0	CD40	CD40;NCOA5;RP5-998H6.2;CDH22;SLC12A5;MMP9;ZNF335;PCIF1;PLTP;CTSA;NEURL2;SPATA25;ZSWIM1;SLC35C2;ZSWIM3;ELMO2;ACOT8;SNX21;TNNC2;UBE2C;DNTTIP1;WFDC3;SPINT4;ZNF334;WFDC13;WFDC10B;OCSTAMP;SLC13A3;WFDC11;WFDC10A	Multiple sclerosis;Crohn's disease;Inflammatory bowel disease	CD40;NR	RPL13P2 - CD40
module40:20:44742064	40	20:44742064	rs1569723	0	0	CD40	CD40;NCOA5;RP5-998H6.2;CDH22;SLC12A5;MMP9;ZNF335;PCIF1;PLTP;CTSA;NEURL2;SPATA25;ZSWIM1;SLC35C2;ELMO2;ZSWIM3;ACOT8;SNX21;TNNC2;UBE2C;DNTTIP1;WFDC3;ZNF334;SPINT4;WFDC13;OCSTAMP;WFDC10B;SLC13A3;WFDC11;WFDC10A	Blood protein levels in cardiovascular risk;Inflammatory bowel disease;Kawasaki disease;Graves' disease;Crohn's disease;Highest math class taken;Highest math class taken (MTAG)	CD40;CD40, MMP9, PLTP;;CD40, SLC12A5, NCOA5;Intergenic	RPL13P2 - CD40
module40:20:44746982	40	20:44746982	rs1883832	0	0	CD40	CD40;RP5-998H6.2;CDH22;NCOA5;SLC12A5;MMP9;ZNF335;PCIF1;PLTP;CTSA;NEURL2;SLC35C2;SPATA25;ZSWIM1;ELMO2;ZSWIM3;ACOT8;SNX21;TNNC2;UBE2C;DNTTIP1;WFDC3;ZNF334;SPINT4;WFDC13;OCSTAMP;WFDC10B;SLC13A3;WFDC11;WFDC10A	Chronic hepatitis B infection;Chronic inflammatory diseases (ankylosing spondylitis, Crohn's disease, psoriasis, primary sclerosing cholangitis, ulcerative colitis) (pleiotropy);Rheumatoid arthritis (ACPA-positive);Kawasaki disease;CD27 on IgD- CD38dim B cell;CD27 on memory B cell;CD27 on switched memory B cell;CD27 on CD24+ CD27+ B cell;CD27 on IgD+ CD24+ B cell;CD27 on IgD- CD38- B cell;CD27 on…	CD40;	CD40
module40:20:44747947	40	20:44747947	rs4810485	0	0	CD40	CD40;RP5-998H6.2;CDH22;NCOA5;SLC12A5;MMP9;ZNF335;PCIF1;PLTP;CTSA;SLC35C2;NEURL2;SPATA25;ZSWIM1;ELMO2;ZSWIM3;ACOT8;SNX21;TNNC2;UBE2C;DNTTIP1;WFDC3;ZNF334;SPINT4;WFDC13;OCSTAMP;WFDC10B;SLC13A3;WFDC11;WFDC10A	Rheumatoid arthritis;Multiple sclerosis;Rheumatoid arthritis (ACPA-positive);Blood protein levels;Systemic lupus erythematosus;CD27 on unswitched memory B cell;Tumor necrosis factor receptor superfamily member 5 levels;IgD- CD27- B cell %lymphocyte;IgD- CD27- B cell %B cell	CD40;NR;NCOA5, CD40;	CD40
module40:20:44749251	40	20:44749251	rs4239702	0	0	CD40	CD40;RP5-998H6.2;CDH22;NCOA5;SLC12A5;MMP9;ZNF335;PCIF1;PLTP;SLC35C2;CTSA;NEURL2;SPATA25;ZSWIM1;ELMO2;ZSWIM3;ACOT8;SNX21;TNNC2;UBE2C;DNTTIP1;WFDC3;ZNF334;SPINT4;WFDC13;OCSTAMP;WFDC10B;SLC13A3;WFDC11;WFDC10A	Rheumatoid arthritis;CD40 levels;IgD- CD27- B cell Absolute Count	CD40;NR	CD40
module40:20:44763284	40	20:44763284	rs4813003	1.77421e-10	0.000226997	CD40	CD40;RP5-998H6.2;CDH22;NCOA5;SLC12A5;MMP9;ZNF335;PCIF1;SLC35C2;ELMO2;PLTP;CTSA;NEURL2;SPATA25;ZSWIM1;ZSWIM3;ACOT8;SNX21;TNNC2;UBE2C;DNTTIP1;ZNF334;WFDC3;OCSTAMP;SPINT4;SLC13A3;WFDC13;WFDC10B;WFDC11	Kawasaki disease	CD40	CD40 - CDH22
module40:21:16804367	40	21:16804367	rs1297255	1.15896e-12	1.4828e-06	AJ006998.2	AJ006998.2;AJ009632.3;USP25;AF127577.12;NRIP1	Lymphocyte counts	intergenic	NA - CYCSP42
module40:21:16805220	40	21:16805220	rs1736135	3.61933e-14	4.63065e-08	AJ009632.3	AJ009632.3;AJ006998.2;USP25;AF127577.12;NRIP1	Crohn's disease;Ulcerative colitis	intergenic	NA - CYCSP42
module40:21:16806709	40	21:16806709	rs1297258	1.33992e-11	1.71432e-05	AJ009632.3	AJ009632.3;AJ006998.2;USP25;AF127577.12;NRIP1	Inflammatory bowel disease	NR	NA - CYCSP42
module40:21:16812552	40	21:16812552	rs1736020	5.56999e-13	7.12637e-07	AJ009632.3	AJ009632.3;AJ006998.2;USP25;AF127577.12;NRIP1	Crohn's disease	intergenic	NA - CYCSP42
module40:21:16817051	40	21:16817051	rs1297265	1.93562e-11	2.47647e-05	AJ009632.3	AJ009632.3;AJ006998.2;USP25;AF127577.12;NRIP1	Ulcerative colitis	intergenic	NA - CYCSP42
module40:21:16817938	40	21:16817938	rs2823286	3.39728e-11	4.34656e-05	AJ009632.3	AJ009632.3;AJ006998.2;USP25;AF127577.12;NRIP1	Inflammatory bowel disease;Crohn's disease;Ulcerative colitis	intergenic;NR;Intergenic	NA - CYCSP42
module40:21:36450841	40	21:36450841	rs8133974	1.006e-09	0.0012871	AF015262.2	AF015262.2;RUNX1;LINC00160;CLIC6	Hematocrit;Sum eosinophil basophil counts;Eosinophil percentage of granulocytes;Eosinophil counts;Hemoglobin;Hemoglobin concentration;Red blood cell count	NR;RUNX1	RUNX1
module40:21:36470865	40	21:36470865	rs8128234	6.32827e-15	8.09653e-09	AF015262.2	AF015262.2;RUNX1;LINC00160;CLIC6	Psoriasis;Medication use (adrenergics, inhalants)	RUNX1	RUNX1
module40:22:30423460	40	22:30423460	rs12537	2.6339e-09	0.00336987	HORMAD2	HORMAD2;MTMR3;LIF;OSM;ASCC2;GATSL3;RP1-130H16.18;UQCR10;TBC1D10A;ZMAT5;SF3A1;CABP7;CCDC157;RNF215;SEC14L2;RP4-539M6.19;KIAA1658;MTFP1;RP4-539M6.22;SEC14L3;NF2;SEC14L4;NIPSNAP1;SEC14L6	IgA nephropathy;Mean corpuscular volume;Breast cancer	MTMR3;HORMAD2;;NR	HORMAD2-AS1, MTMR3
module40:22:30486826	40	22:30486826	rs2412970	2.66454e-15	3.40907e-09	HORMAD2	HORMAD2;LIF;OSM;GATSL3;RP1-130H16.18;TBC1D10A;MTMR3;SF3A1;CCDC157;RNF215;ASCC2;SEC14L2;RP4-539M6.19;UQCR10;KIAA1658;MTFP1;RP4-539M6.22;SEC14L3;ZMAT5;CABP7;SEC14L4;SEC14L6;GAL3ST1;PES1;NF2	Inflammatory bowel disease;Optic disc area;Medication use (thyroid preparations);Lymphocyte-to-monocyte ratio;Neutrophil-to-lymphocyte ratio	LIF, MTMR3, OSM;HORMAD2;	HORMAD2
module40:22:30493882	40	22:30493882	rs5763767	2.88658e-15	3.69315e-09	HORMAD2	HORMAD2;LIF;OSM;GATSL3;RP1-130H16.18;TBC1D10A;MTMR3;SF3A1;CCDC157;RNF215;SEC14L2;ASCC2;RP4-539M6.19;KIAA1658;MTFP1;UQCR10;RP4-539M6.22;SEC14L3;ZMAT5;CABP7;SEC14L4;SEC14L6;GAL3ST1;PES1;NF2	Ulcerative colitis;Crohn's disease;Inflammatory bowel disease	NR;UQCR10, ASCC2, ZMAT5, HORMAD2, MTMR3	HORMAD2
module40:22:30494371	40	22:30494371	rs2412971	9.99201e-15	1.2784e-08	HORMAD2	HORMAD2;LIF;OSM;GATSL3;RP1-130H16.18;TBC1D10A;MTMR3;SF3A1;CCDC157;RNF215;SEC14L2;ASCC2;RP4-539M6.19;KIAA1658;MTFP1;UQCR10;RP4-539M6.22;SEC14L3;ZMAT5;CABP7;SEC14L4;SEC14L6;GAL3ST1;PES1;NF2	Tonsillectomy;Nephropathy;IgA nephropathy;Lymphocyte percentage of white cells	HORMAD2, CABP7, ZMAT5, UQCR10, ASCC2, MTMR3, LIF, OSM;LIF, HORMAD2, MTMR3, OSM;HORMAD2;NR	HORMAD2
module40:22:30529631	40	22:30529631	rs2412973	1.45439e-14	1.86078e-08	HORMAD2	HORMAD2;LIF;OSM;GATSL3;RP1-130H16.18;TBC1D10A;SF3A1;CCDC157;RNF215;MTMR3;SEC14L2;RP4-539M6.19;KIAA1658;MTFP1;RP4-539M6.22;SEC14L3;ASCC2;SEC14L4;UQCR10;SEC14L6;ZMAT5;CABP7;GAL3ST1;PES1;TCN2	Vertical cup-disc ratio;Optic cup area;Inflammatory bowel disease (early onset)	HORMAD2;LIF, HORMAD2, MTMR3	HORMAD2
module40:22:30570022	40	22:30570022	rs1003342	8.99281e-15	1.15056e-08	LIF	LIF;OSM;HORMAD2;GATSL3;RP1-130H16.18;TBC1D10A;SF3A1;CCDC157;RNF215;SEC14L2;RP4-539M6.19;KIAA1658;MTFP1;RP4-539M6.22;SEC14L3;MTMR3;SEC14L4;SEC14L6;GAL3ST1;ASCC2;PES1;UQCR10;TCN2;ZMAT5;CABP7;SLC35E4;DUSP18	Vertical cup-disc ratio (multi-trait analysis);Inflammatory bowel disease;Lymphocyte counts;Crohn's disease vs rheumatoid arthritis (ordinary least squares (OLS));Platelet-to-lymphocyte ratio;Vertical cup-disc ratio	HORMAD2;NR;	HORMAD2
module40:22:30577771	40	22:30577771	rs714027	3.41949e-14	4.37497e-08	LIF	LIF;OSM;HORMAD2;GATSL3;RP1-130H16.18;TBC1D10A;SF3A1;CCDC157;RNF215;SEC14L2;RP4-539M6.19;KIAA1658;MTFP1;RP4-539M6.22;SEC14L3;MTMR3;SEC14L4;SEC14L6;GAL3ST1;ASCC2;PES1;UQCR10;TCN2;ZMAT5;SLC35E4;CABP7;DUSP18	Lymphocyte counts	RP3-438O4.4, HORMAD2;NR	HORMAD2 - LIF-AS1
module40:22:30592487	40	22:30592487	rs713875	8.88178e-16	1.13636e-09	LIF	LIF;OSM;GATSL3;RP1-130H16.18;TBC1D10A;HORMAD2;SF3A1;CCDC157;RNF215;SEC14L2;RP4-539M6.19;KIAA1658;MTFP1;RP4-539M6.22;SEC14L3;SEC14L4;MTMR3;SEC14L6;GAL3ST1;PES1;ASCC2;TCN2;UQCR10;SLC35E4;DUSP18;ZMAT5;CABP7;OSBP2	Vertical cup-disc ratio (adjusted for vertical disc diameter);Disease progression in age-related macular degeneration (adjusted for baseline);Crohn's disease;Vertical cup-disc ratio	HORMAD2;HORMAD2, LIF;MTMR3	HORMAD2 - LIF-AS1
module40:22:41720728	40	22:41720728	rs5751077	1.85107e-10	0.00023683	ZC3H7B	ZC3H7B;AL035681.1;TEF;RANGAP1;CHADL;CTA-223H9.9;TOB2;L3MBTL2;PHF5A;ACO2;POLR3H;EP300;CSDC2;PMM1;DESI1;XRCC6;NHP2L1;C22orf46;RBX1;MEI1;DNAJB7;XPNPEP3;CCDC134	Neutrophil percentage of granulocytes	ZC3H7B	ZC3H7B
module40:22:41757647	40	22:41757647	rs4822024	9.30386e-11	0.000119036	TEF	TEF;ZC3H7B;CTA-223H9.9;TOB2;AL035681.1;PHF5A;ACO2;RANGAP1;CHADL;L3MBTL2;POLR3H;CSDC2;PMM1;DESI1;XRCC6;EP300;NHP2L1;C22orf46;MEI1;RBX1;CCDC134;SREBF2	Vitiligo	TOB2	ZC3H7B - TEF
module40:22:41867377	40	22:41867377	rs727563	3.23297e-13	4.13633e-07	ACO2	ACO2;PHF5A;TOB2;CTA-223H9.9;POLR3H;CSDC2;TEF;PMM1;DESI1;XRCC6;ZC3H7B;AL035681.1;NHP2L1;C22orf46;RANGAP1;MEI1;CHADL;L3MBTL2;CCDC134;SREBF2;EP300;SHISA8;CTA-250D10.23;TNFRSF13C;CENPM	Inflammatory bowel disease;Crohn's disease	TEF, NHP2L1, PMM1, L3MBTL2, CHADL	ACO2
module40:22:50966914	40	22:50966914	rs470119	1.53366e-08	0.019622	ODF3B	ODF3B;TYMP;SCO2;CTA-384D8.35;CTA-384D8.34;KLHDC7B;NCAPH2;SYCE3;LMF2;CPT1B;CHKB-CPT1B;MIOX;ADM2;CHKB;CTA-384D8.33;MAPK8IP2;SBF1;ARSA;SHANK3;PPP6R2;ACR;DENND6B;RABL2B;AL022328.1;PLXNB2;MAPK11;MAPK12;HDAC10;TUBGCP6;SELO;TRABD;PANX2;MOV10L1;MLC1	Mean corpuscular hemoglobin;Mean corpuscular volume	TYMP, KLHDC7B, SCO2, NCAPH2;NR	TYMP
module40:22:50971266	40	22:50971266	rs140522	1.29463e-12	1.65638e-06	ODF3B	ODF3B;TYMP;SCO2;CTA-384D8.35;CTA-384D8.34;KLHDC7B;SYCE3;NCAPH2;LMF2;CPT1B;CHKB-CPT1B;MIOX;CHKB;ADM2;CTA-384D8.33;MAPK8IP2;SBF1;ARSA;SHANK3;PPP6R2;ACR;DENND6B;RABL2B;AL022328.1;PLXNB2;MAPK11;MAPK12;HDAC10;TUBGCP6;SELO;TRABD;PANX2;MOV10L1;MLC1	Chronic lymphocytic leukemia or multiple sclerosis;Diffuse large B-cell lymphoma or multiple sclerosis;Mean corpuscular volume;Red cell distribution width;Red blood cell count;Multiple sclerosis;Reticulocyte count;Red blood cell traits;Chronic lymphocytic leukemia;Mean corpuscular hemoglobin;High light scatter reticulocyte count;High light scatter reticulocyte percentage of red cells;Mean reticul…	LOC440836;ODF3B;NR;TYMP, ODF3B;ODF3B, SCO2;TYMP, ODF3B, SCO2, NCAPH2;SCO2, ODF3B, TYMP, NCAPH2;	ODF3B - KLHDC7B-DT
module41:1:21410231	41	1:21410231	rs4654899	0	0	ECE1	ECE1;EIF4G3;RP11-293F5.1;HP1BP3;NBPF3;SH2D5;KIF17;ALPL;DDOST;PINK1;CDA	Superior frontal gyrus grey matter volume	EIF4G3	EIF4G3
module41:1:36943916	41	1:36943916	rs3917932	2.01394e-13	2.57668e-07	CSF3R	CSF3R;MRPS15;OSCP1;LSM10;STK40;RP11-268J15.5;EVA1B;SH3D21;THRAP3;GRIK3;MAP7D1;TRAPPC3;COL8A2;ADPRHL2;TEKT2	White blood cell count;Basophil count;Eosinophil percentage of white cells;Myeloid white cell count;Sum neutrophil eosinophil counts;Granulocyte percentage of myeloid white cells;Monocyte percentage of white cells;Sum basophil neutrophil counts;Neutrophil count;Granulocyte count;Lymphocyte percentage of white cells;Neutrophil percentage of white cells	CSF3R;NR;	CSF3R
module41:1:36947888	41	1:36947888	rs3917914	8.99281e-15	1.15056e-08	CSF3R	CSF3R;MRPS15;OSCP1;LSM10;STK40;RP11-268J15.5;EVA1B;SH3D21;THRAP3;GRIK3;MAP7D1;TRAPPC3;COL8A2;ADPRHL2;TEKT2	Myeloid white cell count;Sum neutrophil eosinophil counts;Sum basophil neutrophil counts;Neutrophil count;White blood cell count;Granulocyte count;Monocyte percentage of white cells	CSF3R	CSF3R
module41:1:156255456	41	1:156255456	rs6684514	1.06276e-09	0.00135972	TMEM79	TMEM79;C1orf85;VHLL;CCT3;SMG5;PAQR6;BGLAP;TSACC;PMF1;PMF1-BGLAP;RHBG;SLC25A44;RP11-139I14.2;C1orf61;SEMA4A;RP11-98G7.1;MEF2D;LMNA;MEX3A;RP11-284F21.8;RAB25;LAMTOR2;IQGAP3;UBQLN4;SSR2;TTC24;APOA1BP;GPATCH4;RP11-284F21.11;HAPLN2;ARHGEF2;RXFP4;RP11-284F21.9;BCAN;KIAA0907;NES;RIT1;RP11-66D17.3;CRABP2;SYT11;ISG20L2;RRNAD1;MRPL24;HDGF;PRCC	Glycated hemoglobin levels;Mean corpuscular hemoglobin concentration	TMEM79;CCT3, BGLAP, PAQR6, SMG5, TMEM79, C1orf182, C1orf85, VHLL;CCT3, TMEM79, c1orf85	TMEM79
module41:1:169543131	41	1:169543131	rs12406092	9.06685e-09	0.0116003	SELP	SELP;F5;C1orf112;SLC19A2;SELL;RP1-206D15.3;SELE;CCDC181;RP1-117P20.3;BLZF1;METTL18;SCYL3;KIFAP3;NME7;ATP1B1	Optic disc area	F5	F5
module41:1:169551682	41	1:169551682	rs6028	1.15898e-09	0.00148283	SELP	SELP;F5;C1orf112;SELL;SLC19A2;RP1-206D15.3;SELE;RP1-117P20.3;CCDC181;METTL18;BLZF1;SCYL3;KIFAP3;NME7;ATP1B1	Activated partial thromboplastin time;Vertical cup-disc ratio	SELP, F5;	F5
module41:1:198598663	41	1:198598663	rs7555082	1.08414e-10	0.000138708	PTPRC	PTPRC;RP11-553K8.2;ATP6V1G3;MIR181A1HG;RP11-16L9.2;RP11-16L9.3;RP11-16L9.4;NEK7	Crohn's disease;Inflammatory bowel disease;Lymphocyte percentage of white cells;Medication use (adrenergics, inhalants)	PTPRC;	ATP6V1G3 - PTPRC
module41:1:198601705	41	1:198601705	rs76181804	1.09617e-11	1.40246e-05	PTPRC	PTPRC;RP11-553K8.2;ATP6V1G3;MIR181A1HG;RP11-16L9.2;RP11-16L9.3;RP11-16L9.4;NEK7	Asthma;Crohn's disease	PTPRC;NR	ATP6V1G3 - PTPRC
module41:1:198666232	41	1:198666232	rs2296618	2.23155e-14	2.85509e-08	PTPRC	PTPRC;RP11-553K8.2;MIR181A1HG;ATP6V1G3;RP11-16L9.2;RP11-16L9.3;RP11-16L9.4;RP11-382E9.1	Eosinophil counts;Sum eosinophil basophil counts;Medication use (adrenergics, inhalants);Asthma;Pediatric asthma	PTPRC;PTPRC, MIR181A1HG, ATP6V1G3, MIR181B1, MIR181A1, LINC01222;	PTPRC, PTPRC
module41:1:203155882	41	1:203155882	rs4950928	2.99981e-09	0.00383803	CHI3L1	CHI3L1;MYBPH;CHIT1;ADORA1;RP11-134P9.3;MYOG;RP11-134P9.1;BTG2;FMOD;PPFIA4;TMEM183A;CYB5R1;ADIPOR1;PRELP;KLHL12;OPTC;RABIF;RP11-480I12.7;RP11-480I12.4;ATP2B4;KDM5B	YKL-40 levels	CHI3L1	CHI3L1 - CHIT1
module41:1:205182872	41	1:205182872	rs12137294	1.19906e-08	0.0153411	TMCC2	TMCC2;DSTYK;NUAK2;KLHDC8A;RBBP5;TMEM81;LEMD1;CNTN2;RP11-576D8.4;CDK18;MFSD4;NFASC;ELK4;SLC45A3;NUCKS1;AC119673.1	Red cell distribution width	DSTYK	DSTYK - TMCC2
module41:1:227175367	41	1:227175367	rs6426558	4.36318e-14	5.58234e-08	CDC42BPA	CDC42BPA;ADCK3;PSEN2;ITPKB;CTD-2090I13.1;C1orf95	Neutrophil percentage of white cells;White blood cell count	RP5-1087E8.3	COQ8A - CDC42BPA
module41:1:234990900	41	1:234990900	rs58653258	1.26146e-10	0.000161394	RP11-443B7.2	RP11-443B7.2;RP11-443B7.1;RP11-443B7.3;RP4-781K5.8;RP4-781K5.7;RP4-781K5.6;RP4-781K5.5;RP4-781K5.4;RP4-781K5.9;LINC00184;IRF2BP2;RP4-597N16.4;TOMM20;RP5-855F14.2;RBM34;ARID4B;RP5-855F14.1;TARBP1;COA6;GGPS1	Granulocyte percentage of myeloid white cells	intergenic	RNY4P16 - RN7SL668P
module41:1:236102886	41	1:236102886	rs6701752	1.93544e-10	0.000247624	RP5-940F7.2	RP5-940F7.2;RP4-580N22.2;NID1;GPR137B;ERO1LB;LYST;GNG4;EDARADD;B3GALNT2	Neutrophil percentage of granulocytes;White blood cell count (basophil);Basophil percentage of granulocytes;Basophil percentage of white cells;Monocyte count	RP5-940F7.2;NR	RNU6-968P - LINC02768
module41:2:27801759	41	2:27801759	rs1919128	5.32888e-10	0.000681789	C2orf16	C2orf16;ZNF512;AC109829.1;CCDC121;GPN1;SUPT7L;GCKR;SLC4A1AP;FNDC4;AC074091.13;IFT172;KRTCAP3;NRBP1;MRPL33;AC110084.1;PPM1G;ZNF513;RBKS;SNX17;EIF2B4;GTF3C2;MPV17;UCN;TRIM54;DNAJC5G;BRE;SLC30A3;CAD;ATRAID;SLC5A6;TCF23;C2orf53;PREB;ABHD1;CGREF1;KHK	Waist Circumference - Triglycerides (WC-TG);Fasting blood insulin adjusted for BMI;Fasting blood glucose adjusted for BMI;Triglyceride levels	C2orf16;GCKR	C2orf16
module41:2:27815510	41	2:27815510	rs13022873	4.35275e-11	5.56901e-05	ZNF512	ZNF512;C2orf16;CCDC121;GPN1;AC109829.1;SUPT7L;SLC4A1AP;GCKR;FNDC4;AC074091.13;IFT172;KRTCAP3;NRBP1;MRPL33;AC110084.1;RBKS;PPM1G;ZNF513;SNX17;EIF2B4;GTF3C2;MPV17;UCN;BRE;TRIM54;DNAJC5G;SLC30A3;CAD;ATRAID;SLC5A6;TCF23;C2orf53;PREB;ABHD1;CGREF1	Waist Circumference - Triglycerides (WC-TG)	ZNF512	ZNF512
module41:2:43325570	41	2:43325570	rs6718520	5.73237e-10	0.000733412	AC093609.1	AC093609.1;AC016735.3;THADA;AC016735.2;AC016735.1;ZFP36L2;HAAO;OXER1	Multiple sclerosis	THADA	LINC02580
module41:2:43360065	41	2:43360065	rs28498283	2.29239e-09	0.00293293	THADA	THADA;AC093609.1;ZFP36L2;AC016735.3;AC016735.2;AC016735.1;HAAO;OXER1	Monocyte percentage of white cells;Granulocyte percentage of myeloid white cells	intergenic	LINC02580 - ZFP36L2
module41:2:43561780	41	2:43561780	rs7563201	3.35287e-14	4.28974e-08	ZFP36L2	ZFP36L2;THADA;AC093609.1;AC016735.3;PLEKHH2;AC016735.2;AC016735.1;DYNC2LI1;ABCG5	Polycystic ovary syndrome	THADA	THADA
module41:2:43721508	41	2:43721508	rs12478601	1.41454e-12	1.80979e-06	PLEKHH2	PLEKHH2;ZFP36L2;DYNC2LI1;ABCG5;THADA;ABCG8;LRPPRC;AC093609.1;AC016735.3;AC016735.2;AC016735.1	Polycystic ovary syndrome;Systolic blood pressure	ZFP36L2, LOC100129726, THADA	THADA
module41:2:85762048	41	2:85762048	rs10176176	0	0	MAT2A	MAT2A;GGCX;VAMP8;VAMP5;RNF181;TMEM150A;USP39;C2orf68;SH2D6;SFTPB;CAPG;GNLY;ELMOD3;RETSAT;ATOH8;TGOLN2;ST3GAL5;AC105053.4;RP11-548P2.2;TCF7L1;RP11-60H5.1;POLR1A	Myocardial infarction;Weight	VAMP8, GGCX, VAMP5;MAT2A	RPSAP22 - PARTICL
module41:2:85788175	41	2:85788175	rs7568458	0	0	VAMP8	VAMP8;GGCX;MAT2A;VAMP5;RNF181;TMEM150A;USP39;C2orf68;SFTPB;GNLY;SH2D6;CAPG;ATOH8;ELMOD3;RETSAT;TGOLN2;ST3GAL5;AC105053.4;RP11-548P2.2;TCF7L1;POLR1A;RP11-60H5.1	Coronary artery disease (myocardial infarction, percutaneous transluminal coronary angioplasty, coronary artery bypass grafting, angina or chromic ischemic heart disease);Coronary artery disease;Prostate cancer;Cancer (pleiotropy)	VAMP5, VAMP8, GGCX;	GGCX
module41:2:85794297	41	2:85794297	rs10187424	0	0	VAMP8	VAMP8;VAMP5;GGCX;MAT2A;RNF181;TMEM150A;USP39;C2orf68;SFTPB;GNLY;SH2D6;CAPG;ATOH8;ELMOD3;RETSAT;TGOLN2;ST3GAL5;AC105053.4;RP11-548P2.2;TCF7L1;POLR1A	Prostate cancer	NR;GGCX, VAMP8, VAMP5, RNF181	VAMP8
module41:2:85806068	41	2:85806068	rs3731827	0	0	VAMP5	VAMP5;RNF181;VAMP8;TMEM150A;USP39;C2orf68;GGCX;MAT2A;SFTPB;GNLY;SH2D6;ATOH8;CAPG;ELMOD3;RETSAT;ST3GAL5;TGOLN2;AC105053.4;RP11-548P2.2;POLR1A;TCF7L1	Prostate cancer	NR	VAMP8
module41:2:160683524	41	2:160683524	rs2955982	0	0	LY75	LY75;LY75-CD302;CD302;PLA2R1;MARCH7;AC009961.3;ITGB6;RBMS1	Plateletcrit;Neutrophil count	LY75-CD302, LY75;NR	LY75, LY75-CD302
module41:2:174462854	41	2:174462854	rs4972593	3.32958e-08	0.0425993	RP11-796E10.1	RP11-796E10.1;CDCA7;AC106900.6;SP3;RP11-394I13.2;RP11-394I13.3;RP11-394I13.1;OLA1	End-stage renal disease in Type 1 diabetics	CDCA7, SP3
module41:2:182319301	41	2:182319301	rs1449263	2.6715e-09	0.00341798	ITGA4	ITGA4;AC020595.1;CERKL;NEUROD1;AC013733.4;AC104820.2;AC068196.1;SSFA2;UBE2E3;PPP1R1C	Monocyte count;White blood cell count;Basophil count;Immature fraction of reticulocytes;Neutrophil count;Eosinophil counts	LOC101927156, ITGA4;CERKL, ITGA4;NR;ITGA4;	LINC01934 - ITGA4
module41:2:182323766	41	2:182323766	rs1375493	5.65061e-10	0.000722952	ITGA4	ITGA4;AC020595.1;CERKL;NEUROD1;AC013733.4;AC104820.2;AC068196.1;SSFA2;UBE2E3;PPP1R1C	Monocyte count;Lymphocyte percentage of white cells;Neutrophil count;CD14+ CD16- monocyte Absolute Count;Lymphocyte-to-monocyte ratio;White blood cell count	NR;ITGA4;	ITGA4
module41:2:182328214	41	2:182328214	rs2124440	3.29005e-09	0.00420937	ITGA4	ITGA4;AC020595.1;CERKL;NEUROD1;AC013733.4;AC104820.2;AC068196.1;SSFA2;PPP1R1C;UBE2E3	Monocyte count;White blood cell count (monocyte)	ITGA4;NR	ITGA4
module41:3:16908518	41	3:16908518	rs7613595	2.02153e-08	0.0258639	PLCL2	PLCL2;AC091493.2;DAZL;TBC1D5;LINC00690;RP11-194G10.3	Basophil count;Eosinophil counts;Sum eosinophil basophil counts	NR;PLCL2	PLCL2, PLCL2
module41:3:39307162	41	3:39307162	rs3732378	8.44692e-09	0.0108072	CX3CR1	CX3CR1;CCR8;XIRP1;SLC25A38;CSRNP1;RPSA;TTC21A;GORASP1;MOBP;WDR48;SCN11A	Monocyte count;Granulocyte percentage of myeloid white cells;Lymphocyte counts;Monocyte percentage of white cells;Lymphocyte percentage of white cells;White blood cell count;CX3CL1 levels;Neutrophil percentage of white cells;Platelet-to-lymphocyte ratio	CX3CR1;NR;	CX3CR1
module41:3:49606188	41	3:49606188	rs56116382	1.21883e-09	0.00155939	BSN	BSN;BSN-AS2;DAG1;APEH;MST1;RNF123;NICN1;AMIGO3;GMPPB;AMT;IP6K1;TCTA;RHOA;GPX1;CDHR4;FAM212A;UBA7;TRAIP;CAMKV;USP4;C3orf62;RP11-3B7.1;MST1R;CTD-2330K9.3;MON1A;CCDC36;RBM6;C3orf84;KLHDC8B;CCDC71;LAMB2;USP19;QARS	Intelligence (MTAG);Protein quantitative trait loci;Household income (MTAG);Intelligence;General cognitive ability;High light scatter reticulocyte count;Immature fraction of reticulocytes;Reticulocyte count	BSN;NR	BSN
module41:3:50129399	41	3:50129399	rs2013208	3.48388e-13	4.45735e-07	RBM5	RBM5;SEMA3F;GNAT1;GNAI2;RBM6;U73166.2;MON1A;LSMEM2;CTD-2330K9.3;IFRD2;HYAL3;NAT6;MST1R;HYAL1;HYAL2;TUSC2;CAMKV;RASSF1;ZMYND10;NPRL2;CYB561D2;XXcos-LUCA11.5;TMEM115;TRAIP;CACNA2D2;UBA7;FAM212A;CDHR4;IP6K1;GMPPB;AMIGO3;RNF123;MST1;APEH;C3orf18;HEMK1	HDL cholesterol levels;HDL cholesterol levels in current drinkers;HDL cholesterol levels x alcohol consumption (drinkers vs non-drinkers) interaction (2df);HDL cholesterol levels x alcohol consumption (regular vs non-regular drinkers) interaction (2df);HDL cholesterol x physical activity interaction (2df test);HDL cholesterol;Intelligence	RBM5;NR	RBM5, RBM6
module41:3:56849749	41	3:56849749	rs1354034	0	0	ARHGEF3	ARHGEF3;FAM208A;SPATA12;CCDC66;IL17RD;HESX1;APPL1;ASB14;DNAH12	Platelet count;Mean platelet volume;Reticulocyte count;Reticulocyte fraction of red cells;Lymphocyte counts;Plateletcrit;High light scatter reticulocyte count;High light scatter reticulocyte percentage of red cells;Lymphocyte percentage of white cells;Proheparin-binding EGF-like growth factor levels;Mitochondrial DNA copy number;Serum levels of protein BMP7;Platelet aggregation;Methionine aminope…	ARHGEF3;Intergenic;NR;	ARHGEF3
module41:3:56865776	41	3:56865776	rs12485738	1.37446e-13	1.75851e-07	ARHGEF3	ARHGEF3;FAM208A;SPATA12;IL17RD;CCDC66;HESX1;APPL1;ASB14;DNAH12	Mean platelet volume;Calcium levels	ARHGEF3;NR	ARHGEF3
module41:3:101267385	41	3:101267385	rs13062095	2.51666e-10	0.000321987	TRMT10C	TRMT10C;PCNP;ZBTB11;RPL24;CEP97;SENP7;NXPE3;NFKBIZ;IMPG2;RP11-221J22.1;RP11-221J22.2	Eosinophil percentage of white cells;Neutrophil percentage of granulocytes;Eosinophil percentage of granulocytes;Height;Eosinophil counts	intergenic;	FAM172BP - TRMT10C
module41:3:128338600	41	3:128338600	rs2712381	1.07931e-09	0.00138089	RPN1	RPN1;C3orf27;RAB7A;GATA2;DNAJB8;RP11-723O4.9;ACAD9;KIAA1257;RP11-723O4.6;EFCC1;GP9;EEFSEC;RAB43;ISY1-RAB43	Monocyte count	RPN1	LINC01565 - RPN1
module41:3:141094209	41	3:141094209	rs6440003	4.59458e-09	0.00587841	ZBTB38	ZBTB38;RASA2;ACPL2;RP11-340E6.1;SPSB4;RNF7;GRK7;SLC25A36	Estimated glomerular filtration rate;Height;Waist circumference;Hip circumference adjusted for BMI	TFDP2;ZBTB38;NR;	ZBTB38
module41:3:141105570	41	3:141105570	rs724016	6.47748e-09	0.00828743	ZBTB38	ZBTB38;RASA2;ACPL2;RP11-340E6.1;SPSB4;RNF7;GRK7;SLC25A36;ATP1B3	Appendicular lean mass;Fat-free mass;Height;Infant length;Hip circumference adjusted for BMI;Crohn's disease;Weight	NR;ZBTB38;intergenic;	ZBTB38
module41:3:187450128	41	3:187450128	rs4417855	0	0	BCL6	BCL6;RP11-211G3.2;RP11-211G3.3;RTP2;SST;RP11-30O15.1;RP11-44H4.1;RP11-132N15.3;RP11-132N15.1;RP11-132N15.2;RP11-567G11.1;RTP4;RP11-430L16.1;LPP;AC022498.1	Granulocyte percentage of myeloid white cells	BCL6, RP11-211G3.3	BCL6
module41:3:187456594	41	3:187456594	rs3733018	0	0	RP11-211G3.2	RP11-211G3.2;BCL6;RP11-211G3.3;RTP2;RP11-30O15.1;SST;RP11-44H4.1;RP11-132N15.3;RP11-132N15.1;RP11-132N15.2;RP11-567G11.1;RP11-430L16.1;RTP4;LPP;AC022498.1	Basophil count;Basophil percentage of granulocytes;Basophil percentage of white cells	NR;BCL6	BCL6
module41:3:188072513	41	3:188072513	rs9865818	0	0	AC022498.1	AC022498.1;LPP;RP11-430L16.1;RP11-132N15.2;RP11-132N15.1;RP11-132N15.3;RP11-44H4.1	Allergic sensitization;Thyroid stimulating hormone levels	LPP;LPP, BCL6	LPP
module41:3:188112554	41	3:188112554	rs1464510	2.22045e-15	2.84089e-09	AC022498.1	AC022498.1;LPP;RP11-430L16.1;RP11-132N15.2;RP11-132N15.1;RP11-132N15.3;RP11-44H4.1	Diastolic blood pressure;Celiac disease;Vitiligo;Addison's disease;Non-melanoma skin cancer	NR;LPP	LPP
module41:3:188119901	41	3:188119901	rs2030519	0	0	AC022498.1	AC022498.1;LPP;RP11-430L16.1;RP11-132N15.2;RP11-132N15.1;RP11-132N15.3;RP11-44H4.1	Allergic rhinitis;Allergy;Celiac disease;Autoimmune traits	TPRG1, LPP;LPP	LPP
module41:3:188125120	41	3:188125120	rs13093110	9.21485e-15	1.17897e-08	AC022498.1	AC022498.1;LPP;RP11-430L16.1;RP11-132N15.2;RP11-132N15.1;RP11-132N15.3;RP11-44H4.1	Graves' disease;Autoimmune thyroid diseases (Graves disease or Hashimoto's thyroiditis)	LPP	LPP
module41:3:188128979	41	3:188128979	rs9860547	0	0	AC022498.1	AC022498.1;LPP;RP11-430L16.1;RP11-132N15.2;RP11-132N15.1;RP11-132N15.3;RP11-44H4.1	Self-reported allergy;Asthma (childhood onset);Asthma;Asthma onset (childhood vs adult)	LPP, BCL6;LPP	LPP
module41:3:188135783	41	3:188135783	rs12485444	0	0	AC022498.1	AC022498.1;LPP;RP11-430L16.1;RP11-132N15.2;RP11-132N15.1;RP11-132N15.3;RP11-44H4.1	Granulocyte percentage of myeloid white cells;Monocyte percentage of white cells;Monocyte count;HLA DR on CD33dim HLA DR+ CD11b+;Platelet distribution width	LPP;NR;	LPP
module41:3:189508471	41	3:189508471	rs9854771	1.2856e-08	0.0164483	TP63	TP63;LEPREL1	Pancreatic cancer	TP63	TP63
module41:4:55408999	41	4:55408999	rs218265	3.90433e-09	0.00499529	AC006552.1	AC006552.1;RP11-545H22.1;KIT;RP11-231C18.2;RP11-231C18.1;RP11-273B19.2;RP11-273B19.1;PDGFRA;RP11-463H12.2;GSX2;AC110792.1	Mean corpuscular hemoglobin;Mean corpuscular volume;Red blood cell count;High light scatter reticulocyte percentage of red cells;Sum basophil neutrophil counts;Myeloid white cell count;Immature fraction of reticulocytes;Reticulocyte fraction of red cells;Sum neutrophil eosinophil counts;Granulocyte count;Plateletcrit;White blood cell count;Neutrophil count;High light scatter reticulocyte count;Me…	;intergenic;KIT, PDGFRA, FIP1L1;KIT;NR	LINC02283 - LINC02260
module41:5:148200011	41	5:148200011	rs56330463	0	0	ADRB2	ADRB2;SH3TC2;CTC-529P8.1;ABLIM3;HTR4;FBXO38;AFAP1L1;SPINK9	Eosinophil percentage of white cells;Eosinophil counts;Sum eosinophil basophil counts;Granulocyte percentage of myeloid white cells;Neutrophil percentage of granulocytes;Eosinophil percentage of granulocytes;Monocyte percentage of white cells;Neutrophil percentage of white cells;Lymphocyte percentage of white cells	intergenic;NR;	HTR4 - ADRB2
module41:5:173205318	41	5:173205318	rs2594836	0	0	CTB-43E15.4	CTB-43E15.4;CTB-43E15.3;CTB-43E15.2;CPEB4;CTB-43E15.1;BOD1;C5orf47;CTB-33O18.2;CTB-33O18.1;NSG2;CTB-164N12.1;CTB-32H22.1;STC2	Basophil count;White blood cell count	NR;;intergenic	LINC01484 - LINC01485
module41:5:173207353	41	5:173207353	rs360017	0	0	CTB-43E15.4	CTB-43E15.4;CTB-43E15.3;CTB-43E15.2;CPEB4;CTB-43E15.1;BOD1;C5orf47;CTB-33O18.2;CTB-33O18.1;NSG2;CTB-164N12.1;CTB-32H22.1;STC2	Monocyte count;Lymphocyte counts	intergenic;NR;	LINC01485
module41:5:173279842	41	5:173279842	rs359457	1.57985e-12	2.02129e-06	CPEB4	CPEB4;CTB-43E15.4;C5orf47;CTB-43E15.3;CTB-43E15.2;NSG2;CTB-43E15.1;BOD1;CTB-33O18.2;CTB-33O18.1;CTB-164N12.1;CTB-32H22.1;CTC-430J12.2;RP11-267A15.1	Crohn's disease;Sj√∂gren's syndrome;A body shape index	CPEB4	LINC01485 - CPEB4
module41:5:173318254	41	5:173318254	rs72810983	1.60982e-14	2.05964e-08	CPEB4	CPEB4;C5orf47;CTB-43E15.4;NSG2;CTB-43E15.3;CTB-43E15.2;CTB-43E15.1;BOD1;CTB-33O18.2;CTB-33O18.1;CTB-164N12.1;CTC-430J12.2;RP11-267A15.1;CTB-32H22.1	Inflammatory bowel disease	NR	CPEB4
module41:5:173320815	41	5:173320815	rs7705502	5.66214e-15	7.24426e-09	CPEB4	CPEB4;C5orf47;CTB-43E15.4;NSG2;CTB-43E15.3;CTB-43E15.2;CTB-43E15.1;BOD1;CTB-33O18.2;CTB-33O18.1;CTB-164N12.1;CTC-430J12.2;RP11-267A15.1;CTB-32H22.1	Waist-to-hip ratio adjusted for body mass index;Waist-to-hip ratio adjusted for BMI (adjusted for smoking behaviour)	CPEB4	CPEB4
module41:5:173337853	41	5:173337853	rs17695092	8.88178e-15	1.13636e-08	CPEB4	CPEB4;C5orf47;CTB-43E15.4;NSG2;CTB-43E15.3;CTB-43E15.2;CTB-43E15.1;BOD1;CTB-33O18.2;CTB-33O18.1;CTC-430J12.2;RP11-267A15.1;CTB-164N12.1;CTB-32H22.1	Crohn's disease	CPEB4	CPEB4
module41:5:173362458	41	5:173362458	rs6861681	8.43769e-15	1.07954e-08	C5orf47	C5orf47;CPEB4;NSG2;CTB-43E15.4;CTB-43E15.3;CTB-43E15.2;CTB-43E15.1;BOD1;CTB-33O18.2;CTB-33O18.1;CTC-430J12.2;RP11-267A15.1;CTB-164N12.1	Waist-hip ratio;Waist-to-hip ratio adjusted for BMI;Heel bone mineral density;Waist-hip ratio and systolic blood pressure (pairwise)	NR;CPEB4	CPEB4
module41:5:173373948	41	5:173373948	rs56163845	3.44169e-15	4.40338e-09	C5orf47	C5orf47;CPEB4;NSG2;CTB-43E15.4;CTB-43E15.3;CTB-43E15.2;CTB-43E15.1;BOD1;CTB-33O18.2;CTC-430J12.2;CTB-33O18.1;RP11-267A15.1;CTB-164N12.1	Crohn's disease	NR	CPEB4
module41:6:22880913	41	6:22880913	rs6928836	1.37284e-08	0.0175645	RP1-209A6.1	RP1-209A6.1;RP1-309H15.2;HDGFL1;RP11-439H9.1	Sum basophil neutrophil counts	RP1-209A6.1
module41:6:29828660	41	6:29828660	rs2523822	9.13836e-12	1.16918e-05	HLA-G	HLA-G;HLA-A;XXbac-BPG170G13.32;HCG9;HLA-F;ZFP57;ZNRD1;MOG;PPP1R11;RNF39;TRIM31;OR2H2;TRIM40;TRIM10;TRIM15;GABBR1;UBD;TRIM26;XXbac-BPG13B8.10;HCG17;MAS1L;OR2H1;OR10C1;OR11A1;OR12D2;TRIM39;TRIM39-RPP21;RPP21;OR12D3	Drug-induced liver injury (amoxicillin-clavulanate)	HLA-A	HLA-G - HCP5B
module41:6:29906691	41	6:29906691	rs2860580	2.09068e-08	0.0267486	HLA-A	HLA-A;HCG9;HLA-G;ZNRD1;PPP1R11;RNF39;TRIM31;XXbac-BPG170G13.32;TRIM40;TRIM10;HLA-F;TRIM15;TRIM26;ZFP57;MOG;HCG17;OR2H2;GABBR1;UBD;TRIM39;TRIM39-RPP21;RPP21;XXbac-BPG13B8.10;MAS1L;OR2H1;OR10C1	Nasopharyngeal carcinoma	HLA-A;NR	HLA-U - HLA-A
module41:6:29916885	41	6:29916885	rs9260313	8.25452e-11	0.00010561	HLA-A	HLA-A;HCG9;ZNRD1;PPP1R11;RNF39;HLA-G;TRIM31;TRIM40;XXbac-BPG170G13.32;TRIM10;TRIM15;HLA-F;TRIM26;ZFP57;HCG17;MOG;OR2H2;TRIM39;TRIM39-RPP21;GABBR1;UBD;RPP21;XXbac-BPG13B8.10;MAS1L;OR2H1	Hemoglobin levels;Hematocrit;Hemoglobin concentration	HLA-A	HLA-A - HLA-W
module41:6:30128442	41	6:30128442	rs12212092	9.99201e-16	1.2784e-09	TRIM15	TRIM15;TRIM10;TRIM26;TRIM40;TRIM31;HCG17;RNF39;PPP1R11;ZNRD1;TRIM39;TRIM39-RPP21;RPP21;HCG9;HLA-A;HLA-E;HLA-G;GNL1;PRR3;XXbac-BPG170G13.32;ABCF1;HLA-F;PPP1R10;MRPS18B;ATAT1;C6orf136;ZFP57;DHX16	Immature fraction of reticulocytes;High light scatter reticulocyte count;High light scatter reticulocyte percentage of red cells;Reticulocyte fraction of red cells	TRIM10	TRIM10, TRIM10, TRIM10, TRIM10, TRIM10, TRIM10, TRIM10, TRIM10
module41:6:30359697	41	6:30359697	rs2524204	2.29421e-11	2.93526e-05	RPP21	RPP21;TRIM39-RPP21;TRIM39;HLA-E;GNL1;HCG17;PRR3;ABCF1;TRIM26;PPP1R10;MRPS18B;TRIM15;ATAT1;TRIM10;C6orf136;TRIM40;DHX16;PPP1R18;TRIM31;NRM;MDC1;RNF39;PPP1R11;TUBB;ZNRD1;FLOT1;IER3;HCG20;HCG9;XXbac-BPG27H4.8;HLA-A;DDR1	High light scatter reticulocyte count;High light scatter reticulocyte percentage of red cells	intergenic	UBQLN1P1 - MICC
module41:6:31024601	41	6:31024601	rs9262631	2.86753e-09	0.00366879	HCG22	HCG22;MUC22;C6orf15;PSORS1C1;CDSN;MUC21;PSORS1C2;CCHCR1;TCF19;POU5F1;DPCR1;SFTA2;HCG27;XXbac-BPG299F13.14;VARS2;GTF2H4;DDR1;HLA-C;XXbac-BPG27H4.8;XXbac-BPG248L24.13;HCG20;HLA-B;IER3;FLOT1;TUBB;XXbac-BPG181B23.7;MICA;MDC1;NRM;PPP1R18;XXbac-BPG181B23.4;DHX16;C6orf136;ATAT1;MICB;MRPS18B;PPP1R10;MCCD1;ATP6V1G2-DDX39B;DDX39B;ABCF1;ATP6V1G2;NFKBIL1;PRR3	Thionamide-induced agranulocytosis in Graves' disease	HLA	HCG22, HCG22, HCG22, HCG22, HCG22, HCG22
module41:6:31024808	41	6:31024808	rs9262632	2.08341e-09	0.00266556	HCG22	HCG22;MUC22;C6orf15;PSORS1C1;CDSN;MUC21;PSORS1C2;CCHCR1;TCF19;POU5F1;DPCR1;SFTA2;HCG27;XXbac-BPG299F13.14;VARS2;GTF2H4;DDR1;HLA-C;XXbac-BPG27H4.8;XXbac-BPG248L24.13;HCG20;HLA-B;IER3;FLOT1;TUBB;XXbac-BPG181B23.7;MICA;MDC1;NRM;PPP1R18;XXbac-BPG181B23.4;DHX16;C6orf136;ATAT1;MICB;MRPS18B;PPP1R10;MCCD1;ATP6V1G2-DDX39B;DDX39B;ABCF1;ATP6V1G2;NFKBIL1	HIV-1 control	intergenic	HCG22, HCG22, HCG22, HCG22, HCG22, HCG22
module41:6:31199766	41	6:31199766	rs11967684	4.60554e-11	5.89243e-05	XXbac-BPG299F13.14	XXbac-BPG299F13.14;HCG27;HLA-C;XXbac-BPG248L24.13;POU5F1;TCF19;CCHCR1;PSORS1C2;CDSN;PSORS1C1;C6orf15;HLA-B;XXbac-BPG181B23.7;MICA;HCG22;XXbac-BPG181B23.4;MUC22;MUC21;MICB;DPCR1;MCCD1;ATP6V1G2-DDX39B;DDX39B;SFTA2;ATP6V1G2;NFKBIL1;VARS2;GTF2H4;LTA;TNF;LTB;LST1;DDR1;NCR3;AIF1;PRRC2A;XXbac-BPG27H4.8;BAG6;APOM;C6orf47;GPANK1;CSNK2B;CSNK2B-LY6G5B-1181;LY6G5B;LY6G5C;ABHD16A;XXbac-BPG32J3.20;HCG20;LY6G6F…	High light scatter reticulocyte count;High light scatter reticulocyte percentage of red cells	intergenic	HCG27 - HLA-C
module41:6:31321948	41	6:31321948	rs1055348	6.32827e-14	8.09653e-08	HLA-B	HLA-B;XXbac-BPG181B23.7;MICA;XXbac-BPG248L24.13;HLA-C;XXbac-BPG181B23.4;MICB;XXbac-BPG299F13.14;HCG27;MCCD1;ATP6V1G2-DDX39B;DDX39B;POU5F1;ATP6V1G2;NFKBIL1;TCF19;CCHCR1;PSORS1C2;LTA;TNF;LTB;LST1;NCR3;CDSN;PSORS1C1;C6orf15;AIF1;PRRC2A;BAG6;APOM;HCG22;C6orf47;GPANK1;CSNK2B;CSNK2B-LY6G5B-1181;LY6G5B;LY6G5C;ABHD16A;XXbac-BPG32J3.20;MUC22;LY6G6F;MEGT1;LY6G6E;LY6G6D;C6orf25;LY6G6C;MUC21;DDAH2;CLIC1;MSH5…	Monocyte percentage of white cells	HLA-B	HLA-B, HLA-B, HLA-B, HLA-B, HLA-B
module41:6:31322133	41	6:31322133	rs3819306	4.6404e-12	5.93703e-06	HLA-B	HLA-B;XXbac-BPG181B23.7;MICA;XXbac-BPG248L24.13;HLA-C;XXbac-BPG181B23.4;MICB;XXbac-BPG299F13.14;HCG27;MCCD1;ATP6V1G2-DDX39B;DDX39B;POU5F1;ATP6V1G2;NFKBIL1;TCF19;CCHCR1;PSORS1C2;LTA;TNF;LTB;LST1;NCR3;CDSN;PSORS1C1;C6orf15;AIF1;PRRC2A;BAG6;APOM;HCG22;C6orf47;GPANK1;CSNK2B;CSNK2B-LY6G5B-1181;LY6G5B;LY6G5C;ABHD16A;XXbac-BPG32J3.20;MUC22;LY6G6F;MEGT1;LY6G6E;LY6G6D;C6orf25;LY6G6C;MUC21;DDAH2;CLIC1;MSH5…	White blood cell count (basophil);Hip circumference adjusted for BMI	HLA-B	HLA-B, HLA-B, HLA-B, HLA-B, HLA-B
module41:6:31331954	41	6:31331954	rs2523552	3.33735e-10	0.000426987	HLA-B	HLA-B;XXbac-BPG181B23.7;MICA;XXbac-BPG248L24.13;XXbac-BPG181B23.4;HLA-C;MICB;XXbac-BPG299F13.14;MCCD1;ATP6V1G2-DDX39B;DDX39B;HCG27;ATP6V1G2;NFKBIL1;POU5F1;TCF19;LTA;TNF;LTB;CCHCR1;LST1;NCR3;PSORS1C2;CDSN;PSORS1C1;AIF1;C6orf15;PRRC2A;BAG6;APOM;C6orf47;GPANK1;CSNK2B;CSNK2B-LY6G5B-1181;LY6G5B;HCG22;LY6G5C;ABHD16A;XXbac-BPG32J3.20;LY6G6F;MEGT1;LY6G6E;LY6G6D;MUC22;C6orf25;LY6G6C;DDAH2;CLIC1;MSH5;MSH5-…	Monocyte count	DHFRP2	HLA-B - DHFRP2
module41:6:31347451	41	6:31347451	rs2244020	1.92069e-14	2.45737e-08	XXbac-BPG181B23.7	XXbac-BPG181B23.7;MICA;HLA-B;XXbac-BPG181B23.4;XXbac-BPG248L24.13;HLA-C;MICB;MCCD1;ATP6V1G2-DDX39B;DDX39B;ATP6V1G2;NFKBIL1;XXbac-BPG299F13.14;HCG27;LTA;TNF;LTB;LST1;NCR3;POU5F1;TCF19;AIF1;CCHCR1;PRRC2A;PSORS1C2;BAG6;CDSN;PSORS1C1;C6orf15;APOM;C6orf47;GPANK1;CSNK2B;CSNK2B-LY6G5B-1181;LY6G5B;LY6G5C;ABHD16A;XXbac-BPG32J3.20;HCG22;LY6G6F;MEGT1;LY6G6E;LY6G6D;C6orf25;LY6G6C;DDAH2;CLIC1;MSH5;MSH5-SAPCD1…	Type 2 diabetes;Hip circumference adjusted for BMI	HLA-B;ZDHHC20P2	FGFR3P1 - ZDHHC20P2
module41:6:31380529	41	6:31380529	rs2256183	5.91432e-10	0.000756691	MICA	MICA;XXbac-BPG181B23.7;XXbac-BPG181B23.4;HLA-B;MICB;MCCD1;ATP6V1G2-DDX39B;DDX39B;XXbac-BPG248L24.13;ATP6V1G2;NFKBIL1;HLA-C;LTA;TNF;LTB;LST1;NCR3;AIF1;PRRC2A;XXbac-BPG299F13.14;HCG27;BAG6;APOM;C6orf47;POU5F1;GPANK1;CSNK2B;CSNK2B-LY6G5B-1181;TCF19;LY6G5B;LY6G5C;CCHCR1;ABHD16A;XXbac-BPG32J3.20;PSORS1C2;LY6G6F;MEGT1;CDSN;PSORS1C1;LY6G6E;C6orf15;LY6G6D;C6orf25;LY6G6C;DDAH2;CLIC1;MSH5;MSH5-SAPCD1;SAPCD…	Height;Basophil percentage of white cells;Hip circumference adjusted for BMI	MICA;HCP5, MICA	MICA, MICA, MICA, MICA, MICA
module41:6:31382911	41	6:31382911	rs1882	8.21565e-15	1.05113e-08	MICA	MICA;XXbac-BPG181B23.7;XXbac-BPG181B23.4;HLA-B;MICB;MCCD1;ATP6V1G2-DDX39B;DDX39B;XXbac-BPG248L24.13;ATP6V1G2;NFKBIL1;HLA-C;LTA;TNF;LTB;LST1;NCR3;AIF1;PRRC2A;XXbac-BPG299F13.14;HCG27;BAG6;APOM;C6orf47;GPANK1;CSNK2B;POU5F1;CSNK2B-LY6G5B-1181;LY6G5B;TCF19;LY6G5C;ABHD16A;XXbac-BPG32J3.20;CCHCR1;PSORS1C2;LY6G6F;MEGT1;LY6G6E;CDSN;LY6G6D;PSORS1C1;C6orf25;LY6G6C;C6orf15;DDAH2;CLIC1;MSH5;MSH5-SAPCD1;SAPCD…	Eosinophil percentage of white cells;Platelet distribution width	MICA	MICA, MICA, MICA, MICA, MICA
module41:6:31390410	41	6:31390410	rs2516448	1.11451e-10	0.000142593	XXbac-BPG181B23.4	XXbac-BPG181B23.4;MICA;XXbac-BPG181B23.7;HLA-B;MICB;MCCD1;ATP6V1G2-DDX39B;DDX39B;ATP6V1G2;NFKBIL1;XXbac-BPG248L24.13;LTA;TNF;HLA-C;LTB;LST1;NCR3;AIF1;PRRC2A;BAG6;XXbac-BPG299F13.14;HCG27;APOM;C6orf47;GPANK1;CSNK2B;CSNK2B-LY6G5B-1181;LY6G5B;LY6G5C;POU5F1;TCF19;ABHD16A;XXbac-BPG32J3.20;CCHCR1;LY6G6F;MEGT1;PSORS1C2;LY6G6E;LY6G6D;C6orf25;LY6G6C;DDAH2;CDSN;PSORS1C1;CLIC1;C6orf15;MSH5;MSH5-SAPCD1;SAPCD…	Cervical cancer	MICA	MICA - LINC01149
module41:6:32286685	41	6:32286685	rs2022542	1.96288e-08	0.0251135	C6orf10	C6orf10;BTNL2;HLA-DRA;NOTCH4;GPSM3;PBX2;AGER;RNF5;AGPAT1;EGFL8;PPT2-EGFL8;PPT2;PRRT1;FKBPL;HLA-DRB5;ATF6B;HLA-DRB1;TNXB;CYP21A2;C4B;HLA-DQA1;AL645922.1;C4A;HLA-DQB1;STK19;DXO;SKIV2L;NELFE;CFB;CFB;XXbac-BPG254F23.7;ZBTB12;C2;HLA-DQA2;HLA-DQB2;EHMT2;SLC44A4;NEU1;C6orf48;HSPA1B;HLA-DOB;TAP2	Lymphocyte counts	C6orf10	TSBP1, TSBP1, TSBP1, TSBP1, TSBP1, TSBP1, TSBP1, TSBP1, TSBP1-AS1
module41:6:32341353	41	6:32341353	rs9268402	1.90078e-08	0.024319	BTNL2	BTNL2;HLA-DRA;C6orf10;HLA-DRB5;NOTCH4;GPSM3;PBX2;AGER;RNF5;HLA-DRB1;AGPAT1;EGFL8;PPT2-EGFL8;PPT2;PRRT1;FKBPL;HLA-DQA1;ATF6B;HLA-DQB1;TNXB;CYP21A2;XXbac-BPG254F23.7;C4B;AL645922.1;HLA-DQA2;HLA-DQB2;C4A;STK19;DXO;SKIV2L;NELFE;HLA-DOB;TAP2;CFB;CFB;TAP2;PSMB8;TAPSAR1;PSMB9;TAP1;ZBTB12;C2;EHMT2	Coronary heart disease;Waist-to-hip ratio adjusted for BMI;Waist-hip index	BTNL2, C6orf10;C6orf10	TSBP1-AS1
module41:6:32358513	41	6:32358513	rs3117098	1.63414e-08	0.0209076	BTNL2	BTNL2;HLA-DRA;C6orf10;HLA-DRB5;HLA-DRB1;NOTCH4;GPSM3;PBX2;AGER;RNF5;AGPAT1;EGFL8;PPT2-EGFL8;PPT2;HLA-DQA1;PRRT1;FKBPL;HLA-DQB1;ATF6B;XXbac-BPG254F23.7;TNXB;HLA-DQA2;CYP21A2;HLA-DQB2;C4B;AL645922.1;C4A;STK19;DXO;HLA-DOB;TAP2;TAP2;SKIV2L;NELFE;PSMB8;TAPSAR1;PSMB9;TAP1;CFB;CFB;ZBTB12;C2	Asthma	BTNL2	TSBP1-AS1
module41:6:32368087	41	6:32368087	rs3817963	1.3486e-09	0.00172542	BTNL2	BTNL2;HLA-DRA;C6orf10;HLA-DRB5;HLA-DRB1;NOTCH4;GPSM3;PBX2;AGER;RNF5;HLA-DQA1;AGPAT1;EGFL8;PPT2-EGFL8;PPT2;PRRT1;HLA-DQB1;FKBPL;ATF6B;XXbac-BPG254F23.7;HLA-DQA2;HLA-DQB2;TNXB;CYP21A2;C4B;AL645922.1;HLA-DOB;TAP2;C4A;TAP2;STK19;DXO;PSMB8;SKIV2L;TAPSAR1;PSMB9;TAP1;NELFE;CFB;CFB	EGFR mutation-positive lung adenocarcinoma;Hepatitis C induced liver cirrhosis;Lung adenocarcinoma;Multiple sclerosis (OCB status)	BTNL2	BTNL2, BTNL2, BTNL2, BTNL2, BTNL2, BTNL2, BTNL2, BTNL2, TSBP1-AS1
module41:6:32375973	41	6:32375973	rs3763309	1.25927e-10	0.000161114	BTNL2	BTNL2;HLA-DRA;HLA-DRB5;C6orf10;HLA-DRB1;NOTCH4;GPSM3;HLA-DQA1;PBX2;AGER;RNF5;AGPAT1;EGFL8;HLA-DQB1;PPT2-EGFL8;PPT2;PRRT1;FKBPL;XXbac-BPG254F23.7;ATF6B;HLA-DQA2;HLA-DQB2;TNXB;CYP21A2;C4B;AL645922.1;HLA-DOB;TAP2;TAP2;C4A;PSMB8;TAPSAR1;PSMB9;TAP1;STK19;DXO;SKIV2L;NELFE;CFB;CFB	Asthma;Rheumatoid arthritis	HLA-DRA, BTNL2;HLA‚ÄìDRB1	TSBP1-AS1 - HLA-DRA
module41:6:32376788	41	6:32376788	rs3763317	1.04266e-09	0.001334	BTNL2	BTNL2;HLA-DRA;HLA-DRB5;C6orf10;HLA-DRB1;NOTCH4;GPSM3;HLA-DQA1;PBX2;AGER;RNF5;AGPAT1;EGFL8;HLA-DQB1;PPT2-EGFL8;PPT2;PRRT1;FKBPL;XXbac-BPG254F23.7;ATF6B;HLA-DQA2;HLA-DQB2;TNXB;CYP21A2;C4B;AL645922.1;HLA-DOB;TAP2;TAP2;C4A;PSMB8;TAPSAR1;PSMB9;TAP1;STK19;DXO;SKIV2L;NELFE;CFB;CFB	Complement C3 and C4 levels;Waist-hip index;Waist-to-hip ratio adjusted for BMI;Educational attainment;A body shape index;Hip circumference adjusted for BMI	HLA-DRB;BTNL2;	TSBP1-AS1 - HLA-DRA
module41:6:32379489	41	6:32379489	rs9268516	1.71927e-08	0.0219967	BTNL2	BTNL2;HLA-DRA;HLA-DRB5;C6orf10;HLA-DRB1;HLA-DQA1;NOTCH4;GPSM3;PBX2;AGER;RNF5;AGPAT1;EGFL8;HLA-DQB1;PPT2-EGFL8;PPT2;PRRT1;FKBPL;XXbac-BPG254F23.7;ATF6B;HLA-DQA2;HLA-DQB2;TNXB;CYP21A2;C4B;HLA-DOB;TAP2;AL645922.1;TAP2;PSMB8;C4A;TAPSAR1;PSMB9;TAP1;STK19;DXO;SKIV2L;NELFE;CFB;CFB	Asthma;Childhood asthma with severe exacerbations	HLA-DRA, BTNL2;NR	TSBP1-AS1 - HLA-DRA
module41:6:32387809	41	6:32387809	rs2395163	3.10862e-15	3.97724e-09	HLA-DRA	HLA-DRA;BTNL2;HLA-DRB5;C6orf10;HLA-DRB1;HLA-DQA1;NOTCH4;GPSM3;PBX2;AGER;HLA-DQB1;RNF5;AGPAT1;EGFL8;PPT2-EGFL8;PPT2;PRRT1;FKBPL;XXbac-BPG254F23.7;HLA-DQA2;ATF6B;HLA-DQB2;TNXB;CYP21A2;HLA-DOB;TAP2;TAP2;C4B;AL645922.1;PSMB8;TAPSAR1;PSMB9;TAP1;C4A;STK19;DXO;SKIV2L;NELFE;CFB;CFB	Parkinson's disease;Waist circumference adjusted for body mass index	LOC642072;BTNL2	TSBP1-AS1 - HLA-DRA
module41:6:32389648	41	6:32389648	rs3135363	2.24887e-08	0.0287725	HLA-DRA	HLA-DRA;BTNL2;HLA-DRB5;C6orf10;HLA-DRB1;HLA-DQA1;NOTCH4;GPSM3;PBX2;HLA-DQB1;AGER;RNF5;AGPAT1;EGFL8;PPT2-EGFL8;PPT2;PRRT1;FKBPL;XXbac-BPG254F23.7;HLA-DQA2;ATF6B;HLA-DQB2;TNXB;CYP21A2;HLA-DOB;TAP2;TAP2;C4B;AL645922.1;PSMB8;TAPSAR1;PSMB9;TAP1;C4A;STK19;DXO;SKIV2L;NELFE;CFB;CFB	Hepatitis C induced liver cirrhosis;Hepatitis B vaccine response;HLA DR on CD33- HLA DR+;Waist-hip index;Waist-to-hip ratio adjusted for BMI	intergenic;HLA-DR;;BTNL2	TSBP1-AS1 - HLA-DRA
module41:6:32424882	41	6:32424882	rs7763262	1.94947e-08	0.0249419	HLA-DRA	HLA-DRA;HLA-DRB5;BTNL2;HLA-DRB1;C6orf10;HLA-DQA1;HLA-DQB1;XXbac-BPG254F23.7;NOTCH4;GPSM3;PBX2;AGER;RNF5;HLA-DQA2;AGPAT1;EGFL8;HLA-DQB2;PPT2-EGFL8;PPT2;PRRT1;FKBPL;HLA-DOB;TAP2;ATF6B;TAP2;PSMB8;TAPSAR1;PSMB9;TAP1;TNXB;CYP21A2;C4B;AL645922.1;C4A;HLA-DMB;XXbac-BPG181M17.5;STK19;DXO;HLA-DMA;SKIV2L	IgA nephropathy	HLA-DQB1, HLA-DQA1, HLA-DRB1	HLA-DRA - HLA-DRB9
module41:6:32428285	41	6:32428285	rs6903608;rs9268528; rs2858870; rs6903608; rs204999; rs9268542	7.62778e-10	0.000975915	HLA-DRA	HLA-DRA;HLA-DRB5;BTNL2;HLA-DRB1;HLA-DQA1;C6orf10;HLA-DQB1;XXbac-BPG254F23.7;NOTCH4;GPSM3;PBX2;AGER;HLA-DQA2;RNF5;AGPAT1;HLA-DQB2;EGFL8;PPT2-EGFL8;PPT2;PRRT1;FKBPL;HLA-DOB;TAP2;TAP2;ATF6B;PSMB8;TAPSAR1;PSMB9;TAP1;TNXB;CYP21A2;C4B;AL645922.1;HLA-DMB;XXbac-BPG181M17.5;C4A;HLA-DMA;STK19;DXO	Hodgkin's lymphoma;Nodular sclerosis Hodgkin lymphoma	NR;HLA-DRA;HLA-DQB1, HLA-DRB1;HLA class II, HLA class I	HLA-DRB9, HLA-DRB9, HLA-DRB9, HLA-DRB9, HLA-DRB9, HLA-DRB9, HLA-DRB9;No mapped genes; No mapped genes; HLA-DRB9
module41:6:32428715	41	6:32428715	rs9268838	5.59386e-12	7.15691e-06	HLA-DRA	HLA-DRA;HLA-DRB5;BTNL2;HLA-DRB1;HLA-DQA1;C6orf10;HLA-DQB1;XXbac-BPG254F23.7;NOTCH4;GPSM3;PBX2;AGER;HLA-DQA2;RNF5;AGPAT1;HLA-DQB2;EGFL8;PPT2-EGFL8;PPT2;PRRT1;FKBPL;HLA-DOB;TAP2;TAP2;ATF6B;PSMB8;TAPSAR1;PSMB9;TAP1;TNXB;CYP21A2;C4B;AL645922.1;HLA-DMB;XXbac-BPG181M17.5;C4A;HLA-DMA;STK19;DXO	Vogt-Koyanagi-Harada syndrome	HLA-DRA, HLA-DRB5	HLA-DRB9, HLA-DRB9, HLA-DRB9, HLA-DRB9, HLA-DRB9, HLA-DRB9, HLA-DRB9
module41:6:32428772	41	6:32428772	rs9268839	2.52243e-13	3.22725e-07	HLA-DRA	HLA-DRA;HLA-DRB5;BTNL2;HLA-DRB1;HLA-DQA1;C6orf10;HLA-DQB1;XXbac-BPG254F23.7;NOTCH4;GPSM3;PBX2;AGER;HLA-DQA2;RNF5;AGPAT1;HLA-DQB2;EGFL8;PPT2-EGFL8;PPT2;PRRT1;FKBPL;HLA-DOB;TAP2;TAP2;ATF6B;PSMB8;TAPSAR1;PSMB9;TAP1;TNXB;CYP21A2;C4B;AL645922.1;HLA-DMB;XXbac-BPG181M17.5;C4A;HLA-DMA;STK19;DXO	Rheumatoid arthritis	HLA-DRB1	HLA-DRB9, HLA-DRB9, HLA-DRB9, HLA-DRB9, HLA-DRB9, HLA-DRB9, HLA-DRB9
module41:6:32429643	41	6:32429643	rs9268853	0	0	HLA-DRA	HLA-DRA;HLA-DRB5;BTNL2;HLA-DRB1;HLA-DQA1;C6orf10;HLA-DQB1;XXbac-BPG254F23.7;NOTCH4;GPSM3;PBX2;HLA-DQA2;AGER;RNF5;AGPAT1;HLA-DQB2;EGFL8;PPT2-EGFL8;PPT2;PRRT1;FKBPL;HLA-DOB;TAP2;TAP2;ATF6B;PSMB8;TAPSAR1;PSMB9;TAP1;TNXB;CYP21A2;C4B;AL645922.1;HLA-DMB;XXbac-BPG181M17.5;C4A;HLA-DMA;STK19;DXO	Ulcerative colitis;Lymphoma;Fulminant type 1 diabetes	MHC;BTLN2, HLA-DRA, HLA-DRB5, HLA-DRB1;HLA-DRA, HLA-DRB5, BTNL2, HLA-DRB1, HLA-DQA1;HLA	HLA-DRB9, HLA-DRB9, HLA-DRB9, HLA-DRB9, HLA-DRB9, HLA-DRB9, HLA-DRB9
module41:6:32431147	41	6:32431147	rs9268877	1.09465e-09	0.00140051	HLA-DRA	HLA-DRA;HLA-DRB5;BTNL2;HLA-DRB1;HLA-DQA1;C6orf10;HLA-DQB1;XXbac-BPG254F23.7;NOTCH4;GPSM3;HLA-DQA2;PBX2;AGER;RNF5;HLA-DQB2;AGPAT1;EGFL8;PPT2-EGFL8;PPT2;PRRT1;FKBPL;HLA-DOB;TAP2;TAP2;ATF6B;PSMB8;TAPSAR1;PSMB9;TAP1;TNXB;CYP21A2;C4B;AL645922.1;HLA-DMB;XXbac-BPG181M17.5;C4A;HLA-DMA;STK19;DXO	Ulcerative colitis;Poor prognosis in Crohn's disease	MHC;HLA-DRA, BTNL2	HLA-DRB9, HLA-DRB9, HLA-DRB9, HLA-DRB9, HLA-DRB9, HLA-DRB9, HLA-DRB9
module41:6:32432835	41	6:32432835	rs9268923	6.92779e-14	8.86357e-08	HLA-DRA	HLA-DRA;HLA-DRB5;BTNL2;HLA-DRB1;HLA-DQA1;C6orf10;HLA-DQB1;XXbac-BPG254F23.7;NOTCH4;GPSM3;HLA-DQA2;PBX2;AGER;RNF5;HLA-DQB2;AGPAT1;EGFL8;PPT2-EGFL8;PPT2;PRRT1;FKBPL;HLA-DOB;TAP2;TAP2;ATF6B;PSMB8;TAPSAR1;PSMB9;TAP1;TNXB;CYP21A2;C4B;AL645922.1;HLA-DMB;XXbac-BPG181M17.5;C4A;HLA-DMA;STK19;DXO	Ulcerative colitis;Epstein Barr virus nuclear antigen 1 IgG levels	HLA-DRA;HLA-DRB5, HLA-DQA1, HLA-DRA, HLA-DRB1;HLA-DRA, HLA-DRB5, HLA-DQA1, HLA-DRB1	HLA-DRB9, HLA-DRB9, HLA-DRB9, HLA-DRB9, HLA-DRB9, HLA-DRB9, HLA-DRB9
module41:6:32433167	41	6:32433167	rs2395185	6.08402e-14	7.78403e-08	HLA-DRA	HLA-DRA;HLA-DRB5;BTNL2;HLA-DRB1;HLA-DQA1;C6orf10;HLA-DQB1;XXbac-BPG254F23.7;NOTCH4;GPSM3;HLA-DQA2;PBX2;AGER;RNF5;HLA-DQB2;AGPAT1;EGFL8;PPT2-EGFL8;PPT2;PRRT1;FKBPL;HLA-DOB;TAP2;TAP2;ATF6B;PSMB8;TAPSAR1;PSMB9;TAP1;TNXB;CYP21A2;C4B;AL645922.1;HLA-DMB;XXbac-BPG181M17.5;HLA-DMA;C4A;STK19;DXO	Ulcerative colitis;Hodgkin's lymphoma;Lung cancer;Antinuclear antibody levels	intergenic;HLA-DRA;HLA-DQB1, HLA-DRA, BTNL2, HLA-DRB5, HLA-DRB1, HLA-DQA1;HLA class II;C6orf10, BTNL2, HLA;HLA-DRA, HLA-DRB5	HLA-DRB9, HLA-DRB9, HLA-DRB9, HLA-DRB9, HLA-DRB9, HLA-DRB9, HLA-DRB9
module41:6:32444198	41	6:32444198	rs12194148	7.93643e-12	1.0154e-05	HLA-DRA	HLA-DRA;HLA-DRB5;BTNL2;HLA-DRB1;HLA-DQA1;HLA-DQB1;C6orf10;XXbac-BPG254F23.7;HLA-DQA2;HLA-DQB2;NOTCH4;GPSM3;PBX2;AGER;RNF5;AGPAT1;EGFL8;PPT2-EGFL8;PPT2;PRRT1;HLA-DOB;TAP2;TAP2;FKBPL;PSMB8;TAPSAR1;PSMB9;TAP1;ATF6B;TNXB;CYP21A2;HLA-DMB;XXbac-BPG181M17.5;C4B;AL645922.1;HLA-DMA;BRD2;C4A	Rheumatoid arthritis	HLA	HLA-DRB9 - HLA-DRB5
module41:6:32450089	41	6:32450089	rs5020946	3.64681e-10	0.000466581	HLA-DRB5	HLA-DRB5;HLA-DRA;BTNL2;HLA-DRB1;HLA-DQA1;HLA-DQB1;C6orf10;XXbac-BPG254F23.7;HLA-DQA2;HLA-DQB2;NOTCH4;GPSM3;PBX2;AGER;RNF5;AGPAT1;EGFL8;PPT2-EGFL8;PPT2;HLA-DOB;TAP2;PRRT1;TAP2;FKBPL;PSMB8;TAPSAR1;PSMB9;TAP1;ATF6B;TNXB;CYP21A2;HLA-DMB;XXbac-BPG181M17.5;HLA-DMA;C4B;AL645922.1;BRD2	Waist-to-hip ratio adjusted for body mass index;White blood cell count;Serum levels of protein PIGA	HLA-DRB5;intergenic	HLA-DRB9 - HLA-DRB5
module41:6:32453191	41	6:32453191	rs6916742	1.91987e-10	0.000245632	HLA-DRB5	HLA-DRB5;HLA-DRA;BTNL2;HLA-DRB1;HLA-DQA1;HLA-DQB1;C6orf10;XXbac-BPG254F23.7;HLA-DQA2;HLA-DQB2;NOTCH4;GPSM3;PBX2;AGER;RNF5;AGPAT1;EGFL8;HLA-DOB;TAP2;PPT2-EGFL8;PPT2;TAP2;PRRT1;PSMB8;FKBPL;TAPSAR1;PSMB9;TAP1;ATF6B;TNXB;CYP21A2;HLA-DMB;XXbac-BPG181M17.5;HLA-DMA;C4B;AL645922.1;BRD2	Epstein Barr virus nuclear antigen 1 IgG levels	HLA-DRA, HLA-DRB5, HLA-DQA1, HLA-DRB1	HLA-DRB9 - HLA-DRB5
module41:6:32575524	41	6:32575524	rs4713555	4.16334e-13	5.32666e-07	HLA-DQA1	HLA-DQA1;HLA-DRB1;HLA-DQB1;HLA-DRB5;XXbac-BPG254F23.7;HLA-DQA2;HLA-DQB2;HLA-DRA;HLA-DOB;TAP2;BTNL2;TAP2;PSMB8;TAPSAR1;PSMB9;TAP1;C6orf10;HLA-DMB;XXbac-BPG181M17.5;HLA-DMA;BRD2;HLA-DOA;NOTCH4;GPSM3;PBX2;AGER;RNF5;AGPAT1;EGFL8;PPT2-EGFL8;PPT2;HLA-DPA1;PRRT1;HLA-DPB1;FKBPL	Atopic dermatitis;Asthma (adult onset)	HLA-DRB1, HLA-DQA1;NR	HLA-DRB1 - HLA-DQA1
module41:6:32657578	41	6:32657578	rs7774434	3.11171e-08	0.0398119	XXbac-BPG254F23.7	XXbac-BPG254F23.7;HLA-DQB1;HLA-DQA2;HLA-DQA1;HLA-DQB2;HLA-DRB1;HLA-DOB;TAP2;TAP2;PSMB8;TAPSAR1;PSMB9;TAP1;HLA-DRB5;HLA-DMB;XXbac-BPG181M17.5;HLA-DRA;HLA-DMA;BRD2;BTNL2;HLA-DOA;HLA-DPA1;HLA-DPB1;C6orf10;COL11A2;NOTCH4;GPSM3	Primary biliary cholangitis;Primary biliary cirrhosis;Waist-to-hip ratio adjusted for BMI;Waist-hip index;Hip circumference adjusted for BMI	HLA-DQB1;MHC;HLA;;MTCO3P1	HLA-DQB1 - MTCO3P1
module41:6:32666660	41	6:32666660	rs9275326	9.80724e-10	0.00125476	XXbac-BPG254F23.7	XXbac-BPG254F23.7;HLA-DQB1;HLA-DQA2;HLA-DQB2;HLA-DQA1;HLA-DOB;TAP2;HLA-DRB1;TAP2;PSMB8;TAPSAR1;PSMB9;TAP1;HLA-DRB5;HLA-DMB;XXbac-BPG181M17.5;HLA-DMA;HLA-DRA;BRD2;BTNL2;HLA-DOA;HLA-DPA1;HLA-DPB1;C6orf10;COL11A2;RXRB	Parkinson's disease	HLA-DRB6, HLA-DQA1;HLA-DQB	HLA-DQB1 - MTCO3P1
module41:6:32671103	41	6:32671103	rs13192471	1.24495e-10	0.000159281	XXbac-BPG254F23.7	XXbac-BPG254F23.7;HLA-DQA2;HLA-DQB1;HLA-DQB2;HLA-DQA1;HLA-DOB;TAP2;TAP2;HLA-DRB1;PSMB8;TAPSAR1;PSMB9;TAP1;HLA-DRB5;HLA-DMB;XXbac-BPG181M17.5;HLA-DMA;HLA-DRA;BRD2;HLA-DOA;BTNL2;HLA-DPA1;HLA-DPB1;C6orf10;COL11A2;RXRB;SLC39A7	Non-melanoma skin cancer;Rheumatoid arthritis	NR;HLA-DRB1	HLA-DQB1 - MTCO3P1
module41:6:107441753	41	6:107441753	rs11153046	1.16784e-12	1.49416e-06	PDSS2	PDSS2;BEND3;C6orf203;RP1-60O19.1;RP1-60O19.2;QRSL1;SOBP;RTN4IP1;AIM1	Granulocyte percentage of myeloid white cells;Sex hormone-binding globulin levels;Sex hormone-binding globulin levels adjusted for BMI;Monocyte count	intergenic;NR	BEND3 - RNU6-1299P
module41:6:107444153	41	6:107444153	rs6568466	1.38311e-08	0.0176958	PDSS2	PDSS2;BEND3;C6orf203;RP1-60O19.1;RP1-60O19.2;QRSL1;SOBP;RTN4IP1;AIM1	Eosinophil percentage of white cells;Sum eosinophil basophil counts;Eosinophil counts	intergenic;	BEND3 - RNU6-1299P
module41:6:108885623	41	6:108885623	rs1536057	5.89506e-12	7.54227e-06	FOXO3	FOXO3;LINC00222;LACE1;ARMC2;RP1-128O3.4;SNX3;NR2E1;SESN1;OSTM1-AS1	Platelet distribution width	FOXO3	FOXO3
module41:6:108962642	41	6:108962642	rs9480866	3.33067e-16	4.26133e-10	FOXO3	FOXO3;LINC00222;ARMC2;SESN1;LACE1;RP1-128O3.4;SNX3;CEP57L1;NR2E1	Reticulocyte fraction of red cells;High light scatter reticulocyte percentage of red cells;Estimated glomerular filtration rate (creatinine)	FOXO3	FOXO3
module41:6:108977663	41	6:108977663	rs9400239	1.79638e-09	0.00229833	LINC00222	LINC00222;FOXO3;ARMC2;SESN1;LACE1;RP1-128O3.4;CEP57L1;SNX3;NR2E1	Body mass index;BMI (adjusted for smoking behaviour);Waist circumference	FOXO3;NR	FOXO3
module41:6:108983527	41	6:108983527	rs9398171	5.12426e-10	0.000655609	LINC00222	LINC00222;FOXO3;ARMC2;SESN1;LACE1;RP1-128O3.4;CEP57L1;SNX3;NR2E1	Fat-free mass;Schizophrenia;Subcortical volume (MOSTest);Macular thickness;Retinal nerve fibre layer thickness or ganglion cell inner plexiform layer thickness (MTAG);Ganglion cell inner plexiform layer (GCIPL) thickness;Retinal nerve fibre layer (RNFL) thickness;Whole brain restricted isotropic diffusion (multivariate analysis)	NR;FOXO3, ZNF259P1;ANKRD44, SF3B1, COQ10B, HSPD1, HSPE1, HSPE1-MOB4, MOB4, RFTN2, AC011997.1, MARS2, BOLL, PLCL1;FOXO3	FOXO3
module41:6:109268050	41	6:109268050	rs2798641	3.1276e-08	0.0400152	SESN1	SESN1;ARMC2;CEP57L1;LINC00222;FOXO3;CD164;PPIL6;SMPD2;MICAL1	Pulmonary function;Pulmonary function (smoking interaction);Peak expiratory flow;FEV1;Lung function (FEV1/FVC)	ARMC2	ARMC2
module41:6:135432552	41	6:135432552	rs9494145	5.48145e-09	0.00701308	MYB	MYB;HBS1L;AHI1;ALDH8A1;LINC00271;RP1-287H17.1;CTA-31J9.2	Platelet count;Red blood cell traits;Fetal hemoglobin levels in sickle cell anemia;Platelet distribution width	HBS1L, MYB;HBS1L, MYB, HMIP;NR	HBS1L - MYB
module41:6:139838419	41	6:139838419	rs628751	1.87044e-09	0.00239309	RP11-12A2.3	RP11-12A2.3;CITED2;TXLNB;RP5-899B16.1;RP5-899B16.2;HECA;ABRACL	Mean corpuscular volume;Mean corpuscular hemoglobin	LINC01625, LOC100132735;CITED2;NR;	LINC01625 - ATP5PBP6
module41:6:139839423	41	6:139839423	rs643381	1.65078e-08	0.0211204	RP11-12A2.3	RP11-12A2.3;CITED2;TXLNB;RP5-899B16.1;RP5-899B16.2;HECA;ABRACL	Mean corpuscular volume;Red blood cell count;Mean corpuscular hemoglobin	NR;CITED2	LINC01625 - ATP5PBP6
module41:6:139840693	41	6:139840693	rs592423	5.6767e-09	0.00726289	RP11-12A2.3	RP11-12A2.3;CITED2;TXLNB;RP5-899B16.1;RP5-899B16.2;HECA;ABRACL	Glycated hemoglobin levels;Hemoglobin levels;Mean corpuscular volume;Mean corpuscular hemoglobin;Adiponectin levels;Red blood cell count;Reticulocyte count;Immature fraction of reticulocytes;Reticulocyte fraction of red cells;High light scatter reticulocyte count;High light scatter reticulocyte percentage of red cells;Mean spheric corpuscular volume;Mean reticulocyte volume;Arginine levels	CITED2;intergenic;;NR	LINC01625 - ATP5PBP6
module41:6:139844429	41	6:139844429	rs590856	6.35895e-09	0.00813579	RP11-12A2.3	RP11-12A2.3;CITED2;TXLNB;RP5-899B16.1;RP5-899B16.2;HECA;ABRACL	Mean corpuscular hemoglobin;Red blood cell traits (multivariate analysis);Mean corpuscular volume;Red blood cell count;Red blood cell traits	;NR;CITED2, LOC645434	LINC01625 - ATP5PBP6
module41:6:144385777	41	6:144385777	rs149110519	0	0	SF3B5	SF3B5;STX11;PLAGL1;ZC2HC1B;UTRN;LTV1;RP3-468K18.5	Granulocyte percentage of myeloid white cells;Neutrophil percentage of granulocytes;Monocyte count;Eosinophil percentage of granulocytes;Monocyte percentage of white cells;Neutrophil percentage of white cells;Lymphocyte percentage of white cells	PLAGL1;NR	PLAGL1 - SF3B5
module41:7:28277107	41	7:28277107	rs2158799	1.61093e-13	2.06106e-07	CREB5	CREB5;JAZF1;TAX1BP1	Eosinophil percentage of white cells;Basophil count;Granulocyte percentage of myeloid white cells;Sum basophil neutrophil counts;Neutrophil percentage of granulocytes;Myeloid white cell count;Eosinophil percentage of granulocytes;Granulocyte count;White blood cell count;Sum neutrophil eosinophil counts;Neutrophil count;Neutrophil percentage of white cells;Lymphocyte percentage of white cells	JAZF1-AS1	JAZF1-AS1
module41:7:28724374	41	7:28724374	rs56388170	0	0	AC005013.5	AC005013.5;CPVL;CREB5;CHN2	Basophil count;Granulocyte percentage of myeloid white cells;Sum basophil neutrophil counts;Neutrophil percentage of granulocytes;White blood cell count (basophil);Myeloid white cell count;Eosinophil percentage of granulocytes;Granulocyte count;Monocyte percentage of white cells;White blood cell count;Sum neutrophil eosinophil counts;Neutrophil count;Neutrophil percentage of white cells;Lymphocyt…	NR;CREB5;	CREB5
module41:7:45009341	41	7:45009341	rs3735485	6.96956e-09	0.00891701	MYO1G	MYO1G;SNHG15;CCM2;PURB;NACAD;TBRG4;H2AFV;PPIA;RAMP3;ZMIZ2;OGDH;TMED4;DDX56;NPC1L1;AC073325.1	Basophil count;Granulocyte percentage of myeloid white cells;Sum basophil neutrophil counts;Myeloid white cell count;Lymphocyte counts;Granulocyte count;Monocyte percentage of white cells;White blood cell count;Sum neutrophil eosinophil counts;Neutrophil count;Lymphocyte-to-monocyte ratio;Platelet-to-lymphocyte ratio	MYO1G;NR;	MYO1G
module41:7:50258313	41	7:50258313	rs1870028	1.05698e-10	0.000135232	AC020743.3	AC020743.3;AC020743.4;IKZF1;C7orf72;FIGNL1;DDC;ZPBP;GRB10;VWC2	Monocyte percentage of white cells	intergenic	SPATA48 - IKZF1
module41:7:50269672	41	7:50269672	rs1456893	1.84057e-10	0.000235487	AC020743.3	AC020743.3;AC020743.4;IKZF1;C7orf72;FIGNL1;DDC;ZPBP;GRB10;VWC2	Crohn's disease	intergenic	SPATA48 - IKZF1
module41:7:50304461	41	7:50304461	rs1456896	4.38917e-10	0.00056156	AC020743.4	AC020743.4;IKZF1;AC020743.3;C7orf72;FIGNL1;DDC;GRB10;ZPBP;VWC2	Crohn's disease;Inflammatory bowel disease;White blood cell count;Neutrophil count	ZPBP, IKZF1, FIGNL1;ZPBP, IKZF1;NR;C7orf72, ZPBP;	SPATA48 - IKZF1
module41:7:50305863	41	7:50305863	rs4917014	2.17049e-12	2.77697e-06	AC020743.4	AC020743.4;IKZF1;AC020743.3;C7orf72;FIGNL1;DDC;GRB10;ZPBP;VWC2	Systemic lupus erythematosus;HDL cholesterol;Cold medicine-related Stevens-Johnson syndrome/toxic epidermal necrolysis (SJS/TEN) with severe mucosal involvement;High density lipoprotein cholesterol levels;HDL cholesterol levels;Apolipoprotein A1 levels;Serum total protein level;Non-albumin protein levels	IKZF1;NR;C7orf72, IKZF1	SPATA48 - IKZF1
module41:7:50307334	41	7:50307334	rs4385425	3.17474e-10	0.000406183	AC020743.4	AC020743.4;IKZF1;AC020743.3;C7orf72;FIGNL1;DDC;GRB10;ZPBP;VWC2	Granulocyte percentage of myeloid white cells;Monocyte count;Monocyte percentage of white cells;High light scatter reticulocyte percentage of red cells;High light scatter reticulocyte count;Lymphocyte-to-monocyte ratio;Reticulocyte count;Reticulocyte fraction of red cells	intergenic;;NR	SPATA48 - IKZF1
module41:7:50324652	41	7:50324652	rs4917131	1.43219e-14	1.83237e-08	AC020743.4	AC020743.4;IKZF1;AC020743.3;FIGNL1;C7orf72;DDC;GRB10;ZPBP	Granulocyte percentage of myeloid white cells;Monocyte percentage of white cells;Monocyte count	intergenic;	NA - IKZF1
module41:7:50335232	41	7:50335232	rs4917017	0	0	IKZF1	IKZF1;AC020743.4;AC020743.3;FIGNL1;DDC;C7orf72;GRB10;ZPBP	IgG glycosylation;Mean platelet volume	NR	NA - IKZF1
module41:7:50350267	41	7:50350267	rs6583437	0	0	IKZF1	IKZF1;AC020743.4;AC020743.3;FIGNL1;DDC;C7orf72;GRB10;ZPBP	IgG glycosylation	NR	IKZF1
module41:7:50355207	41	7:50355207	rs6421315	0	0	IKZF1	IKZF1;AC020743.4;AC020743.3;FIGNL1;DDC;C7orf72;GRB10;ZPBP	N-glycan levels;IgG glycosylation;IgG galactosylation phenotypes (multivariate analysis);IgG monogalactosylation phenotypes (multivariate analysis);IgG sialylation phenotypes (multivariate analysis);IgG disialylation phenotypes (multivariate analysis);IgG digalactosylation phenotypes (multivariate analysis);IgG bisecting N-acetyl glucosamine phenotypes (multivariate analysis);IgG N-glycosylation …	IKZF1	IKZF1
module41:7:50370254	41	7:50370254	rs149007767	0	0	IKZF1	IKZF1;AC020743.4;AC020743.3;FIGNL1;DDC;C7orf72;GRB10;ZPBP	Basophil count;Granulocyte percentage of myeloid white cells;Monocyte count;Monocyte percentage of white cells;Neutrophil percentage of white cells;Lymphocyte percentage of white cells;Neutrophil count	NR;IKZF1	IKZF1
module41:7:50427982	41	7:50427982	rs6592965	0	0	FIGNL1	FIGNL1;IKZF1;DDC;AC020743.4;AC020743.3;GRB10;C7orf72;AC004920.3	Mean corpuscular volume;Red blood cell count;Mean corpuscular hemoglobin;Immature fraction of reticulocytes;Platelet count;Mean spheric corpuscular volume;Mean reticulocyte volume;Plateletcrit;Reticulocyte count;Pyruvate levels	IKZF1;NR;	IKZF1
module41:7:50428428	41	7:50428428	rs12718597	0	0	FIGNL1	FIGNL1;IKZF1;DDC;AC020743.4;AC020743.3;GRB10;C7orf72;AC004920.3	Mean corpuscular volume	IKZF1	IKZF1
module41:7:50428445	41	7:50428445	rs12718598	0	0	FIGNL1	FIGNL1;IKZF1;DDC;AC020743.4;AC020743.3;GRB10;C7orf72;AC004920.3	Mean corpuscular hemoglobin;Mean corpuscular volume;Red blood cell count;Red blood cell traits;Iron status biomarkers (iron levels)	;IKZF1	IKZF1
module41:7:50436731	41	7:50436731	rs78697948	0	0	FIGNL1	FIGNL1;DDC;IKZF1;AC020743.4;AC020743.3;GRB10;C7orf72;AC004920.3	Granulocyte percentage of myeloid white cells;Monocyte count;Monocyte percentage of white cells;Lymphocyte-to-monocyte ratio	IKZF1;	IKZF1
module41:7:50436948	41	7:50436948	rs12718731	0	0	FIGNL1	FIGNL1;DDC;IKZF1;AC020743.4;AC020743.3;GRB10;C7orf72;AC004920.3	Granulocyte percentage of myeloid white cells;Monocyte percentage of white cells;Monocyte count	IKZF1	IKZF1
module41:7:50610379	41	7:50610379	rs7809234	3.9968e-15	5.1136e-09	GRB10	GRB10;DDC;FIGNL1;IKZF1;AC020743.4;AC004920.3;AC020743.3;COBL;C7orf72	Blood metabolite ratios	DDC	DDC, DDC-AS1
module41:7:92236829	41	7:92236829	rs4272	1.77636e-14	2.27271e-08	CDK6	CDK6;FAM133B;RBM48;PEX1;ERVW-1;GATAD1;ANKIB1;KRIT1;SAMD9;LRRD1;CYP51A1	Rheumatoid arthritis;Granulocyte percentage of myeloid white cells;Eosinophil counts;Waist circumference adjusted for body mass index	CDK6	CDK6
module41:7:92408370	41	7:92408370	rs445	2.0095e-14	2.571e-08	CDK6	CDK6;FAM133B;RBM48;PEX1;ERVW-1;SAMD9;GATAD1;SAMD9L;HEPACAM2;CCDC132	Height;White blood cell count;Monocyte count;Neutrophil count;Eosinophil counts;White blood cell types;Basophil count;Sum eosinophil basophil counts;Sum basophil neutrophil counts;White blood cell count (basophil);White blood cell count (neutrophil);Myeloid white cell count;Granulocyte count;Sum neutrophil eosinophil counts;Neutrophil percentage of white cells;Lymphocyte percentage of white cells…	CDK6;NR;	CDK6
module41:7:96117918	41	7:96117918	rs4729260	1.98957e-10	0.00025455	SHFM1	SHFM1;C7orf76;RP11-682N22.1;SLC25A13	Bone mineral density (spine);High light scatter reticulocyte count;Immature fraction of reticulocytes;High light scatter reticulocyte percentage of red cells	FLJ42280;SHFM1, C7orf76	SEM1
module41:7:96120675	41	7:96120675	rs4727338	3.55016e-12	4.54215e-06	SHFM1	SHFM1;C7orf76;RP11-682N22.1;SLC25A13	Femoral neck bone mineral density;Bone mineral density (femoral neck)	SLC25A13	SEM1
module41:7:96133531	41	7:96133531	rs7781370	1.61102e-10	0.000206118	SHFM1	SHFM1;C7orf76;RP11-682N22.1;SLC25A13	Bone mineral density (hip)	FLJ42280	SEM1
module41:7:106359216	41	7:106359216	rs342275	6.16339e-09	0.00788558	RP5-884M6.1	RP5-884M6.1;CCDC71L;PIK3CG;CTB-30L5.1;PRKAR2B;HBP1;NAMPT;COG5	Platelet count;Serum levels of protein COCH	FLJ36031, PIK3CG;NR	CCDC71L - LINC02577
module41:7:106372219	41	7:106372219	rs342293	2.01805e-08	0.0258194	RP5-884M6.1	RP5-884M6.1;CCDC71L;PIK3CG;CTB-30L5.1;PRKAR2B;HBP1;COG5;NAMPT	Mean platelet volume;Platelet count;Mitochondrial DNA levels;Platelet aggregation;Mitochondrial DNA copy number;Platelet distribution width;White blood cell count	PIK3CG;FLJ36031, PIK3CG;intergenic;CTB-111H14.1;JMJD1C, REEP3;NR;	CCDC71L - LINC02577
module41:7:106372903	41	7:106372903	rs342296	2.08548e-08	0.026682	RP5-884M6.1	RP5-884M6.1;CCDC71L;PIK3CG;CTB-30L5.1;PRKAR2B;HBP1;COG5;NAMPT	Mean platelet volume;Platelet count	PIK3CG;NR	CCDC71L - LINC02577
module41:7:136642634	41	7:136642634	rs2350782	2.3922e-12	3.06063e-06	CHRM2	CHRM2;PTN;AC078842.4;AC078842.3;DGKI	Heart rate	CHRM2	CHRM2
module41:8:33665680	41	8:33665680	rs10503951	9.42013e-10	0.00120523	RP1-273G13.3	RP1-273G13.3;RP11-317N12.1;DUSP26;RNF122;MAK16;TTI2;RP11-431M3.1;RP1-84O15.2;RP11-431M3.2;FUT10;RP11-722E23.2	Immune response to smallpox vaccine (IL-6)	LOC388460	VENTXP5 - NA
module41:8:56791244	41	8:56791244	rs2271400	9.39362e-10	0.00120184	LYN	LYN;TGS1;RP11-446E9.2;TMEM68;RPS20;MOS;PLAG1;CHCHD7;RP11-140I16.3;SDR16C5	Sum basophil neutrophil counts;Myeloid white cell count;Granulocyte count;White blood cell count;Sum neutrophil eosinophil counts;Neutrophil count	LYN;NR	TGS1 - LYN
module41:8:61636887	41	8:61636887	rs35914442	0	0	CHD7	CHD7;RP11-91I20.1;RP11-91I20.2;RP11-91I20.3;AC022182.1;RAB2A;AC022182.3;CLVS1;RP11-163N6.2	Eosinophil percentage of white cells;Sum eosinophil basophil counts;Eosinophil counts	CHD7	CHD7
module41:8:61650831	41	8:61650831	rs7846314	0	0	CHD7	CHD7;RP11-91I20.1;RP11-91I20.2;RP11-91I20.3;AC022182.1;RAB2A;AC022182.3;CLVS1;RP11-163N6.2	Eosinophil counts;Eosinophil percentage of white cells;Granulocyte percentage of myeloid white cells;Sum basophil neutrophil counts;Neutrophil percentage of granulocytes;Myeloid white cell count;Granulocyte count;Monocyte percentage of white cells;White blood cell count;Sum neutrophil eosinophil counts;Neutrophil count;Basophil percentage of white cells;Lysoalkylphosphatidylcholine (O-24:1) levels	NR;CHD7;	CHD7
module41:8:61679038	41	8:61679038	rs13277976	0	0	CHD7	CHD7;RP11-91I20.1;RP11-91I20.2;RP11-91I20.3;AC022182.1;AC022182.3;RAB2A;CLVS1;RP11-163N6.2	Eosinophil counts	CHD7	CHD7
module41:8:126506694	41	8:126506694	rs112875651	1.56162e-10	0.000199797	RP11-136O12.2	RP11-136O12.2;TRIB1;RP11-697B24.1;NSMCE2;LINC00861;KIAA0196;SQLE	LDL cholesterol levels x long total sleep time interaction (2df test);Fasting apolipoprotein B;Fasting cholesterol esters in medium VLDL;Fasting phospholipid levels in small VLDL;Fasting total cholesterol in VLDL;Fasting total cholesterol in small VLDL;Fasting cholesterol esters in small VLDL;Fasting free cholesterol in small VLDL;Fasting total lipids in small VLDL;Triglycerides;Low density lipop…	AC091114.1;;NR;TRIB1, LOC100130231;RP11-136O12.2;TRIB1	TRIB1 - LINC00861
module41:8:126523523	41	8:126523523	rs4360309	0	0	RP11-136O12.2	RP11-136O12.2;TRIB1;RP11-697B24.1;LINC00861;NSMCE2;KIAA0196;RP11-622O11.4	LDL cholesterol levels x short total sleep time interaction (2df test);Triglycerides;Total cholesterol levels;Low density lipoprotein cholesterol levels;Basophil percentage of granulocytes;Basophil percentage of white cells	AC091114.1;NR;LINC00861, TRIB1;RP11-136O12.2	TRIB1 - NA
module41:8:128077146	41	8:128077146	rs77541621	3.43451e-08	0.0439419	PCAT2	PCAT2;RP11-255B23.4;CCAT1;PCAT1;RP11-382A18.2;RP11-351C8.1;POU5F1B	Prostate cancer;Hip index	NR;;PCAT2	PCAT1
module41:8:128106784	41	8:128106784	rs12682344	3.8215e-09	0.00488931	PCAT2	PCAT2;RP11-255B23.4;CCAT1;RP11-382A18.2;PCAT1;POU5F1B;RP11-351C8.1	Prostate cancer	SRRM1P1, POU5F1B	CASC19, PCAT1
module41:8:128106880	41	8:128106880	rs6983561	3.40808e-08	0.0436038	PCAT2	PCAT2;RP11-255B23.4;CCAT1;RP11-382A18.2;PCAT1;POU5F1B;RP11-351C8.1	Prostate cancer	NR	CASC19, PCAT1
module41:8:130613614	41	8:130613614	rs10098310	2.19455e-09	0.00280776	RP11-419K12.1	RP11-419K12.1;GSDMC;RP11-26E5.1;FAM49B;CCDC26;RP11-473O4.4;RP11-473O4.3;LINC00977;ASAP1	White blood cell count	MLZE, FAM49B	CCDC26
module41:8:130624105	41	8:130624105	rs1991866	1.24439e-10	0.00015921	RP11-419K12.1	RP11-419K12.1;GSDMC;RP11-26E5.1;FAM49B;CCDC26;RP11-473O4.4;RP11-473O4.3;LINC00977;ASAP1	Monocyte-lymphocyte ratio;Inflammatory bowel disease;Monocyte count;White blood cell count (monocyte);Ulcerative colitis;Red blood cell count;Mean spheric corpuscular volume;Mean corpuscular volume;CD34 on Hematopoietic Stem Cell	intergenic;NR;Intergenic;CCDC26;	CCDC26
module41:8:142337790	41	8:142337790	rs6986779	0	0	GPR20	GPR20;RP11-10J21.5;PTP4A3;RP11-10J21.3;SLC45A4;AC138647.1;DENND3;RP11-128L5.1	Sum basophil neutrophil counts;Myeloid white cell count;Granulocyte count;Neutrophil count;Sum neutrophil eosinophil counts	RP11-10J21.6	SLC45A4 - LINC01300
module41:9:113912553	41	9:113912553	rs10980797	2.28909e-09	0.00292871	RP11-202G18.1	RP11-202G18.1;OR2K2;KIAA0368;LPAR1;ZNF483;PTGR1;DNAJC25;DNAJC25-GNG10;MUSK	Waist-hip ratio;Monocyte count;Waist-to-hip ratio adjusted for BMI;Granulocyte percentage of myeloid white cells;Monocyte percentage of white cells;White blood cell count;Lymphocyte-to-monocyte ratio;Hip index;Hip circumference adjusted for BMI	NR;;LPAR1, MIR7702;RP11-202G18.1	RNY4P18 - MIR7702
module41:9:113953994	41	9:113953994	rs17207368	1.13065e-12	1.44658e-06	RP11-202G18.1	RP11-202G18.1;OR2K2;KIAA0368;LPAR1;ZNF483;PTGR1;DNAJC25;DNAJC25-GNG10;GNG10;C9orf84	Monocyte count;Granulocyte percentage of myeloid white cells;Monocyte percentage of white cells	RP11-202G18.1	RNY4P18 - MIR7702
module41:9:127009395	41	9:127009395	rs55793580	1.24323e-08	0.0159062	NEK6	NEK6;PSMB7;GPR144;NR5A1;LHX2;RP11-10J18.3;NR6A1	Monocyte count;Granulocyte percentage of myeloid white cells;Monocyte percentage of white cells	intergenic	NA - NEK6
module41:9:135860412	41	9:135860412	rs73660574	3.38951e-08	0.0433661	GFI1B	GFI1B;GTF3C5;CEL;TSC1;C9orf9;RALGDS;GBGT1;OBP2B;AK8;GTF3C4;SURF6;MED22;RPL7A;SURF1;SURF2;SURF4;C9orf96;DDX31;BARHL1;REXO4;ADAMTS13;CACFD1;SLC2A6	Red cell distribution width;Immature fraction of reticulocytes;Mean corpuscular volume;Mean corpuscular hemoglobin;Mean reticulocyte volume;Mean spheric corpuscular volume	GFI1B	GFI1B
module41:10:959111	41	10:959111	rs12264390	0	0	AL359878.1	AL359878.1;GTPBP4;LARP4B;IDI2;IDI1;WDR37;RP11-164C1.2;RP11-809C18.4;LINC00200;PRR26;ADARB2	Sum eosinophil basophil counts	LARP4B	LARP4B
module41:10:28780373	41	10:28780373	rs2998286	5.75955e-09	0.00736889	WAC	WAC;RP11-351M16.3;BAMBI;RP11-478H13.1;LINC00837;RP11-478H13.3;C10orf126;MPP7;RP11-218D6.4	Eosinophil counts;Basophil count;Sum eosinophil basophil counts;Sum neutrophil eosinophil counts;Granulocyte count;Sum basophil neutrophil counts;Neutrophil count;White blood cell count	RP11-351M16.3;NR	LINC02652
module41:10:94436851	41	10:94436851	rs7911264	2.54122e-10	0.000325129	HHEX	HHEX;KIF11;EXOC6;IDE;CYP26C1;MARCH5;CYP26A1	Inflammatory bowel disease	intergenic;HHEX, IDE, KIF11	EIF2S2P3 - HHEX
module41:10:94450233	41	10:94450233	rs9420589	2.02173e-09	0.00258665	HHEX	HHEX;KIF11;EXOC6;IDE;CYP26C1;CYP26A1;MARCH5	Calcium levels	NR	HHEX
module41:10:99136403	41	10:99136403	rs61863818	1.88738e-15	2.41475e-09	RRP12	RRP12;AL355490.1;FRAT2;PGAM1;FRAT1;EXOSC1;ZDHHC16;MMS19;UBTD1;ARHGAP19;ANKRD2;HOGA1;PI4K2A;PI4K2A;C10orf62;MORN4;AVPI1;MARVELD1;ZFYVE27;ARHGAP19-SLIT1;SLIT1;SFRP5;C10orf12;LINC00866;GOLGA7B;CRTAC1;GOLGA7B	Monocyte percentage of white cells	RRP12	RRP12
module41:10:99144154	41	10:99144154	rs11189181	0	0	RRP12	RRP12;AL355490.1;PGAM1;EXOSC1;FRAT2;ZDHHC16;FRAT1;MMS19;UBTD1;ARHGAP19;ANKRD2;HOGA1;PI4K2A;PI4K2A;C10orf62;MORN4;AVPI1;MARVELD1;ZFYVE27;SFRP5;ARHGAP19-SLIT1;SLIT1;C10orf12;LINC00866;GOLGA7B;CRTAC1;GOLGA7B	Monocyte count	RRP12	RRP12
module41:11:306920	41	11:306920	rs7115703	1.49004e-08	0.0190639	IFITM2	IFITM2;IFITM1;IFITM5;IFITM3;RP11-326C3.14;ATHL1;RP11-326C3.13;RP11-326C3.12;RP11-326C3.15;NLRP6;B4GALNT4;PSMD13;PKP3;SIRT3;SIGIRR;RIC8A;ODF3;ANO9;SCGB1C1;BET1L;PTDSS2;LINC01001;RP11-304M2.6;RNH1;HRAS;LRRC56;C11orf35;RASSF7;MIR210HG;PHRF1;IRF7;CDHR5;SCT;DRD4;DEAF1;EPS8L2;TMEM80;TALDO1;PDDC1;AP006621.5;CEND1;SLC25A22;PIDD	Granulocyte percentage of myeloid white cells;Monocyte percentage of white cells;White blood cell count	IFITM2, RP11-326C3.4	IFITM2
module41:11:2858546	41	11:2858546	rs2237897	5.45232e-10	0.000697582	CDKN1C	CDKN1C;SLC22A18AS;SLC22A18;PHLDA2;NAP1L4;AC131971.1;CARS;OSBPL5;MRGPRG;MRGPRE;KCNQ1;TRPM5;TSSC4;CD81	Body mass index;Type 2 diabetes;Glucose homeostasis traits;Glucose levels;Hemoglobin A1c levels;Weight;Type 1 diabetes;Medication use (drugs used in diabetes)	KCNQ1;NR;	KCNQ1, KCNQ1
module41:11:2891965	41	11:2891965	rs2239897	9.15195e-10	0.00117092	CDKN1C	CDKN1C;SLC22A18AS;SLC22A18;PHLDA2;NAP1L4;AC131971.1;CARS;OSBPL5;MRGPRG;MRGPRE;KCNQ1;TRPM5;ZNF195;TSSC4;CD81	Plateletcrit	KCNQ1DN	KCNQ1DN, KCNQ1DN
module41:11:22105030	41	11:22105030	rs11026407	1.04364e-08	0.0133526	CTD-2019O4.1	CTD-2019O4.1;ANO5;SLC17A6;CTD-2140G10.1;RP11-34N19.1	Plasma thyroid-stimulating hormone levels	ANO5	ANO5
module41:11:76281593	41	11:76281593	rs2212434	1.73352e-08	0.0221791	RP11-672A2.6	RP11-672A2.6;RP11-672A2.5;RP11-672A2.4;LRRC32;RP11-672A2.3;C11orf30;RP11-111M22.3;RP11-672A2.1;RP11-111M22.2;TSKU;PRKRIR;ACER3;RP11-619A14.3;WNT11;B3GNT6;CAPN5	Atopic dermatitis;Inflammatory skin disease;Food allergy;Ulcerative colitis vs rheumatoid arthritis (ordinary least squares (OLS))	C11orf30, LRRC32;C11orf30	EMSY - LINC02757
module41:11:113984109	41	11:113984109	rs238914	2.88815e-09	0.00369516	ZBTB16	ZBTB16;HTR3A;NNMT;HTR3B;C11orf71;RBM7;RP11-212D19.4;USP28;REXO2;CLDN25;ZW10;NXPE1;TMPRSS5;NXPE4	Myeloid white cell count;White blood cell count;Sum neutrophil eosinophil counts;Granulocyte count;Sum basophil neutrophil counts;Neutrophil count;Lymphocyte counts	ZBTB16;NR	ZBTB16
module41:12:10560957	41	12:10560957	rs2617170	1.79521e-08	0.0229683	KLRC4	KLRC4;NKG2-E;KLRC3;KLRC2;KLRC1;KLRC4-KLRK1;KLRK1;RP11-277P12.9;RP11-277P12.10;EIF2S3L;RP11-291B21.2;KLRD1;GABARAPL1;MAGOHB;STYK1;TMEM52B;OLR1;YBX3;CLEC7A;CLEC1A;RP13-81N3.2;CLEC9A;TAS2R7;TAS2R8;CLEC12B;TAS2R9;PRR4;TAS2R10;CLEC1B;CLEC12A;AC091814.3;AC091814.2;PRH1;TAS2R13	Behcet's disease;Aspartate aminotransferase levels;Non-albumin protein levels	KLRC4;NR	KLRC4-KLRK1, KLRC4
module41:12:51060350	41	12:51060350	rs2731439	0	0	ATF1	ATF1;DIP2B;TMPRSS12;METTL7A;LARP4;HIGD1C;SLC11A2;FAM186A;AC140061.12;LETMD1;CSRNP2;TFCP2;LIMA1	Fibrinogen levels	DIP2B	DIP2B
module41:12:51134741	41	12:51134741	rs7968440	0	0	ATF1	ATF1;TMPRSS12;METTL7A;HIGD1C;DIP2B;SLC11A2;LETMD1;CSRNP2;LARP4;TFCP2;FAM186A;AC140061.12;POU6F1;AC139768.1;DAZAP2	Fibrinogen;Brain morphology (MOSTest);Cortical thickness;Vertex-wise cortical thickness	DIP2B;LIMA1, FAM186A, LARP4, DIP2B, ATF1;NR	DIP2B
module41:12:54685880	41	12:54685880	rs35979828	0	0	NFE2	NFE2;COPZ1;HNRNPA1;CBX5;GPR84;ZNF385A;ITGA5;SMUG1;RP11-834C11.10;RP11-753H16.4;RP11-834C11.11;GTSF1;RP11-834C11.4;NCKAP1L;RP11-834C11.6;RP11-834C11.3;HOXC4;PDE1B;HOXC5;AC012531.25;HOXC4;HOXC8;PPP1R1A;HOXC9;HOXC6;RP11-834C11.12;HOXC10;HOXC11;AC012531.23;HOXC12;LACRT;DCD;HOXC13;RP11-850F7.7	Red cell distribution width;Mean corpuscular volume;Eosinophil counts;Mean platelet volume;Monocyte count;Mean corpuscular hemoglobin;Monocyte percentage of white cells;Granulocyte percentage of myeloid white cells;Eosinophil percentage of white cells;Mean spheric corpuscular volume;Mitochondrial DNA levels;Mean reticulocyte volume;Serum levels of protein COCH;Serum levels of protein NOG;Red bloo…	NFE2;RP11-968A15.8;NR;	HNRNPA1 - NFE2
module41:12:54687232	41	12:54687232	rs10506328	8.81049e-10	0.00112723	NFE2	NFE2;COPZ1;HNRNPA1;CBX5;GPR84;ZNF385A;ITGA5;SMUG1;RP11-834C11.10;RP11-753H16.4;RP11-834C11.11;GTSF1;RP11-834C11.4;NCKAP1L;RP11-834C11.6;RP11-834C11.3;HOXC4;PDE1B;HOXC5;AC012531.25;HOXC4;PPP1R1A;HOXC8;HOXC9;HOXC6;RP11-834C11.12;HOXC10;HOXC11;AC012531.23;LACRT;HOXC12;DCD;HOXC13;RP11-850F7.7	Mean platelet volume	NR;COPZ1, NFE2	NFE2
module41:12:111708458	41	12:111708458	rs1265564	0	0	FAM109A	FAM109A;RP3-473L9.4;SH2B3;ATXN2;CUX2;RP1-46F2.3;RP1-46F2.2;MYL2;BRAP;ACAD10;CCDC63;RP1-74B13.2;RP11-162P23.2;ALDH2	Mean arterial pressure x alcohol consumption interaction (2df test);Parental longevity (combined parental attained age, Martingale residuals);Systolic blood pressure x alcohol consumption interaction (2df test);Type 1 diabetes;Diastolic blood pressure x depressive symptoms interaction (2df test);Hair color	CUX2;NR;	CUX2
module41:12:111833788	41	12:111833788	rs10774624	0	0	SH2B3	SH2B3;RP3-473L9.4;FAM109A;ATXN2;BRAP;ACAD10;RP11-162P23.2;CUX2;ALDH2;RP3-462E2.3;MAPKAPK5-AS1;RP1-46F2.3;MAPKAPK5;RP1-46F2.2;MYL2	Rheumatoid arthritis;Vitiligo;Systolic blood pressure;Intraocular pressure;Preeclampsia (maternal genotype effect);Monokine induced by gamma interferon levels;Interferon gamma-induced protein 10 levels;Interleukin-27 levels;C-X-C motif chemokine 16 levels;Glycated hemoglobin levels;Peripheral artery disease in non diabetes;Eosinophil counts	SH2B3, PTPN11;SH2B3, ATXN2;SH2B3;SHB3/ATXN2;;NR	LINC02356
module41:12:111847740	41	12:111847740	rs3803170	1.72594e-10	0.000220821	SH2B3	SH2B3;RP3-473L9.4;ATXN2;FAM109A;BRAP;ACAD10;RP11-162P23.2;ALDH2;CUX2;RP3-462E2.3;MAPKAPK5-AS1;MAPKAPK5;RP1-46F2.3;RP1-46F2.2;RP3-462E2.5;MYL2	Mean corpuscular hemoglobin	SH2B3	SH2B3
module41:12:111862575	41	12:111862575	rs11065898	4.54969e-13	5.82098e-07	SH2B3	SH2B3;ATXN2;RP3-473L9.4;FAM109A;BRAP;ACAD10;RP11-162P23.2;ALDH2;RP3-462E2.3;CUX2;MAPKAPK5-AS1;MAPKAPK5;RP3-462E2.5;RP1-46F2.3;RP1-46F2.2	Ankylosing spondylitis;Hip circumference adjusted for BMI	SH2B3	SH2B3
module41:12:111865049	41	12:111865049	rs7310615	0	0	SH2B3	SH2B3;ATXN2;RP3-473L9.4;FAM109A;BRAP;ACAD10;RP11-162P23.2;ALDH2;RP3-462E2.3;CUX2;MAPKAPK5-AS1;MAPKAPK5;RP3-462E2.5;RP1-46F2.3;RP1-46F2.2	HDL cholesterol levels x alcohol consumption (drinkers vs non-drinkers) interaction (2df);LDL cholesterol levels x alcohol consumption (drinkers vs non-drinkers) interaction (2df);LDL cholesterol levels x alcohol consumption (regular vs non-regular drinkers) interaction (2df);Mean arterial pressure x alcohol consumption interaction (2df test);Mean arterial pressure x alcohol consumption (light vs…	SH2B3;NR;SH2B3, ATXN2;	SH2B3
module41:12:111884608	41	12:111884608	rs3184504	0	0	ATXN2	ATXN2;SH2B3;RP3-473L9.4;FAM109A;BRAP;ACAD10;RP11-162P23.2;ALDH2;RP3-462E2.3;MAPKAPK5-AS1;MAPKAPK5;CUX2;RP3-462E2.5;TMEM116;RP1-46F2.3	Parental longevity (father's age at death);Low density lipoprotein cholesterol levels;Colorectal cancer;Diastolic blood pressure;Glaucoma (multi-trait analysis);Small vessel stroke (CCSp classification);Small vessel stroke (CCS or TOAST classification);Intraocular pressure;Hemoglobin levels;HDL cholesterol levels;Apolipoprotein A1 levels;Type 1 diabetes autoantibodies in high risk HLA genotype in…	SH2B3, ATXN2;NR;SH2B3;ATXN2, SH2B3;CUX2, BRAP, ACAD10, SH2B3;SH2B3, CUX2, BRAP, ACAD10;SH2B3, ATXN2, LOC100101246, BRAP, NAA25, C12orf51, PTPN11;	SH2B3, ATXN2
module41:12:111887659	41	12:111887659	rs739496	3.82354e-08	0.0489192	ATXN2	ATXN2;SH2B3;RP3-473L9.4;FAM109A;BRAP;ACAD10;RP11-162P23.2;ALDH2;RP3-462E2.3;MAPKAPK5-AS1;MAPKAPK5;CUX2;RP3-462E2.5;TMEM116;RP1-46F2.3	Platelet count;Adolescent idiopathic scoliosis;Primary biliary cholangitis	SH2B3;NR;	ATXN2, SH2B3
module41:12:111904371	41	12:111904371	rs4766578	0	0	ATXN2	ATXN2;SH2B3;RP3-473L9.4;FAM109A;BRAP;ACAD10;RP11-162P23.2;ALDH2;RP3-462E2.3;MAPKAPK5-AS1;MAPKAPK5;RP3-462E2.5;CUX2;TMEM116	Smoking initiation (ever regular vs never regular);Birth weight;Heart failure;Smoking initiation;Coronary artery disease;Vitiligo;Smoking status (ever vs never smokers);Immature fraction of reticulocytes;High light scatter reticulocyte count;Reticulocyte fraction of red cells;Sj√∂gren's syndrome;High light scatter reticulocyte percentage of red cells;HDL cholesterol;Reaction time;Tumor necrosis f…	ATXN2;NR;SH2B3;	ATXN2
module41:12:111910219	41	12:111910219	rs10774625	0	0	ATXN2	ATXN2;SH2B3;RP3-473L9.4;FAM109A;BRAP;ACAD10;RP11-162P23.2;ALDH2;RP3-462E2.3;MAPKAPK5-AS1;MAPKAPK5;RP3-462E2.5;CUX2;TMEM116	Estimated glomerular filtration rate;Coronary artery disease (myocardial infarction, percutaneous transluminal coronary angioplasty, coronary artery bypass grafting, angina or chromic ischemic heart disease);Glycated hemoglobin levels;Parental longevity (father's age at death or father's attained age);Hypertension;Systemic lupus erythematosus;Hypothyroidism;Retinal vascular caliber;Left ventricle…	ATXN2;SH2B3;NR;SH2B3, ATXN2, PTPN11;SH2B3, ATXN2;ATXN2, SH2B3, BRAP;	ATXN2
module41:12:111973358	41	12:111973358	rs597808	0	0	ATXN2	ATXN2;BRAP;SH2B3;ACAD10;RP3-473L9.4;FAM109A;RP11-162P23.2;ALDH2;RP3-462E2.3;MAPKAPK5-AS1;MAPKAPK5;RP3-462E2.5;TMEM116;ERP29;NAA25	Gastroesophageal reflux disease;Diastolic blood pressure x alcohol consumption interaction (2df test);Systolic blood pressure x alcohol consumption interaction (2df test);Smoking status (ever vs never smokers);Apolipoprotein B levels;LDL cholesterol levels;Low density lipoprotein cholesterol levels;Hematocrit;Hemoglobin concentration;Hypothyroidism;Colorectal cancer or advanced adenoma;Systemic l…	ATXN2, BRAP, SH2B3;ATXN2;;ATXN2/SH2B3;SH2B3;NR	ATXN2
module41:12:112007756	41	12:112007756	rs653178	0	0	BRAP	BRAP;ACAD10;ATXN2;SH2B3;RP11-162P23.2;ALDH2;RP3-473L9.4;FAM109A;RP3-462E2.3;MAPKAPK5-AS1;MAPKAPK5;RP3-462E2.5;TMEM116;ERP29;NAA25	Mean arterial pressure;Eosinophil percentage of white cells;Myocardial infarction;Eosinophil counts;Chronic kidney disease;Diastolic blood pressure;Blood pressure;Celiac disease;Celiac disease or Rheumatoid arthritis;Urate levels;Thyroid peroxidase antibody positivity;Thyroid peroxidase antibody levels;Peripheral artery disease;Type 1 diabetes;Alopecia areata;Allergic disease (asthma, hay fever o…	ATXN2, SH2B3;ATXN2;SH2B3;SH2B3, ATXN2;ATXN2, PTPN11;ATXN2, SH2B3, LNK;NR;SH2B3, ALDH2, ATXN2;SH2B3, BRAP, ACAD10, ALDH2, TMEM116, NAA25, ATXN2, MAPKAPK5, ERP29, RP11-162P23.2;	ATXN2
module41:12:112023067	41	12:112023067	rs11065961	2.22045e-16	2.84089e-10	BRAP	BRAP;ACAD10;ATXN2;RP11-162P23.2;SH2B3;ALDH2;RP3-473L9.4;FAM109A;RP3-462E2.3;MAPKAPK5-AS1;MAPKAPK5;RP3-462E2.5;TMEM116;ERP29;NAA25	Platelet distribution width;Plateletcrit;Concentration of large LDL particles;Triglycerides to total lipids ratio in small VLDL	ATXN2;	ATXN2
module41:12:112059557	41	12:112059557	rs11065979	0	0	BRAP	BRAP;ACAD10;RP11-162P23.2;ALDH2;ATXN2;RP3-462E2.3;SH2B3;MAPKAPK5-AS1;MAPKAPK5;RP3-473L9.4;FAM109A;RP3-462E2.5;TMEM116;ERP29;NAA25	Mean arterial pressure x alcohol consumption interaction (2df test);Diastolic blood pressure x alcohol consumption (light vs heavy) interaction (2df test);Mean arterial pressure x alcohol consumption (light vs heavy) interaction (2df test);Parental longevity (combined parental attained age, Martingale residuals);Diastolic blood pressure;Diastolic blood pressure x alcohol consumption interaction (…	BRAP;NR;SH2B3, ATXN2;SH2B3, BRAP, ALDH2;Intergenic;ATXN2, BRAP;intergenic;BRAP, MAPKAPK5;ATXN2, BRAP, SH2B3;ATXN2;	ATXN2-AS - BRAP
module41:12:112072424	41	12:112072424	rs11065987	0	0	BRAP	BRAP;ACAD10;RP11-162P23.2;ALDH2;RP3-462E2.3;ATXN2;MAPKAPK5-AS1;MAPKAPK5;SH2B3;RP3-462E2.5;RP3-473L9.4;FAM109A;TMEM116;ERP29;NAA25;TRAFD1	Low density lipoprotein cholesterol levels;Hemoglobin levels;Total cholesterol levels;Body mass index;Hematocrit;Hemoglobin;Cholesterol, total;LDL cholesterol;Coronary artery disease or large artery stroke;Tetralogy of Fallot;Coronary artery disease or ischemic stroke;Asthma;Primary biliary cholangitis;High density lipoprotein cholesterol levels;Cancer	NR;ALDH2;BRAP;SH2B3;TRAFD1;SH2B3, ATXN2;PTPN11;CUX2, FAM109A, SH2B3, ATXN2, ACAD10, ALDH2, MAPKAPK5-AS1, MAPKAPK5, ADAM1A, TMEM116, ERP29, NAA25, TRAFD1;ATXN2, SH2B3, TRAFD1, ALDH2	ATXN2-AS - BRAP
module41:12:112190438	41	12:112190438	rs6490294	1.39169e-08	0.0178056	RP11-162P23.2	RP11-162P23.2;ALDH2;RP3-462E2.3;ACAD10;MAPKAPK5-AS1;MAPKAPK5;BRAP;RP3-462E2.5;TMEM116;ERP29;NAA25;ATXN2;SH2B3;TRAFD1;RP3-473L9.4;FAM109A;HECTD4	Platelet count	ACAD10;NR	ACAD10
module41:12:112233018	41	12:112233018	rs10744777	0	0	RP3-462E2.3	RP3-462E2.3;ALDH2;RP11-162P23.2;MAPKAPK5-AS1;MAPKAPK5;RP3-462E2.5;ACAD10;TMEM116;BRAP;ERP29;NAA25;TRAFD1;ATXN2;HECTD4;SH2B3;RP3-473L9.4;FAM109A	Ischemic stroke;Ischemic stroke (small artery occlusion);Descending thoracic aortic diameter	ALDH2;	ALDH2
module41:12:112486818	41	12:112486818	rs17696736	0	0	NAA25	NAA25;ERP29;TRAFD1;HECTD4;TMEM116;RP3-462E2.5;MAPKAPK5;MAPKAPK5-AS1;RP3-462E2.3;ALDH2;RP11-162P23.2;RPL6;ACAD10;PTPN11;BRAP	Mean arterial pressure x alcohol consumption interaction (2df test);Diastolic blood pressure x alcohol consumption interaction (2df test);Parental longevity (combined parental attained age, Martingale residuals);Estimated glomerular filtration rate;Systolic blood pressure x alcohol consumption interaction (2df test);Low density lipoprotein cholesterol levels;Total cholesterol levels;Mean arterial…	NAA25;NR;C12orf30;SH2B3;;SH2B3, TRAFD1, PTPN11, LNK	NAA25
module41:12:112521448	41	12:112521448	rs4767364	3.74922e-12	4.79684e-06	TRAFD1	TRAFD1;NAA25;ERP29;HECTD4;TMEM116;RP3-462E2.5;MAPKAPK5;MAPKAPK5-AS1;RP3-462E2.3;ALDH2;RPL6;RP11-162P23.2;PTPN11;ACAD10;BRAP;RPH3A	Oral cavity and pharyngeal cancer	ALDH2	NAA25
module41:12:112830579	41	12:112830579	rs7314031	2.72486e-09	0.00348625	RPL6	RPL6;PTPN11;RPH3A;HECTD4;TRAFD1;NAA25;ERP29;TMEM116;RP3-462E2.5	Reticulocyte count;Reticulocyte fraction of red cells	intergenic	HECTD4 - RPL6
module41:12:112871372	41	12:112871372	rs11066301	0	0	PTPN11	PTPN11;RPL6;RPH3A;HECTD4;TRAFD1;NAA25;ERP29;OAS1	Peripheral artery disease;Systemic seropositive rheumatic diseases (Systemic sclerosis or systemic lupus erythematosus or rheumatoid arthritis or idiopathic inflammatory myopathies);Mean arterial pressure;Hematological parameters;Eosinophil counts;Platelet count;Medication use (beta blocking agents);Alanine aminotransferase levels;Apolipoprotein A1 levels;Serum albumin levels;Cystatin C plasma le…	PTPN11;NR;	PTPN11
module41:13:40974023	41	13:40974023	rs77526211	0	0	LINC00598	LINC00598;RP11-172E9.2;AL133318.1;FOXO1;LINC00332;MRPS31;SLC25A15	Monocyte percentage of white cells;Granulocyte percentage of myeloid white cells;Monocyte count;Lymphocyte-to-monocyte ratio	intergenic;	LINC00598
module41:13:40975937	41	13:40975937	rs6563831	1.0706e-08	0.0136975	LINC00598	LINC00598;RP11-172E9.2;AL133318.1;FOXO1;LINC00332;MRPS31;SLC25A15	Neutrophil percentage of white cells	intergenic	LINC00598
module41:13:41160270	41	13:41160270	rs9532563	0	0	FOXO1	FOXO1;AL133318.1;LINC00598;MRPS31;SLC25A15;RP11-172E9.2;ELF1;LINC00332;WBP4	Mean corpuscular volume;Mean corpuscular hemoglobin	FOXO1;NR;	FOXO1
module41:13:41216534	41	13:41216534	rs4325427	0	0	FOXO1	FOXO1;MRPS31;AL133318.1;SLC25A15;LINC00598;ELF1;RP11-172E9.2;WBP4;LINC00332;KBTBD6	Monocyte count;Monocyte percentage of white cells;Granulocyte percentage of myeloid white cells	FOXO1	FOXO1
module41:13:41254104	41	13:41254104	rs9549260	0	0	MRPS31	MRPS31;SLC25A15;FOXO1;AL133318.1;LINC00598;ELF1;RP11-172E9.2;WBP4;KBTBD6;LINC00332	Red blood cell count;Hemoglobin concentration;Hematocrit	intergenic;NR;	FOXO1 - MIR320D1
module41:13:41347517	41	13:41347517	rs9315786	4.60743e-13	5.89484e-07	SLC25A15	SLC25A15;MRPS31;ELF1;FOXO1;AL133318.1;WBP4;LINC00598;KBTBD6;KBTBD7;RP11-172E9.2;MTRF1	Neutrophil percentage of granulocytes	MRPS31	MRPS31 - SLC25A15
module41:13:113752831	41	13:113752831	rs10665	1.39105e-08	0.0177974	AL137002.1	AL137002.1;F7;F10;PROZ;PCID2;CUL4A;RP11-120K24.3;LAMP1;MCF2L;GRTP1;ADPRHL1;DCUN1D2;TMCO3;ATP11A;C13orf35;TFDP1	End-stage coagulation;Blood protein levels;Fibrinogen levels or factor VII levels or factor XI levels or tissue plasminogen activator levels (pleiotropy)	F7/F10;NR	MCF2L
module41:13:113753164	41	13:113753164	rs2181540	8.41702e-09	0.0107689	AL137002.1	AL137002.1;F7;F10;PROZ;PCID2;CUL4A;RP11-120K24.3;LAMP1;MCF2L;GRTP1;ADPRHL1;DCUN1D2;TMCO3;ATP11A;C13orf35;TFDP1	End-stage coagulation	F7/F10	MCF2L
module41:14:23589057	41	14:23589057	rs2239633	1.88738e-15	2.41475e-09	CEBPE	CEBPE;SLC7A8;C14orf119;ACIN1;C14orf164;CDH24;PSMB11;PSMB5;C14orf93;AJUBA;HOMEZ;RP11-298I3.5;HAUS4;PPP1R3E;BCL2L2;BCL2L2-PABPN1;PRMT5;PABPN1;AL049829.1;RBM23;SLC22A17;EFS;REM2;LRP10;IL25;CMTM5;MYH6;MMP14;MRPL52;MYH7;AL135998.1;SLC7A7;NGDN;OXA1L;ZFHX2;THTPA;AP1G2;JPH4;OR6J1	Acute lymphoblastic leukemia (childhood);Acute lymphoblastic leukemia (B-cell precursor);Eosinophil percentage of white cells;Eosinophil counts;Eosinophil percentage of granulocytes;Acute lymphoblastic leukemia in childhood (B cell precursor)	CEBPE;NR;	CEBPE - SLC7A8
module41:14:23589349	41	14:23589349	rs2239630	0	0	CEBPE	CEBPE;SLC7A8;C14orf119;ACIN1;C14orf164;CDH24;PSMB11;PSMB5;C14orf93;AJUBA;HOMEZ;RP11-298I3.5;HAUS4;PPP1R3E;BCL2L2;BCL2L2-PABPN1;PRMT5;PABPN1;AL049829.1;RBM23;SLC22A17;EFS;REM2;LRP10;IL25;CMTM5;MYH6;MMP14;MRPL52;MYH7;AL135998.1;SLC7A7;NGDN;OXA1L;ZFHX2;THTPA;AP1G2;JPH4;OR6J1	B-cell acute lymphoblastic leukaemia;Monocyte count;Basophil count;Neutrophil percentage of granulocytes;Sum eosinophil basophil counts;Monocyte percentage of white cells;Granulocyte percentage of myeloid white cells;Neutrophil percentage of white cells;Basophil percentage of white cells;Lymphocyte-to-monocyte ratio	CEBPE;NR;	CEBPE - SLC7A8
module41:14:35559126	41	14:35559126	rs2038255	6.10754e-11	7.81412e-05	PPP2R3C	PPP2R3C;KIAA0391;KIAA0391;FAM177A1;SRP54;PSMA6;RP11-561B11.3;NFKBIA;BAZ1A;RP11-561B11.6;CFL2;INSM2;RALGAPA1	Lymphocyte counts	PPP2R3C, FAM177A1	PPP2R3C, FAM177A1
module41:14:35572163	41	14:35572163	rs111778408	0	0	PPP2R3C	PPP2R3C;KIAA0391;KIAA0391;FAM177A1;SRP54;PSMA6;RP11-561B11.3;NFKBIA;RP11-561B11.6;BAZ1A;CFL2;INSM2;RALGAPA1	Monocyte percentage of white cells	PPP2R3C, FAM177A1	PPP2R3C, FAM177A1
module41:14:69179971	41	14:69179971	rs10138752	3.33129e-11	4.26213e-05	ZFP36L1	ZFP36L1;ACTN1;DCAF5;RP11-363J20.1;EXD2	Sum basophil neutrophil counts;Myeloid white cell count;Sum neutrophil eosinophil counts;Granulocyte count;White blood cell count;Neutrophil count	RAD51B;NR	RAD51B
module41:14:100882405	41	14:100882405	rs10144321	2.85016e-12	3.64656e-06	WDR25	WDR25;WARS;SLC25A47;BEGAIN;CTD-2062F14.3;RP11-638I2.6;SLC25A29;YY1;LINC00523;RP11-566J3.2;DEGS2;DLK1;RP11-566J3.4;MEG3;AL117190.2;RP11-436M15.3;EVL;RTL1;AL117190.3;MEG8	Menarche (age at onset)	DLK1, WDR25	WDR25
module41:15:41787972	41	15:41787972	rs1655557	9.73133e-12	1.24505e-05	ITPKA	ITPKA;LTK;RPAP1;TYRO3;RTF1;NDUFAF1;RP11-380D11.2;MGA;NUSAP1;OIP5;CHP1;RP11-107F6.3;MAPKBP1;AC073657.1;EXD1;PLA2G4B;JMJD7;JMJD7-PLA2G4B;SPTBN5;RP11-23P13.7;EHD4;PLA2G4E	Lymphocyte percentage of white cells	ITPKA	ITPKA
module41:15:68036852	41	15:68036852	rs12593813	1.7597e-13	2.2514e-07	SKOR1	SKOR1;RP11-34F13.2;MAP2K5;RP11-502I4.3;C15orf61;PIAS1;IQCH-AS1;CALML4;RP11-315D16.2;CLN6;IQCH	Restless legs syndrome	MAP2K5, LBXCOR1;MAP2K5, SKOR1	MAP2K5
module41:15:68077168	41	15:68077168	rs16951275	2.81204e-09	0.00359779	SKOR1	SKOR1;RP11-34F13.2;MAP2K5;RP11-502I4.3;C15orf61;PIAS1;IQCH-AS1;CALML4;RP11-315D16.2;CLN6;RP11-315D16.4;FEM1B	Body mass index;Body mass index (joint analysis main effects and smoking interaction);BMI (adjusted for smoking behaviour);BMI in non-smokers	MAP2K5;NR	MAP2K5
module41:15:70589272	41	15:70589272	rs12148337	3.39213e-09	0.00433997	RP11-543G18.1	RP11-543G18.1;AC011648.1;RP11-96C21.1;TLE3;UACA;RP11-138H8.2;LINC00593;RP11-19J5.2	Schizophrenia	intergenic;NR;TLE3
module41:15:80255209	41	15:80255209	rs2562754	4.72667e-10	0.000604741	BCL2A1	BCL2A1;C15ORF37;C15orf37;ST20;ZFAND6;ST20-MTHFS;RP11-38G5.4;MTHFS;RP11-38G5.2;FAH;RP11-2E17.2;RP11-2E17.1;LINC00927;RP11-210M15.2;ARNT2	Eosinophil percentage of granulocytes;Eosinophil counts	BCL2A1	BCL2A1
module41:15:80260014	41	15:80260014	rs8026803	2.20838e-11	2.82545e-05	BCL2A1	BCL2A1;C15ORF37;C15orf37;ST20;ZFAND6;ST20-MTHFS;RP11-38G5.4;MTHFS;RP11-38G5.2;FAH;RP11-2E17.2;RP11-2E17.1;LINC00927;RP11-210M15.2;ARNT2	Eosinophil counts;Eosinophil percentage of white cells;Monocyte count;Lymphocyte-to-monocyte ratio	BCL2A1;	BCL2A1
module41:16:28490517	41	16:28490517	rs151181	2.14111e-08	0.0273939	CLN3	CLN3;CLN3;APOBR;IL27;NPIPB7;RP11-57A19.5;NUPR1;CCDC101;EIF3CL;SULT1A2;SULT1A1;NPIPB6;NPIPB8;SBK1;RP11-57A19.2;EIF3C;NPIPB9;RP11-1348G14.4;ATXN2L;TUFM;SH2B1;XPO6;ATP2A1;RABEP2;CD19;NFATC2IP;SPNS1	Bipolar disorder or body mass index;Crohn's disease	NPIPL1-CLN3;IL27, SH2B1, EIF3C, LAT, CD19	CLN3
module41:16:28517709	41	16:28517709	rs26528	2.49311e-09	0.00318974	IL27	IL27;APOBR;NUPR1;CLN3;CLN3;CCDC101;NPIPB7;RP11-57A19.5;SULT1A2;SULT1A1;EIF3CL;NPIPB8;NPIPB6;EIF3C;SBK1;RP11-57A19.2;NPIPB9;RP11-1348G14.4;ATXN2L;TUFM;SH2B1;ATP2A1;RABEP2;XPO6;CD19;NFATC2IP;SPNS1;LAT	Chronic inflammatory diseases (ankylosing spondylitis, Crohn's disease, psoriasis, primary sclerosing cholangitis, ulcerative colitis) (pleiotropy);Inflammatory bowel disease;Ulcerative colitis;Crohn's disease	IL27;RABEP2, SULT1A1, SULT1A2, NUPR1, IL27, EIF3C;NR	IL27
module41:16:28539848	41	16:28539848	rs4788084	1.9984e-15	2.5568e-09	NUPR1	NUPR1;CCDC101;IL27;APOBR;CLN3;CLN3;SULT1A2;NPIPB7;RP11-57A19.5;SULT1A1;NPIPB8;EIF3CL;EIF3C;NPIPB6;NPIPB9;SBK1;RP11-57A19.2;RP11-1348G14.4;ATXN2L;TUFM;SH2B1;ATP2A1;RABEP2;CD19;NFATC2IP;XPO6;SPNS1;LAT	Alcohol consumption (drinks per week);Type 1 diabetes	NUPR1;IL27	IL27 - NUPR1
module41:16:85966683	41	16:85966683	rs13332649	2.76742e-10	0.000354069	RP11-542M13.3	RP11-542M13.3;IRF8;RP11-542M13.2;COX4I1;RP11-805I24.1;EMC8;RP11-805I24.4;C16orf74;GINS2;RP11-805I24.3;LINC01082;RP11-514D23.3;LINC01081;GSE1;CTD-2542L18.1;RP11-118F19.1;RP11-514D23.1;LINC00917;RP11-158I3.3	Systemic lupus erythematosus	IRF8	IRF8 - LINC02132
module41:16:85972612	41	16:85972612	rs11644034	3.57838e-09	0.00457826	RP11-542M13.3	RP11-542M13.3;IRF8;RP11-542M13.2;COX4I1;RP11-805I24.1;EMC8;RP11-805I24.4;C16orf74;RP11-805I24.3;LINC01082;GINS2;RP11-514D23.3;LINC01081;GSE1;CTD-2542L18.1;RP11-514D23.1;RP11-118F19.1;LINC00917;RP11-158I3.3	Systemic lupus erythematosus	IRF8	LINC02132 - NA
module41:16:85973028	41	16:85973028	rs12711490	3.10802e-09	0.00397647	RP11-542M13.3	RP11-542M13.3;IRF8;RP11-542M13.2;COX4I1;RP11-805I24.1;EMC8;RP11-805I24.4;C16orf74;RP11-805I24.3;LINC01082;GINS2;RP11-514D23.3;LINC01081;GSE1;RP11-514D23.1;CTD-2542L18.1;RP11-118F19.1;LINC00917;RP11-158I3.3	Monocyte count;Systemic lupus erythematosus and Systemic sclerosis	RP11-542M13.3;IRF8	LINC02132 - NA
module41:16:85973140	41	16:85973140	rs11641153	1.73661e-09	0.00222185	RP11-542M13.3	RP11-542M13.3;IRF8;RP11-542M13.2;COX4I1;RP11-805I24.1;EMC8;RP11-805I24.4;C16orf74;RP11-805I24.3;LINC01082;GINS2;RP11-514D23.3;LINC01081;GSE1;RP11-514D23.1;CTD-2542L18.1;RP11-118F19.1;LINC00917;RP11-158I3.3	Granulocyte percentage of myeloid white cells;Monocyte percentage of white cells	RP11-542M13.3	LINC02132 - NA
module41:16:85991400	41	16:85991400	rs75479997	8.66513e-09	0.0110864	RP11-542M13.3	RP11-542M13.3;RP11-542M13.2;IRF8;RP11-805I24.1;COX4I1;EMC8;RP11-805I24.4;RP11-805I24.3;LINC01082;RP11-514D23.3;C16orf74;LINC01081;GINS2;RP11-514D23.1;GSE1;CTD-2542L18.1;LINC00917;RP11-118F19.1;RP11-158I3.3	Monocyte percentage of white cells	intergenic	LINC02132 - NA
module41:16:85991705	41	16:85991705	rs11642873	1.73195e-13	2.21589e-07	RP11-542M13.3	RP11-542M13.3;RP11-542M13.2;IRF8;RP11-805I24.1;COX4I1;EMC8;RP11-805I24.4;RP11-805I24.3;LINC01082;RP11-514D23.3;LINC01081;C16orf74;GINS2;RP11-514D23.1;GSE1;CTD-2542L18.1;LINC00917;RP11-118F19.1;RP11-158I3.3	Systemic sclerosis (anti-centromere-positive);Limited cutaneous systemic scleroderma;Systemic sclerosis	IRF8	LINC02132 - NA
module41:16:86014881	41	16:86014881	rs11641016	2.55529e-12	3.26929e-06	RP11-542M13.2	RP11-542M13.2;RP11-542M13.3;IRF8;RP11-805I24.1;RP11-805I24.4;COX4I1;EMC8;RP11-805I24.3;LINC01082;RP11-514D23.3;LINC01081;C16orf74;GINS2;RP11-514D23.1;LINC00917;RP11-158I3.3;GSE1;CTD-2542L18.1;RP11-118F19.1;FENDRR	Inflammatory bowel disease;Monocyte percentage of white cells;Eosinophil counts	NR;RP11-542M13.2	LINC02132 - LINC01082
module41:16:86017663	41	16:86017663	rs17445836	1.08607e-09	0.00138954	RP11-542M13.2	RP11-542M13.2;RP11-542M13.3;IRF8;RP11-805I24.1;RP11-805I24.4;COX4I1;RP11-805I24.3;LINC01082;EMC8;RP11-514D23.3;LINC01081;C16orf74;RP11-514D23.1;GINS2;LINC00917;RP11-158I3.3;GSE1;CTD-2542L18.1;RP11-118F19.1;FENDRR	Eosinophil counts;Multiple sclerosis	RP11-542M13.2;IRF8	LINC02132 - NA
module41:16:86019271	41	16:86019271	rs11117432	4.963e-10	0.000634977	RP11-542M13.2	RP11-542M13.2;RP11-542M13.3;IRF8;RP11-805I24.1;RP11-805I24.4;COX4I1;RP11-805I24.3;LINC01082;EMC8;RP11-514D23.3;LINC01081;C16orf74;RP11-514D23.1;GINS2;LINC00917;RP11-158I3.3;GSE1;CTD-2542L18.1;RP11-118F19.1;FENDRR	Primary biliary cholangitis;Systemic lupus erythematosus;Autoimmune hepatitis type-1	intergenic;IRF8;	LINC02132 - LINC01082
module41:16:86019516	41	16:86019516	rs11117433	1.64124e-08	0.0209984	RP11-542M13.2	RP11-542M13.2;RP11-542M13.3;IRF8;RP11-805I24.1;RP11-805I24.4;COX4I1;RP11-805I24.3;LINC01082;EMC8;RP11-514D23.3;LINC01081;C16orf74;RP11-514D23.1;GINS2;LINC00917;RP11-158I3.3;GSE1;CTD-2542L18.1;RP11-118F19.1;FENDRR	Primary biliary cirrhosis;Systemic lupus erythematosus;Autoimmune traits	IRF8	LINC02132 - LINC01081
module41:17:7742601	41	17:7742601	rs74480102	1.43219e-13	1.83237e-07	KDM6B	KDM6B;TMEM88;LSMD1;CYB5D1;CHD3;KCNAB3;RP11-1099M24.7;TRAPPC1;CNTROB;DNAH2;EFNB3;WRAP53;GUCY2D;TP53;ATP1B2;ALOX15B;SAT2;RP11-599B13.3;SHBG;AC007421.1;ALOX12B;AC129492.6;FXR2;SOX15;MPDU1;ALOXE3;CD68;EIF4A1;SENP3;TNFSF13;HES7;TNFSF12-TNFSF13;TNFSF12;PER1;RP11-599B13.6;VAMP2;TMEM107;RP11-599B13.7;C17orf59;POLR2A;SLC35G6;AURKB;ZBTB4;LINC00324;RP11-849F2.8;CTC1;CHRNB1;FGF11;TMEM102;PFAS;C17orf74;SPEM1;…	Eosinophil percentage of white cells;Eosinophil counts;Granulocyte percentage of myeloid white cells;Sum eosinophil basophil counts;Eosinophil percentage of granulocytes;Monocyte percentage of white cells;Neutrophil count;Lymphocyte-to-monocyte ratio;White blood cell count;Sex hormone-binding globulin levels	KDM6B;NR;	KDM6B
module41:17:16170764	41	17:16170764	rs7210990	0	0	PIGL	PIGL;CENPV;UBB;TRPV2;RP11-138I1.3;FAM211A;AC002553.1;NCOR1;TTC19;ZNF287;ZSWIM7;ADORA2B;ZNF624;RP11-92B11.4;CCDC144A;RP11-219A15.1;AC015922.6;CTD-3157E16.1	Neutrophil percentage of white cells;Lymphocyte percentage of white cells;Neutrophil count	PIGL;NR	PIGL
module41:17:33864771	41	17:33864771	rs8082605	1.18794e-14	1.51987e-08	RP11-1094M14.10	RP11-1094M14.10;SLFN14;RP11-1094M14.14;RP11-1094M14.11;PEX12;AP2B1;SLFN12L;SLFN13;SLFN12;RP11-686D22.4;RP11-686D22.5;SLFN11;RASL10B;GAS2L2;MMP28;C17orf50;RP11-47L3.1;AC015849.12;TAF15;SLFN5;C17orf66;CCL5;SLC35G3;AC015849.16;RDM1;UNC45B;LYZL6;NLE1;FNDC8;RAD51D;CCL16;CCL14;CCL15-CCL14;CTB-186H2.3;CCL15;RP5-837J1.4;RP11-104J23.2;CCL23	Reticulocyte count;Reticulocyte fraction of red cells;High light scatter reticulocyte count;High light scatter reticulocyte percentage of red cells	SLFN12L	SLFN12L
module41:17:33875262	41	17:33875262	rs8073060	0	0	SLFN14	SLFN14;RP11-1094M14.10;RP11-1094M14.14;RP11-1094M14.11;PEX12;AP2B1;SLFN12L;SLFN13;SLFN12;RP11-686D22.4;RP11-686D22.5;RASL10B;GAS2L2;SLFN11;MMP28;C17orf50;RP11-47L3.1;AC015849.12;TAF15;SLFN5;C17orf66;CCL5;AC015849.16;SLC35G3;RDM1;LYZL6;UNC45B;NLE1;FNDC8;CCL16;CCL14;CCL15-CCL14;CTB-186H2.3;CCL15;RAD51D;RP11-104J23.2;CCL23;RP5-837J1.4	Platelet count;Immature fraction of reticulocytes;Platelet distribution width;Red cell distribution width	SLFN14;NR	SLFN14
module41:17:33884804	41	17:33884804	rs10512472	0	0	RP11-1094M14.14	RP11-1094M14.14;SLFN14;RP11-1094M14.11;PEX12;RP11-1094M14.10;AP2B1;SLFN12L;SLFN13;SLFN12;RP11-686D22.4;RP11-686D22.5;RASL10B;GAS2L2;MMP28;C17orf50;SLFN11;RP11-47L3.1;AC015849.12;TAF15;C17orf66;CCL5;SLFN5;AC015849.16;RDM1;SLC35G3;LYZL6;UNC45B;CCL16;CCL14;CCL15-CCL14;CTB-186H2.3;NLE1;FNDC8;CCL15;RP11-104J23.2;CCL23;RAD51D;RP5-837J1.4	Platelet count;Mean platelet volume;Plateletcrit	SNORD7, AP2B1;NR;SLFN14	SLFN14
module41:17:33890083	41	17:33890083	rs9908158	0	0	RP11-1094M14.14	RP11-1094M14.14;RP11-1094M14.11;PEX12;SLFN14;AP2B1;RP11-1094M14.10;SLFN12L;SLFN13;SLFN12;RP11-686D22.4;RP11-686D22.5;RASL10B;GAS2L2;MMP28;C17orf50;SLFN11;AC015849.12;TAF15;RP11-47L3.1;C17orf66;CCL5;SLFN5;AC015849.16;RDM1;SLC35G3;LYZL6;CCL16;UNC45B;CCL14;CCL15-CCL14;CTB-186H2.3;CCL15;NLE1;FNDC8;RP11-104J23.2;CCL23;RAD51D;RP5-837J1.4	Platelet count;Platelet distribution width	RP11-1094M14.14, SLFN14, RP11-1094M14.1	SLFN14 - SNHG30
module41:17:33923607	41	17:33923607	rs11653357	0	0	AP2B1	AP2B1;PEX12;RP11-1094M14.11;RP11-1094M14.14;SLFN14;RP11-1094M14.10;SLFN12L;RASL10B;GAS2L2;MMP28;SLFN13;C17orf50;SLFN12;RP11-686D22.4;RP11-686D22.5;AC015849.12;TAF15;SLFN11;C17orf66;CCL5;RP11-47L3.1;AC015849.16;RDM1;LYZL6;SLFN5;CCL16;CCL14;CCL15-CCL14;CTB-186H2.3;CCL15;SLC35G3;RP11-104J23.2;CCL23;UNC45B;NLE1;CCL18;FNDC8;CCL3;RAD51D	Platelet count;Platelet distribution width	AP2B1	AP2B1
module41:17:33944055	41	17:33944055	rs16971217	0	0	AP2B1	AP2B1;PEX12;RP11-1094M14.11;RP11-1094M14.14;SLFN14;RP11-1094M14.10;RASL10B;GAS2L2;MMP28;C17orf50;SLFN12L;SLFN13;AC015849.12;TAF15;SLFN12;RP11-686D22.4;RP11-686D22.5;C17orf66;CCL5;SLFN11;AC015849.16;RDM1;RP11-47L3.1;LYZL6;CCL16;CCL14;CCL15-CCL14;CTB-186H2.3;SLFN5;CCL15;RP11-104J23.2;CCL23;SLC35G3;CCL18;UNC45B;CCL3;CCL4;NLE1;FNDC8	Mean platelet volume	SNORD7, AP2B1	AP2B1
module41:17:33946107	41	17:33946107	rs225245	0	0	AP2B1	AP2B1;PEX12;RP11-1094M14.11;RP11-1094M14.14;SLFN14;RP11-1094M14.10;RASL10B;GAS2L2;MMP28;C17orf50;SLFN12L;SLFN13;AC015849.12;TAF15;SLFN12;RP11-686D22.4;RP11-686D22.5;C17orf66;CCL5;SLFN11;AC015849.16;RDM1;RP11-47L3.1;LYZL6;CCL16;CCL14;CCL15-CCL14;CTB-186H2.3;SLFN5;CCL15;RP11-104J23.2;CCL23;SLC35G3;CCL18;CCL3;UNC45B;CCL4;NLE1;FNDC8	High light scatter reticulocyte percentage of red cells;Reticulocyte count;High light scatter reticulocyte count;Reticulocyte fraction of red cells;Red cell distribution width	AP2B1	AP2B1
module41:17:33976619	41	17:33976619	rs9915021	2.22045e-16	2.84089e-10	AP2B1	AP2B1;PEX12;RP11-1094M14.11;RASL10B;RP11-1094M14.14;GAS2L2;SLFN14;MMP28;RP11-1094M14.10;C17orf50;AC015849.12;TAF15;SLFN12L;C17orf66;SLFN13;CCL5;SLFN12;AC015849.16;RP11-686D22.4;RP11-686D22.5;RDM1;LYZL6;SLFN11;CCL16;CCL14;CCL15-CCL14;CTB-186H2.3;RP11-47L3.1;CCL15;RP11-104J23.2;CCL23;SLFN5;CCL18;CCL3;CCL4;SLC35G3	High light scatter reticulocyte percentage of red cells;High light scatter reticulocyte count	AP2B1	AP2B1
module41:17:37813856	41	17:37813856	rs11869286	1.16934e-11	1.49608e-05	TCAP	TCAP;PNMT;PGAP3;STARD3;ERBB2;PPP1R1B;AC087491.2;NEUROD2;MIEN1;GRB7;RP11-94L15.2;IKZF3;CDK12;ZPBP2;GSDMB;MED1;ORMDL3;RP11-387H17.4;LRRC3C;GSDMA;PSMD3;RP11-387H17.6;CSF3;MED24;FBXL20;THRA;RP11-690G19.3;NR1D1;STAC2;RPL19;MSL1;CASC3;CACNB1	HDL cholesterol levels;HDL cholesterol x physical activity interaction (2df test);HDL cholesterol;High density lipoprotein cholesterol levels;Average diameter for HDL particles;Free cholesterol levels in large HDL;Phospholipid levels in large HDL;Cholesteryl ester levels in large HDL;Total lipid levels in large HDL;Concentration of large HDL particles;Cholesterol levels in large HDL;Cholesterol l…	;NR;STARD3	STARD3
module41:17:37912377	41	17:37912377	rs12946510	0	0	RP11-94L15.2	RP11-94L15.2;IKZF3;GRB7;MIEN1;ERBB2;PGAP3;PNMT;TCAP;ZPBP2;STARD3;PPP1R1B;AC087491.2;GSDMB;NEUROD2;ORMDL3;RP11-387H17.4;LRRC3C;GSDMA;PSMD3;RP11-387H17.6;CSF3;MED24;CDK12;THRA;NR1D1;MED1;MSL1;CASC3;RAPGEFL1;WIPF2;FBXL20	Multiple sclerosis;Inflammatory bowel disease;Ulcerative colitis;Crohn's disease;Asthma with severe exacerbations	IKZF3;GSDMB, IKZF3, GSDMA, ZPBP2, ORMDL3;NR;GSDMB, ORMDL3, LRRC3C, GRB7, ZPBP2, GSDMA, IKZF3;GRB7, IKZF3	GRB7 - IKZF3
module41:17:37938047	41	17:37938047	rs10445308	0	0	IKZF3	IKZF3;RP11-94L15.2;GRB7;MIEN1;ZPBP2;ERBB2;PGAP3;PNMT;TCAP;GSDMB;ORMDL3;STARD3;RP11-387H17.4;PPP1R1B;LRRC3C;AC087491.2;NEUROD2;GSDMA;PSMD3;RP11-387H17.6;CSF3;MED24;THRA;NR1D1;CDK12;MSL1;CASC3;MED1;RAPGEFL1;WIPF2	Atopic march;Asthma and cardiovascular disease;Asthma	IKZF3;	IKZF3
module41:17:37970365	41	17:37970365	rs12943633	4.01013e-13	5.13064e-07	IKZF3	IKZF3;ZPBP2;RP11-94L15.2;GRB7;MIEN1;GSDMB;ORMDL3;RP11-387H17.4;ERBB2;LRRC3C;PGAP3;PNMT;GSDMA;TCAP;PSMD3;STARD3;PPP1R1B;AC087491.2;RP11-387H17.6;CSF3;MED24;NEUROD2;THRA;NR1D1;MSL1;CASC3;CDK12;RAPGEFL1;WIPF2;MED1;CDC6;CTD-2267D19.6;RARA	Eosinophil percentage of white cells;Neutrophil percentage of granulocytes;Eosinophil percentage of granulocytes;Lymphocyte percentage of white cells;White blood cell count	IKZF3	IKZF3
module41:17:37976469	41	17:37976469	rs9303277	0	0	ZPBP2	ZPBP2;IKZF3;RP11-94L15.2;GRB7;GSDMB;MIEN1;ORMDL3;RP11-387H17.4;LRRC3C;ERBB2;GSDMA;PGAP3;PNMT;TCAP;PSMD3;STARD3;RP11-387H17.6;PPP1R1B;CSF3;MED24;AC087491.2;NEUROD2;THRA;NR1D1;MSL1;CASC3;RAPGEFL1;CDK12;WIPF2;MED1;CDC6;CTD-2267D19.6;RARA	Lymphocyte counts;Primary biliary cholangitis;Systemic lupus erythematosus and Systemic sclerosis;Asthma and cardiovascular disease	IKZF3;GSDMB, IKZF3, ZPBP2, ORMDL3	IKZF3
module41:17:38023745	41	17:38023745	rs4795397	0	0	ZPBP2	ZPBP2;GSDMB;ORMDL3;RP11-387H17.4;LRRC3C;GSDMA;IKZF3;RP11-94L15.2;PSMD3;GRB7;MIEN1;RP11-387H17.6;CSF3;MED24;ERBB2;THRA;PGAP3;PNMT;TCAP;NR1D1;STARD3;PPP1R1B;AC087491.2;MSL1;NEUROD2;CASC3;RAPGEFL1;WIPF2;CDK12;CDC6;CTD-2267D19.6;RARA;MED1;CTD-2267D19.3;GJD3	Asthma;Inflammatory bowel disease;Lymphocyte counts;Asthma and cardiovascular disease;Platelet-to-lymphocyte ratio	ZPBP2, GSDMB, ORMDL3;NR;	IKZF3 - ZPBP2
module41:17:38031857	41	17:38031857	rs59716545	0	0	ZPBP2	ZPBP2;GSDMB;ORMDL3;RP11-387H17.4;LRRC3C;GSDMA;PSMD3;IKZF3;RP11-94L15.2;RP11-387H17.6;GRB7;CSF3;MED24;MIEN1;THRA;ERBB2;PGAP3;PNMT;TCAP;NR1D1;STARD3;MSL1;PPP1R1B;AC087491.2;CASC3;NEUROD2;RAPGEFL1;WIPF2;CDC6;CDK12;CTD-2267D19.6;RARA;MED1;CTD-2267D19.3;GJD3	Rheumatoid arthritis	IKZF3, CSF3	ZPBP2
module41:17:38040763	41	17:38040763	rs2872507	0	0	ZPBP2	ZPBP2;GSDMB;ORMDL3;RP11-387H17.4;LRRC3C;GSDMA;PSMD3;IKZF3;RP11-94L15.2;RP11-387H17.6;CSF3;MED24;GRB7;MIEN1;THRA;ERBB2;NR1D1;PGAP3;PNMT;TCAP;MSL1;STARD3;CASC3;PPP1R1B;AC087491.2;NEUROD2;RAPGEFL1;WIPF2;CDC6;CTD-2267D19.6;CDK12;RARA;CTD-2267D19.3;GJD3;MED1	Rheumatoid arthritis (ACPA-positive);Crohn's disease;Ulcerative colitis;Type 1 diabetes;Rheumatoid arthritis;Asthma and cardiovascular disease	IKZF3, GSDMB, ORMDL3;ORMDL3;GSDML, IKZF3, ZPBP2, ORMDL3, PNMT;IKZF3, GSMDL, ZPBP2, ORMDL3;IKZF3	ZPBP2 - GSDMB
module41:17:38051348	41	17:38051348	rs8067378	0	0	GSDMB	GSDMB;ORMDL3;ZPBP2;RP11-387H17.4;LRRC3C;GSDMA;PSMD3;RP11-387H17.6;CSF3;MED24;IKZF3;RP11-94L15.2;GRB7;THRA;MIEN1;NR1D1;ERBB2;PGAP3;PNMT;MSL1;TCAP;CASC3;STARD3;PPP1R1B;AC087491.2;RAPGEFL1;NEUROD2;WIPF2;CDC6;CTD-2267D19.6;RARA;CDK12;CTD-2267D19.3;GJD3;MED1;TOP2A	Cervical cancer;Primary biliary cirrhosis;Asthma and cardiovascular disease	;GSDMB;ORMDL3, ZPBP2, GSDMB, IKZF3	ZPBP2 - GSDMB
module41:17:38053207	41	17:38053207	rs12453507	0	0	GSDMB	GSDMB;ORMDL3;ZPBP2;RP11-387H17.4;LRRC3C;GSDMA;PSMD3;RP11-387H17.6;CSF3;MED24;IKZF3;RP11-94L15.2;GRB7;THRA;MIEN1;NR1D1;ERBB2;MSL1;PGAP3;PNMT;TCAP;CASC3;STARD3;PPP1R1B;AC087491.2;RAPGEFL1;NEUROD2;WIPF2;CDC6;CTD-2267D19.6;RARA;CDK12;CTD-2267D19.3;GJD3;TOP2A;MED1	Type 1 diabetes	IKZF3, ORMDL3, GSDMB	ZPBP2 - GSDMB
module41:17:38057197	41	17:38057197	rs8069176	0	0	GSDMB	GSDMB;ORMDL3;RP11-387H17.4;ZPBP2;LRRC3C;GSDMA;PSMD3;RP11-387H17.6;CSF3;MED24;IKZF3;RP11-94L15.2;THRA;GRB7;MIEN1;NR1D1;ERBB2;MSL1;PGAP3;PNMT;TCAP;CASC3;STARD3;PPP1R1B;RAPGEFL1;AC087491.2;NEUROD2;WIPF2;CDC6;CTD-2267D19.6;RARA;CDK12;CTD-2267D19.3;GJD3;TOP2A;MED1	Nonatopic asthma;Asthma (childhood onset);Fractional exhaled nitric oxide (childhood);Asthma and cardiovascular disease	NR;ZPBP2, GSDMB;GSDMB, ZPBP2	ZPBP2 - GSDMB
module41:17:38062196	41	17:38062196	rs2305480	0	0	GSDMB	GSDMB;ORMDL3;RP11-387H17.4;LRRC3C;ZPBP2;GSDMA;PSMD3;RP11-387H17.6;CSF3;MED24;IKZF3;RP11-94L15.2;THRA;GRB7;MIEN1;NR1D1;MSL1;ERBB2;CASC3;PGAP3;PNMT;TCAP;STARD3;RAPGEFL1;PPP1R1B;AC087491.2;NEUROD2;WIPF2;CDC6;CTD-2267D19.6;RARA;CDK12;CTD-2267D19.3;GJD3;TOP2A	Rheumatoid arthritis;Asthma;Ulcerative colitis;Asthma (childhood onset);Asthma and cardiovascular disease	IKZF3;GSDMB;GSDML, ORMDL3, STAC2, FBXL20, MED1, CRKRS, PPP1R1B, STARD3, TCAP, PNMT, PERLD1, ERBB2, C17orf37, GRB7, IKZF3, ZPBP2, NEUROD2	GSDMB
module41:17:38064405	41	17:38064405	rs11078927	0	0	GSDMB	GSDMB;ORMDL3;RP11-387H17.4;LRRC3C;ZPBP2;GSDMA;PSMD3;RP11-387H17.6;CSF3;MED24;IKZF3;THRA;RP11-94L15.2;GRB7;MIEN1;NR1D1;MSL1;ERBB2;CASC3;PGAP3;PNMT;TCAP;RAPGEFL1;STARD3;PPP1R1B;AC087491.2;NEUROD2;WIPF2;CDC6;CTD-2267D19.6;RARA;CDK12;CTD-2267D19.3;GJD3;TOP2A	Asthma;Asthma and cardiovascular disease	GSDMB	GSDMB
module41:17:38066240	41	17:38066240	rs2290400	0	0	GSDMB	GSDMB;ORMDL3;RP11-387H17.4;LRRC3C;ZPBP2;GSDMA;PSMD3;RP11-387H17.6;CSF3;MED24;IKZF3;THRA;RP11-94L15.2;GRB7;MIEN1;NR1D1;MSL1;ERBB2;CASC3;PGAP3;PNMT;TCAP;RAPGEFL1;STARD3;PPP1R1B;AC087491.2;NEUROD2;WIPF2;CDC6;CTD-2267D19.6;RARA;CDK12;CTD-2267D19.3;GJD3;TOP2A	Acute lymphoblastic leukemia (childhood);Type 1 diabetes;Bronchial hyperresponsiveness in asthma;Asthma and cardiovascular disease	IKZF3;ORMDL3;GSDMA, GSDMB, CRKRS, ORMDL3, PERLD1, IKZF3, PNMT	GSDMB
module41:17:38069949	41	17:38069949	rs7216389	0	0	ORMDL3	ORMDL3;GSDMB;RP11-387H17.4;LRRC3C;ZPBP2;GSDMA;PSMD3;RP11-387H17.6;CSF3;MED24;THRA;IKZF3;RP11-94L15.2;GRB7;NR1D1;MIEN1;MSL1;ERBB2;CASC3;PGAP3;PNMT;TCAP;RAPGEFL1;STARD3;PPP1R1B;AC087491.2;WIPF2;NEUROD2;CDC6;CTD-2267D19.6;RARA;CTD-2267D19.3;GJD3;CDK12;TOP2A	Asthma;Asthma and cardiovascular disease	ORMDL3	GSDMB
module41:17:38074031	41	17:38074031	rs9303280	0	0	ORMDL3	ORMDL3;RP11-387H17.4;GSDMB;LRRC3C;GSDMA;ZPBP2;PSMD3;RP11-387H17.6;CSF3;MED24;THRA;IKZF3;RP11-94L15.2;NR1D1;GRB7;MIEN1;MSL1;CASC3;ERBB2;PGAP3;PNMT;TCAP;RAPGEFL1;STARD3;PPP1R1B;AC087491.2;WIPF2;NEUROD2;CDC6;CTD-2267D19.6;RARA;CTD-2267D19.3;GJD3;CDK12;TOP2A	Self-reported allergy;Asthma and cardiovascular disease	GSDMB, IKZF3	GSDMB
module41:17:38080865	41	17:38080865	rs4065275	0	0	RP11-387H17.4	RP11-387H17.4;ORMDL3;LRRC3C;GSDMB;GSDMA;PSMD3;ZPBP2;RP11-387H17.6;CSF3;MED24;THRA;IKZF3;RP11-94L15.2;NR1D1;GRB7;MIEN1;MSL1;CASC3;ERBB2;RAPGEFL1;PGAP3;PNMT;TCAP;STARD3;WIPF2;PPP1R1B;AC087491.2;NEUROD2;CDC6;CTD-2267D19.6;RARA;CTD-2267D19.3;GJD3;CDK12;TOP2A	Gamma glutamyl transpeptidase		ORMDL3
module41:17:38089344	41	17:38089344	rs4794820	0	0	RP11-387H17.4	RP11-387H17.4;LRRC3C;ORMDL3;GSDMB;GSDMA;PSMD3;ZPBP2;RP11-387H17.6;CSF3;MED24;THRA;NR1D1;IKZF3;RP11-94L15.2;MSL1;GRB7;MIEN1;CASC3;RAPGEFL1;ERBB2;PGAP3;PNMT;TCAP;WIPF2;STARD3;PPP1R1B;AC087491.2;NEUROD2;CDC6;CTD-2267D19.6;RARA;CTD-2267D19.3;GJD3;TOP2A;CDK12	Bipolar I disorder;Asthma;Asthma and cardiovascular disease	NR;ORMDL3	LRRC3C
module41:17:38110689	41	17:38110689	rs17609240	0	0	GSDMA	GSDMA;LRRC3C;PSMD3;RP11-387H17.4;ORMDL3;GSDMB;RP11-387H17.6;CSF3;MED24;ZPBP2;THRA;NR1D1;MSL1;CASC3;IKZF3;RP11-94L15.2;GRB7;RAPGEFL1;MIEN1;WIPF2;ERBB2;PGAP3;PNMT;TCAP;STARD3;PPP1R1B;CDC6;AC087491.2;CTD-2267D19.6;NEUROD2;RARA;CTD-2267D19.3;GJD3;TOP2A;IGFBP4;CDK12	Hematological parameters;White blood cell count;Asthma and cardiovascular disease	GSDMA, ORMDL3;NR	GSDMA
module41:17:38121993	41	17:38121993	rs3894194	0	0	GSDMA	GSDMA;PSMD3;LRRC3C;RP11-387H17.4;ORMDL3;RP11-387H17.6;CSF3;MED24;GSDMB;THRA;ZPBP2;NR1D1;MSL1;CASC3;IKZF3;RP11-94L15.2;RAPGEFL1;GRB7;MIEN1;WIPF2;ERBB2;PGAP3;PNMT;TCAP;CDC6;STARD3;CTD-2267D19.6;PPP1R1B;RARA;AC087491.2;NEUROD2;CTD-2267D19.3;GJD3;TOP2A;IGFBP4	Asthma;Asthma (childhood onset);Systemic sclerosis;Asthma and cardiovascular disease;Refractive error	GSDMA;LRRC3C, ORMDL3, GSDMB, GSDMA;	GSDMA
module41:17:38122680	41	17:38122680	rs7212938	0	0	GSDMA	GSDMA;PSMD3;LRRC3C;RP11-387H17.4;ORMDL3;RP11-387H17.6;CSF3;MED24;GSDMB;THRA;ZPBP2;NR1D1;MSL1;CASC3;IKZF3;RP11-94L15.2;RAPGEFL1;GRB7;MIEN1;WIPF2;ERBB2;PGAP3;PNMT;TCAP;CDC6;STARD3;CTD-2267D19.6;PPP1R1B;RARA;AC087491.2;NEUROD2;CTD-2267D19.3;GJD3;TOP2A;IGFBP4	Asthma and hay fever;Asthma and cardiovascular disease;Refractive error	GSDMA;	GSDMA
module41:17:38128648	41	17:38128648	rs3859192	0	0	PSMD3	PSMD3;GSDMA;LRRC3C;RP11-387H17.6;CSF3;RP11-387H17.4;MED24;ORMDL3;GSDMB;THRA;ZPBP2;NR1D1;MSL1;CASC3;RAPGEFL1;IKZF3;RP11-94L15.2;GRB7;MIEN1;WIPF2;ERBB2;PGAP3;PNMT;TCAP;CDC6;CTD-2267D19.6;STARD3;RARA;PPP1R1B;AC087491.2;NEUROD2;CTD-2267D19.3;GJD3;TOP2A;IGFBP4	Asthma (time to onset);Atopic asthma;White blood cell count;Asthma and cardiovascular disease;Lysoalkylphosphatidylcholine (O-24:1) levels	GSDMA;NR;GSDMA, PSMD3, MED24;	GSDMA
module41:17:38143548	41	17:38143548	rs4065321	0	0	PSMD3	PSMD3;GSDMA;RP11-387H17.6;CSF3;MED24;LRRC3C;RP11-387H17.4;ORMDL3;THRA;GSDMB;NR1D1;ZPBP2;MSL1;CASC3;RAPGEFL1;IKZF3;RP11-94L15.2;WIPF2;GRB7;MIEN1;ERBB2;CDC6;CTD-2267D19.6;PGAP3;PNMT;RARA;TCAP;STARD3;PPP1R1B;AC087491.2;CTD-2267D19.3;GJD3;NEUROD2;TOP2A;IGFBP4;TNS4	White blood cell count;White blood cell count (basophil);Neutrophil-to-lymphocyte ratio	CSF3, PSMD3, MED24, GSDMA;GSDMA, PSMD3, MED24;PSMD3;NR	PSMD3
module41:17:38156712	41	17:38156712	rs4794822	0	0	RP11-387H17.6	RP11-387H17.6;CSF3;MED24;PSMD3;GSDMA;THRA;LRRC3C;RP11-387H17.4;ORMDL3;NR1D1;GSDMB;MSL1;ZPBP2;CASC3;RAPGEFL1;WIPF2;IKZF3;RP11-94L15.2;GRB7;MIEN1;CDC6;CTD-2267D19.6;RARA;ERBB2;PGAP3;PNMT;TCAP;CTD-2267D19.3;GJD3;STARD3;PPP1R1B;AC087491.2;TOP2A;NEUROD2;IGFBP4;TNS4	White blood cell count;White blood cell types;Neutrophil count	NR;CSF3, PSMD3;CSF3, GSDMB, PSMD3, GSDM1, MED24, GSDMA, SNORD124, THRA, NR1D1, ORMDL3;PSMD3	PSMD3 - CSF3
module41:17:38163295	41	17:38163295	rs12600856	0	0	RP11-387H17.6	RP11-387H17.6;CSF3;MED24;PSMD3;GSDMA;THRA;LRRC3C;RP11-387H17.4;NR1D1;ORMDL3;GSDMB;MSL1;CASC3;ZPBP2;RAPGEFL1;WIPF2;IKZF3;RP11-94L15.2;GRB7;MIEN1;CDC6;CTD-2267D19.6;RARA;ERBB2;PGAP3;PNMT;TCAP;CTD-2267D19.3;GJD3;STARD3;PPP1R1B;TOP2A;AC087491.2;NEUROD2;IGFBP4;TNS4	Sum basophil neutrophil counts;Myeloid white cell count;Sum neutrophil eosinophil counts;Granulocyte count;White blood cell count;Neutrophil count	intergenic;NR	PSMD3 - CSF3
module41:17:38166879	41	17:38166879	rs8078723	0	0	RP11-387H17.6	RP11-387H17.6;CSF3;MED24;PSMD3;GSDMA;THRA;LRRC3C;NR1D1;RP11-387H17.4;ORMDL3;GSDMB;MSL1;CASC3;ZPBP2;RAPGEFL1;WIPF2;IKZF3;RP11-94L15.2;GRB7;CDC6;MIEN1;CTD-2267D19.6;RARA;ERBB2;PGAP3;PNMT;TCAP;CTD-2267D19.3;GJD3;STARD3;TOP2A;PPP1R1B;AC087491.2;NEUROD2;IGFBP4;TNS4	C-reactive protein and white blood cell count;White blood cell count;Neutrophil count;White blood cell count (neutrophil);Phosphatidylcholine-O_44:5_[M+OAc]1-/Phosphatidylcholine-P_44:4_[M+OAc]1- levels	intergenic;CSF3, GSDMB, PSMD3, MED24, GSDMA, SNORD124, THRA, NR1D1, ORMDL3;MED24, CSF3;CSF3, MED24;NR;;CSF3	PSMD3 - CSF3
[truncated: 7,107 more rows]
