# Supplementary material for: Trans-eQTL mapping in gene sets identifies network effects of genetic variants
Source: Cell Genom. 2024 Apr 1;4(4):100538. doi: 10.1016/j.xgen.2024.100538 (PMC11019359; doi:10.1016/j.xgen.2024.100538)
Supplement: Table S16. 2,051 significant trans-eSNP-module pairs for 11 MSigDB gene sets in eQTLGen, related to Figure 5 [file mmc15.xlsx]

## Sheet: Table S18
Table S16. 2051 significant trans-eSNP-modules pairs for 11 MSigDB gene sets in eQTLGen. Related to Figure 5.
signal	gene_module	module_msig	SNP	rsid	P	P_adjusted_bonferroni	nearest_gene	near_genes	gwas_catalog_trait	gwas_catalog_report_gene	gwas_catalog_mapped_gene
module40:1:21410231	40	HALLMARK_IL6_JAK_STAT3_SIGNALING	1:21410231	rs4654899	5.47018e-12	5.96786e-07	ECE1	ECE1;EIF4G3;RP11-293F5.1;HP1BP3;NBPF3;SH2D5;KIF17;ALPL;DDOST;PINK1;CDA	Superior frontal gyrus grey matter volume	EIF4G3	EIF4G3
module40:1:25736369	40	HALLMARK_IL6_JAK_STAT3_SIGNALING	1:25736369	rs111941366	4.11909e-08	0.00449384	TMEM57	TMEM57;RHCE;TMEM50A;LDLRAP1;RHD;RP3-465N24.6;C1orf63;RP11-70P17.1;SYF2;MAN1C1;RP4-799D16.1;SEPN1;RP1-317E23.6;MTFR1L;AL020996.1;AUNIP;RP11-84D1.2;PAQR7;STMN1	Platelet count;Platelet distribution width	RHCE;NR	RHCE
module40:1:42371414	40	HALLMARK_IL6_JAK_STAT3_SIGNALING	1:42371414	rs2147904	1.35407e-08	0.00147726	GUCA2B	GUCA2B;GUCA2A;FOXJ3;HIVEP3;EDN2;RIMKLA	Eosinophil percentage of white cells;Eosinophil counts;Neutrophil percentage of granulocytes;Sum eosinophil basophil counts;Eosinophil percentage of granulocytes	HIVEP3	HIVEP3
module40:1:67418027	40	HALLMARK_IL6_JAK_STAT3_SIGNALING	1:67418027	rs3008870	2.81084e-07	0.0306657	MIER1	MIER1;SLC35D1;WDR78;C1orf141;INSL5;TCTEX1D1;IL23R;AL139147.1;IL12RB2;SGIP1;SERBP1	Lymphocyte percentage of white cells	MIER1	MIER1
module40:1:92554283	40	HALLMARK_IL6_JAK_STAT3_SIGNALING	1:92554283	rs34856868	8.88178e-16	9.68985e-11	BTBD8	BTBD8;EPHX4;KIAA1107;RP4-621B10.8;C1orf146;BRDT;GLMN;RPAP2;GFI1;TGFBR3;EVI5	Obesity-related traits;Crohn's disease;Inflammatory bowel disease	BTBD8	BTBD8
module40:1:92753336	40	HALLMARK_IL6_JAK_STAT3_SIGNALING	1:92753336	rs141094656	1.05249e-13	1.14825e-08	RPAP2	RPAP2;GLMN;C1orf146;RP4-621B10.8;KIAA1107;GFI1;BTBD8;EVI5;EPHX4;BRDT	C-reactive protein levels;Monocyte count;Myeloid white cell count;Granulocyte percentage of myeloid white cells;Monocyte percentage of white cells;Lymphocyte percentage of white cells;White blood cell count (monocyte);C-reactive protein	NR;GLMN;	GLMN
module40:1:92878407	40	HALLMARK_IL6_JAK_STAT3_SIGNALING	1:92878407	rs115427247	1.77794e-08	0.0019397	GFI1	GFI1;EVI5;RPAP2;GLMN;C1orf146;RP4-621B10.8;KIAA1107;BTBD8;EPHX4;RPL5;FAM69A;BRDT	Monocyte percentage of white cells;Monocyte count	intergenic	RN7SL824P - GFI1
module40:1:92968312	40	HALLMARK_IL6_JAK_STAT3_SIGNALING	1:92968312	rs11164654	2.68331e-09	0.000292743	EVI5	EVI5;GFI1;RPAP2;GLMN;C1orf146;RP4-621B10.8;RPL5;KIAA1107;FAM69A;BTBD8;EPHX4	Total cholesterol levels;Low density lipoprotein cholesterol levels;LDL cholesterol;Cholesterol, total	NR;GVI1, EVI5	GFI1 - EVI5
module40:1:93009438	40	HALLMARK_IL6_JAK_STAT3_SIGNALING	1:93009438	rs7515577	1.03886e-07	0.0113337	EVI5	EVI5;GFI1;RPAP2;RPL5;GLMN;FAM69A;C1orf146;RP4-621B10.8;KIAA1107;BTBD8	Total cholesterol levels;Cholesterol, total;Low density lipoprotein cholesterol levels	NR;GVI1, EVI5;EVI5	EVI5
module40:1:93016228	40	HALLMARK_IL6_JAK_STAT3_SIGNALING	1:93016228	rs12753280	6.78941e-07	0.0740711	EVI5	EVI5;GFI1;RPAP2;RPL5;FAM69A;GLMN;C1orf146;RP4-621B10.8;KIAA1107;BTBD8	Monocyte count	EVI5	EVI5
module40:1:93323971	40	HALLMARK_IL6_JAK_STAT3_SIGNALING	1:93323971	rs10874746	7.9273e-07	0.0864852	FAM69A	FAM69A;RPL5;MTF2;TMED5;CCDC18;EVI5;GFI1;DR1	Height	RPL5	DIPK1A
module40:1:112416363	40	HALLMARK_IL6_JAK_STAT3_SIGNALING	1:112416363	rs2788612	6.52305e-07	0.0711652	KCND3	KCND3;RP11-88H9.2;DDX20;FAM212B;RP5-836N10.1;RP5-965F6.2;RAP1A;ADORA3;C1orf162;ATP5F1;WDR77;OVGP1	Response to radiotherapy in cancer (late toxicity)	KCND3	KCND3
module40:1:112437344	40	HALLMARK_IL6_JAK_STAT3_SIGNALING	1:112437344	rs2798334	2.11241e-08	0.0023046	RP11-88H9.2	RP11-88H9.2;KCND3;DDX20;FAM212B;RP5-965F6.2;RP5-836N10.1;RAP1A;ADORA3;C1orf162;ATP5F1;WDR77;OVGP1	P wave duration;Visceral adipose tissue adjusted for BMI	KCND3	KCND3
module40:1:114173410	40	HALLMARK_IL6_JAK_STAT3_SIGNALING	1:114173410	rs1230666	3.15754e-07	0.0344481	PHTF1	PHTF1;RSBN1;PTPN22;MAGI3;BCL2L15;AP4B1;DCLRE1B;HIPK1;OLFML3;SYT6	Thyroid peroxidase antibody levels;Parental lifespan;Aging traits (healthspan, parental lifespan or longevity) (multivariate analysis);Gut microbiota (bacterial taxa);Breast cancer;Myocardial infarction	MAG13, PTPN22;MAGI3;MAGI3, PTPN22;NR	MAGI3
module40:1:114303808	40	HALLMARK_IL6_JAK_STAT3_SIGNALING	1:114303808	rs6679677	2.62808e-09	0.000286718	RSBN1	RSBN1;PTPN22;PHTF1;BCL2L15;AP4B1;DCLRE1B;HIPK1;OLFML3;SYT6;MAGI3;RP4-543J13.1	Systemic seropositive rheumatic diseases (Systemic sclerosis or systemic lupus erythematosus or rheumatoid arthritis or idiopathic inflammatory myopathies);Type 1 diabetes autoantibodies in high risk HLA genotype individuals (time to event);Giant cell arteritis;Keratinocyte cancer (MTAG);Pediatric autoimmune diseases;Antineutrophil cytoplasmic antibody-associated vasculitis;Celiac disease and Rhe…	PHTF1-RSBN1;PTPN22;PHTF1;RSBN1;PHTF1, PTPN22;PHTF1, RSBN1, PTPN22;DCLRE1B, PTPN22;NR;RSBN, PTPN22;	PHTF1 - RSBN1
module40:1:150574695	40	HALLMARK_IL6_JAK_STAT3_SIGNALING	1:150574695	rs11204677	1.10159e-07	0.0120181	ENSA	ENSA;MCL1;ADAMTSL4-AS1;GOLPH3L;AL356356.1;ADAMTSL4;LINC00568;ECM1;HORMAD1;TARS2;CTSS;CTSK;ARNT;RPRD2;PRPF3;MRPS21;C1orf51;SETDB1;C1orf54;APH1A;CA14;CERS2;ANXA9;ANP32E;FAM63A;PRUNE;BNIPL;C1orf56;CDC42SE1;PLEKHO1;MLLT11;GABPB2	Monocyte percentage of white cells;Granulocyte percentage of myeloid white cells;White blood cell count	ENSA;NR	ENSA
module40:1:150584103	40	HALLMARK_IL6_JAK_STAT3_SIGNALING	1:150584103	rs4970966	4.85458e-08	0.00529625	ENSA	ENSA;GOLPH3L;MCL1;ADAMTSL4-AS1;AL356356.1;ADAMTSL4;HORMAD1;LINC00568;ECM1;CTSS;TARS2;CTSK;ARNT;RPRD2;PRPF3;SETDB1;MRPS21;C1orf51;C1orf54;APH1A;CERS2;CA14;ANXA9;FAM63A;ANP32E;PRUNE;BNIPL;C1orf56;CDC42SE1;MLLT11;GABPB2;PLEKHO1	Monocyte count;Basophil count;Eosinophil counts;Monocyte percentage of white cells;Granulocyte percentage of myeloid white cells;Lymphocyte-to-monocyte ratio;Sphingomyelin (d16:1/24:1) levels;White blood cell count	MCL1, ENSA;NR;ENSA;	ENSA
module40:1:150651175	40	HALLMARK_IL6_JAK_STAT3_SIGNALING	1:150651175	rs11800059	5.71987e-12	6.24026e-07	HORMAD1	HORMAD1;GOLPH3L;CTSS;ENSA;MCL1;CTSK;ADAMTSL4-AS1;AL356356.1;ADAMTSL4;ARNT;LINC00568;ECM1;TARS2;SETDB1;CERS2;ANXA9;RPRD2;FAM63A;PRUNE;PRPF3;BNIPL;C1orf56;CDC42SE1;MLLT11;MRPS21;GABPB2;C1orf51;C1orf54;APH1A;CA14;SEMA6C;ANP32E;TNFAIP8L2;SCNM1;LYSMD1;TMOD4;VPS72	Neutrophil percentage of white cells;White blood cell count	GOLPH3L;NR	GOLPH3L
module40:1:154426264	40	HALLMARK_IL6_JAK_STAT3_SIGNALING	1:154426264	rs4129267	1.88937e-07	0.0206126	SHE	SHE;TDRD10;IL6R;UBE2Q1;CHRNB2;ATP8B2;ADAR;AQP10;AL606500.1;HAX1;UBAP2L;KCNN3;C1orf43;C1orf189;TPM3;NUP210L;RPS27;PMVK;RAB13;RP11-422P24.11;JTB;RP11-307C12.13;CREB3L4;PBXIP1;SLC39A1	Blood protein levels in cardiovascular risk;Interleukin-6 receptor subunit alpha levels;Asthma;Chronic inflammatory diseases (ankylosing spondylitis, Crohn's disease, psoriasis, primary sclerosing cholangitis, ulcerative colitis) (pleiotropy);Protein quantitative trait loci;Pulmonary function;C-reactive protein levels;Fibrinogen;Ankylosing spondylitis;Blood protein levels;Fibrinogen levels or pla…	IL6R;IL6RA;NR;	IL6R
module40:1:154426970	40	HALLMARK_IL6_JAK_STAT3_SIGNALING	1:154426970	rs2228145	3.3129e-07	0.036143	SHE	SHE;TDRD10;IL6R;UBE2Q1;CHRNB2;ADAR;ATP8B2;AQP10;AL606500.1;HAX1;UBAP2L;KCNN3;C1orf43;C1orf189;TPM3;NUP210L;RPS27;PMVK;RAB13;RP11-422P24.11;JTB;RP11-307C12.13;CREB3L4;PBXIP1;SLC39A1	Rheumatoid arthritis;Atopic dermatitis;Blood protein levels;Rheumatoid arthritis (ACPA-positive);Cerebrospinal fluid biomarker levels;Fibrinogen;C-reactive protein;Allergic disease (asthma, hay fever or eczema);Hay fever and/or eczema;Fibrinogen levels;Iron status biomarkers (iron levels);C-reactive protein levels;White blood cell count;Interleukin-6 levels;Monocyte percentage of white cells;Veno…	IL6R;NR;	IL6R
module40:1:155108167	40	HALLMARK_IL6_JAK_STAT3_SIGNALING	1:155108167	rs12726330	3.98183e-07	0.0434409	SLC50A1	SLC50A1;DPM3;EFNA1;KRTCAP2;RP11-201K10.3;TRIM46;MUC1;THBS3;MTX1;EFNA3;EFNA3;EFNA4;ADAM15;GBA;DCST1;FAM189B;DCST2;SCAMP3;CLK2;ZBTB7B;HCN3;LENEP;PKLR;FLAD1;CKS1B;FDPS;SHC1;PYGO2;RUSC1;PBXIP1;ASH1L;RP11-307C12.13;PMVK;KCNN3;MSTO1	Parkinson's disease	GBA	SLC50A1
module40:1:156434703	40	HALLMARK_IL6_JAK_STAT3_SIGNALING	1:156434703	rs1050316	1.88738e-15	2.05909e-10	MEF2D	MEF2D;RP11-98G7.1;RP11-284F21.8;IQGAP3;C1orf61;RP11-139I14.2;RHBG;TTC24;APOA1BP;TSACC;GPATCH4;RP11-284F21.11;HAPLN2;CCT3;VHLL;RP11-284F21.9;C1orf85;BCAN;TMEM79;NES;SMG5;PAQR6;RP11-66D17.3;BGLAP;CRABP2;PMF1;PMF1-BGLAP;ISG20L2;RRNAD1;SLC25A44;MRPL24;HDGF;PRCC;SEMA4A;SH2D2A;NTRK1;INSRR;LMNA;MEX3A;RAB25;LAMTOR2;PEAR1;UBQLN4;LRRC71;SSR2;ARHGEF11	TPE interval (resting);Headache;Platelet count;Plateletcrit;Serum levels of protein NOG;Alanine aminotransferase levels	MEF2D;	MEF2D
module40:1:156446242	40	HALLMARK_IL6_JAK_STAT3_SIGNALING	1:156446242	rs2274316	3.27183e-13	3.5695e-08	MEF2D	MEF2D;RP11-98G7.1;RP11-284F21.8;IQGAP3;C1orf61;RP11-139I14.2;TTC24;RHBG;APOA1BP;GPATCH4;RP11-284F21.11;TSACC;HAPLN2;RP11-284F21.9;BCAN;CCT3;VHLL;C1orf85;NES;TMEM79;RP11-66D17.3;CRABP2;SMG5;PAQR6;BGLAP;ISG20L2;RRNAD1;MRPL24;PMF1;PMF1-BGLAP;HDGF;PRCC;SLC25A44;SEMA4A;SH2D2A;NTRK1;INSRR;LMNA;MEX3A;RAB25;PEAR1;LAMTOR2;UBQLN4;LRRC71;ARHGEF11;SSR2	Migraine;Migraine - clinic-based	MEF2D, APOA1BP	MEF2D
module40:1:156456301	40	HALLMARK_IL6_JAK_STAT3_SIGNALING	1:156456301	rs3790455	2.19913e-12	2.39921e-07	MEF2D	MEF2D;RP11-284F21.8;IQGAP3;RP11-98G7.1;C1orf61;TTC24;RP11-139I14.2;APOA1BP;GPATCH4;RHBG;RP11-284F21.11;HAPLN2;TSACC;RP11-284F21.9;BCAN;CCT3;NES;VHLL;C1orf85;RP11-66D17.3;TMEM79;CRABP2;ISG20L2;SMG5;RRNAD1;PAQR6;BGLAP;MRPL24;HDGF;PRCC;PMF1;PMF1-BGLAP;SLC25A44;SH2D2A;NTRK1;SEMA4A;INSRR;LMNA;PEAR1;MEX3A;RAB25;LAMTOR2;LRRC71;ARHGEF11;UBQLN4;SSR2	Migraine	MEF2D	MEF2D
module40:1:158586966	40	HALLMARK_IL6_JAK_STAT3_SIGNALING	1:158586966	rs2022003	1.36264e-07	0.0148661	SPTA1	SPTA1;OR10Z1;OR10X1;OR6P1;OR6Y1;OR6K2;OR6K3;OR10R2;OR6K6;OR6N1;OR10K1;OR6N2;OR10K2;MNDA;OR10T2;CD1E;CD1B;PYHIN1;CD1C;CD1A;IFI16;RP11-404O13.5;CD1D;AIM2;RP11-404O13.1	Red cell distribution width;Mean corpuscular hemoglobin concentration;Reticulocyte count;High light scatter reticulocyte percentage of red cells;Reticulocyte fraction of red cells;Night sleep phenotypes;High light scatter reticulocyte count;Hemoglobin concentration;Monocyte count;Mean platelet volume;Red blood cell count;Platelet distribution width;hemolysis of donated blood (osmotic);Total bilir…	SPTA1;SPTA1, OR10Z1, OR10X1, OR6P1;NR;	SPTA1
module40:1:159174885	40	HALLMARK_IL6_JAK_STAT3_SIGNALING	1:159174885	rs7550207	1.55028e-07	0.0169132	DARC	DARC;CADM3;FCER1A;OR10J3;AIM2;IFI16;OR10J1;RP11-180D21.3;PYHIN1;OR10J5;MNDA;APCS;OR6N2;OR6N1;OR6K6;OR6K3	Sum neutrophil eosinophil counts;Sum basophil neutrophil counts;Neutrophil count;Granulocyte count;White blood cell count	CTA-134P22.2, DARC;NR	CADM3-AS1, ACKR1
module40:1:159326880	40	HALLMARK_IL6_JAK_STAT3_SIGNALING	1:159326880	rs4656784	3.30545e-07	0.0360618	OR10J3	OR10J3;FCER1A;OR10J1;RP11-180D21.3;DARC;OR10J5;CADM3;APCS;AIM2;CRP;IFI16;DUSP23;PYHIN1;FCRL6;SLAMF8;C1orf204;VSIG8	IgE levels	OR10J3	OR10J7P - OR10J8P
module40:1:159655726	40	HALLMARK_IL6_JAK_STAT3_SIGNALING	1:159655726	rs2592902	7.65373e-09	0.000835007	CRP	CRP;DUSP23;APCS;FCRL6;SLAMF8;C1orf204;OR10J5;VSIG8;RP11-190A12.7;CCDC19;RP11-180D21.3;AL590560.1;TAGLN2;IGSF9;OR10J1;SLAMF9;RP11-48O20.4;PIGM;KCNJ10;OR10J3;KCNJ9;FCER1A;IGSF8;ATP1A2;ATP1A4;DARC	C-reactive protein levels in ischemic stroke;C-reactive protein levels	CRP;NR	OR10J6P - CRPP1
module40:1:159674933	40	HALLMARK_IL6_JAK_STAT3_SIGNALING	1:159674933	rs876537	2.74425e-09	0.000299392	CRP	CRP;DUSP23;FCRL6;APCS;SLAMF8;C1orf204;VSIG8;RP11-190A12.7;CCDC19;OR10J5;AL590560.1;TAGLN2;IGSF9;RP11-180D21.3;SLAMF9;RP11-48O20.4;OR10J1;PIGM;KCNJ10;KCNJ9;IGSF8;OR10J3;ATP1A2;FCER1A;ATP1A4;CASQ1	C-reactive protein;C-reactive protein levels;Serum C-reactive protein concentration in high fat diet	CRP;NR;CRPP1	CRPP1
module40:1:159678816	40	HALLMARK_IL6_JAK_STAT3_SIGNALING	1:159678816	rs2794520	1.41697e-09	0.000154589	CRP	CRP;DUSP23;FCRL6;SLAMF8;APCS;C1orf204;VSIG8;RP11-190A12.7;CCDC19;OR10J5;AL590560.1;TAGLN2;IGSF9;SLAMF9;RP11-180D21.3;RP11-48O20.4;OR10J1;PIGM;KCNJ10;KCNJ9;IGSF8;OR10J3;ATP1A2;FCER1A;ATP1A4;CASQ1;PEA15	Metabolic traits;Select biomarker traits;C-reactive protein levels;High-sensitivity C-reactive protein levels in HIV infection	CRP;NR	CRPP1 - CRP
module40:1:159691559	40	HALLMARK_IL6_JAK_STAT3_SIGNALING	1:159691559	rs1341665	8.05948e-10	8.79273e-05	CRP	CRP;DUSP23;FCRL6;SLAMF8;C1orf204;VSIG8;APCS;RP11-190A12.7;CCDC19;OR10J5;AL590560.1;TAGLN2;IGSF9;SLAMF9;RP11-48O20.4;RP11-180D21.3;OR10J1;PIGM;KCNJ10;KCNJ9;IGSF8;ATP1A2;OR10J3;ATP1A4;FCER1A;CASQ1;PEA15;DCAF8;DCAF8	Inflammatory biomarkers;C-reactive protein levels	CRP;NR	CRP - DUSP23
module40:1:159698549	40	HALLMARK_IL6_JAK_STAT3_SIGNALING	1:159698549	rs7553007	9.92608e-10	0.000108292	CRP	CRP;DUSP23;FCRL6;SLAMF8;C1orf204;VSIG8;RP11-190A12.7;APCS;CCDC19;AL590560.1;TAGLN2;OR10J5;IGSF9;SLAMF9;RP11-48O20.4;RP11-180D21.3;OR10J1;PIGM;KCNJ10;KCNJ9;IGSF8;ATP1A2;OR10J3;ATP1A4;FCER1A;CASQ1;PEA15;DCAF8;DCAF8	C-reactive protein;C-reactive protein levels	CRP;FCER1A, DUSP23, OR10J1, APCS, DARC, IFI16, OR10J5, CRP, OR10J3, OLFML2B, FCRL6;NR	CRP - DUSP23
module40:1:185409061	40	HALLMARK_IL6_JAK_STAT3_SIGNALING	1:185409061	rs10732976	3.83936e-08	0.00418866	GS1-204I12.1	GS1-204I12.1;GS1-279B7.1;GS1-279B7.2;IVNS1ABP;GS1-204I12.4;SWT1;HMCN1;TRMT1L;RNF2;GS1-120K12.4	Monocyte percentage of white cells;Granulocyte percentage of myeloid white cells	CTA-277P6.1	MCRIP2P2 - NA
module40:1:199007208	40	HALLMARK_IL6_JAK_STAT3_SIGNALING	1:199007208	rs7529925	0	0	RP11-16L9.4	RP11-16L9.4;RP11-16L9.3;RP11-16L9.2;RP11-382E9.1;MIR181A1HG;PTPRC;RP11-553K8.2	Platelet count;Mean corpuscular volume;Red blood cell traits	LINC01221;NR;MIR181A1	LINC01221
module40:1:199010721	40	HALLMARK_IL6_JAK_STAT3_SIGNALING	1:199010721	rs1434282	0	0	RP11-16L9.4	RP11-16L9.4;RP11-16L9.3;RP11-16L9.2;RP11-382E9.1;MIR181A1HG;PTPRC;RP11-553K8.2	Red blood cell count;Mean corpuscular volume;Mean corpuscular hemoglobin;Hematocrit;High light scatter reticulocyte percentage of red cells;Reticulocyte fraction of red cells;Mean platelet volume;Hemoglobin;Hemoglobin concentration;High light scatter reticulocyte count;Immature fraction of reticulocytes;Mean reticulocyte volume;Calcium levels;Mean spheric corpuscular volume;Platelet count;Platele…	NR;RP11-16L9.4;	LINC01221
module40:1:205235990	40	HALLMARK_IL6_JAK_STAT3_SIGNALING	1:205235990	rs1668873	4.56679e-08	0.00498228	NUAK2	NUAK2;TMCC2;KLHDC8A;LEMD1;DSTYK;RBBP5;TMEM81;RP11-576D8.4;CNTN2;CDK18;MFSD4;ELK4;SLC45A3;NFASC;NUCKS1;AC119673.1	Mean platelet volume	TMCC2	TMCC2
module40:1:205237137	40	HALLMARK_IL6_JAK_STAT3_SIGNALING	1:205237137	rs1668871	3.55477e-11	3.87818e-06	NUAK2	NUAK2;TMCC2;KLHDC8A;LEMD1;DSTYK;RBBP5;TMEM81;RP11-576D8.4;CNTN2;CDK18;MFSD4;ELK4;SLC45A3;NFASC;NUCKS1;AC119673.1;RAB7L1	Platelet count;Mean platelet volume	TMCC2;NR;	TMCC2
module40:1:205244953	40	HALLMARK_IL6_JAK_STAT3_SIGNALING	1:205244953	rs1172130	2.19547e-12	2.39521e-07	NUAK2	NUAK2;TMCC2;KLHDC8A;LEMD1;DSTYK;RP11-576D8.4;RBBP5;TMEM81;CDK18;CNTN2;MFSD4;ELK4;SLC45A3;NUCKS1;AC119673.1;NFASC;RAB7L1	Mean platelet volume;Platelet count	TMCC2;NR	TMCC2
module40:1:205244972	40	HALLMARK_IL6_JAK_STAT3_SIGNALING	1:205244972	rs1172129	2.4839e-12	2.70989e-07	NUAK2	NUAK2;TMCC2;KLHDC8A;LEMD1;DSTYK;RP11-576D8.4;RBBP5;TMEM81;CDK18;CNTN2;MFSD4;ELK4;SLC45A3;NUCKS1;AC119673.1;NFASC;RAB7L1	Mean platelet volume	TMCC2	TMCC2
module40:1:205249450	40	HALLMARK_IL6_JAK_STAT3_SIGNALING	1:205249450	rs9660992	2.09202e-10	2.28235e-05	NUAK2	NUAK2;TMCC2;KLHDC8A;LEMD1;DSTYK;RP11-576D8.4;RBBP5;TMEM81;CDK18;CNTN2;MFSD4;ELK4;SLC45A3;NUCKS1;AC119673.1;NFASC;RAB7L1	Mean corpuscular volume;Mean platelet volume	NR;CNTN2, RBBP5, RIPK5, TMCC2	TMCC2
module40:1:227750068	40	HALLMARK_IL6_JAK_STAT3_SIGNALING	1:227750068	rs6696239	4.06757e-08	0.00443764	ZNF678	ZNF678;RP11-275O4.3;SNAP47;JMJD4;CTD-2090I13.1;PRSS38;WNT9A;WNT3A	Height	ZNF678	RNA5SP77 - ZNF678
module40:1:227797950	40	HALLMARK_IL6_JAK_STAT3_SIGNALING	1:227797950	rs1390401	9.95661e-08	0.0108625	ZNF678	ZNF678;RP11-275O4.3;SNAP47;JMJD4;PRSS38;CTD-2090I13.1;WNT9A;WNT3A;ARF1;C1orf35;MRPL55	Height	ZNF678	ZNF678
module40:1:227911883	40	HALLMARK_IL6_JAK_STAT3_SIGNALING	1:227911883	rs10799445	4.00342e-07	0.0436766	SNAP47	SNAP47;JMJD4;PRSS38;ZNF678;WNT9A;RP11-275O4.3;WNT3A;CTD-2090I13.1;ARF1;C1orf35;MRPL55;GUK1;GJC2;IBA57-AS1;IBA57;C1orf145;OBSCN	Height	JMJD4	ZNF847P - SNAP47
module40:1:234990900	40	HALLMARK_IL6_JAK_STAT3_SIGNALING	1:234990900	rs58653258	1.96176e-13	2.14025e-08	RP11-443B7.2	RP11-443B7.2;RP11-443B7.1;RP11-443B7.3;RP4-781K5.8;RP4-781K5.7;RP4-781K5.6;RP4-781K5.5;RP4-781K5.4;RP4-781K5.9;LINC00184;IRF2BP2;RP4-597N16.4;TOMM20;RP5-855F14.2;RBM34;ARID4B;RP5-855F14.1;TARBP1;COA6;GGPS1	Granulocyte percentage of myeloid white cells	intergenic	RNY4P16 - RN7SL668P
module40:1:236102886	40	HALLMARK_IL6_JAK_STAT3_SIGNALING	1:236102886	rs6701752	1.87811e-11	2.04898e-06	RP5-940F7.2	RP5-940F7.2;RP4-580N22.2;NID1;GPR137B;ERO1LB;LYST;GNG4;EDARADD;B3GALNT2	Neutrophil percentage of granulocytes;White blood cell count (basophil);Basophil percentage of granulocytes;Basophil percentage of white cells;Monocyte count	RP5-940F7.2;NR	RNU6-968P - LINC02768
module40:2:8438693	40	HALLMARK_IL6_JAK_STAT3_SIGNALING	2:8438693	rs346835	4.64537e-10	5.068e-05	U91324.1	U91324.1;AC011747.3;AC011747.4;LINC00299;AC011747.6;AC007464.1;ID2;AC007463.2;RP11-434B12.1;KIDINS220	Eosinophil counts;Eosinophil percentage of white cells;Sum eosinophil basophil counts;Asthma	LINC00299;NR;	LINC00299
module40:2:8439629	40	HALLMARK_IL6_JAK_STAT3_SIGNALING	2:8439629	rs10165200	3.00741e-08	0.00328103	U91324.1	U91324.1;AC011747.3;AC011747.4;LINC00299;AC011747.6;AC007464.1;ID2;AC007463.2;RP11-434B12.1;KIDINS220	Eosinophil counts;White blood cell count (basophil);Basophil percentage of granulocytes;Basophil percentage of white cells	LINC00299;NR	LINC00299
module40:2:8445160	40	HALLMARK_IL6_JAK_STAT3_SIGNALING	2:8445160	rs2630709	1.00678e-08	0.00109837	U91324.1	U91324.1;AC011747.3;AC011747.4;AC011747.6;LINC00299;ID2;AC007464.1;RP11-434B12.1;AC007463.2;KIDINS220	Monocyte percentage of white cells;Monocyte count	LINC00299	LINC00299
module40:2:8450521	40	HALLMARK_IL6_JAK_STAT3_SIGNALING	2:8450521	rs453193	2.69701e-10	2.94239e-05	U91324.1	U91324.1;AC011747.3;AC011747.4;AC011747.6;LINC00299;ID2;AC007464.1;RP11-434B12.1;KIDINS220;AC007463.2	Granulocyte percentage of myeloid white cells	LINC00299	LINC00299
module40:2:27598097	40	HALLMARK_IL6_JAK_STAT3_SIGNALING	2:27598097	rs4665972	9.85886e-08	0.0107558	ZNF513	ZNF513;SNX17;PPM1G;EIF2B4;GTF3C2;NRBP1;MPV17;KRTCAP3;UCN;IFT172;TRIM54;DNAJC5G;FNDC4;SLC30A3;GCKR;CAD;AC109829.1;ATRAID;SLC5A6;C2orf16;ZNF512;TCF23;C2orf53;PREB;CCDC121;ABHD1;GPN1;SUPT7L;CGREF1;SLC4A1AP;KHK;EMILIN1;OST4;AC074091.13;AGBL5;TMEM214;MRPL33;AC110084.1;MAPRE3;RBKS	Triglyceride levels x alcohol consumption (drinkers vs non-drinkers) interaction (2df);LDL cholesterol levels x alcohol consumption (regular vs non-regular drinkers) interaction (2df);Triglyceride levels;LDL cholesterol levels in current drinkers;Triglyceride levels in current drinkers;Triglyceride levels x alcohol consumption (regular vs non-regular drinkers) interaction (2df);LDL cholesterol le…	SNX17;NR;;SLC4A1AP, GCKR;GCKR	SNX17
module40:2:27730940	40	HALLMARK_IL6_JAK_STAT3_SIGNALING	2:27730940	rs1260326	1.01525e-11	1.10762e-06	GCKR	GCKR;FNDC4;AC109829.1;IFT172;KRTCAP3;C2orf16;ZNF512;NRBP1;CCDC121;GPN1;PPM1G;ZNF513;SNX17;SUPT7L;EIF2B4;SLC4A1AP;GTF3C2;AC074091.13;MPV17;UCN;TRIM54;DNAJC5G;SLC30A3;MRPL33;AC110084.1;RBKS;CAD;ATRAID;SLC5A6;TCF23;C2orf53;PREB;BRE;ABHD1;CGREF1;KHK;EMILIN1;OST4;AGBL5;TMEM214	Metabolic syndrome;Estimated glomerular filtration rate;Estimated glomerular filtration rate in non-diabetics;Branched-chain amino acid levels (Isoleucine);Branched-chain amino acid levels (Leucine);Branched-chain amino acid levels (Valine);Alcohol consumption (drinks per week);Urinary sodium excretion;White blood cell count;LDL cholesterol levels;Triglyceride levels;Triglycerides x physical acti…	GCKR;;NR;SNX17, GCKR;EIF2B4, SNX17, ZNF513, PPM1G, GCKR;FNDC4, GCKR;GCKR-FNDC4;FNDC4, IFT172, GCKR;GCKR, C2orf16;ZNF512, KRTCAP3, FNDC4, IFT172, GCKR, PPM1G, NRBP1, C2orf16;FNDC4;GCKR, AC005077.12;GCKR, FNDC4;SNX17, ZNF513, KRTCAP3, FNDC4, PPM1G, IFT172, GCKR, NRBP1	GCKR
module40:2:27741237	40	HALLMARK_IL6_JAK_STAT3_SIGNALING	2:27741237	rs780094	2.38372e-10	2.60059e-05	AC109829.1	AC109829.1;GCKR;FNDC4;C2orf16;ZNF512;IFT172;KRTCAP3;NRBP1;CCDC121;GPN1;SUPT7L;PPM1G;ZNF513;SLC4A1AP;SNX17;EIF2B4;AC074091.13;GTF3C2;MPV17;UCN;TRIM54;DNAJC5G;MRPL33;AC110084.1;RBKS;SLC30A3;CAD;ATRAID;SLC5A6;TCF23;BRE;C2orf53;PREB;ABHD1;CGREF1;KHK;EMILIN1;OST4;AGBL5;TMEM214	Estimated glomerular filtration rate;Type 2 diabetes;Body mass index;Fasting insulin;Serum metabolite levels (CMS);Circulating leptin levels or fasting insulin levels;Circulating leptin levels or HOMA-IR;Circulating leptin levels or type 2 diabetes;Fasting glucose;Triglyceride levels;Relative protein intake;Cholesterol;Glycemic traits (multi-trait analysis);Total cholesterol levels;Blood glucose …	GCKR;;NR;C2orf16, GCKR	GCKR
module40:2:27742603	40	HALLMARK_IL6_JAK_STAT3_SIGNALING	2:27742603	rs780093	9.07454e-10	9.90014e-05	AC109829.1	AC109829.1;GCKR;FNDC4;C2orf16;ZNF512;IFT172;KRTCAP3;NRBP1;CCDC121;GPN1;SUPT7L;PPM1G;ZNF513;SLC4A1AP;SNX17;EIF2B4;AC074091.13;GTF3C2;MPV17;UCN;TRIM54;DNAJC5G;MRPL33;AC110084.1;RBKS;SLC30A3;CAD;ATRAID;SLC5A6;BRE;TCF23;C2orf53;PREB;ABHD1;CGREF1;KHK;EMILIN1;OST4;AGBL5;TMEM214	Estimated glomerular filtration rate;Urinary albumin-to-creatinine ratio in diabetes;Hypertriglyceridemia;Kidney stones;Serum metabolite levels (CMS);Postprandial mean diameter of VLDLD particles;Postprandial triglycerides in VLDL;Fasting isoleucine;Fasting mean diameter of VLDLD particles;Postprandial leucine;Postprandial free cholesterol in medium VLDL;Postprandial total lipids in medium VLDL;P…	GCKR;;NR;C2orf16, ZNF512, GCKR;FNDC4, IFT172, GCKR, C2orf16;SLC4A1AP;ZNF512, XAB1, GCKR, C2orf16	GCKR
module40:2:27801759	40	HALLMARK_IL6_JAK_STAT3_SIGNALING	2:27801759	rs1919128	1.94161e-08	0.00211826	C2orf16	C2orf16;ZNF512;AC109829.1;CCDC121;GPN1;SUPT7L;GCKR;SLC4A1AP;FNDC4;AC074091.13;IFT172;KRTCAP3;NRBP1;MRPL33;AC110084.1;PPM1G;ZNF513;RBKS;SNX17;EIF2B4;GTF3C2;MPV17;UCN;TRIM54;DNAJC5G;BRE;SLC30A3;CAD;ATRAID;SLC5A6;TCF23;C2orf53;PREB;ABHD1;CGREF1;KHK	Waist Circumference - Triglycerides (WC-TG);Fasting blood insulin adjusted for BMI;Fasting blood glucose adjusted for BMI;Triglyceride levels	C2orf16;GCKR	C2orf16
module40:2:27815510	40	HALLMARK_IL6_JAK_STAT3_SIGNALING	2:27815510	rs13022873	1.74754e-08	0.00190653	ZNF512	ZNF512;C2orf16;CCDC121;GPN1;AC109829.1;SUPT7L;SLC4A1AP;GCKR;FNDC4;AC074091.13;IFT172;KRTCAP3;NRBP1;MRPL33;AC110084.1;RBKS;PPM1G;ZNF513;SNX17;EIF2B4;GTF3C2;MPV17;UCN;BRE;TRIM54;DNAJC5G;SLC30A3;CAD;ATRAID;SLC5A6;TCF23;C2orf53;PREB;ABHD1;CGREF1	Waist Circumference - Triglycerides (WC-TG)	ZNF512	ZNF512
module40:2:27840640	40	HALLMARK_IL6_JAK_STAT3_SIGNALING	2:27840640	rs4666002	7.08807e-09	0.000773295	CCDC121	CCDC121;GPN1;SUPT7L;ZNF512;C2orf16;SLC4A1AP;AC109829.1;AC074091.13;GCKR;FNDC4;MRPL33;AC110084.1;RBKS;IFT172;KRTCAP3;NRBP1;PPM1G;ZNF513;SNX17;EIF2B4;BRE;GTF3C2;MPV17;UCN;TRIM54;DNAJC5G;SLC30A3;CAD;ATRAID;SLC5A6;TCF23;C2orf53;PREB;ABHD1	Phospholipid levels (plasma)	GCKR	ZNF512
module40:2:27851918	40	HALLMARK_IL6_JAK_STAT3_SIGNALING	2:27851918	rs3749147	6.32421e-10	6.89959e-05	GPN1	GPN1;CCDC121;SUPT7L;SLC4A1AP;ZNF512;C2orf16;AC074091.13;AC109829.1;GCKR;FNDC4;MRPL33;AC110084.1;RBKS;IFT172;KRTCAP3;NRBP1;PPM1G;ZNF513;SNX17;BRE;EIF2B4;GTF3C2;MPV17;UCN;TRIM54;DNAJC5G;SLC30A3;CAD;ATRAID;SLC5A6;TCF23;C2orf53;PREB	Waist Circumference - Triglycerides (WC-TG);Fasting blood insulin adjusted for BMI;Fasting blood glucose adjusted for BMI;Triglyceride levels	CCDC121;GCKR;GPN1	GPN1
module40:2:38050232	40	HALLMARK_IL6_JAK_STAT3_SIGNALING	2:38050232	rs4670221	1.62537e-13	1.77324e-08	LINC00211	LINC00211;AC006369.3;RMDN2;CDC42EP3;CYP1B1;AC009229.6;RP11-314C9.2;AC009229.5;ATL2;QPCT;AC007391.2	Mean platelet volume	LINC00211	LINC00211
module40:2:43451957	40	HALLMARK_IL6_JAK_STAT3_SIGNALING	2:43451957	rs149290349	0	0	ZFP36L2	ZFP36L2;THADA;AC093609.1;AC016735.3;AC016735.2;AC016735.1;PLEKHH2;HAAO;OXER1	Platelet count;Eosinophil counts;Neutrophil percentage of granulocytes;Lymphocyte counts;Neutrophil percentage of white cells;Lymphocyte percentage of white cells;High light scatter reticulocyte count;Mean corpuscular hemoglobin;Mean corpuscular volume;High light scatter reticulocyte percentage of red cells;Mean spheric corpuscular volume;Red blood cell count	ZFP36L2;NR;	ZFP36L2
module40:2:43540125	40	HALLMARK_IL6_JAK_STAT3_SIGNALING	2:43540125	rs7590268	8.4847e-11	9.25664e-06	ZFP36L2	ZFP36L2;THADA;AC093609.1;AC016735.3;AC016735.2;AC016735.1;PLEKHH2;DYNC2LI1;ABCG5	Orofacial clefts;Nonsyndromic cleft lip with or without cleft palate;Facial morphology (segment 29)	THADA;	THADA
module40:2:43561780	40	HALLMARK_IL6_JAK_STAT3_SIGNALING	2:43561780	rs7563201	0	0	ZFP36L2	ZFP36L2;THADA;AC093609.1;AC016735.3;PLEKHH2;AC016735.2;AC016735.1;DYNC2LI1;ABCG5	Polycystic ovary syndrome	THADA	THADA
module40:2:43687879	40	HALLMARK_IL6_JAK_STAT3_SIGNALING	2:43687879	rs17030845	2.49656e-12	2.7237e-07	PLEKHH2	PLEKHH2;ZFP36L2;THADA;DYNC2LI1;ABCG5;AC093609.1;ABCG8;AC016735.3;LRPPRC;AC016735.2;AC016735.1	Platelet count	THADA	THADA
module40:2:43721508	40	HALLMARK_IL6_JAK_STAT3_SIGNALING	2:43721508	rs12478601	2.18124e-11	2.37969e-06	PLEKHH2	PLEKHH2;ZFP36L2;DYNC2LI1;ABCG5;THADA;ABCG8;LRPPRC;AC093609.1;AC016735.3;AC016735.2;AC016735.1	Polycystic ovary syndrome;Systolic blood pressure	ZFP36L2, LOC100129726, THADA	THADA
module40:2:43732823	40	HALLMARK_IL6_JAK_STAT3_SIGNALING	2:43732823	rs7578597	2.54951e-11	2.78146e-06	PLEKHH2	PLEKHH2;DYNC2LI1;ZFP36L2;ABCG5;ABCG8;THADA;LRPPRC;AC093609.1;AC016735.3;AC016735.2	Type 2 diabetes	THADA	THADA
module40:2:43806918	40	HALLMARK_IL6_JAK_STAT3_SIGNALING	2:43806918	rs10495903	8.50617e-10	9.28006e-05	PLEKHH2	PLEKHH2;DYNC2LI1;ABCG5;ABCG8;LRPPRC;ZFP36L2;THADA;AC093609.1	Crohn's disease;Inflammatory bowel disease	THADA;intergenic;NR;THADA, ZFP36L2;ZFP36L2, THADA	THADA
module40:2:43809347	40	HALLMARK_IL6_JAK_STAT3_SIGNALING	2:43809347	rs78487399	3.03091e-14	3.30666e-09	PLEKHH2	PLEKHH2;DYNC2LI1;ABCG5;ABCG8;LRPPRC;ZFP36L2;THADA;AC093609.1	Sum basophil neutrophil counts;Inflammatory bowel disease;Myeloid white cell count;Sum neutrophil eosinophil counts;Granulocyte count	THADA;NR	THADA
module40:2:60718043	40	HALLMARK_IL6_JAK_STAT3_SIGNALING	2:60718043	rs1427407	7.09217e-08	0.00773741	BCL11A	BCL11A;AC007381.2;AC007381.3;PAPOLG;AC010733.4;REL;PUS10	F-cell distribution;Fetal hemoglobin levels in sickle cell anemia;Pyruvate levels	BCL11A	BCL11A
module40:2:60719970	40	HALLMARK_IL6_JAK_STAT3_SIGNALING	2:60719970		8.49475e-07	0.092676	BCL11A	BCL11A;AC007381.2;AC007381.3;PAPOLG;AC010733.4;REL;PUS10
module40:2:65595586	40	HALLMARK_IL6_JAK_STAT3_SIGNALING	2:65595586	rs934734	5.95315e-07	0.0649477	SPRED2	SPRED2;AC074391.1;AC012370.3;ACTR2;AC007389.3;RAB1A;CEP68;RP11-340F16.1;SLC1A4;AC007386.2	Rheumatoid arthritis	SPRED2	SPRED2
module40:2:72361505	40	HALLMARK_IL6_JAK_STAT3_SIGNALING	2:72361505	rs3768644	2.15265e-07	0.023485	CYP26B1	CYP26B1;EXOC6B	Schizophrenia	NR;CYP26B1	CYP26B1
module40:2:85788175	40	HALLMARK_IL6_JAK_STAT3_SIGNALING	2:85788175	rs7568458	1.29428e-07	0.0141204	VAMP8	VAMP8;GGCX;MAT2A;VAMP5;RNF181;TMEM150A;USP39;C2orf68;SFTPB;GNLY;SH2D6;CAPG;ATOH8;ELMOD3;RETSAT;TGOLN2;ST3GAL5;AC105053.4;RP11-548P2.2;TCF7L1;POLR1A;RP11-60H5.1	Coronary artery disease (myocardial infarction, percutaneous transluminal coronary angioplasty, coronary artery bypass grafting, angina or chromic ischemic heart disease);Coronary artery disease;Prostate cancer;Cancer (pleiotropy)	VAMP5, VAMP8, GGCX;	GGCX
module40:2:85794297	40	HALLMARK_IL6_JAK_STAT3_SIGNALING	2:85794297	rs10187424	9.44603e-08	0.0103054	VAMP8	VAMP8;VAMP5;GGCX;MAT2A;RNF181;TMEM150A;USP39;C2orf68;SFTPB;GNLY;SH2D6;CAPG;ATOH8;ELMOD3;RETSAT;TGOLN2;ST3GAL5;AC105053.4;RP11-548P2.2;TCF7L1;POLR1A	Prostate cancer	NR;GGCX, VAMP8, VAMP5, RNF181	VAMP8
module40:2:85806068	40	HALLMARK_IL6_JAK_STAT3_SIGNALING	2:85806068	rs3731827	3.73793e-08	0.00407801	VAMP5	VAMP5;RNF181;VAMP8;TMEM150A;USP39;C2orf68;GGCX;MAT2A;SFTPB;GNLY;SH2D6;ATOH8;CAPG;ELMOD3;RETSAT;ST3GAL5;TGOLN2;AC105053.4;RP11-548P2.2;POLR1A;TCF7L1	Prostate cancer	NR	VAMP8
module40:2:103054449	40	HALLMARK_IL6_JAK_STAT3_SIGNALING	2:103054449	rs2058660	4.3562e-07	0.0475252	IL18RAP	IL18RAP;SLC9A4;IL18R1;IL1RL1;SLC9A2;IL1RL2;MFSD9;TMEM182;IL1R1;AC007251.2;IL1R2	Crohn's disease;Lymphocyte percentage of white cells	IL12RL2, IL18R1, IL1RL1, IL18RAP;IL18RAP	IL18RAP
module40:2:103063369	40	HALLMARK_IL6_JAK_STAT3_SIGNALING	2:103063369	rs6708413	1.52614e-07	0.0166499	SLC9A4	SLC9A4;IL18RAP;IL18R1;IL1RL1;SLC9A2;IL1RL2;MFSD9;TMEM182;IL1R1;AC007251.2;IL1R2	Crohn's disease;Inflammatory bowel disease	NR	IL18RAP
module40:2:103070568	40	HALLMARK_IL6_JAK_STAT3_SIGNALING	2:103070568	rs917997	6.85222e-08	0.00747564	SLC9A4	SLC9A4;IL18RAP;IL18R1;IL1RL1;SLC9A2;MFSD9;IL1RL2;TMEM182;IL1R1;AC007251.2;IL1R2	Celiac disease;Inflammatory bowel disease	IL18R1, IL1RL1, IL1RL2, IL18RAP;IL18R1, IL1RL1, IL1R1, IL1RL2, IL18RAP, IL1R2	IL18RAP - SLC9A4
module40:2:103086770	40	HALLMARK_IL6_JAK_STAT3_SIGNALING	2:103086770	rs990171	2.916e-07	0.031813	SLC9A4	SLC9A4;IL18RAP;SLC9A2;IL18R1;IL1RL1;MFSD9;TMEM182;IL1RL2;AC007251.2;IL1R1;IL1R2;AC108051.1	Celiac disease;Lymphocyte counts	IL18R, IL18RAP;SLC9A4	IL18RAP - SLC9A4
module40:2:111599282	40	HALLMARK_IL6_JAK_STAT3_SIGNALING	2:111599282	rs10210955	6.61792e-07	0.0722001	ACOXL	ACOXL;AC114776.3;BUB1;BCL2L11;RGPD6;AC108463.1;MIR4435-1HG;RP11-181E10.3;LIMS3L;AC068491.2;RP11-803D5.4;LIMS3L;RP13-1039J1.2;AC112229.7	Lymphocyte percentage of white cells	ACOXL	ACOXL
module40:2:111609943	40	HALLMARK_IL6_JAK_STAT3_SIGNALING	2:111609943	rs10197140	2.95319e-14	3.22187e-09	ACOXL	ACOXL;AC114776.3;BUB1;BCL2L11;RGPD6;AC108463.1;MIR4435-1HG;RP11-181E10.3;LIMS3L;AC068491.2;RP11-803D5.4;LIMS3L;RP13-1039J1.2;AC112229.7	Mean corpuscular volume;Red blood cell count;Mean corpuscular hemoglobin	ACOXL	ACOXL
module40:2:111811665	40	HALLMARK_IL6_JAK_STAT3_SIGNALING	2:111811665	rs4848370	1.34459e-07	0.0146692	BCL2L11	BCL2L11;AC108463.1;MIR4435-1HG;RP11-181E10.3;AC068491.2;RP11-803D5.4;ACOXL;AC114776.3;BUB1;AC017002.1;AC017002.2	Mean corpuscular volume;Mean corpuscular hemoglobin;Red cell distribution width	ACOXL;NR	MIR4435-2HG, ACOXL
module40:2:111871897	40	HALLMARK_IL6_JAK_STAT3_SIGNALING	2:111871897	rs1439287	3.41061e-13	3.7209e-08	BCL2L11	BCL2L11;AC108463.1;MIR4435-1HG;RP11-181E10.3;AC068491.2;RP11-803D5.4;AC017002.1;AC017002.2;ACOXL;AC114776.3;BUB1;AC017002.4	Chronic lymphocytic leukemia	ACOXL, BCL2L11	ACOXL-AS1, ACOXL, MIR4435-2HG
module40:2:111900560	40	HALLMARK_IL6_JAK_STAT3_SIGNALING	2:111900560	rs17484848	5.22509e-08	0.00570047	BCL2L11	BCL2L11;AC108463.1;MIR4435-1HG;RP11-181E10.3;AC068491.2;RP11-803D5.4;AC017002.1;AC017002.2;ACOXL;AC114776.3;AC017002.4	Eosinophil percentage of white cells;Eosinophil counts;Neutrophil percentage of granulocytes;Sum eosinophil basophil counts;Eosinophil percentage of granulocytes;A body shape index	BCL2L11	BCL2L11, MIR4435-2HG
module40:2:111910694	40	HALLMARK_IL6_JAK_STAT3_SIGNALING	2:111910694	rs6734942	1.61686e-10	1.76396e-05	BCL2L11	BCL2L11;AC108463.1;MIR4435-1HG;RP11-181E10.3;AC068491.2;RP11-803D5.4;AC017002.1;AC017002.2;ACOXL;AC114776.3;AC017002.4	Heel bone mineral density;Monocyte count;Monocyte percentage of white cells;Granulocyte percentage of myeloid white cells;Lymphocyte-to-monocyte ratio	;BCL2L11	BCL2L11, MIR4435-2HG
module40:2:111941995	40	HALLMARK_IL6_JAK_STAT3_SIGNALING	2:111941995	rs616582	8.39067e-07	0.0915406	AC108463.1	AC108463.1;MIR4435-1HG;RP11-181E10.3;BCL2L11;AC068491.2;RP11-803D5.4;AC017002.1;AC017002.2;AC017002.4;ACOXL;AC114776.3	Mean corpuscular hemoglobin	intergenic	MIR4435-2HG
module40:2:111949327	40	HALLMARK_IL6_JAK_STAT3_SIGNALING	2:111949327	rs6738028	1.35955e-07	0.0148324	AC108463.1	AC108463.1;MIR4435-1HG;RP11-181E10.3;BCL2L11;AC068491.2;RP11-803D5.4;AC017002.1;AC017002.2;AC017002.4;ACOXL;AC114776.3	Dehydroepiandrosterone sulphate levels	BCL2L11	MIR4435-2HG
module40:2:135539967	40	HALLMARK_IL6_JAK_STAT3_SIGNALING	2:135539967	rs6430538	3.81508e-09	0.000416217	ACMSD	ACMSD;CCNT2;MAP3K19;RAB3GAP1;TMEM163;ZRANB3	Parkinson's disease	CCNT2-AS1;TMEM163, CCNT2;intergenic;ACMSD, TMEM163	CCNT2-AS1
module40:2:135631400	40	HALLMARK_IL6_JAK_STAT3_SIGNALING	2:135631400	rs6430553	1.90714e-12	2.08065e-07	ACMSD	ACMSD;CCNT2;MAP3K19;RAB3GAP1;ZRANB3;TMEM163	Blood metabolite levels	ACMSD	ACMSD, CCNT2-AS1
module40:2:135837906	40	HALLMARK_IL6_JAK_STAT3_SIGNALING	2:135837906	rs7570971	0	0	RAB3GAP1	RAB3GAP1;ZRANB3;MAP3K19;CCNT2;ACMSD;R3HDM1	LDL cholesterol levels in current drinkers;LDL cholesterol levels x alcohol consumption (drinkers vs non-drinkers) interaction (2df);LDL cholesterol levels x alcohol consumption (regular vs non-regular drinkers) interaction (2df);LDL cholesterol levels;HDL cholesterol levels x alcohol consumption (regular vs non-regular drinkers) interaction (2df);Body mass index;Cholesterol, total;Blood metaboli…	RAB3GAP1;TMEM163, ACMSD, MAP3K19, ZRANB3, LOC100129961, CCNT2, R3HDM1;NR;	RAB3GAP1
module40:2:136522941	40	HALLMARK_IL6_JAK_STAT3_SIGNALING	2:136522941	rs28453840	0	0	LCT	LCT;UBXN4;MCM6;DARS;R3HDM1;AC068492.1;CXCR4	Cholesterol, total	RAB3GAP1	UBXN4
module40:2:181940642	40	HALLMARK_IL6_JAK_STAT3_SIGNALING	2:181940642	rs10191559	1.8939e-10	2.06621e-05	AC068196.1	AC068196.1;AC104820.2;UBE2E3;AC020595.1;ITGA4;CERKL	Heel bone mineral density;Red blood cell count	;UBE2E3;NR	UBE2E3
module40:2:181996045	40	HALLMARK_IL6_JAK_STAT3_SIGNALING	2:181996045	rs13010713	5.28789e-08	0.00576898	AC104820.2	AC104820.2;AC068196.1;UBE2E3;AC020595.1;ITGA4;CERKL	Celiac disease	ITGA4, UBE2E3	LINC01934
module40:2:182319301	40	HALLMARK_IL6_JAK_STAT3_SIGNALING	2:182319301	rs1449263	0	0	ITGA4	ITGA4;AC020595.1;CERKL;NEUROD1;AC013733.4;AC104820.2;AC068196.1;SSFA2;UBE2E3;PPP1R1C	Monocyte count;White blood cell count;Basophil count;Immature fraction of reticulocytes;Neutrophil count;Eosinophil counts	LOC101927156, ITGA4;CERKL, ITGA4;NR;ITGA4;	LINC01934 - ITGA4
module40:2:182323766	40	HALLMARK_IL6_JAK_STAT3_SIGNALING	2:182323766	rs1375493	0	0	ITGA4	ITGA4;AC020595.1;CERKL;NEUROD1;AC013733.4;AC104820.2;AC068196.1;SSFA2;UBE2E3;PPP1R1C	Monocyte count;Lymphocyte percentage of white cells;Neutrophil count;CD14+ CD16- monocyte Absolute Count;Lymphocyte-to-monocyte ratio;White blood cell count	NR;ITGA4;	ITGA4
module40:2:182328214	40	HALLMARK_IL6_JAK_STAT3_SIGNALING	2:182328214	rs2124440	0	0	ITGA4	ITGA4;AC020595.1;CERKL;NEUROD1;AC013733.4;AC104820.2;AC068196.1;SSFA2;PPP1R1C;UBE2E3	Monocyte count;White blood cell count (monocyte)	ITGA4;NR	ITGA4
module40:2:191931464	40	HALLMARK_IL6_JAK_STAT3_SIGNALING	2:191931464	rs1517352	1.12197e-07	0.0122405	STAT4	STAT4;STAT1;AC092614.2;MYO1B;GLS;NAB1	Inflammatory bowel disease;Ulcerative colitis;Crohn's disease	STAT1, STAT4;NR	STAT4
module40:2:217625523	40	HALLMARK_IL6_JAK_STAT3_SIGNALING	2:217625523	rs13015993	4.15671e-08	0.00453489	AC007563.3	AC007563.3;IGFBP5;TNP1;AC007557.3;AC007557.1;IGFBP2;AC073321.4;RP11-574O16.1;RPL37A;SMARCAL1	Thyroid hormone levels	IGFBP5	IGFBP5 - RPL31P14
module40:2:228421789	40	HALLMARK_IL6_JAK_STAT3_SIGNALING	2:228421789	rs13400297	1.24434e-12	1.35755e-07	C2orf83	C2orf83;AGFG1;SLC19A3;TM4SF20;MFF;CCL20;DAW1;COL4A3;SPHKAP	Mild influenza (H1N1) infection	AGFG1	AGFG1
module40:2:234655313	40	HALLMARK_IL6_JAK_STAT3_SIGNALING	2:234655313	rs4663969	1.64943e-08	0.00179949	UGT1A8	UGT1A8;UGT1A3;UGT1A4;MROH2A;UGT1A5;UGT1A6;UGT1A7;UGT1A9;HJURP;UGT1A10;UGT1A1;TRPM8;USP40;SPP2;AC006037.2;DGKD;SAG;RP11-309M7.1	Total bilirubin levels in HIV-1 infection	UGT1A10, UGT1A, UGT1A7, UGT1A8, UGT1A4, UGT1A5, UGT1A6, UGT1A3, UGT1A9, DNAJB3, UGT1A2P	UGT1A4, UGT1A8, UGT1A7, UGT1A6, UGT1A3, UGT1A10, UGT1A9, UGT1A5
module40:2:234667582	40	HALLMARK_IL6_JAK_STAT3_SIGNALING	2:234667582	rs3755319	7.7154e-10	8.41735e-05	UGT1A8	UGT1A8;MROH2A;UGT1A3;UGT1A4;UGT1A5;UGT1A6;HJURP;UGT1A7;UGT1A9;UGT1A10;UGT1A1;TRPM8;USP40;SPP2;AC006037.2;DGKD;SAG;RP11-309M7.1	Total bilirubin levels in HIV-1 infection	UGT1A10, UGT1A5, UGT1A7, UGT1A4, UGT1A3, UGT1A8, UGT1A, UGT1A9, UGT1A6, LOC100286922, UGT1A1	UGT1A9, UGT1A3, UGT1A4, UGT1A10, UGT1A5, UGT1A6, UGT1A8, UGT1A7
module40:3:18767404	40	HALLMARK_IL6_JAK_STAT3_SIGNALING	3:18767404	rs4256159	1.16973e-07	0.0127616	SATB1	SATB1;KCNH8	Inflammatory bowel disease;Crohn's disease	intergenic;NR	SATB1-AS1
module40:3:28303030	40	HALLMARK_IL6_JAK_STAT3_SIGNALING	3:28303030	rs4502545	4.4526e-07	0.048577	CMC1	CMC1;AZI2;ZCWPW2;AC092415.1;AC098973.1;AC098973.2	Lymphocyte counts;Lymphocyte percentage of white cells;Platelet-to-lymphocyte ratio	CMC1	CMC1
module40:3:36964854	40	HALLMARK_IL6_JAK_STAT3_SIGNALING	3:36964854	rs6789885	6.77748e-07	0.073941	RP11-129K12.1	RP11-129K12.1;RP11-129K12.4;RP11-129K12.3;EPM2AIP1;MLH1;TRANK1;LRRFIP2;DCLK3;RP11-259K5.1;GOLGA4;C3orf35	Platelet distribution width	TRANK1	TRANK1
module40:3:39177402	40	HALLMARK_IL6_JAK_STAT3_SIGNALING	3:39177402	rs111231532	4.35453e-08	0.00475071	CSRNP1	CSRNP1;TTC21A;GORASP1;XIRP1;WDR48;CX3CR1;CCR8;SLC25A38;RPSA;SCN11A;MOBP;SCN10A	Cognitive decline rate in late mild cognitive impairment	TTC21A, XIRP1, CX3CR1, CSRNP1;TTC21A, CSRNP1, XIRP1, CX3CR1	TTC21A
module40:3:39307162	40	HALLMARK_IL6_JAK_STAT3_SIGNALING	3:39307162	rs3732378	1.15117e-11	1.2559e-06	CX3CR1	CX3CR1;CCR8;XIRP1;SLC25A38;CSRNP1;RPSA;TTC21A;GORASP1;MOBP;WDR48;SCN11A	Monocyte count;Granulocyte percentage of myeloid white cells;Lymphocyte counts;Monocyte percentage of white cells;Lymphocyte percentage of white cells;White blood cell count;CX3CL1 levels;Neutrophil percentage of white cells;Platelet-to-lymphocyte ratio	CX3CR1;NR;	CX3CR1
module40:3:46205686	40	HALLMARK_IL6_JAK_STAT3_SIGNALING	3:46205686	rs7616215	6.65195e-09	0.000725714	CCR3	CCR3;CCR1;XCR1;CCR2;CCR5;CXCR6;CCRL2;FYCO1;LTF;CCR9;RTP3;LZTFL1;LRRC2;LUZPP1;SLC6A20;TDGF1;SACM1L	Behcet's disease;Celiac disease	CCR1, CCR3;CCR1	CCR3
module40:3:46281744	40	HALLMARK_IL6_JAK_STAT3_SIGNALING	3:46281744	rs13096142	1.43219e-14	1.56249e-09	CCR1	CCR1;CCR3;CCR2;CCR5;CCRL2;LTF;XCR1;RTP3;LRRC2;CXCR6;LUZPP1;FYCO1;TDGF1;CCR9;LZTFL1;ALS2CL;TMIE;PRSS50;PRSS46;SLC6A20	Celiac disease	CCR3, CCR2	CCR3
module40:3:46282391	40	HALLMARK_IL6_JAK_STAT3_SIGNALING	3:46282391	rs12636651	4.37334e-10	4.77122e-05	CCR1	CCR1;CCR3;CCR2;CCR5;CCRL2;LTF;XCR1;RTP3;LRRC2;CXCR6;LUZPP1;FYCO1;TDGF1;CCR9;LZTFL1;ALS2CL;TMIE;PRSS50;PRSS46;SLC6A20	Monocyte chemoattractant protein-1 levels;Obesity-related traits	CCR3;CCR3, CCR2	CCR3
module40:3:46378025	40	HALLMARK_IL6_JAK_STAT3_SIGNALING	3:46378025	rs2097282	5.55112e-16	6.05616e-11	CCR2	CCR2;CCR5;CCRL2;LTF;CCR1;RTP3;CCR3;LRRC2;LUZPP1;TDGF1;XCR1;ALS2CL;TMIE;PRSS50;PRSS46;CXCR6;PRSS45;FYCO1;CCR9;PRSS42	Celiac disease	CCR3, CCR2	UQCRC2P1 - CCR2
module40:3:46406367	40	HALLMARK_IL6_JAK_STAT3_SIGNALING	3:46406367	rs2213290	3.33067e-15	3.63369e-10	CCR5	CCR5;CCR2;CCRL2;LTF;RTP3;LRRC2;CCR1;LUZPP1;CCR3;TDGF1;ALS2CL;TMIE;PRSS50;XCR1;PRSS46;PRSS45;CXCR6;FYCO1;PRSS42;CCR9;MYL3	Granulocyte percentage of myeloid white cells;Monocyte percentage of white cells;Monocyte count;Lymphocyte-to-monocyte ratio	CCR2, RP11-24F11.2;NR	CCR2 - CCR5AS
module40:3:46449978	40	HALLMARK_IL6_JAK_STAT3_SIGNALING	3:46449978	rs11266744	1.57153e-09	0.000171451	CCRL2	CCRL2;LTF;CCR5;CCR2;RTP3;LRRC2;LUZPP1;TDGF1;CCR1;CCR3;ALS2CL;TMIE;PRSS50;PRSS46;PRSS45;XCR1;PRSS42;MYL3;CXCR6;PTH1R;AC109583.1;FYCO1	Monocyte percentage of white cells	CCRL2	CCRL2
module40:3:46451680	40	HALLMARK_IL6_JAK_STAT3_SIGNALING	3:46451680	rs1015164	2.10284e-09	0.000229416	CCRL2	CCRL2;LTF;CCR5;CCR2;RTP3;LRRC2;LUZPP1;TDGF1;CCR1;CCR3;ALS2CL;TMIE;PRSS50;PRSS46;PRSS45;XCR1;PRSS42;MYL3;PTH1R;CXCR6;AC109583.1;FYCO1	Setpoint viral load in HIV-1 infection;AIDS progression;Pre-treatment viral load in HIV-1 infection;Non-melanoma skin cancer	CCRL2;LTF	CCRL2
module40:3:50093209	40	HALLMARK_IL6_JAK_STAT3_SIGNALING	3:50093209	rs6762477	2.02733e-07	0.0221178	RBM5	RBM5;SEMA3F;RBM6;GNAT1;MON1A;CTD-2330K9.3;MST1R;GNAI2;CAMKV;U73166.2;LSMEM2;TRAIP;IFRD2;HYAL3;NAT6;HYAL1;UBA7;FAM212A;HYAL2;TUSC2;CDHR4;RASSF1;ZMYND10;NPRL2;CYB561D2;XXcos-LUCA11.5;TMEM115;CACNA2D2;IP6K1;GMPPB;AMIGO3;RNF123;MST1;APEH	Menarche (age at onset)	WDR6, UBA7;RBM6	RBM6
module40:3:56739923	40	HALLMARK_IL6_JAK_STAT3_SIGNALING	3:56739923	rs6805910	2.94886e-07	0.0321715	ARHGEF3	ARHGEF3;FAM208A;CCDC66;SPATA12;IL17RD;HESX1	Mean platelet volume	intergenic	TASOR - ARHGEF3
module40:3:56834799	40	HALLMARK_IL6_JAK_STAT3_SIGNALING	3:56834799	rs13098914	0	0	ARHGEF3	ARHGEF3;FAM208A;CCDC66;SPATA12;IL17RD;HESX1;APPL1;ASB14;DNAH12	Mean platelet volume	ARHGEF3	ARHGEF3
module40:3:56849749	40	HALLMARK_IL6_JAK_STAT3_SIGNALING	3:56849749	rs1354034	0	0	ARHGEF3	ARHGEF3;FAM208A;SPATA12;CCDC66;IL17RD;HESX1;APPL1;ASB14;DNAH12	Platelet count;Mean platelet volume;Reticulocyte count;Reticulocyte fraction of red cells;Lymphocyte counts;Plateletcrit;High light scatter reticulocyte count;High light scatter reticulocyte percentage of red cells;Lymphocyte percentage of white cells;Proheparin-binding EGF-like growth factor levels;Mitochondrial DNA copy number;Serum levels of protein BMP7;Platelet aggregation;Methionine aminope…	ARHGEF3;Intergenic;NR;	ARHGEF3
module40:3:56865776	40	HALLMARK_IL6_JAK_STAT3_SIGNALING	3:56865776	rs12485738	0	0	ARHGEF3	ARHGEF3;FAM208A;SPATA12;IL17RD;CCDC66;HESX1;APPL1;ASB14;DNAH12	Mean platelet volume;Calcium levels	ARHGEF3;NR	ARHGEF3
module40:3:56950055	40	HALLMARK_IL6_JAK_STAT3_SIGNALING	3:56950055	rs17825630	0	0	SPATA12	SPATA12;IL17RD;ARHGEF3;HESX1;FAM208A;APPL1;ASB14;CCDC66;DNAH12	Platelet count;Mean platelet volume;Plateletcrit	ARHGEF3	ARHGEF3
module40:3:101267385	40	HALLMARK_IL6_JAK_STAT3_SIGNALING	3:101267385	rs13062095	1.01952e-08	0.00111228	TRMT10C	TRMT10C;PCNP;ZBTB11;RPL24;CEP97;SENP7;NXPE3;NFKBIZ;IMPG2;RP11-221J22.1;RP11-221J22.2	Eosinophil percentage of white cells;Neutrophil percentage of granulocytes;Eosinophil percentage of granulocytes;Height;Eosinophil counts	intergenic;	FAM172BP - TRMT10C
module40:3:121993247	40	HALLMARK_IL6_JAK_STAT3_SIGNALING	3:121993247	rs17251221	3.50665e-10	3.82569e-05	CSTA	CSTA;CCDC58;CASR;FAM162A;WDR5B;KPNA1;CD86;PARP9;ILDR1;DTX3L;PARP15;SLC15A2;PARP14;EAF2;HSPBAP1	Clinical laboratory measurements;Calcium levels	CASR;CASR, WDR5B, C3orf28, CCDC58, CSTA, KPNA1	CASR
module40:3:122003757	40	HALLMARK_IL6_JAK_STAT3_SIGNALING	3:122003757	rs1801725	4.665e-10	5.08942e-05	CSTA	CSTA;CCDC58;FAM162A;CASR;WDR5B;KPNA1;CD86;PARP9;DTX3L;PARP15;ILDR1;SLC15A2;PARP14;EAF2;HSPBAP1	QT interval;Calcium levels;Serum phosphate levels	CASR;NR	CASR
module40:3:122048644	40	HALLMARK_IL6_JAK_STAT3_SIGNALING	3:122048644	rs17265703	6.00552e-07	0.0655191	CSTA	CSTA;CCDC58;FAM162A;WDR5B;KPNA1;CASR;PARP9;DTX3L;PARP15;CD86;ILDR1;PARP14;HSPBAP1;SLC15A2;DIRC2;EAF2	Phosphorus levels;acne vulgaris	CASR, CCDC58;NR	CSTA
module40:3:124345362	40	HALLMARK_IL6_JAK_STAT3_SIGNALING	3:124345362	rs2165252	3.76148e-08	0.0041037	UMPS	UMPS;RP11-71H17.9;ITGB5;MUC13;HEG1;SLC12A8	Platelet distribution width	KALRN	KALRN
module40:3:128198104	40	HALLMARK_IL6_JAK_STAT3_SIGNALING	3:128198104	rs2713579	2.53131e-14	2.76161e-09	GATA2	GATA2;DNAJB8;C3orf27;RPN1;RAB7A;EEFSEC;RP11-723O4.9;ACAD9;RUVBL1;SEC61A1;KIAA1257;RP11-723O4.6	Neutrophil percentage of white cells;Lymphocyte percentage of white cells;Monocyte percentage of white cells	GATA2	DNAJB8-AS1 - GATA2
module40:3:128297569	40	HALLMARK_IL6_JAK_STAT3_SIGNALING	3:128297569	rs9880192	0	0	C3orf27	C3orf27;RPN1;GATA2;DNAJB8;RAB7A;RP11-723O4.9;ACAD9;KIAA1257;RP11-723O4.6;EFCC1;EEFSEC;GP9	Eosinophil percentage of white cells;Monocyte-lymphocyte ratio;Monocyte count;White blood cell count;Neutrophil percentage of granulocytes;Eosinophil percentage of granulocytes;Eosinophil counts;White blood cell count (monocyte);Varicose veins;Platelet count	C3orf27;c3orf27;RPN1, LOC90246, C3orf27, GATA2;	LINC01565 - RPN1
module40:3:128305302	40	HALLMARK_IL6_JAK_STAT3_SIGNALING	3:128305302	rs2010054	1.94031e-10	2.11684e-05	C3orf27	C3orf27;RPN1;GATA2;DNAJB8;RAB7A;RP11-723O4.9;ACAD9;KIAA1257;RP11-723O4.6;EFCC1;EEFSEC;GP9	Granulocyte percentage of myeloid white cells;Monocyte percentage of white cells	intergenic	LINC01565 - RPN1
module40:3:128306418	40	HALLMARK_IL6_JAK_STAT3_SIGNALING	3:128306418	rs6772849	3.66058e-10	3.99362e-05	C3orf27	C3orf27;RPN1;GATA2;DNAJB8;RAB7A;RP11-723O4.9;ACAD9;KIAA1257;RP11-723O4.6;EFCC1;EEFSEC;GP9;RAB43	Monocyte count;Monocyte percentage of white cells	intergenic	LINC01565 - RPN1
module40:3:128316435	40	HALLMARK_IL6_JAK_STAT3_SIGNALING	3:128316435	rs4328821	8.88178e-16	9.68985e-11	RPN1	RPN1;C3orf27;GATA2;RAB7A;DNAJB8;RP11-723O4.9;ACAD9;KIAA1257;RP11-723O4.6;EFCC1;EEFSEC;GP9;RAB43;ISY1-RAB43	Eosinophil percentage of white cells;White blood cell types;White blood cell count;Sum eosinophil basophil counts;Neutrophil percentage of granulocytes;Eosinophil percentage of granulocytes;White blood cell count (basophil);White blood cell count (eosinophil);Eosinophil counts;Neutrophil percentage of white cells	intergenic;GATA2;RPN1, LOC90246, C3orf27;NR	LINC01565 - RPN1
module40:3:128323424	40	HALLMARK_IL6_JAK_STAT3_SIGNALING	3:128323424	rs6782228	0	0	RPN1	RPN1;C3orf27;RAB7A;GATA2;DNAJB8;RP11-723O4.9;ACAD9;KIAA1257;RP11-723O4.6;EFCC1;EEFSEC;GP9;RAB43;ISY1-RAB43	Monocyte count;Sum basophil neutrophil counts;Myeloid white cell count;Sum neutrophil eosinophil counts;Granulocyte count;White blood cell count;Neutrophil count;Lymphocyte percentage of white cells	intergenic;;NR	LINC01565 - RPN1
module40:3:128338600	40	HALLMARK_IL6_JAK_STAT3_SIGNALING	3:128338600	rs2712381	2.31901e-09	0.000253	RPN1	RPN1;C3orf27;RAB7A;GATA2;DNAJB8;RP11-723O4.9;ACAD9;KIAA1257;RP11-723O4.6;EFCC1;GP9;EEFSEC;RAB43;ISY1-RAB43	Monocyte count	RPN1	LINC01565 - RPN1
module40:3:128349376	40	HALLMARK_IL6_JAK_STAT3_SIGNALING	3:128349376	rs55683935	3.10862e-15	3.39145e-10	RPN1	RPN1;C3orf27;RAB7A;GATA2;DNAJB8;RP11-723O4.9;ACAD9;KIAA1257;RP11-723O4.6;EFCC1;GP9;RAB43;ISY1-RAB43;EEFSEC;ISY1	Monocyte count;Monocyte percentage of white cells;Mean corpuscular volume;Lymphocyte-to-monocyte ratio	RPN1	RPN1
module40:3:128412024	40	HALLMARK_IL6_JAK_STAT3_SIGNALING	3:128412024	rs6785206	1.9551e-13	2.13298e-08	RAB7A	RAB7A;RPN1;C3orf27;RP11-723O4.9;ACAD9;GATA2;KIAA1257;RP11-723O4.6;DNAJB8;EFCC1;GP9;RAB43;ISY1-RAB43;ISY1;RP11-434H6.7;CNBP	Lymphocyte percentage of white cells	intergenic	RPN1 - RAB7A
module40:3:141094209	40	HALLMARK_IL6_JAK_STAT3_SIGNALING	3:141094209	rs6440003	1.93459e-08	0.0021106	ZBTB38	ZBTB38;RASA2;ACPL2;RP11-340E6.1;SPSB4;RNF7;GRK7;SLC25A36	Estimated glomerular filtration rate;Height;Waist circumference;Hip circumference adjusted for BMI	TFDP2;ZBTB38;NR;	ZBTB38
module40:3:141102833	40	HALLMARK_IL6_JAK_STAT3_SIGNALING	3:141102833	rs6763931	3.48671e-08	0.00380393	ZBTB38	ZBTB38;RASA2;ACPL2;RP11-340E6.1;SPSB4;RNF7;GRK7;SLC25A36;ATP1B3	Prostate cancer;Pulmonary function in asthmatics;Height;Mean platelet volume	NR;ZBTB38	ZBTB38
module40:3:141105570	40	HALLMARK_IL6_JAK_STAT3_SIGNALING	3:141105570	rs724016	2.88389e-08	0.00314627	ZBTB38	ZBTB38;RASA2;ACPL2;RP11-340E6.1;SPSB4;RNF7;GRK7;SLC25A36;ATP1B3	Appendicular lean mass;Fat-free mass;Height;Infant length;Hip circumference adjusted for BMI;Crohn's disease;Weight	NR;ZBTB38;intergenic;	ZBTB38
module40:3:141133450	40	HALLMARK_IL6_JAK_STAT3_SIGNALING	3:141133450	rs1991431	1.57047e-07	0.0171335	RASA2	RASA2;ZBTB38;ACPL2;RP11-340E6.1;RNF7;SPSB4;GRK7;ATP1B3;SLC25A36	Heel bone mineral density;Prostate-specific antigen levels (conditioned on lead SNPs);Height	ZBTB38;;NR	ZBTB38
module40:3:159691112	40	HALLMARK_IL6_JAK_STAT3_SIGNALING	3:159691112	rs1014486	1.80112e-07	0.0196498	IL12A	IL12A;CTD-2049J23.3;SCHIP1;C3orf80;RP11-432B6.3;IFT80;SMC4;TRIM59	Multiple sclerosis	IL12A;IL12A-AS1	IL12A-AS1
module40:3:186722944	40	HALLMARK_IL6_JAK_STAT3_SIGNALING	3:186722944	rs7652995	2.76804e-07	0.0301988	ST6GAL1	ST6GAL1;RPL39L;ADIPOQ;RTP1;RP11-573D15.2;MASP1;RFC4;EIF4A2;KNG1;HRG;RTP4;FETUB;AHSG;DNAJB11;RP11-567G11.1;TBCCD1;CRYGS	IgG glycosylation	ST6GAL1	ST6GAL1
module40:3:186725887	40	HALLMARK_IL6_JAK_STAT3_SIGNALING	3:186725887	rs11710456	3.87881e-09	0.00042317	ST6GAL1	ST6GAL1;RPL39L;ADIPOQ;RTP1;RP11-573D15.2;MASP1;RFC4;EIF4A2;KNG1;HRG;RTP4;FETUB;AHSG;DNAJB11;RP11-567G11.1;TBCCD1;CRYGS	IgG glycosylation patterns;IgG glycosylation;IgG monosialylation phenotypes (multivariate analysis);IgG sialylation phenotypes (multivariate analysis);IgG galactosylation phenotypes (multivariate analysis);IgG disialylation phenotypes (multivariate analysis);IgG monogalactosylation phenotypes (multivariate analysis);IgG fucosylation phenotypes (multivariate analysis);IgG digalactosylation phenoty…	NR;ST6GAL1	ST6GAL1
module40:3:187450128	40	HALLMARK_IL6_JAK_STAT3_SIGNALING	3:187450128	rs4417855	8.15743e-11	8.89959e-06	BCL6	BCL6;RP11-211G3.2;RP11-211G3.3;RTP2;SST;RP11-30O15.1;RP11-44H4.1;RP11-132N15.3;RP11-132N15.1;RP11-132N15.2;RP11-567G11.1;RTP4;RP11-430L16.1;LPP;AC022498.1	Granulocyte percentage of myeloid white cells	BCL6, RP11-211G3.3	BCL6
module40:3:187456594	40	HALLMARK_IL6_JAK_STAT3_SIGNALING	3:187456594	rs3733018	3.32653e-11	3.62918e-06	RP11-211G3.2	RP11-211G3.2;BCL6;RP11-211G3.3;RTP2;RP11-30O15.1;SST;RP11-44H4.1;RP11-132N15.3;RP11-132N15.1;RP11-132N15.2;RP11-567G11.1;RP11-430L16.1;RTP4;LPP;AC022498.1	Basophil count;Basophil percentage of granulocytes;Basophil percentage of white cells	NR;BCL6	BCL6
module40:3:188072513	40	HALLMARK_IL6_JAK_STAT3_SIGNALING	3:188072513	rs9865818	0	0	AC022498.1	AC022498.1;LPP;RP11-430L16.1;RP11-132N15.2;RP11-132N15.1;RP11-132N15.3;RP11-44H4.1	Allergic sensitization;Thyroid stimulating hormone levels	LPP;LPP, BCL6	LPP
module40:3:188112554	40	HALLMARK_IL6_JAK_STAT3_SIGNALING	3:188112554	rs1464510	0	0	AC022498.1	AC022498.1;LPP;RP11-430L16.1;RP11-132N15.2;RP11-132N15.1;RP11-132N15.3;RP11-44H4.1	Diastolic blood pressure;Celiac disease;Vitiligo;Addison's disease;Non-melanoma skin cancer	NR;LPP	LPP
module40:3:188119901	40	HALLMARK_IL6_JAK_STAT3_SIGNALING	3:188119901	rs2030519	0	0	AC022498.1	AC022498.1;LPP;RP11-430L16.1;RP11-132N15.2;RP11-132N15.1;RP11-132N15.3;RP11-44H4.1	Allergic rhinitis;Allergy;Celiac disease;Autoimmune traits	TPRG1, LPP;LPP	LPP
module40:3:188125120	40	HALLMARK_IL6_JAK_STAT3_SIGNALING	3:188125120	rs13093110	0	0	AC022498.1	AC022498.1;LPP;RP11-430L16.1;RP11-132N15.2;RP11-132N15.1;RP11-132N15.3;RP11-44H4.1	Graves' disease;Autoimmune thyroid diseases (Graves disease or Hashimoto's thyroiditis)	LPP	LPP
module40:3:188128979	40	HALLMARK_IL6_JAK_STAT3_SIGNALING	3:188128979	rs9860547	0	0	AC022498.1	AC022498.1;LPP;RP11-430L16.1;RP11-132N15.2;RP11-132N15.1;RP11-132N15.3;RP11-44H4.1	Self-reported allergy;Asthma (childhood onset);Asthma;Asthma onset (childhood vs adult)	LPP, BCL6;LPP	LPP
module40:3:188135783	40	HALLMARK_IL6_JAK_STAT3_SIGNALING	3:188135783	rs12485444	0	0	AC022498.1	AC022498.1;LPP;RP11-430L16.1;RP11-132N15.2;RP11-132N15.1;RP11-132N15.3;RP11-44H4.1	Granulocyte percentage of myeloid white cells;Monocyte percentage of white cells;Monocyte count;HLA DR on CD33dim HLA DR+ CD11b+;Platelet distribution width	LPP;NR;	LPP
module40:4:38314170	40	HALLMARK_IL6_JAK_STAT3_SIGNALING	4:38314170	rs1586459	1.04584e-07	0.0114099	RP11-600L4.1	RP11-600L4.1;RP11-83C7.1;RP11-83C7.2;RP11-213G21.1;RP11-213G21.2;RP11-617D20.2;AC021860.1;KLF3;PTTG2;TBC1D1;TLR10;TLR1;PGM2	Lymphocyte counts	intergenic	NA - LINC02513
module40:4:84151427	40	HALLMARK_IL6_JAK_STAT3_SIGNALING	4:84151427	rs6535445	5.72311e-11	6.2438e-06	RP11-576N17.5	RP11-576N17.5;COQ2;HPSE;PLAC8;HELQ;COPS4;MRPS18C;FAM175A;AGPAT9;LIN54;THAP9;SEC31A;RP11-767N15.1	Monocyte percentage of white cells;CD62L- plasmacytoid Dendritic Cell %Dendritic Cell	RP11-576N17.5	PLAC8 - COQ2
module40:4:103434253	40	HALLMARK_IL6_JAK_STAT3_SIGNALING	4:103434253	rs3774937	4.44089e-16	4.84492e-11	NFKB1	NFKB1;RP11-499E18.1;MANBA;SLC39A8;UBE2D3;CISD2;SLC9B1	Chronic inflammatory diseases (ankylosing spondylitis, Crohn's disease, psoriasis, primary sclerosing cholangitis, ulcerative colitis) (pleiotropy);Ulcerative colitis	NFKB1;NR	NFKB1
module40:4:103508703	40	HALLMARK_IL6_JAK_STAT3_SIGNALING	4:103508703	rs4648045	0	0	MANBA	MANBA;NFKB1;RP11-499E18.1;UBE2D3;CISD2;SLC9B1;SLC39A8;SLC9B2;BDH2	Lymphocyte percentage of white cells	NFKB1	NFKB1
module40:4:103511114	40	HALLMARK_IL6_JAK_STAT3_SIGNALING	4:103511114	rs3774959	0	0	MANBA	MANBA;NFKB1;RP11-499E18.1;UBE2D3;CISD2;SLC9B1;SLC39A8;SLC9B2;BDH2	Ulcerative colitis	NFKB1, MANBA	NFKB1
module40:4:103551603	40	HALLMARK_IL6_JAK_STAT3_SIGNALING	4:103551603	rs7665090	1.37434e-09	0.000149937	MANBA	MANBA;NFKB1;UBE2D3;RP11-499E18.1;CISD2;SLC9B1;SLC39A8;SLC9B2;BDH2;CENPE	Multiple sclerosis;Psoriasis;Primary biliary cholangitis;Primary biliary cirrhosis	MANBA;intergenic;NFKB1;MANBA, NFKB1	NFKB1 - MANBA
module40:4:103552709	40	HALLMARK_IL6_JAK_STAT3_SIGNALING	4:103552709	rs1054037	7.61394e-10	8.30666e-05	MANBA	MANBA;NFKB1;UBE2D3;RP11-499E18.1;CISD2;SLC9B1;SLC39A8;SLC9B2;BDH2;CENPE	Primary biliary cholangitis	MANBA, NFKB1, CISD2	MANBA
module40:4:103554773	40	HALLMARK_IL6_JAK_STAT3_SIGNALING	4:103554773	rs5026472	1.17764e-10	1.28478e-05	MANBA	MANBA;NFKB1;UBE2D3;RP11-499E18.1;CISD2;SLC9B1;SLC39A8;SLC9B2;BDH2;CENPE	Lymphocyte counts	MANBA	MANBA
module40:4:103578637	40	HALLMARK_IL6_JAK_STAT3_SIGNALING	4:103578637	rs228614	6.09258e-07	0.0664688	MANBA	MANBA;UBE2D3;NFKB1;CISD2;SLC9B1;RP11-499E18.1;SLC9B2;SLC39A8;BDH2;CENPE	Multiple sclerosis;Primary sclerosing cholangitis	NFKB1, MANBA	MANBA
module40:4:140795327	40	HALLMARK_IL6_JAK_STAT3_SIGNALING	4:140795327	rs1531070	4.53608e-11	4.94878e-06	MAML3	MAML3;MGST2;RP11-308D13.3;SETD7;SCOC;RAB33B	Congenital heart malformation	MAML3	MAML3
module40:4:154457519	40	HALLMARK_IL6_JAK_STAT3_SIGNALING	4:154457519	rs2014511	1.15827e-08	0.00126365	KIAA0922	KIAA0922;TLR2;RNF175;MND1;SFRP2;TRIM2	Mean platelet volume;Platelet distribution width	KIAA0922;NR	TMEM131L
module40:5:1075051	40	HALLMARK_IL6_JAK_STAT3_SIGNALING	5:1075051	rs11133613	5.69594e-08	0.00621416	SLC12A7	SLC12A7;NKD2;RP11-43F13.4;RP11-661C8.3;SLC6A19;RP11-661C8.2;SLC6A18;TERT;TRIP13;BRD9;CLPTM1L;RP11-325I22.2;SLC6A3;ZDHHC11B;ZDHHC11;LPCAT1;AC026740.1;TPPP;CEP72;CTD-2245E15.3	Red cell distribution width;Mean corpuscular hemoglobin concentration	SLC12A7	SLC12A7
module40:5:23532643	40	HALLMARK_IL6_JAK_STAT3_SIGNALING	5:23532643	rs6889665	5.10948e-07	0.0557434	PRDM9	PRDM9;C5orf17	Recombination measurement	PRDM9	PRDM9 - NA
module40:5:55438580	40	HALLMARK_IL6_JAK_STAT3_SIGNALING	5:55438580	rs6859219	6.78733e-07	0.0740484	ANKRD55	ANKRD55;CTD-2227I18.1;RP11-155L15.1;IL6ST;AC008914.1;IL31RA;CTC-236F12.4;AC022431.2;DDX4	Multiple sclerosis;Rheumatoid arthritis	ANKRD55;IL6ST, ANKRD55	ANKRD55
module40:5:76518442	40	HALLMARK_IL6_JAK_STAT3_SIGNALING	5:76518442	rs4704397	1.64115e-08	0.00179047	PDE8B	PDE8B;ZBED3;AGGF1;WDR41;CRHBP;S100Z;F2RL1;OTP;TBCA	Thyroid stimulating hormone levels;Hypothyroidism	PDE8B	PDE8B
module40:5:76521868	40	HALLMARK_IL6_JAK_STAT3_SIGNALING	5:76521868	rs1382879	3.82165e-08	0.00416935	PDE8B	PDE8B;ZBED3;AGGF1;WDR41;CRHBP;S100Z;OTP;F2RL1;TBCA	Hypothyroidism;Serum thyroid-stimulating hormone levels	PDE8B	PDE8B
module40:5:76535811	40	HALLMARK_IL6_JAK_STAT3_SIGNALING	5:76535811	rs2046045	7.21162e-07	0.0786773	PDE8B	PDE8B;ZBED3;WDR41;AGGF1;CRHBP;OTP;S100Z;F2RL1;TBCA	Hyperthyroidism;Thyroid function;Thyroid stimulating hormone levels	PDE8B	PDE8B
module40:5:88180196	40	HALLMARK_IL6_JAK_STAT3_SIGNALING	5:88180196	rs114694170	1.11183e-07	0.0121298	MEF2C	MEF2C;CTC-467M3.3;LINC00461;CTC-498M16.4;CTC-498M16.2	Vascular endothelial growth factor levels;Platelet count;Mean platelet volume;Plateletcrit;Platelet distribution width;Mean corpuscular hemoglobin;Mean corpuscular volume;Mitochondrial DNA levels;Serum levels of protein CTSA;Serum levels of protein CCL5;Serum levels of protein SERPINE1;Mitochondrial DNA copy number;Serum levels of protein NOG;Platelet-to-lymphocyte ratio;Red blood cell count	MEF2C;MEF2C, MEF2C-AS1;NR;	MEF2C, MEF2C-AS1
module40:5:95850250	40	HALLMARK_IL6_JAK_STAT3_SIGNALING	5:95850250	rs261967	2.60416e-10	2.84109e-05	CAST	CAST;PCSK1;ERAP1;RP11-254I22.2;CTD-2260A17.2;RP11-254I22.3;ERAP2;LNPEP;RP11-254I22.1	Appendicular lean mass;Body mass index;Type 2 diabetes	NR;PCSK1	PCSK1 - CAST
module40:5:96350088	40	HALLMARK_IL6_JAK_STAT3_SIGNALING	5:96350088		3.71958e-10	4.05799e-05	CTD-2215E18.1	CTD-2215E18.1;LIX1;LNPEP;ERAP2;RIOK2;CTD-2260A17.2;CTD-2215E18.3;ERAP1;CAST;RP11-1E3.1
module40:5:111061883	40	HALLMARK_IL6_JAK_STAT3_SIGNALING	5:111061883	rs56084922	2.47382e-07	0.0269889	NREP	NREP;STARD4;EPB41L4A;EPB41L4A-AS1	Mosaic loss of chromosome Y (Y chromosome dosage);Mean corpuscular volume;Plateletcrit;Mean corpuscular hemoglobin;Red blood cell count;Mean spheric corpuscular volume;Mean reticulocyte volume	NREP;STARD4-AS1;STARD4-AS1, NREP;NR;	STARD4-AS1, NREP
module40:5:130613600	40	HALLMARK_IL6_JAK_STAT3_SIGNALING	5:130613600	rs11743851	2.09943e-13	2.29044e-08	CDC42SE2	CDC42SE2;LYRM7;HINT1;RAPGEF6;CTC-432M15.3;FNIP1	Crohn's disease;Inflammatory bowel disease;Lymphocyte counts	NR	CDC42SE2
module40:5:131402738	40	HALLMARK_IL6_JAK_STAT3_SIGNALING	5:131402738	rs3091338	1.87703e-10	2.0478e-05	IL3	IL3;CSF2;AC063976.3;P4HA2;PDLIM4;SLC22A4;ACSL6;SLC22A5;C5orf56;IRF1;FNIP1;IL5;RAD50	Crohn's disease	IL3, ACSL6, P4HA2, PDLIM4, SLC22A4	IL3 - CSF2
module40:5:131590534	40	HALLMARK_IL6_JAK_STAT3_SIGNALING	5:131590534	rs7727544	4.38788e-07	0.0478708	PDLIM4	PDLIM4;SLC22A4;P4HA2;AC063976.3;SLC22A5;C5orf56;CSF2;IL3;IRF1;IL5;RAD50;IL13;IL4;KIF3A;ACSL6;CCNI2;SEPT8	Blood metabolite levels;Urate levels	SLC22A4;NR	P4HA2
module40:5:131652529	40	HALLMARK_IL6_JAK_STAT3_SIGNALING	5:131652529	rs11950562	0	0	SLC22A4	SLC22A4;SLC22A5;PDLIM4;C5orf56;P4HA2;AC063976.3;IRF1;IL5;RAD50;CSF2;IL3;IL13;IL4;KIF3A;CCNI2;SEPT8;SOWAHA	Blood metabolite levels;Mean platelet volume;Asthma and cardiovascular disease;Platelet count	SLC22A4;AC034220.3, SLC22A4;	SLC22A4, MIR3936HG
module40:5:131656700	40	HALLMARK_IL6_JAK_STAT3_SIGNALING	5:131656700	rs270602	1.32328e-08	0.00144368	SLC22A4	SLC22A4;SLC22A5;PDLIM4;C5orf56;P4HA2;AC063976.3;IRF1;IL5;RAD50;CSF2;IL3;IL13;IL4;KIF3A;CCNI2;SEPT8;SOWAHA;AC004775.5	Acylcarnitine levels	SLC22A4, SLC22A5	MIR3936HG, SLC22A4
module40:5:131656997	40	HALLMARK_IL6_JAK_STAT3_SIGNALING	5:131656997	rs270601	2.04442e-10	2.23042e-05	SLC22A4	SLC22A4;SLC22A5;PDLIM4;C5orf56;P4HA2;AC063976.3;IRF1;IL5;RAD50;CSF2;IL3;IL13;IL4;KIF3A;CCNI2;SEPT8;SOWAHA;AC004775.5	Acylcarnitine levels;Octadecandienylcarnitine levels;Octadecenoylcarnitine levels	SLC22A4, SLC22A5;	SLC22A4, MIR3936HG
module40:5:131660431	40	HALLMARK_IL6_JAK_STAT3_SIGNALING	5:131660431	rs273914	3.34759e-09	0.000365215	SLC22A4	SLC22A4;SLC22A5;PDLIM4;C5orf56;P4HA2;AC063976.3;IRF1;IL5;RAD50;CSF2;IL3;IL13;IL4;KIF3A;CCNI2;SEPT8;SOWAHA;AC004775.5;SHROOM1	Blood metabolite levels	SLC22A4	MIR3936HG, SLC22A4
module40:5:131661156	40	HALLMARK_IL6_JAK_STAT3_SIGNALING	5:131661156	rs273913	1.10422e-09	0.000120468	SLC22A4	SLC22A4;SLC22A5;PDLIM4;C5orf56;P4HA2;AC063976.3;IRF1;IL5;RAD50;CSF2;IL3;IL13;IL4;KIF3A;CCNI2;SEPT8;SOWAHA;AC004775.5;SHROOM1	Serum metabolite levels;Blood metabolite levels;Acylcarnitine (17:0) (b) levels;Acylcarnitine (18:0) levels	PDLIM4, SLC22A4, SLC22A5;SLC22A4;	SLC22A4, MIR3936HG
module40:5:131665378	40	HALLMARK_IL6_JAK_STAT3_SIGNALING	5:131665378	rs272889	1.27214e-08	0.00138788	SLC22A4	SLC22A4;SLC22A5;PDLIM4;C5orf56;P4HA2;AC063976.3;IRF1;IL5;RAD50;CSF2;IL3;IL13;IL4;KIF3A;CCNI2;SEPT8;SOWAHA;AC004775.5;SHROOM1	Metabolic traits;Serum metabolite levels;Blood metabolite ratios;Serum uric acid levels	SLC22A4;SLC22A4, SLC22A5	SLC22A4, MIR3936HG
module40:5:131672657	40	HALLMARK_IL6_JAK_STAT3_SIGNALING	5:131672657	rs56399423	0	0	SLC22A5	SLC22A5;SLC22A4;C5orf56;PDLIM4;IRF1;P4HA2;AC063976.3;IL5;RAD50;CSF2;IL3;IL13;IL4;KIF3A;CCNI2;SEPT8;SOWAHA;AC004775.5;SHROOM1	Inflammatory bowel disease	NR	MIR3936HG, SLC22A4
module40:5:131677997	40	HALLMARK_IL6_JAK_STAT3_SIGNALING	5:131677997	rs272869	1.36192e-08	0.00148582	SLC22A5	SLC22A5;SLC22A4;C5orf56;PDLIM4;IRF1;P4HA2;AC063976.3;IL5;RAD50;CSF2;IL3;IL13;IL4;KIF3A;CCNI2;SEPT8;SOWAHA;AC004775.5;SHROOM1	Waist circumference adjusted for body mass index;Blood metabolite levels;Waist circumference adjusted for BMI (adjusted for smoking behaviour);Waist circumference adjusted for BMI (joint analysis main effects and smoking interaction);Waist circumference adjusted for BMI in non-smokers;Acetylcarnitine levels	SLC22A4	MIR3936HG, SLC22A4
module40:5:131686146	40	HALLMARK_IL6_JAK_STAT3_SIGNALING	5:131686146	rs10058074	0	0	SLC22A5	SLC22A5;SLC22A4;C5orf56;PDLIM4;IRF1;P4HA2;AC063976.3;IL5;RAD50;CSF2;IL3;IL13;IL4;KIF3A;CCNI2;SEPT8;SOWAHA;AC004775.5;SHROOM1	Platelet count;Height;Asthma and cardiovascular disease;White blood cell count	AC034220.3;FLJ44796;;NR	MIR3936HG
module40:5:131714409	40	HALLMARK_IL6_JAK_STAT3_SIGNALING	5:131714409	rs274567	9.04525e-08	0.00986819	SLC22A5	SLC22A5;C5orf56;SLC22A4;IRF1;PDLIM4;IL5;RAD50;P4HA2;AC063976.3;IL13;IL4;CSF2;KIF3A;IL3;CCNI2;SEPT8;SOWAHA;AC004775.5;SHROOM1;GDF9;UQCRQ;LEAP2;AFF4	Blood metabolite levels	SLC22A4	SLC22A5
module40:5:131744574	40	HALLMARK_IL6_JAK_STAT3_SIGNALING	5:131744574	rs1016988	5.33124e-09	0.000581628	C5orf56	C5orf56;SLC22A5;IRF1;SLC22A4;IL5;RAD50;PDLIM4;P4HA2;AC063976.3;IL13;IL4;KIF3A;CSF2;CCNI2;SEPT8;IL3;SOWAHA;AC004775.5;SHROOM1;GDF9;UQCRQ;LEAP2;AFF4	Low density lipoprotein cholesterol levels;LDL cholesterol levels;Fibrinogen;Apolipoprotein B levels;Estimated glomerular filtration rate;Creatinine levels	NR;SLC22A5;C5orf56;IRF1, SLC22A5, SLC22A4	SLC22A5 - IRF1-AS1
module40:5:131770805	40	HALLMARK_IL6_JAK_STAT3_SIGNALING	5:131770805	rs2188962	0	0	C5orf56	C5orf56;IRF1;SLC22A5;IL5;RAD50;SLC22A4;PDLIM4;IL13;IL4;P4HA2;AC063976.3;KIF3A;CCNI2;SEPT8;CSF2;IL3;SOWAHA;AC004775.5;SHROOM1;GDF9;UQCRQ;LEAP2;AFF4	Diastolic blood pressure;Crohn's disease;Inflammatory bowel disease;Ulcerative colitis;Asthma and cardiovascular disease	C5orf56;IBD5;intergenic;CSF2, IL13, IL4, IL5, IL3, IRF1, SLC22A5, ACSL6, PDLIM4, SLC22A4;IL3, CSF2, HINT1, LYRM7, SLC22A4, C5orf56, IRF1, CDC42SE2, RAPGEF6, ACSL6, P4HA2, PDLIM4, SLC22A5, CTC-432M15.3, FNIP1	IRF1-AS1
module40:5:131778452	40	HALLMARK_IL6_JAK_STAT3_SIGNALING	5:131778452	rs17622378	0	0	C5orf56	C5orf56;IRF1;SLC22A5;IL5;RAD50;SLC22A4;PDLIM4;IL13;IL4;KIF3A;P4HA2;AC063976.3;CCNI2;SEPT8;CSF2;SOWAHA;AC004775.5;SHROOM1;IL3;GDF9;UQCRQ;LEAP2;AFF4	Chronic inflammatory diseases (ankylosing spondylitis, Crohn's disease, psoriasis, primary sclerosing cholangitis, ulcerative colitis) (pleiotropy);Inflammatory bowel disease;Ulcerative colitis;Crohn's disease;Asthma and cardiovascular disease;Asthma (childhood onset);Asthma (adult onset)	C5orf56;NR;;C5orf56, SLC22A5, IRF1	IRF1, IRF1-AS1
module40:5:131784393	40	HALLMARK_IL6_JAK_STAT3_SIGNALING	5:131784393	rs12521868	0	0	IRF1	IRF1;C5orf56;SLC22A5;IL5;RAD50;SLC22A4;PDLIM4;IL13;IL4;KIF3A;P4HA2;AC063976.3;CCNI2;SEPT8;SOWAHA;AC004775.5;SHROOM1;CSF2;IL3;GDF9;UQCRQ;LEAP2;AFF4	Diastolic blood pressure;Crohn's disease;Asthma and cardiovascular disease	C5orf56;IL3, IRF1, SLC22A5, SLC22A4;c5orf56	IRF1, IRF1-AS1
module40:5:131804347	40	HALLMARK_IL6_JAK_STAT3_SIGNALING	5:131804347	rs2248116	0	0	IRF1	IRF1;C5orf56;IL5;RAD50;SLC22A5;SLC22A4;IL13;IL4;PDLIM4;KIF3A;P4HA2;CCNI2;SEPT8;AC063976.3;SOWAHA;AC004775.5;SHROOM1;GDF9;CSF2;UQCRQ;LEAP2;AFF4;IL3;CTC-350I8.1	Eosinophil percentage of white cells;Itch intensity from mosquito bite adjusted by bite size;Sum eosinophil basophil counts;Neutrophil percentage of granulocytes;Eosinophil percentage of granulocytes;Eosinophil counts;Itch intensity from mosquito bite;Asthma and cardiovascular disease	C5orf56;C5orf56, IRF1	IRF1-AS1, IRF1
module40:5:131811182	40	HALLMARK_IL6_JAK_STAT3_SIGNALING	5:131811182	rs11741255	0	0	IRF1	IRF1;C5orf56;IL5;RAD50;SLC22A5;IL13;SLC22A4;IL4;KIF3A;PDLIM4;CCNI2;SEPT8;P4HA2;AC063976.3;SOWAHA;AC004775.5;SHROOM1;GDF9;UQCRQ;LEAP2;AFF4;CSF2;IL3;CTC-350I8.1	Pediatric autoimmune diseases;Basophil count;Itch intensity from mosquito bite adjusted by bite size	IL5;NR;C5orf56	IRF1, IRF1-AS1
module40:5:131813204	40	HALLMARK_IL6_JAK_STAT3_SIGNALING	5:131813204	rs13164856	0	0	IRF1	IRF1;IL5;C5orf56;RAD50;SLC22A5;IL13;SLC22A4;IL4;KIF3A;PDLIM4;CCNI2;SEPT8;P4HA2;AC063976.3;SOWAHA;AC004775.5;SHROOM1;GDF9;UQCRQ;LEAP2;AFF4;CSF2;IL3;CTC-350I8.1	Asthma (childhood onset);Nonatopic asthma;Polycystic ovary syndrome	NR;RAD50;IRF1, RAD50	IRF1, IRF1-AS1
module40:5:131813219	40	HALLMARK_IL6_JAK_STAT3_SIGNALING	5:131813219		0	0	IRF1	IRF1;IL5;C5orf56;RAD50;SLC22A5;IL13;SLC22A4;IL4;KIF3A;PDLIM4;CCNI2;SEPT8;P4HA2;AC063976.3;SOWAHA;AC004775.5;SHROOM1;GDF9;UQCRQ;LEAP2;AFF4;CSF2;IL3;CTC-350I8.1
module40:5:131819921	40	HALLMARK_IL6_JAK_STAT3_SIGNALING	5:131819921	rs2070729	0	0	IRF1	IRF1;IL5;RAD50;C5orf56;SLC22A5;IL13;IL4;SLC22A4;KIF3A;PDLIM4;CCNI2;SEPT8;P4HA2;AC063976.3;SOWAHA;AC004775.5;SHROOM1;GDF9;UQCRQ;LEAP2;AFF4;CSF2;IL3;CTC-350I8.1	Platelet count	IRF1	IRF1-AS1, IRF1
module40:5:131839618	40	HALLMARK_IL6_JAK_STAT3_SIGNALING	5:131839618	rs4705952	6.79894e-07	0.0741751	IRF1	IRF1;IL5;RAD50;C5orf56;SLC22A5;IL13;IL4;KIF3A;SLC22A4;CCNI2;PDLIM4;SEPT8;SOWAHA;P4HA2;AC004775.5;SHROOM1;AC063976.3;GDF9;UQCRQ;LEAP2;AFF4;CSF2;IL3;CTC-350I8.1;ZCCHC10	C-reactive protein levels	IRF1	IRF1
module40:5:131952222	40	HALLMARK_IL6_JAK_STAT3_SIGNALING	5:131952222	rs6596086	8.44257e-07	0.0921067	IL13	IL13;IL4;RAD50;IL5;KIF3A;CCNI2;SEPT8;IRF1;SOWAHA;AC004775.5;SHROOM1;C5orf56;GDF9;SLC22A5;UQCRQ;LEAP2;AFF4;SLC22A4;CTC-350I8.1;PDLIM4;ZCCHC10;P4HA2;HSPA4;AC063976.3;RP11-485M7.3	Inflammatory skin disease	RAD50	RAD50
module40:5:134366200	40	HALLMARK_IL6_JAK_STAT3_SIGNALING	5:134366200	rs3805663	4.44171e-09	0.000484582	CTC-349C3.1	CTC-349C3.1;PITX1;CTC-276P9.1;CATSPER3;CTC-276P9.2;CTC-276P9.3;PCBD2;TXNDC15;C5orf24;CTC-349C3.2;DDX46;CAMLG;H2AFY;SEC24A;C5orf20;TIFAB;SAR1B	Testicular germ cell tumor	CATSPER3, PITX1;CATSPER3, PITX1, AK026965	PITX1
module40:5:141482269	40	HALLMARK_IL6_JAK_STAT3_SIGNALING	5:141482269	rs62384625	4.47552e-07	0.048827	NDFIP1	NDFIP1;GNPDA1;RNF14;PCDH12;KIAA0141;SPRY4;PCDH1;ARAP3;FCHSD1;RELL2;HDAC3;FGF1	White blood cell count (basophil)	intergenic	GNPDA1 - NDFIP1
module40:5:148200011	40	HALLMARK_IL6_JAK_STAT3_SIGNALING	5:148200011	rs56330463	0	0	ADRB2	ADRB2;SH3TC2;CTC-529P8.1;ABLIM3;HTR4;FBXO38;AFAP1L1;SPINK9	Eosinophil percentage of white cells;Eosinophil counts;Sum eosinophil basophil counts;Granulocyte percentage of myeloid white cells;Neutrophil percentage of granulocytes;Eosinophil percentage of granulocytes;Monocyte percentage of white cells;Neutrophil percentage of white cells;Lymphocyte percentage of white cells	intergenic;NR;	HTR4 - ADRB2
module40:5:158252438	40	HALLMARK_IL6_JAK_STAT3_SIGNALING	5:158252438	rs17056278	2.36196e-07	0.0257685	EBF1	EBF1;RP11-175K6.1;RNF145;RP11-32D16.1;RP11-542A14.2;RP11-542A14.1;CTB-11I22.2;UBLCP1;AC008697.1;IL12B	Hip circumference (psychosocial stress interaction);C-reactive protein levels	EBF1	EBF1
module40:5:158687281	40	HALLMARK_IL6_JAK_STAT3_SIGNALING	5:158687281	rs11135056	1.91059e-07	0.0208442	UBLCP1	UBLCP1;CTB-11I22.2;AC008697.1;IL12B;RNF145;RP11-175K6.1;AC008703.1;AC008691.1	Inflammatory skin disease	UBLCP1	LINC01932 - UBLCP1
module40:5:158717789	40	HALLMARK_IL6_JAK_STAT3_SIGNALING	5:158717789	rs2082412	1.2028e-07	0.0131223	AC008697.1	AC008697.1;IL12B;UBLCP1;CTB-11I22.2;RNF145;AC008703.1;RP11-175K6.1;AC008691.1;AC011343.1	Psoriasis;Cutaneous psoriasis	IL12B	UBLCP1 - IL12B
module40:5:158750769	40	HALLMARK_IL6_JAK_STAT3_SIGNALING	5:158750769	rs3213094	2.29329e-07	0.0250194	IL12B	IL12B;AC008697.1;UBLCP1;CTB-11I22.2;AC008703.1;RNF145;RP11-175K6.1;AC008691.1;AC011343.1	Psoriasis	IL12B	IL12B
module40:5:158827769	40	HALLMARK_IL6_JAK_STAT3_SIGNALING	5:158827769	rs56167332	1.29878e-09	0.000141695	AC008703.1	AC008703.1;IL12B;AC008697.1;UBLCP1;CTB-11I22.2;RNF145;RP11-175K6.1;AC008691.1;AC011343.1	Crohn's disease;Chronic inflammatory diseases (ankylosing spondylitis, Crohn's disease, psoriasis, primary sclerosing cholangitis, ulcerative colitis) (pleiotropy);Ulcerative colitis;Inflammatory bowel disease;Takayasu arteritis;Crohn's disease or Leprosy (opposite effect)	IL12B;intergenic;NR;UBLCP1, IL12B;	IL12B - LINC01845
module40:5:158829294	40	HALLMARK_IL6_JAK_STAT3_SIGNALING	5:158829294	rs755374	3.84935e-10	4.19957e-05	AC008703.1	AC008703.1;IL12B;AC008697.1;UBLCP1;CTB-11I22.2;RNF145;RP11-175K6.1;AC008691.1;AC011343.1	Pediatric autoimmune diseases	IL12B	IL12B - LINC01845
module40:5:158836107	40	HALLMARK_IL6_JAK_STAT3_SIGNALING	5:158836107	rs4921493	9.174e-09	0.00100087	AC008703.1	AC008703.1;IL12B;AC008697.1;UBLCP1;CTB-11I22.2;RNF145;RP11-175K6.1;AC008691.1;AC011343.1	Psoriasis;Leprosy	IL12B_2nd;IL12B	IL12B - LINC01845
module40:5:158843235	40	HALLMARK_IL6_JAK_STAT3_SIGNALING	5:158843235	rs6863015	1.81377e-07	0.0197879	AC008703.1	AC008703.1;IL12B;AC008697.1;UBLCP1;CTB-11I22.2;RNF145;RP11-175K6.1;AC008691.1;AC011343.1	Leprosy	IL12B	IL12B - LINC01845
module40:5:173205318	40	HALLMARK_IL6_JAK_STAT3_SIGNALING	5:173205318	rs2594836	0	0	CTB-43E15.4	CTB-43E15.4;CTB-43E15.3;CTB-43E15.2;CPEB4;CTB-43E15.1;BOD1;C5orf47;CTB-33O18.2;CTB-33O18.1;NSG2;CTB-164N12.1;CTB-32H22.1;STC2	Basophil count;White blood cell count	NR;;intergenic	LINC01484 - LINC01485
module40:5:173207353	40	HALLMARK_IL6_JAK_STAT3_SIGNALING	5:173207353	rs360017	0	0	CTB-43E15.4	CTB-43E15.4;CTB-43E15.3;CTB-43E15.2;CPEB4;CTB-43E15.1;BOD1;C5orf47;CTB-33O18.2;CTB-33O18.1;NSG2;CTB-164N12.1;CTB-32H22.1;STC2	Monocyte count;Lymphocyte counts	intergenic;NR;	LINC01485
module40:5:173279842	40	HALLMARK_IL6_JAK_STAT3_SIGNALING	5:173279842	rs359457	8.07368e-10	8.80823e-05	CPEB4	CPEB4;CTB-43E15.4;C5orf47;CTB-43E15.3;CTB-43E15.2;NSG2;CTB-43E15.1;BOD1;CTB-33O18.2;CTB-33O18.1;CTB-164N12.1;CTB-32H22.1;CTC-430J12.2;RP11-267A15.1	Crohn's disease;Sj√∂gren's syndrome;A body shape index	CPEB4	LINC01485 - CPEB4
module40:5:179126090	40	HALLMARK_IL6_JAK_STAT3_SIGNALING	5:179126090	rs1134924	1.31006e-14	1.42925e-09	CANX	CANX;CBY3;MAML1;AC136604.1;C5orf60;HNRNPH1;LTC4S;MGAT4B;SQSTM1;C5orf45;RUFY1;CTC-241N9.1;TBC1D9B;RP11-798K23.4;RNF130;RP11-798K23.1;RP11-443C10.1;RP11-443C10.2;RASGEF1C	White blood cell count	CANX	CANX, CANX
module40:5:179135815	40	HALLMARK_IL6_JAK_STAT3_SIGNALING	5:179135815	rs6893300	0	0	MAML1	MAML1;CANX;CBY3;AC136604.1;C5orf60;LTC4S;MGAT4B;HNRNPH1;SQSTM1;C5orf45;CTC-241N9.1;TBC1D9B;RUFY1;RNF130;RP11-798K23.4;RP11-798K23.1;RP11-443C10.1;RP11-443C10.2;RASGEF1C	Resting heart rate	CANX	CANX, CANX
module40:5:179168097	40	HALLMARK_IL6_JAK_STAT3_SIGNALING	5:179168097	rs17617068	0	0	MAML1	MAML1;LTC4S;MGAT4B;CANX;CBY3;SQSTM1;AC136604.1;C5orf45;C5orf60;CTC-241N9.1;TBC1D9B;HNRNPH1;RNF130;RUFY1;RP11-798K23.4;RP11-798K23.1;RASGEF1C;RP11-443C10.1;RP11-443C10.2;MAPK9	Resting heart rate	MAML1	MAML1, MAML1
module40:5:179184488	40	HALLMARK_IL6_JAK_STAT3_SIGNALING	5:179184488	rs76025697	0	0	MAML1	MAML1;LTC4S;MGAT4B;SQSTM1;C5orf45;CANX;CBY3;CTC-241N9.1;TBC1D9B;AC136604.1;C5orf60;HNRNPH1;RNF130;RUFY1;RP11-798K23.4;RP11-798K23.1;RASGEF1C;RP11-443C10.1;RP11-443C10.2;MAPK9	Granulocyte percentage of myeloid white cells;Sum neutrophil eosinophil counts;Sum basophil neutrophil counts;Granulocyte count;Neutrophil count	MAML1	MAML1, MAML1
module40:6:16744687	40	HALLMARK_IL6_JAK_STAT3_SIGNALING	6:16744687	rs1144700	2.2402e-09	0.000244402	RP1-151F17.2	RP1-151F17.2;STMND1;ATXN1	Sum neutrophil eosinophil counts;Sum basophil neutrophil counts;Myeloid white cell count;Granulocyte count;White blood cell count;Neutrophil count;Lymphocyte percentage of white cells;Neutrophil percentage of white cells	ATXN1;	ATXN1
module40:6:21384613	40	HALLMARK_IL6_JAK_STAT3_SIGNALING	6:21384613	rs9466056	4.20589e-07	0.0458854	RP1-135L22.1	RP1-135L22.1;RP11-204E9.1;SOX4;CASC15	Heel bone mineral density;Femoral neck bone mineral density;Bone mineral density;Bone mineral density (femoral neck);Bone mineral density (spine)	LINC00581;;CDKAL1;SOX4	CDKAL1 - LINC00581
module40:6:29789171	40	HALLMARK_IL6_JAK_STAT3_SIGNALING	6:29789171		8.52434e-07	0.0929988	HLA-G	HLA-G;XXbac-BPG170G13.32;HLA-F;HLA-A;ZFP57;HCG9;MOG;OR2H2;ZNRD1;PPP1R11;RNF39;GABBR1;UBD;TRIM31;TRIM40;XXbac-BPG13B8.10;TRIM10;MAS1L;TRIM15;TRIM26;OR2H1;OR10C1;OR11A1;HCG17;OR12D2;OR12D3;OR5V1
module40:6:29828660	40	HALLMARK_IL6_JAK_STAT3_SIGNALING	6:29828660	rs2523822	0	0	HLA-G	HLA-G;HLA-A;XXbac-BPG170G13.32;HCG9;HLA-F;ZFP57;ZNRD1;MOG;PPP1R11;RNF39;TRIM31;OR2H2;TRIM40;TRIM10;TRIM15;GABBR1;UBD;TRIM26;XXbac-BPG13B8.10;HCG17;MAS1L;OR2H1;OR10C1;OR11A1;OR12D2;TRIM39;TRIM39-RPP21;RPP21;OR12D3	Drug-induced liver injury (amoxicillin-clavulanate)	HLA-A	HLA-G - HCP5B
module40:6:29832332	40	HALLMARK_IL6_JAK_STAT3_SIGNALING	6:29832332	rs2524035	3.33033e-08	0.00363332	HLA-G	HLA-G;HLA-A;HCG9;XXbac-BPG170G13.32;HLA-F;ZFP57;ZNRD1;PPP1R11;RNF39;MOG;TRIM31;TRIM40;OR2H2;TRIM10;TRIM15;GABBR1;UBD;TRIM26;XXbac-BPG13B8.10;HCG17;MAS1L;OR2H1;OR10C1;OR11A1;TRIM39;TRIM39-RPP21;OR12D2;RPP21;OR12D3	Lymphocyte counts	intergenic	HLA-G - HCP5B
module40:6:29906691	40	HALLMARK_IL6_JAK_STAT3_SIGNALING	6:29906691	rs2860580	2.66454e-15	2.90695e-10	HLA-A	HLA-A;HCG9;HLA-G;ZNRD1;PPP1R11;RNF39;TRIM31;XXbac-BPG170G13.32;TRIM40;TRIM10;HLA-F;TRIM15;TRIM26;ZFP57;MOG;HCG17;OR2H2;GABBR1;UBD;TRIM39;TRIM39-RPP21;RPP21;XXbac-BPG13B8.10;MAS1L;OR2H1;OR10C1	Nasopharyngeal carcinoma	HLA-A;NR	HLA-U - HLA-A
module40:6:29918099	40	HALLMARK_IL6_JAK_STAT3_SIGNALING	6:29918099	rs2517713	3.21965e-15	3.51257e-10	HLA-A	HLA-A;HCG9;ZNRD1;PPP1R11;RNF39;HLA-G;TRIM31;TRIM40;XXbac-BPG170G13.32;TRIM10;TRIM15;HLA-F;TRIM26;ZFP57;HCG17;MOG;OR2H2;TRIM39;TRIM39-RPP21;GABBR1;UBD;RPP21;XXbac-BPG13B8.10;MAS1L;OR2H1	Nasopharyngeal carcinoma	HLA-A	HLA-A - HLA-W
module40:6:29922740	40	HALLMARK_IL6_JAK_STAT3_SIGNALING	6:29922740	rs16896742	2.76797e-07	0.030198	HLA-A	HLA-A;HCG9;ZNRD1;PPP1R11;RNF39;HLA-G;TRIM31;TRIM40;TRIM10;XXbac-BPG170G13.32;TRIM15;TRIM26;HLA-F;HCG17;ZFP57;MOG;OR2H2;TRIM39;TRIM39-RPP21;RPP21;GABBR1;UBD;XXbac-BPG13B8.10;MAS1L;OR2H1	Menarche (age at onset);Serum levels of protein NPTX1	HLA-A	HLA-A - HLA-W
module40:6:29923838	40	HALLMARK_IL6_JAK_STAT3_SIGNALING	6:29923838	rs2571391	1.42744e-10	1.55731e-05	HLA-A	HLA-A;HCG9;ZNRD1;PPP1R11;RNF39;HLA-G;TRIM31;TRIM40;TRIM10;XXbac-BPG170G13.32;TRIM15;TRIM26;HLA-F;HCG17;ZFP57;MOG;OR2H2;TRIM39;TRIM39-RPP21;RPP21;GABBR1;UBD;XXbac-BPG13B8.10;MAS1L;OR2H1	IgE levels	HLA-A	HLA-A - HLA-W
module40:6:29937127	40	HALLMARK_IL6_JAK_STAT3_SIGNALING	6:29937127		7.17601e-08	0.00782888	HCG9	HCG9;HLA-A;ZNRD1;PPP1R11;RNF39;TRIM31;HLA-G;TRIM40;TRIM10;TRIM15;TRIM26;XXbac-BPG170G13.32;HLA-F;HCG17;ZFP57;MOG;TRIM39;TRIM39-RPP21;RPP21;OR2H2;GABBR1;UBD;XXbac-BPG13B8.10;MAS1L
module40:6:29941943	40	HALLMARK_IL6_JAK_STAT3_SIGNALING	6:29941943	rs2523946	5.61255e-08	0.00612318	HCG9	HCG9;HLA-A;ZNRD1;PPP1R11;RNF39;TRIM31;HLA-G;TRIM40;TRIM10;TRIM15;TRIM26;XXbac-BPG170G13.32;HLA-F;HCG17;ZFP57;MOG;TRIM39;TRIM39-RPP21;RPP21;OR2H2;GABBR1;UBD;XXbac-BPG13B8.10;MAS1L	IgA nephropathy	HLA-A;NR	MICD - HCG9
module40:6:29973925	40	HALLMARK_IL6_JAK_STAT3_SIGNALING	6:29973925	rs4313034	2.12074e-08	0.00231369	HCG9	HCG9;ZNRD1;PPP1R11;RNF39;HLA-A;TRIM31;TRIM40;TRIM10;TRIM15;TRIM26;HLA-G;HCG17;XXbac-BPG170G13.32;HLA-F;TRIM39;TRIM39-RPP21;ZFP57;RPP21;MOG;OR2H2;GABBR1;UBD;HLA-E	Graves' disease;Mouth ulcers	MHC	ZNRD1ASP, ZNRD1ASP, ZNRD1ASP, ZNRD1ASP, ZNRD1ASP, ZNRD1ASP, ZNRD1ASP, ZNRD1ASP, HLA-J, HLA-J, HLA-J, HLA-J, HLA-J, HLA-J, HLA-J, HLA-J
module40:6:30032522	40	HALLMARK_IL6_JAK_STAT3_SIGNALING	6:30032522	rs8321	7.49465e-07	0.0817652	PPP1R11	PPP1R11;RNF39;ZNRD1;TRIM31;TRIM40;TRIM10;HCG9;TRIM15;TRIM26;HLA-A;HCG17;HLA-G;TRIM39;TRIM39-RPP21;RPP21;XXbac-BPG170G13.32;HLA-F;ZFP57;MOG;HLA-E;GNL1;OR2H2;PRR3	Autism spectrum disorder, attention deficit-hyperactivity disorder, bipolar disorder, major depressive disorder, and schizophrenia (combined);AIDS progression;Squamous cell lung carcinoma;Lung cancer;Aerodigestive squamous cell cancer (pleiotropy);Major depressive disorder	MHC region;ZNRD1, RNF39;ZNRD1;NR	POLR1H, POLR1H, POLR1H, POLR1H, POLR1H, POLR1H, POLR1H
module40:6:30069982	40	HALLMARK_IL6_JAK_STAT3_SIGNALING	6:30069982	rs1111180	4.34593e-09	0.000474132	TRIM31	TRIM31;RNF39;TRIM40;PPP1R11;ZNRD1;TRIM10;TRIM15;TRIM26;HCG9;HCG17;HLA-A;TRIM39;TRIM39-RPP21;RPP21;HLA-G;XXbac-BPG170G13.32;HLA-F;HLA-E;ZFP57;GNL1;MOG;PRR3;ABCF1;PPP1R10	Eosinophil percentage of white cells;Eosinophil percentage of granulocytes	TRIM31-AS1	RNF39 - TRIM31
module40:6:30073776	40	HALLMARK_IL6_JAK_STAT3_SIGNALING	6:30073776	rs7767188	3.66374e-15	3.99706e-10	TRIM31	TRIM31;TRIM40;RNF39;PPP1R11;TRIM10;ZNRD1;TRIM15;TRIM26;HCG17;HCG9;HLA-A;TRIM39;TRIM39-RPP21;RPP21;HLA-G;XXbac-BPG170G13.32;HLA-F;HLA-E;ZFP57;GNL1;MOG;PRR3;ABCF1;PPP1R10	Prostate cancer	NR;TRIM31	TRIM31, TRIM31, TRIM31, TRIM31, TRIM31, TRIM31, TRIM31, TRIM31-AS1, TRIM31-AS1, TRIM31-AS1, TRIM31-AS1, TRIM31-AS1, TRIM31-AS1, TRIM31-AS1;TRIM31-AS1, TRIM31-AS1, TRIM31-AS1, TRIM31-AS1, TRIM31-AS1, TRIM31-AS1, TRIM31-AS1, TRIM31, TRIM31, TRIM31, TRIM31, TRIM31, TRIM31, TRIM31
module40:6:30075864	40	HALLMARK_IL6_JAK_STAT3_SIGNALING	6:30075864	rs2023472	1.53362e-07	0.0167315	TRIM31	TRIM31;TRIM40;RNF39;PPP1R11;TRIM10;ZNRD1;TRIM15;TRIM26;HCG17;HCG9;HLA-A;TRIM39;TRIM39-RPP21;RPP21;HLA-G;XXbac-BPG170G13.32;HLA-E;HLA-F;GNL1;ZFP57;PRR3;MOG;ABCF1;PPP1R10	Beta-2 microglubulin plasma levels;Lymphocyte counts	TRIM31	TRIM31, TRIM31, TRIM31, TRIM31, TRIM31, TRIM31, TRIM31, TRIM31-AS1, TRIM31-AS1, TRIM31-AS1, TRIM31-AS1, TRIM31-AS1, TRIM31-AS1, TRIM31-AS1
module40:6:30127805	40	HALLMARK_IL6_JAK_STAT3_SIGNALING	6:30127805	rs1573296	3.16019e-07	0.0344771	TRIM15	TRIM15;TRIM10;TRIM40;TRIM26;TRIM31;HCG17;RNF39;PPP1R11;ZNRD1;TRIM39;TRIM39-RPP21;HCG9;RPP21;HLA-A;HLA-E;HLA-G;GNL1;PRR3;XXbac-BPG170G13.32;ABCF1;HLA-F;PPP1R10;MRPS18B;ATAT1;C6orf136;ZFP57;DHX16	High light scatter reticulocyte count;High light scatter reticulocyte percentage of red cells	TRIM10	TRIM10, TRIM10, TRIM10, TRIM10, TRIM10, TRIM10, TRIM10, TRIM10
module40:6:30165273	40	HALLMARK_IL6_JAK_STAT3_SIGNALING	6:30165273	rs2523722	8.94722e-07	0.0976124	TRIM26	TRIM26;TRIM15;HCG17;TRIM10;TRIM40;TRIM31;RNF39;TRIM39;PPP1R11;TRIM39-RPP21;ZNRD1;RPP21;HCG9;HLA-A;HLA-E;GNL1;PRR3;HLA-G;ABCF1;PPP1R10;MRPS18B;ATAT1;XXbac-BPG170G13.32;C6orf136;DHX16;HLA-F;PPP1R18;NRM	Schizophrenia	MHC, TRIM26	TRIM26, TRIM26, TRIM26, TRIM26, TRIM26, TRIM26
module40:6:30174131	40	HALLMARK_IL6_JAK_STAT3_SIGNALING	6:30174131	rs2021722	5.83774e-08	0.00636886	TRIM26	TRIM26;HCG17;TRIM15;TRIM10;TRIM40;TRIM31;TRIM39;TRIM39-RPP21;RNF39;RPP21;PPP1R11;ZNRD1;HCG9;HLA-A;HLA-E;GNL1;PRR3;ABCF1;HLA-G;PPP1R10;MRPS18B;ATAT1;C6orf136;DHX16;XXbac-BPG170G13.32;PPP1R18;NRM;HLA-F;MDC1	Autism spectrum disorder, attention deficit-hyperactivity disorder, bipolar disorder, major depressive disorder, and schizophrenia (combined);Schizophrenia	MHC region;TRIM26	TRIM26, TRIM26, TRIM26, TRIM26, TRIM26, TRIM26
module40:6:30782002	40	HALLMARK_IL6_JAK_STAT3_SIGNALING	6:30782002	rs886424	8.46362e-07	0.0923364	XXbac-BPG27H4.8	XXbac-BPG27H4.8;HCG20;DDR1;IER3;FLOT1;GTF2H4;VARS2;TUBB;MDC1;SFTA2;NRM;DPCR1;PPP1R18;DHX16;C6orf136;MUC21;ATAT1;MUC22;MRPS18B;PPP1R10;HCG22;ABCF1;PRR3;GNL1;C6orf15;PSORS1C1;CDSN;PSORS1C2;HLA-E;CCHCR1;TCF19;POU5F1;HCG27;XXbac-BPG299F13.14;HLA-C;RPP21;XXbac-BPG248L24.13;TRIM39-RPP21;TRIM39	Type 1 diabetes and autoimmune thyroid diseases;Bipolar disorder and schizophrenia;Inguinal hernia	IER3, DDR1;other genes, MHC	LINC00243
module40:6:30920124	40	HALLMARK_IL6_JAK_STAT3_SIGNALING	6:30920124	rs3132580	6.00093e-08	0.0065469	DPCR1	DPCR1;SFTA2;MUC21;VARS2;GTF2H4;MUC22;DDR1;HCG22;XXbac-BPG27H4.8;C6orf15;PSORS1C1;CDSN;PSORS1C2;HCG20;CCHCR1;TCF19;IER3;POU5F1;FLOT1;TUBB;HCG27;XXbac-BPG299F13.14;MDC1;NRM;PPP1R18;DHX16;C6orf136;HLA-C;ATAT1;MRPS18B;XXbac-BPG248L24.13;PPP1R10;ABCF1;PRR3;HLA-B;GNL1;XXbac-BPG181B23.7;MICA;HLA-E;XXbac-BPG181B23.4	Hemoglobin levels;Rosacea symptom severity;Idiopathic membranous nephropathy	DPCR1	MUCL3, MUCL3, MUCL3, MUCL3, MUCL3, HCG21, HCG21, HCG21, HCG21, HCG21, SFTA2, SFTA2, SFTA2, SFTA2, SFTA2, SFTA2
module40:6:30940989	40	HALLMARK_IL6_JAK_STAT3_SIGNALING	6:30940989	rs3132579	6.92438e-07	0.0755436	MUC21	MUC21;DPCR1;MUC22;SFTA2;VARS2;GTF2H4;HCG22;DDR1;XXbac-BPG27H4.8;C6orf15;PSORS1C1;CDSN;PSORS1C2;CCHCR1;TCF19;POU5F1;HCG20;HCG27;XXbac-BPG299F13.14;IER3;FLOT1;TUBB;MDC1;NRM;HLA-C;PPP1R18;DHX16;XXbac-BPG248L24.13;C6orf136;ATAT1;MRPS18B;PPP1R10;HLA-B;ABCF1;PRR3;XXbac-BPG181B23.7;MICA;GNL1;XXbac-BPG181B23.4;HLA-E	Systemic lupus erythematosus	DPCR, MUC21	NAPGP2 - MUC21
module40:6:30947509	40	HALLMARK_IL6_JAK_STAT3_SIGNALING	6:30947509	rs3094084	3.39691e-07	0.0370596	MUC21	MUC21;MUC22;DPCR1;SFTA2;VARS2;GTF2H4;HCG22;DDR1;C6orf15;PSORS1C1;CDSN;XXbac-BPG27H4.8;PSORS1C2;CCHCR1;TCF19;POU5F1;HCG20;HCG27;XXbac-BPG299F13.14;IER3;FLOT1;TUBB;MDC1;HLA-C;NRM;PPP1R18;XXbac-BPG248L24.13;DHX16;C6orf136;ATAT1;MRPS18B;HLA-B;PPP1R10;ABCF1;XXbac-BPG181B23.7;PRR3;MICA;GNL1;XXbac-BPG181B23.4;HLA-E	Cutaneous lupus erythematosus	MUC21, TRIM39, RPP21	NAPGP2 - MUC21
module40:6:31030122	40	HALLMARK_IL6_JAK_STAT3_SIGNALING	6:31030122	rs2517510	1.81654e-07	0.0198181	HCG22	HCG22;C6orf15;MUC22;PSORS1C1;CDSN;PSORS1C2;MUC21;CCHCR1;TCF19;POU5F1;DPCR1;SFTA2;HCG27;XXbac-BPG299F13.14;VARS2;GTF2H4;DDR1;HLA-C;XXbac-BPG27H4.8;XXbac-BPG248L24.13;HLA-B;HCG20;IER3;XXbac-BPG181B23.7;FLOT1;MICA;TUBB;MDC1;NRM;XXbac-BPG181B23.4;PPP1R18;DHX16;C6orf136;MICB;ATAT1;MRPS18B;PPP1R10;MCCD1;ATP6V1G2-DDX39B;DDX39B;ATP6V1G2;NFKBIL1;ABCF1	White blood cell count	PSORS1C1, MUC21, HCG22, C6orf15, CCHCR1, CDSN, PSORS1C2	HCG22 - RNU6-1133P
module40:6:31058340	40	HALLMARK_IL6_JAK_STAT3_SIGNALING	6:31058340	rs3130544	9.99201e-15	1.09011e-09	C6orf15	C6orf15;PSORS1C1;CDSN;HCG22;PSORS1C2;CCHCR1;TCF19;POU5F1;MUC22;MUC21;HCG27;XXbac-BPG299F13.14;DPCR1;SFTA2;HLA-C;VARS2;GTF2H4;XXbac-BPG248L24.13;DDR1;XXbac-BPG27H4.8;HLA-B;XXbac-BPG181B23.7;MICA;HCG20;IER3;XXbac-BPG181B23.4;FLOT1;TUBB;MDC1;NRM;MICB;PPP1R18;DHX16;MCCD1;ATP6V1G2-DDX39B;DDX39B;C6orf136;ATP6V1G2;NFKBIL1;ATAT1;MRPS18B;LTA;TNF;LTB;PPP1R10;LST1;NCR3	Idiopathic membranous nephropathy;Hematology traits;Myasthenia gravis;Inguinal hernia	intergenic;PSORS1C1, MUC21, HCG22, C6orf15, CCHCR1, CDSN, PSORS1C2;NR	RNU6-1133P - C6orf15
module40:6:31081205	40	HALLMARK_IL6_JAK_STAT3_SIGNALING	6:31081205	rs2233956	3.27325e-09	0.000357106	PSORS1C1	PSORS1C1;CDSN;C6orf15;PSORS1C2;CCHCR1;TCF19;POU5F1;HCG22;HCG27;XXbac-BPG299F13.14;MUC22;MUC21;HLA-C;DPCR1;XXbac-BPG248L24.13;SFTA2;VARS2;GTF2H4;DDR1;HLA-B;XXbac-BPG27H4.8;XXbac-BPG181B23.7;MICA;XXbac-BPG181B23.4;HCG20;IER3;MICB;FLOT1;TUBB;MDC1;MCCD1;ATP6V1G2-DDX39B;DDX39B;NRM;ATP6V1G2;NFKBIL1;PPP1R18;LTA;DHX16;TNF;C6orf136;LTB;LST1;NCR3;ATAT1;MRPS18B	Idiopathic membranous nephropathy;Lung cancer in ever smokers;Waist-hip index;Waist-to-hip ratio adjusted for BMI;A body shape index;Hip circumference adjusted for BMI	intergenic;C6orf15	C6orf15 - PSORS1C1
module40:6:31107258	40	HALLMARK_IL6_JAK_STAT3_SIGNALING	6:31107258	rs2285803	3.59895e-07	0.0392638	PSORS1C2	PSORS1C2;CCHCR1;TCF19;CDSN;PSORS1C1;POU5F1;C6orf15;HCG27;XXbac-BPG299F13.14;HCG22;MUC22;HLA-C;XXbac-BPG248L24.13;MUC21;DPCR1;SFTA2;HLA-B;VARS2;GTF2H4;XXbac-BPG181B23.7;DDR1;MICA;XXbac-BPG27H4.8;XXbac-BPG181B23.4;MICB;HCG20;MCCD1;ATP6V1G2-DDX39B;DDX39B;IER3;ATP6V1G2;NFKBIL1;FLOT1;TUBB;LTA;TNF;MDC1;LTB;LST1;NCR3;NRM;PPP1R18;AIF1;PRRC2A;DHX16;C6orf136;BAG6	Multiple myeloma;Waist-to-hip ratio adjusted for BMI	PSORS1C1, CCHCR1, TCF19, POU5F1, CDSN;PSORS1C2;PSORS1C1	PSORS1C1, PSORS1C1, PSORS1C1, PSORS1C1, PSORS1C1, PSORS1C1
module40:6:31129310	40	HALLMARK_IL6_JAK_STAT3_SIGNALING	6:31129310	rs7750641	7.19484e-07	0.0784943	POU5F1	POU5F1;TCF19;CCHCR1;PSORS1C2;HCG27;XXbac-BPG299F13.14;CDSN;PSORS1C1;C6orf15;HLA-C;HCG22;XXbac-BPG248L24.13;MUC22;MUC21;HLA-B;DPCR1;SFTA2;XXbac-BPG181B23.7;MICA;VARS2;GTF2H4;XXbac-BPG181B23.4;DDR1;XXbac-BPG27H4.8;MICB;MCCD1;ATP6V1G2-DDX39B;DDX39B;ATP6V1G2;NFKBIL1;HCG20;LTA;TNF;IER3;LTB;LST1;NCR3;FLOT1;TUBB;AIF1;PRRC2A;MDC1;NRM;BAG6;PPP1R18;APOM;C6orf47;GPANK1	Idiopathic membranous nephropathy;Inguinal hernia;Chronic obstructive pulmonary disease	TCF19;	TCF19, TCF19, TCF19, TCF19, TCF19, TCF19
module40:6:31130593	40	HALLMARK_IL6_JAK_STAT3_SIGNALING	6:31130593	rs1419881	7.08658e-07	0.0773132	POU5F1	POU5F1;TCF19;CCHCR1;PSORS1C2;HCG27;XXbac-BPG299F13.14;CDSN;PSORS1C1;C6orf15;HLA-C;HCG22;XXbac-BPG248L24.13;MUC22;MUC21;HLA-B;DPCR1;SFTA2;XXbac-BPG181B23.7;MICA;VARS2;GTF2H4;XXbac-BPG181B23.4;DDR1;XXbac-BPG27H4.8;MICB;MCCD1;ATP6V1G2-DDX39B;DDX39B;ATP6V1G2;NFKBIL1;HCG20;LTA;TNF;LTB;IER3;LST1;NCR3;FLOT1;TUBB;AIF1;PRRC2A;MDC1;NRM;BAG6;PPP1R18;APOM;C6orf47;GPANK1	Chronic hepatitis B infection	TCF19	TCF19, TCF19, TCF19, TCF19, TCF19, TCF19
module40:6:31142245	40	HALLMARK_IL6_JAK_STAT3_SIGNALING	6:31142245	rs3094188	1.8876e-10	2.05934e-05	POU5F1	POU5F1;TCF19;HCG27;XXbac-BPG299F13.14;CCHCR1;PSORS1C2;CDSN;PSORS1C1;C6orf15;HLA-C;XXbac-BPG248L24.13;HCG22;MUC22;HLA-B;MUC21;XXbac-BPG181B23.7;MICA;DPCR1;SFTA2;VARS2;GTF2H4;XXbac-BPG181B23.4;DDR1;MICB;XXbac-BPG27H4.8;MCCD1;ATP6V1G2-DDX39B;DDX39B;ATP6V1G2;NFKBIL1;LTA;TNF;LTB;HCG20;LST1;NCR3;IER3;AIF1;PRRC2A;FLOT1;TUBB;BAG6;MDC1;APOM;C6orf47;NRM;GPANK1;CSNK2B;CSNK2B-LY6G5B-1181;LY6G5B;PPP1R18	Crohn's disease;Drug-induced Stevens-Johnson syndrome or toxic epidermal necrolysis (SJS/TEN)	PSORS1C3;POU5F1	POU5F1, POU5F1, POU5F1, POU5F1, POU5F1, POU5F1, PSORS1C3, PSORS1C3, PSORS1C3, PSORS1C3, PSORS1C3, PSORS1C3
module40:6:31184196	40	HALLMARK_IL6_JAK_STAT3_SIGNALING	6:31184196	rs3869109	0	0	XXbac-BPG299F13.14	XXbac-BPG299F13.14;HCG27;POU5F1;HLA-C;TCF19;CCHCR1;XXbac-BPG248L24.13;PSORS1C2;CDSN;PSORS1C1;C6orf15;HLA-B;HCG22;XXbac-BPG181B23.7;MICA;MUC22;XXbac-BPG181B23.4;MUC21;DPCR1;MICB;SFTA2;VARS2;GTF2H4;MCCD1;ATP6V1G2-DDX39B;DDX39B;ATP6V1G2;NFKBIL1;DDR1;LTA;TNF;LTB;LST1;NCR3;XXbac-BPG27H4.8;AIF1;PRRC2A;BAG6;APOM;C6orf47;GPANK1;CSNK2B;HCG20;CSNK2B-LY6G5B-1181;LY6G5B;LY6G5C;ABHD16A;XXbac-BPG32J3.20;IER3;F…	Coronary heart disease	HCG27, HLA-C	HCG27 - HLA-C
module40:6:31197514	40	HALLMARK_IL6_JAK_STAT3_SIGNALING	6:31197514	rs3130941	1.11022e-15	1.21123e-10	XXbac-BPG299F13.14	XXbac-BPG299F13.14;HCG27;HLA-C;XXbac-BPG248L24.13;POU5F1;TCF19;CCHCR1;PSORS1C2;CDSN;PSORS1C1;C6orf15;HLA-B;XXbac-BPG181B23.7;MICA;HCG22;XXbac-BPG181B23.4;MUC22;MUC21;MICB;DPCR1;SFTA2;MCCD1;ATP6V1G2-DDX39B;DDX39B;ATP6V1G2;NFKBIL1;VARS2;GTF2H4;LTA;TNF;LTB;DDR1;LST1;NCR3;AIF1;XXbac-BPG27H4.8;PRRC2A;BAG6;APOM;C6orf47;GPANK1;CSNK2B;CSNK2B-LY6G5B-1181;LY6G5B;LY6G5C;ABHD16A;XXbac-BPG32J3.20;HCG20;LY6G6F…	IgE levels	HCG27, HLA-C	HCG27 - HLA-C
module40:6:31199766	40	HALLMARK_IL6_JAK_STAT3_SIGNALING	6:31199766	rs11967684	4.98712e-13	5.44085e-08	XXbac-BPG299F13.14	XXbac-BPG299F13.14;HCG27;HLA-C;XXbac-BPG248L24.13;POU5F1;TCF19;CCHCR1;PSORS1C2;CDSN;PSORS1C1;C6orf15;HLA-B;XXbac-BPG181B23.7;MICA;HCG22;XXbac-BPG181B23.4;MUC22;MUC21;MICB;DPCR1;MCCD1;ATP6V1G2-DDX39B;DDX39B;SFTA2;ATP6V1G2;NFKBIL1;VARS2;GTF2H4;LTA;TNF;LTB;LST1;DDR1;NCR3;AIF1;PRRC2A;XXbac-BPG27H4.8;BAG6;APOM;C6orf47;GPANK1;CSNK2B;CSNK2B-LY6G5B-1181;LY6G5B;LY6G5C;ABHD16A;XXbac-BPG32J3.20;HCG20;LY6G6F…	High light scatter reticulocyte count;High light scatter reticulocyte percentage of red cells	intergenic	HCG27 - HLA-C
module40:6:31221668	40	HALLMARK_IL6_JAK_STAT3_SIGNALING	6:31221668	rs3095254	3.90961e-11	4.2653e-06	HLA-C	HLA-C;XXbac-BPG248L24.13;XXbac-BPG299F13.14;HCG27;POU5F1;TCF19;HLA-B;CCHCR1;PSORS1C2;CDSN;PSORS1C1;XXbac-BPG181B23.7;C6orf15;MICA;XXbac-BPG181B23.4;HCG22;MICB;MUC22;MUC21;MCCD1;ATP6V1G2-DDX39B;DDX39B;ATP6V1G2;NFKBIL1;DPCR1;LTA;TNF;SFTA2;LTB;LST1;NCR3;VARS2;GTF2H4;AIF1;PRRC2A;DDR1;BAG6;APOM;C6orf47;GPANK1;CSNK2B;CSNK2B-LY6G5B-1181;XXbac-BPG27H4.8;LY6G5B;LY6G5C;ABHD16A;XXbac-BPG32J3.20;LY6G6F;MEGT1…	White blood cell types;Monocyte count	MHC	HCG27 - HLA-C
module40:6:31232111	40	HALLMARK_IL6_JAK_STAT3_SIGNALING	6:31232111	rs3130542	0	0	HLA-C	HLA-C;XXbac-BPG248L24.13;XXbac-BPG299F13.14;HCG27;HLA-B;POU5F1;TCF19;CCHCR1;PSORS1C2;XXbac-BPG181B23.7;MICA;CDSN;PSORS1C1;C6orf15;XXbac-BPG181B23.4;HCG22;MICB;MUC22;MCCD1;ATP6V1G2-DDX39B;DDX39B;ATP6V1G2;MUC21;NFKBIL1;LTA;TNF;LTB;LST1;DPCR1;NCR3;SFTA2;AIF1;VARS2;GTF2H4;PRRC2A;BAG6;DDR1;APOM;C6orf47;GPANK1;CSNK2B;CSNK2B-LY6G5B-1181;LY6G5B;LY6G5C;ABHD16A;XXbac-BPG32J3.20;XXbac-BPG27H4.8;LY6G6F;MEGT1…	Chronic hepatitis B infection;Hepatitis B	HLA-C	HCG27 - HLA-C
module40:6:31238318	40	HALLMARK_IL6_JAK_STAT3_SIGNALING	6:31238318	rs9264638	0	0	HLA-C	HLA-C;XXbac-BPG248L24.13;XXbac-BPG299F13.14;HCG27;HLA-B;POU5F1;TCF19;XXbac-BPG181B23.7;CCHCR1;PSORS1C2;MICA;CDSN;PSORS1C1;C6orf15;XXbac-BPG181B23.4;HCG22;MICB;MCCD1;ATP6V1G2-DDX39B;DDX39B;MUC22;ATP6V1G2;NFKBIL1;MUC21;LTA;TNF;LTB;LST1;NCR3;DPCR1;SFTA2;AIF1;PRRC2A;VARS2;GTF2H4;BAG6;APOM;C6orf47;GPANK1;DDR1;CSNK2B;CSNK2B-LY6G5B-1181;LY6G5B;LY6G5C;ABHD16A;XXbac-BPG32J3.20;XXbac-BPG27H4.8;LY6G6F;MEGT1…	Beta-2 microglubulin plasma levels	HLA-C	HLA-C, HLA-C, HLA-C, HLA-C, HLA-C
module40:6:31240431	40	HALLMARK_IL6_JAK_STAT3_SIGNALING	6:31240431	rs2074488	0	0	HLA-C	HLA-C;XXbac-BPG248L24.13;XXbac-BPG299F13.14;HCG27;HLA-B;POU5F1;TCF19;XXbac-BPG181B23.7;CCHCR1;MICA;PSORS1C2;CDSN;PSORS1C1;C6orf15;XXbac-BPG181B23.4;HCG22;MICB;MCCD1;ATP6V1G2-DDX39B;DDX39B;MUC22;ATP6V1G2;NFKBIL1;MUC21;LTA;TNF;LTB;LST1;NCR3;DPCR1;SFTA2;AIF1;PRRC2A;VARS2;GTF2H4;BAG6;APOM;C6orf47;GPANK1;CSNK2B;CSNK2B-LY6G5B-1181;DDR1;LY6G5B;LY6G5C;ABHD16A;XXbac-BPG32J3.20;XXbac-BPG27H4.8;LY6G6F;MEGT1…	Chronic obstructive pulmonary disease-related biomarkers	HLA-C	HLA-C - USP8P1
module40:6:31240721	40	HALLMARK_IL6_JAK_STAT3_SIGNALING	6:31240721	rs2249742;rs3130506 x rs2249742;rs3130453 x rs2249742	0	0	HLA-C	HLA-C;XXbac-BPG248L24.13;XXbac-BPG299F13.14;HCG27;HLA-B;POU5F1;TCF19;XXbac-BPG181B23.7;CCHCR1;MICA;PSORS1C2;CDSN;PSORS1C1;C6orf15;XXbac-BPG181B23.4;HCG22;MICB;MCCD1;ATP6V1G2-DDX39B;DDX39B;MUC22;ATP6V1G2;NFKBIL1;MUC21;LTA;TNF;LTB;LST1;NCR3;DPCR1;SFTA2;AIF1;PRRC2A;VARS2;GTF2H4;BAG6;APOM;C6orf47;GPANK1;CSNK2B;CSNK2B-LY6G5B-1181;DDR1;LY6G5B;LY6G5C;ABHD16A;XXbac-BPG32J3.20;XXbac-BPG27H4.8;LY6G6F;MEGT1…	White blood cell count (lymphocyte);Myeloid white cell count;White blood cell count;Lymphocyte counts;Psoriasis;Neutrophil count;Cholesterol levels in large LDL;Cholesteryl ester levels in large LDL;Total lipid levels in large LDL;Phospholipid levels in large LDL;Total lipid levels in LDL;Phospholipid levels in LDL;LDL cholesterol levels	HLA-C;HLA-C, USP8P1;NR;HLA-C x PSORS1C3;CCHCR1 x HLA-C;	HLA-C - USP8P1;No mapped genes x HLA-C - USP8P1
module40:6:31242174	40	HALLMARK_IL6_JAK_STAT3_SIGNALING	6:31242174	rs2524079	0	0	HLA-C	HLA-C;XXbac-BPG248L24.13;XXbac-BPG299F13.14;HCG27;HLA-B;POU5F1;TCF19;XXbac-BPG181B23.7;MICA;CCHCR1;PSORS1C2;CDSN;PSORS1C1;C6orf15;XXbac-BPG181B23.4;MICB;HCG22;MCCD1;ATP6V1G2-DDX39B;DDX39B;MUC22;ATP6V1G2;NFKBIL1;MUC21;LTA;TNF;LTB;LST1;NCR3;DPCR1;AIF1;SFTA2;PRRC2A;BAG6;VARS2;GTF2H4;APOM;C6orf47;GPANK1;CSNK2B;CSNK2B-LY6G5B-1181;LY6G5B;DDR1;LY6G5C;ABHD16A;XXbac-BPG32J3.20;LY6G6F;MEGT1;XXbac-BPG27H4.8…	White blood cell count;Basophil count;Sum neutrophil eosinophil counts;Sum basophil neutrophil counts;White blood cell count (lymphocyte);Granulocyte count;Neutrophil count;A body shape index;Waist-to-hip ratio adjusted for BMI;Waist-hip index;Hip circumference adjusted for BMI	PSORS1C3, HCG27, HLA-C, HLA-B;NR;HLA-C, USP8P1;HLA-C;;USP8P1	HLA-C - USP8P1
module40:6:31244960	40	HALLMARK_IL6_JAK_STAT3_SIGNALING	6:31244960	rs6919908	7.41573e-10	8.09041e-05	HLA-C	HLA-C;XXbac-BPG248L24.13;HLA-B;XXbac-BPG299F13.14;HCG27;POU5F1;XXbac-BPG181B23.7;TCF19;MICA;CCHCR1;PSORS1C2;CDSN;PSORS1C1;XXbac-BPG181B23.4;C6orf15;MICB;HCG22;MCCD1;ATP6V1G2-DDX39B;DDX39B;MUC22;ATP6V1G2;NFKBIL1;MUC21;LTA;TNF;LTB;LST1;NCR3;DPCR1;AIF1;PRRC2A;SFTA2;BAG6;VARS2;GTF2H4;APOM;C6orf47;GPANK1;CSNK2B;CSNK2B-LY6G5B-1181;LY6G5B;LY6G5C;DDR1;ABHD16A;XXbac-BPG32J3.20;LY6G6F;MEGT1;LY6G6E;XXbac-BP…	Multiple myeloma;Multiple myeloma and monoclonal gammopathy	PSORS1C2, HLA	USP8P1, USP8P1, USP8P1, USP8P1, USP8P1
module40:6:31252396	40	HALLMARK_IL6_JAK_STAT3_SIGNALING	6:31252396	rs2524054	0	0	XXbac-BPG248L24.13	XXbac-BPG248L24.13;HLA-C;HLA-B;XXbac-BPG299F13.14;HCG27;XXbac-BPG181B23.7;MICA;POU5F1;TCF19;CCHCR1;PSORS1C2;XXbac-BPG181B23.4;CDSN;PSORS1C1;C6orf15;MICB;HCG22;MCCD1;ATP6V1G2-DDX39B;DDX39B;ATP6V1G2;NFKBIL1;MUC22;LTA;TNF;LTB;MUC21;LST1;NCR3;AIF1;PRRC2A;DPCR1;SFTA2;BAG6;APOM;C6orf47;VARS2;GTF2H4;GPANK1;CSNK2B;CSNK2B-LY6G5B-1181;LY6G5B;LY6G5C;ABHD16A;XXbac-BPG32J3.20;DDR1;LY6G6F;MEGT1;LY6G6E;LY6G6D;C…	CD4:CD8 lymphocyte ratio;CD8-positive T-lymphocyte count	HLA-B	RPL3P2 - WASF5P
module40:6:31252925	40	HALLMARK_IL6_JAK_STAT3_SIGNALING	6:31252925		2.37739e-07	0.0259368	XXbac-BPG248L24.13	XXbac-BPG248L24.13;HLA-C;HLA-B;XXbac-BPG299F13.14;HCG27;XXbac-BPG181B23.7;MICA;POU5F1;TCF19;CCHCR1;PSORS1C2;XXbac-BPG181B23.4;CDSN;PSORS1C1;C6orf15;MICB;HCG22;MCCD1;ATP6V1G2-DDX39B;DDX39B;ATP6V1G2;NFKBIL1;MUC22;LTA;TNF;LTB;LST1;MUC21;NCR3;AIF1;PRRC2A;DPCR1;SFTA2;BAG6;APOM;C6orf47;GPANK1;VARS2;GTF2H4;CSNK2B;CSNK2B-LY6G5B-1181;LY6G5B;LY6G5C;ABHD16A;XXbac-BPG32J3.20;DDR1;LY6G6F;MEGT1;LY6G6E;LY6G6D;C…
module40:6:31258837	40	HALLMARK_IL6_JAK_STAT3_SIGNALING	6:31258837	rs9468925	0	0	XXbac-BPG248L24.13	XXbac-BPG248L24.13;HLA-C;HLA-B;XXbac-BPG299F13.14;HCG27;XXbac-BPG181B23.7;MICA;POU5F1;TCF19;CCHCR1;XXbac-BPG181B23.4;PSORS1C2;CDSN;PSORS1C1;C6orf15;MICB;HCG22;MCCD1;ATP6V1G2-DDX39B;DDX39B;ATP6V1G2;NFKBIL1;MUC22;LTA;TNF;LTB;LST1;NCR3;MUC21;AIF1;PRRC2A;BAG6;DPCR1;SFTA2;APOM;C6orf47;GPANK1;CSNK2B;CSNK2B-LY6G5B-1181;LY6G5B;VARS2;GTF2H4;LY6G5C;ABHD16A;XXbac-BPG32J3.20;DDR1;LY6G6F;MEGT1;LY6G6E;LY6G6D;C…	Vitiligo	HLA	WASF5P - LINC02571
module40:6:31263751	40	HALLMARK_IL6_JAK_STAT3_SIGNALING	6:31263751	rs2894207;rs1265078 x rs2894207	7.78608e-08	0.00849446	XXbac-BPG248L24.13	XXbac-BPG248L24.13;HLA-C;HLA-B;XXbac-BPG299F13.14;HCG27;XXbac-BPG181B23.7;MICA;POU5F1;TCF19;XXbac-BPG181B23.4;CCHCR1;PSORS1C2;CDSN;PSORS1C1;C6orf15;MICB;MCCD1;ATP6V1G2-DDX39B;DDX39B;HCG22;ATP6V1G2;NFKBIL1;LTA;TNF;LTB;MUC22;LST1;NCR3;MUC21;AIF1;PRRC2A;BAG6;DPCR1;APOM;C6orf47;SFTA2;GPANK1;CSNK2B;CSNK2B-LY6G5B-1181;LY6G5B;LY6G5C;VARS2;GTF2H4;ABHD16A;XXbac-BPG32J3.20;LY6G6F;MEGT1;LY6G6E;LY6G6D;DDR1;C…	Nasopharyngeal carcinoma;Psoriasis	HLA-C, HLA-B;NR;NR x NR	LINC02571;No mapped genes x LINC02571
module40:6:31265490	40	HALLMARK_IL6_JAK_STAT3_SIGNALING	6:31265490	rs2247056	0	0	XXbac-BPG248L24.13	XXbac-BPG248L24.13;HLA-C;HLA-B;XXbac-BPG181B23.7;XXbac-BPG299F13.14;HCG27;MICA;POU5F1;TCF19;XXbac-BPG181B23.4;CCHCR1;PSORS1C2;CDSN;PSORS1C1;C6orf15;MICB;MCCD1;ATP6V1G2-DDX39B;DDX39B;HCG22;ATP6V1G2;NFKBIL1;LTA;TNF;LTB;MUC22;LST1;NCR3;MUC21;AIF1;PRRC2A;BAG6;APOM;DPCR1;C6orf47;GPANK1;SFTA2;CSNK2B;CSNK2B-LY6G5B-1181;LY6G5B;LY6G5C;ABHD16A;XXbac-BPG32J3.20;VARS2;GTF2H4;LY6G6F;MEGT1;LY6G6E;LY6G6D;C6orf2…	Low density lipoprotein cholesterol levels;Triglycerides;Total cholesterol levels;Height;Omega-3 fatty acid levels;Free cholesterol levels in chylomicrons and extremely large VLDL	NR;HLA-C, HLA-B;HLA;	LINC02571
module40:6:31272261	40	HALLMARK_IL6_JAK_STAT3_SIGNALING	6:31272261	rs6457374	0	0	XXbac-BPG248L24.13	XXbac-BPG248L24.13;HLA-C;HLA-B;XXbac-BPG181B23.7;MICA;XXbac-BPG299F13.14;HCG27;XXbac-BPG181B23.4;POU5F1;TCF19;CCHCR1;PSORS1C2;CDSN;PSORS1C1;MICB;C6orf15;MCCD1;ATP6V1G2-DDX39B;DDX39B;ATP6V1G2;NFKBIL1;HCG22;LTA;TNF;LTB;LST1;NCR3;MUC22;AIF1;PRRC2A;MUC21;BAG6;APOM;C6orf47;GPANK1;CSNK2B;CSNK2B-LY6G5B-1181;DPCR1;LY6G5B;LY6G5C;SFTA2;ABHD16A;XXbac-BPG32J3.20;VARS2;GTF2H4;LY6G6F;MEGT1;LY6G6E;LY6G6D;C6orf2…	Low density lipoprotein cholesterol levels;Blood protein levels;Triglycerides;Total cholesterol levels;Height	NR;HLA-C	LINC02571 - HLA-B
module40:6:31272321	40	HALLMARK_IL6_JAK_STAT3_SIGNALING	6:31272321	rs9368677	4.54536e-12	4.9589e-07	XXbac-BPG248L24.13	XXbac-BPG248L24.13;HLA-C;HLA-B;XXbac-BPG181B23.7;MICA;XXbac-BPG299F13.14;HCG27;XXbac-BPG181B23.4;POU5F1;TCF19;CCHCR1;PSORS1C2;CDSN;PSORS1C1;MICB;C6orf15;MCCD1;ATP6V1G2-DDX39B;DDX39B;ATP6V1G2;NFKBIL1;HCG22;LTA;TNF;LTB;LST1;NCR3;MUC22;AIF1;PRRC2A;MUC21;BAG6;APOM;C6orf47;GPANK1;CSNK2B;CSNK2B-LY6G5B-1181;DPCR1;LY6G5B;LY6G5C;SFTA2;ABHD16A;XXbac-BPG32J3.20;VARS2;GTF2H4;LY6G6F;MEGT1;LY6G6E;LY6G6D;C6orf2…	Atopic dermatitis	HLA-C	LINC02571 - HLA-B
module40:6:31274380	40	HALLMARK_IL6_JAK_STAT3_SIGNALING	6:31274380	rs9264942	0	0	XXbac-BPG248L24.13	XXbac-BPG248L24.13;HLA-C;HLA-B;XXbac-BPG181B23.7;MICA;XXbac-BPG299F13.14;HCG27;XXbac-BPG181B23.4;POU5F1;TCF19;CCHCR1;PSORS1C2;MICB;CDSN;PSORS1C1;C6orf15;MCCD1;ATP6V1G2-DDX39B;DDX39B;ATP6V1G2;NFKBIL1;HCG22;LTA;TNF;LTB;LST1;NCR3;MUC22;AIF1;PRRC2A;MUC21;BAG6;APOM;C6orf47;GPANK1;CSNK2B;CSNK2B-LY6G5B-1181;LY6G5B;DPCR1;LY6G5C;SFTA2;ABHD16A;XXbac-BPG32J3.20;VARS2;GTF2H4;LY6G6F;MEGT1;LY6G6E;LY6G6D;C6orf2…	HIV-1 control;Crohn's disease;Inflammatory bowel disease	HLA-C;PSORS1C1, NFKBIL1, HLA-C, MICB;NR	LINC02571 - HLA-B
module40:6:31274555	40	HALLMARK_IL6_JAK_STAT3_SIGNALING	6:31274555	rs10484554;rs10484554 x rs45533135;rs17728338 x rs10484554;rs75851973 x rs10484554;rs76956521 x rs10484554	1.55705e-08	0.00169871	XXbac-BPG248L24.13	XXbac-BPG248L24.13;HLA-C;HLA-B;XXbac-BPG181B23.7;MICA;XXbac-BPG299F13.14;HCG27;XXbac-BPG181B23.4;POU5F1;TCF19;CCHCR1;PSORS1C2;MICB;CDSN;PSORS1C1;C6orf15;MCCD1;ATP6V1G2-DDX39B;DDX39B;ATP6V1G2;NFKBIL1;HCG22;LTA;TNF;LTB;LST1;NCR3;MUC22;AIF1;PRRC2A;MUC21;BAG6;APOM;C6orf47;GPANK1;CSNK2B;CSNK2B-LY6G5B-1181;LY6G5B;DPCR1;LY6G5C;SFTA2;ABHD16A;XXbac-BPG32J3.20;VARS2;GTF2H4;LY6G6F;MEGT1;LY6G6E;LY6G6D;C6orf2…	Psoriasis;AIDS progression;Cutaneous psoriasis;Psoriasis or type 2 diabetes (trans-disease meta-analysis)(opposite effect)	HLA-C;HLA, HLA-C;NR x NR;NR	LINC02571 - HLA-B;LINC02571 - HLA-B x No mapped genes;No mapped genes x LINC02571 - HLA-B
module40:6:31312059	40	HALLMARK_IL6_JAK_STAT3_SIGNALING	6:31312059	rs2256752	2.15484e-08	0.00235089	HLA-B	HLA-B;XXbac-BPG181B23.7;XXbac-BPG248L24.13;MICA;HLA-C;XXbac-BPG181B23.4;XXbac-BPG299F13.14;HCG27;MICB;POU5F1;MCCD1;TCF19;ATP6V1G2-DDX39B;DDX39B;ATP6V1G2;CCHCR1;NFKBIL1;PSORS1C2;LTA;CDSN;PSORS1C1;TNF;C6orf15;LTB;LST1;NCR3;AIF1;PRRC2A;HCG22;BAG6;APOM;C6orf47;GPANK1;CSNK2B;CSNK2B-LY6G5B-1181;LY6G5B;LY6G5C;MUC22;ABHD16A;XXbac-BPG32J3.20;MUC21;LY6G6F;MEGT1;LY6G6E;LY6G6D;C6orf25;LY6G6C;DDAH2;CLIC1;MSH5…	Neutrophil percentage of white cells	intergenic	LINC02571 - HLA-B
module40:6:31312326	40	HALLMARK_IL6_JAK_STAT3_SIGNALING	6:31312326	rs3134792	0	0	HLA-B	HLA-B;XXbac-BPG181B23.7;XXbac-BPG248L24.13;MICA;HLA-C;XXbac-BPG181B23.4;XXbac-BPG299F13.14;HCG27;MICB;POU5F1;MCCD1;ATP6V1G2-DDX39B;DDX39B;TCF19;ATP6V1G2;CCHCR1;NFKBIL1;PSORS1C2;LTA;CDSN;PSORS1C1;TNF;C6orf15;LTB;LST1;NCR3;AIF1;PRRC2A;HCG22;BAG6;APOM;C6orf47;GPANK1;CSNK2B;CSNK2B-LY6G5B-1181;LY6G5B;LY6G5C;MUC22;ABHD16A;XXbac-BPG32J3.20;MUC21;LY6G6F;MEGT1;LY6G6E;LY6G6D;C6orf25;LY6G6C;DDAH2;CLIC1;MSH5…	Idiopathic membranous nephropathy;Psoriasis	intergenic;HLA-C	LINC02571 - HLA-B
module40:6:31315512	40	HALLMARK_IL6_JAK_STAT3_SIGNALING	6:31315512	rs116685461	1.12133e-14	1.22334e-09	HLA-B	HLA-B;XXbac-BPG181B23.7;XXbac-BPG248L24.13;MICA;HLA-C;XXbac-BPG181B23.4;MICB;XXbac-BPG299F13.14;HCG27;MCCD1;ATP6V1G2-DDX39B;DDX39B;POU5F1;TCF19;ATP6V1G2;NFKBIL1;CCHCR1;PSORS1C2;LTA;TNF;CDSN;LTB;PSORS1C1;C6orf15;LST1;NCR3;AIF1;PRRC2A;BAG6;HCG22;APOM;C6orf47;GPANK1;CSNK2B;CSNK2B-LY6G5B-1181;LY6G5B;LY6G5C;MUC22;ABHD16A;XXbac-BPG32J3.20;LY6G6F;MEGT1;MUC21;LY6G6E;LY6G6D;C6orf25;LY6G6C;DDAH2;CLIC1;MSH5…	Colorectal cancer or advanced adenoma;Mean platelet volume	MHC;intergenic	LINC02571 - HLA-B
module40:6:31320538	40	HALLMARK_IL6_JAK_STAT3_SIGNALING	6:31320538	rs2442719	1.17125e-11	1.27781e-06	HLA-B	HLA-B;XXbac-BPG181B23.7;MICA;XXbac-BPG248L24.13;HLA-C;XXbac-BPG181B23.4;MICB;XXbac-BPG299F13.14;HCG27;MCCD1;ATP6V1G2-DDX39B;DDX39B;POU5F1;ATP6V1G2;NFKBIL1;TCF19;CCHCR1;PSORS1C2;LTA;TNF;LTB;LST1;NCR3;CDSN;PSORS1C1;C6orf15;AIF1;PRRC2A;BAG6;HCG22;APOM;C6orf47;GPANK1;CSNK2B;CSNK2B-LY6G5B-1181;LY6G5B;LY6G5C;ABHD16A;XXbac-BPG32J3.20;MUC22;LY6G6F;MEGT1;LY6G6E;LY6G6D;C6orf25;LY6G6C;MUC21;DDAH2;CLIC1;MSH5…	HIV-1 viral setpoint	HLA-C, HLA-B	LINC02571 - HLA-B
module40:6:31321267	40	HALLMARK_IL6_JAK_STAT3_SIGNALING	6:31321267	rs2596500	0	0	HLA-B	HLA-B;XXbac-BPG181B23.7;MICA;XXbac-BPG248L24.13;HLA-C;XXbac-BPG181B23.4;MICB;XXbac-BPG299F13.14;HCG27;MCCD1;ATP6V1G2-DDX39B;DDX39B;POU5F1;ATP6V1G2;NFKBIL1;TCF19;CCHCR1;PSORS1C2;LTA;TNF;LTB;LST1;NCR3;CDSN;PSORS1C1;C6orf15;AIF1;PRRC2A;BAG6;APOM;HCG22;C6orf47;GPANK1;CSNK2B;CSNK2B-LY6G5B-1181;LY6G5B;LY6G5C;ABHD16A;XXbac-BPG32J3.20;MUC22;LY6G6F;MEGT1;LY6G6E;LY6G6D;C6orf25;LY6G6C;MUC21;DDAH2;CLIC1;MSH5…	Schizophrenia;Lung cancer in ever smokers	NR;HLA-B	LINC02571 - HLA-B
module40:6:31322133	40	HALLMARK_IL6_JAK_STAT3_SIGNALING	6:31322133	rs3819306	9.02663e-08	0.00984787	HLA-B	HLA-B;XXbac-BPG181B23.7;MICA;XXbac-BPG248L24.13;HLA-C;XXbac-BPG181B23.4;MICB;XXbac-BPG299F13.14;HCG27;MCCD1;ATP6V1G2-DDX39B;DDX39B;POU5F1;ATP6V1G2;NFKBIL1;TCF19;CCHCR1;PSORS1C2;LTA;TNF;LTB;LST1;NCR3;CDSN;PSORS1C1;C6orf15;AIF1;PRRC2A;BAG6;APOM;HCG22;C6orf47;GPANK1;CSNK2B;CSNK2B-LY6G5B-1181;LY6G5B;LY6G5C;ABHD16A;XXbac-BPG32J3.20;MUC22;LY6G6F;MEGT1;LY6G6E;LY6G6D;C6orf25;LY6G6C;MUC21;DDAH2;CLIC1;MSH5…	White blood cell count (basophil);Hip circumference adjusted for BMI	HLA-B	HLA-B, HLA-B, HLA-B, HLA-B, HLA-B
module40:6:31322367	40	HALLMARK_IL6_JAK_STAT3_SIGNALING	6:31322367	rs3819299	1.9984e-14	2.18022e-09	HLA-B	HLA-B;XXbac-BPG181B23.7;MICA;XXbac-BPG248L24.13;HLA-C;XXbac-BPG181B23.4;MICB;XXbac-BPG299F13.14;HCG27;MCCD1;ATP6V1G2-DDX39B;DDX39B;ATP6V1G2;POU5F1;NFKBIL1;TCF19;CCHCR1;PSORS1C2;LTA;TNF;LTB;LST1;NCR3;CDSN;PSORS1C1;C6orf15;AIF1;PRRC2A;BAG6;APOM;HCG22;C6orf47;GPANK1;CSNK2B;CSNK2B-LY6G5B-1181;LY6G5B;LY6G5C;ABHD16A;XXbac-BPG32J3.20;MUC22;LY6G6F;MEGT1;LY6G6E;LY6G6D;C6orf25;LY6G6C;MUC21;DDAH2;CLIC1;MSH5…	Platelet count;Plateletcrit;Angiopoietin-1 receptor levels	HLA-B	HLA-B, HLA-B, HLA-B, HLA-B, HLA-B
module40:6:31322790	40	HALLMARK_IL6_JAK_STAT3_SIGNALING	6:31322790	rs2523607	2.54241e-14	2.77372e-09	HLA-B	HLA-B;XXbac-BPG181B23.7;MICA;XXbac-BPG248L24.13;HLA-C;XXbac-BPG181B23.4;MICB;XXbac-BPG299F13.14;HCG27;MCCD1;ATP6V1G2-DDX39B;DDX39B;ATP6V1G2;POU5F1;NFKBIL1;TCF19;CCHCR1;LTA;PSORS1C2;TNF;LTB;LST1;NCR3;CDSN;PSORS1C1;C6orf15;AIF1;PRRC2A;BAG6;APOM;HCG22;C6orf47;GPANK1;CSNK2B;CSNK2B-LY6G5B-1181;LY6G5B;LY6G5C;ABHD16A;XXbac-BPG32J3.20;MUC22;LY6G6F;MEGT1;LY6G6E;LY6G6D;C6orf25;LY6G6C;MUC21;DDAH2;CLIC1;MSH5…	Ebbinghaus illusion (overestimation);Diffuse large B cell lymphoma	NR;HLA-B	HLA-B, HLA-B, HLA-B, HLA-B, HLA-B
module40:6:31327701	40	HALLMARK_IL6_JAK_STAT3_SIGNALING	6:31327701	rs9378249	1.02467e-10	1.11789e-05	HLA-B	HLA-B;XXbac-BPG181B23.7;MICA;XXbac-BPG248L24.13;XXbac-BPG181B23.4;HLA-C;MICB;XXbac-BPG299F13.14;HCG27;MCCD1;ATP6V1G2-DDX39B;DDX39B;ATP6V1G2;NFKBIL1;POU5F1;TCF19;LTA;TNF;CCHCR1;LTB;PSORS1C2;LST1;NCR3;CDSN;PSORS1C1;C6orf15;AIF1;PRRC2A;BAG6;APOM;C6orf47;GPANK1;CSNK2B;CSNK2B-LY6G5B-1181;HCG22;LY6G5B;LY6G5C;ABHD16A;XXbac-BPG32J3.20;LY6G6F;MEGT1;MUC22;LY6G6E;LY6G6D;C6orf25;LY6G6C;DDAH2;CLIC1;MUC21;MSH5…	Eosinophil percentage of white cells;Bipolar disorder;Mean platelet volume	HLA-B;NR	HLA-B - DHFRP2
module40:6:31331954	40	HALLMARK_IL6_JAK_STAT3_SIGNALING	6:31331954	rs2523552	2.22045e-16	2.42246e-11	HLA-B	HLA-B;XXbac-BPG181B23.7;MICA;XXbac-BPG248L24.13;XXbac-BPG181B23.4;HLA-C;MICB;XXbac-BPG299F13.14;MCCD1;ATP6V1G2-DDX39B;DDX39B;HCG27;ATP6V1G2;NFKBIL1;POU5F1;TCF19;LTA;TNF;LTB;CCHCR1;LST1;NCR3;PSORS1C2;CDSN;PSORS1C1;AIF1;C6orf15;PRRC2A;BAG6;APOM;C6orf47;GPANK1;CSNK2B;CSNK2B-LY6G5B-1181;LY6G5B;HCG22;LY6G5C;ABHD16A;XXbac-BPG32J3.20;LY6G6F;MEGT1;LY6G6E;LY6G6D;MUC22;C6orf25;LY6G6C;DDAH2;CLIC1;MSH5;MSH5-…	Monocyte count	DHFRP2	HLA-B - DHFRP2
module40:6:31335901	40	HALLMARK_IL6_JAK_STAT3_SIGNALING	6:31335901	rs2922994	0	0	HLA-B	HLA-B;XXbac-BPG181B23.7;MICA;XXbac-BPG181B23.4;XXbac-BPG248L24.13;HLA-C;MICB;MCCD1;ATP6V1G2-DDX39B;DDX39B;XXbac-BPG299F13.14;HCG27;ATP6V1G2;NFKBIL1;POU5F1;LTA;TNF;TCF19;LTB;LST1;NCR3;CCHCR1;PSORS1C2;AIF1;PRRC2A;CDSN;PSORS1C1;C6orf15;BAG6;APOM;C6orf47;GPANK1;CSNK2B;CSNK2B-LY6G5B-1181;LY6G5B;LY6G5C;HCG22;ABHD16A;XXbac-BPG32J3.20;LY6G6F;MEGT1;LY6G6E;LY6G6D;C6orf25;LY6G6C;MUC22;DDAH2;CLIC1;MSH5;MSH5-…	Marginal zone lymphoma	HLA-B, TCF19	DHFRP2 - RNU6-283P
module40:6:31336418	40	HALLMARK_IL6_JAK_STAT3_SIGNALING	6:31336418	rs9266406	5.99082e-10	6.53586e-05	HLA-B	HLA-B;XXbac-BPG181B23.7;MICA;XXbac-BPG181B23.4;XXbac-BPG248L24.13;HLA-C;MICB;MCCD1;ATP6V1G2-DDX39B;DDX39B;XXbac-BPG299F13.14;HCG27;ATP6V1G2;NFKBIL1;LTA;POU5F1;TNF;TCF19;LTB;LST1;NCR3;CCHCR1;PSORS1C2;AIF1;PRRC2A;CDSN;PSORS1C1;C6orf15;BAG6;APOM;C6orf47;GPANK1;CSNK2B;CSNK2B-LY6G5B-1181;LY6G5B;LY6G5C;HCG22;ABHD16A;XXbac-BPG32J3.20;LY6G6F;MEGT1;LY6G6E;LY6G6D;C6orf25;LY6G6C;MUC22;DDAH2;CLIC1;MSH5;MSH5-…	Behcet's disease	MICA, DHFRP2, MICB	DHFRP2 - RNU6-283P
module40:6:31337211	40	HALLMARK_IL6_JAK_STAT3_SIGNALING	6:31337211	rs9266428	2.55166e-10	2.78381e-05	HLA-B	HLA-B;XXbac-BPG181B23.7;MICA;XXbac-BPG181B23.4;XXbac-BPG248L24.13;HLA-C;MICB;MCCD1;ATP6V1G2-DDX39B;DDX39B;XXbac-BPG299F13.14;HCG27;ATP6V1G2;NFKBIL1;LTA;POU5F1;TNF;TCF19;LTB;LST1;NCR3;CCHCR1;PSORS1C2;AIF1;PRRC2A;CDSN;PSORS1C1;C6orf15;BAG6;APOM;C6orf47;GPANK1;CSNK2B;CSNK2B-LY6G5B-1181;LY6G5B;LY6G5C;HCG22;ABHD16A;XXbac-BPG32J3.20;LY6G6F;MEGT1;LY6G6E;LY6G6D;C6orf25;LY6G6C;DDAH2;MUC22;CLIC1;MSH5;MSH5-…	Sum eosinophil basophil counts;Eosinophil counts	DHFRP2, RNU6-283P	DHFRP2 - RNU6-283P
module40:6:31347451	40	HALLMARK_IL6_JAK_STAT3_SIGNALING	6:31347451	rs2244020	2.25044e-10	2.45518e-05	XXbac-BPG181B23.7	XXbac-BPG181B23.7;MICA;HLA-B;XXbac-BPG181B23.4;XXbac-BPG248L24.13;HLA-C;MICB;MCCD1;ATP6V1G2-DDX39B;DDX39B;ATP6V1G2;NFKBIL1;XXbac-BPG299F13.14;HCG27;LTA;TNF;LTB;LST1;NCR3;POU5F1;TCF19;AIF1;CCHCR1;PRRC2A;PSORS1C2;BAG6;CDSN;PSORS1C1;C6orf15;APOM;C6orf47;GPANK1;CSNK2B;CSNK2B-LY6G5B-1181;LY6G5B;LY6G5C;ABHD16A;XXbac-BPG32J3.20;HCG22;LY6G6F;MEGT1;LY6G6E;LY6G6D;C6orf25;LY6G6C;DDAH2;CLIC1;MSH5;MSH5-SAPCD1…	Type 2 diabetes;Hip circumference adjusted for BMI	HLA-B;ZDHHC20P2	FGFR3P1 - ZDHHC20P2
module40:6:31353329	40	HALLMARK_IL6_JAK_STAT3_SIGNALING	6:31353329	rs2596565	0	0	XXbac-BPG181B23.7	XXbac-BPG181B23.7;MICA;HLA-B;XXbac-BPG181B23.4;XXbac-BPG248L24.13;MICB;HLA-C;MCCD1;ATP6V1G2-DDX39B;DDX39B;ATP6V1G2;NFKBIL1;XXbac-BPG299F13.14;LTA;HCG27;TNF;LTB;LST1;NCR3;POU5F1;TCF19;AIF1;PRRC2A;CCHCR1;PSORS1C2;BAG6;APOM;CDSN;PSORS1C1;C6orf47;C6orf15;GPANK1;CSNK2B;CSNK2B-LY6G5B-1181;LY6G5B;LY6G5C;ABHD16A;XXbac-BPG32J3.20;LY6G6F;MEGT1;LY6G6E;LY6G6D;HCG22;C6orf25;LY6G6C;DDAH2;CLIC1;MSH5;MSH5-SAPCD1…	Rheumatoid arthritis (ACPA-negative)	MICA, HLA-B	HLA-S - MICA
module40:6:31380529	40	HALLMARK_IL6_JAK_STAT3_SIGNALING	6:31380529	rs2256183	4.72955e-14	5.15984e-09	MICA	MICA;XXbac-BPG181B23.7;XXbac-BPG181B23.4;HLA-B;MICB;MCCD1;ATP6V1G2-DDX39B;DDX39B;XXbac-BPG248L24.13;ATP6V1G2;NFKBIL1;HLA-C;LTA;TNF;LTB;LST1;NCR3;AIF1;PRRC2A;XXbac-BPG299F13.14;HCG27;BAG6;APOM;C6orf47;POU5F1;GPANK1;CSNK2B;CSNK2B-LY6G5B-1181;TCF19;LY6G5B;LY6G5C;CCHCR1;ABHD16A;XXbac-BPG32J3.20;PSORS1C2;LY6G6F;MEGT1;CDSN;PSORS1C1;LY6G6E;C6orf15;LY6G6D;C6orf25;LY6G6C;DDAH2;CLIC1;MSH5;MSH5-SAPCD1;SAPCD…	Height;Basophil percentage of white cells;Hip circumference adjusted for BMI	MICA;HCP5, MICA	MICA, MICA, MICA, MICA, MICA
module40:6:31382911	40	HALLMARK_IL6_JAK_STAT3_SIGNALING	6:31382911	rs1882	0	0	MICA	MICA;XXbac-BPG181B23.7;XXbac-BPG181B23.4;HLA-B;MICB;MCCD1;ATP6V1G2-DDX39B;DDX39B;XXbac-BPG248L24.13;ATP6V1G2;NFKBIL1;HLA-C;LTA;TNF;LTB;LST1;NCR3;AIF1;PRRC2A;XXbac-BPG299F13.14;HCG27;BAG6;APOM;C6orf47;GPANK1;CSNK2B;POU5F1;CSNK2B-LY6G5B-1181;LY6G5B;TCF19;LY6G5C;ABHD16A;XXbac-BPG32J3.20;CCHCR1;PSORS1C2;LY6G6F;MEGT1;LY6G6E;CDSN;LY6G6D;PSORS1C1;C6orf25;LY6G6C;C6orf15;DDAH2;CLIC1;MSH5;MSH5-SAPCD1;SAPCD…	Eosinophil percentage of white cells;Platelet distribution width	MICA	MICA, MICA, MICA, MICA, MICA
module40:6:31390410	40	HALLMARK_IL6_JAK_STAT3_SIGNALING	6:31390410	rs2516448	5.9841e-14	6.52854e-09	XXbac-BPG181B23.4	XXbac-BPG181B23.4;MICA;XXbac-BPG181B23.7;HLA-B;MICB;MCCD1;ATP6V1G2-DDX39B;DDX39B;ATP6V1G2;NFKBIL1;XXbac-BPG248L24.13;LTA;TNF;HLA-C;LTB;LST1;NCR3;AIF1;PRRC2A;BAG6;XXbac-BPG299F13.14;HCG27;APOM;C6orf47;GPANK1;CSNK2B;CSNK2B-LY6G5B-1181;LY6G5B;LY6G5C;POU5F1;TCF19;ABHD16A;XXbac-BPG32J3.20;CCHCR1;LY6G6F;MEGT1;PSORS1C2;LY6G6E;LY6G6D;C6orf25;LY6G6C;DDAH2;CDSN;PSORS1C1;CLIC1;C6orf15;MSH5;MSH5-SAPCD1;SAPCD…	Cervical cancer	MICA	MICA - LINC01149
module40:6:31391401	40	HALLMARK_IL6_JAK_STAT3_SIGNALING	6:31391401	rs4418214	6.28303e-11	6.85466e-06	XXbac-BPG181B23.4	XXbac-BPG181B23.4;MICA;XXbac-BPG181B23.7;HLA-B;MICB;MCCD1;ATP6V1G2-DDX39B;DDX39B;ATP6V1G2;NFKBIL1;XXbac-BPG248L24.13;LTA;TNF;HLA-C;LTB;LST1;NCR3;AIF1;PRRC2A;BAG6;XXbac-BPG299F13.14;HCG27;APOM;C6orf47;GPANK1;CSNK2B;CSNK2B-LY6G5B-1181;LY6G5B;LY6G5C;POU5F1;ABHD16A;XXbac-BPG32J3.20;TCF19;CCHCR1;LY6G6F;MEGT1;PSORS1C2;LY6G6E;LY6G6D;C6orf25;LY6G6C;DDAH2;CLIC1;CDSN;PSORS1C1;C6orf15;MSH5;MSH5-SAPCD1;SAPCD…	HIV-1 control;HIV-1 susceptibility;Number of common colds;Mean platelet volume;MHC class I polypeptide-related sequence A levels	MICA;HLA-C, HLA-B;NR;HCP5	MICA - LINC01149
module40:6:31405617	40	HALLMARK_IL6_JAK_STAT3_SIGNALING	6:31405617	rs2596466	3.37863e-08	0.00368601	XXbac-BPG181B23.4	XXbac-BPG181B23.4;MICA;XXbac-BPG181B23.7;MICB;HLA-B;MCCD1;ATP6V1G2-DDX39B;DDX39B;ATP6V1G2;NFKBIL1;LTA;TNF;LTB;XXbac-BPG248L24.13;LST1;NCR3;HLA-C;AIF1;PRRC2A;BAG6;APOM;C6orf47;GPANK1;CSNK2B;CSNK2B-LY6G5B-1181;LY6G5B;XXbac-BPG299F13.14;LY6G5C;HCG27;ABHD16A;XXbac-BPG32J3.20;LY6G6F;MEGT1;POU5F1;LY6G6E;LY6G6D;TCF19;C6orf25;LY6G6C;DDAH2;CLIC1;CCHCR1;PSORS1C2;MSH5;MSH5-SAPCD1;CDSN;PSORS1C1;SAPCD1;C6orf1…	Beta-2 microglubulin plasma levels	MICA	MICA - LINC01149
module40:6:31434331	40	HALLMARK_IL6_JAK_STAT3_SIGNALING	6:31434331	rs3131619	3.8193e-11	4.16678e-06	XXbac-BPG181B23.4	XXbac-BPG181B23.4;MICB;MCCD1;MICA;ATP6V1G2-DDX39B;DDX39B;XXbac-BPG181B23.7;ATP6V1G2;NFKBIL1;LTA;TNF;HLA-B;LTB;LST1;NCR3;AIF1;PRRC2A;BAG6;XXbac-BPG248L24.13;APOM;C6orf47;GPANK1;HLA-C;CSNK2B;CSNK2B-LY6G5B-1181;LY6G5B;LY6G5C;ABHD16A;XXbac-BPG32J3.20;LY6G6F;MEGT1;LY6G6E;LY6G6D;C6orf25;LY6G6C;DDAH2;CLIC1;XXbac-BPG299F13.14;HCG27;MSH5;MSH5-SAPCD1;SAPCD1;VWA7;POU5F1;TCF19;VARS;CCHCR1;PSORS1C2;LSM2;HSPA1…	Myositis	PMSP, HCP5	HCP5, HCP5, HCP5
module40:6:31434366	40	HALLMARK_IL6_JAK_STAT3_SIGNALING	6:31434366	rs3094013	2.39414e-11	2.61196e-06	XXbac-BPG181B23.4	XXbac-BPG181B23.4;MICB;MCCD1;MICA;ATP6V1G2-DDX39B;DDX39B;XXbac-BPG181B23.7;ATP6V1G2;NFKBIL1;LTA;TNF;HLA-B;LTB;LST1;NCR3;AIF1;PRRC2A;BAG6;XXbac-BPG248L24.13;APOM;C6orf47;GPANK1;HLA-C;CSNK2B;CSNK2B-LY6G5B-1181;LY6G5B;LY6G5C;ABHD16A;XXbac-BPG32J3.20;LY6G6F;MEGT1;LY6G6E;LY6G6D;C6orf25;LY6G6C;DDAH2;CLIC1;XXbac-BPG299F13.14;HCG27;MSH5;MSH5-SAPCD1;SAPCD1;VWA7;POU5F1;TCF19;VARS;CCHCR1;PSORS1C2;LSM2;HSPA1…	Waist-to-hip ratio adjusted for BMI in active individuals;Polymyositis;Myositis;Waist-to-hip ratio adjusted for body mass index;Waist-to-hip ratio adjusted for BMI (joint analysis for main effect and physical activity interaction);Inguinal hernia	TCF19;HLA;HCP5, PMSP	HCP5, HCP5, HCP5
module40:6:31434621	40	HALLMARK_IL6_JAK_STAT3_SIGNALING	6:31434621	rs3131618	5.55702e-11	6.0626e-06	XXbac-BPG181B23.4	XXbac-BPG181B23.4;MICB;MCCD1;MICA;ATP6V1G2-DDX39B;DDX39B;XXbac-BPG181B23.7;ATP6V1G2;NFKBIL1;LTA;TNF;HLA-B;LTB;LST1;NCR3;AIF1;PRRC2A;BAG6;XXbac-BPG248L24.13;APOM;C6orf47;GPANK1;HLA-C;CSNK2B;CSNK2B-LY6G5B-1181;LY6G5B;LY6G5C;ABHD16A;XXbac-BPG32J3.20;LY6G6F;MEGT1;LY6G6E;LY6G6D;C6orf25;LY6G6C;DDAH2;CLIC1;XXbac-BPG299F13.14;HCG27;MSH5;MSH5-SAPCD1;SAPCD1;VWA7;POU5F1;TCF19;VARS;CCHCR1;PSORS1C2;LSM2;HSPA1…	Myositis;Inguinal hernia	HCP5, HCG26	HCP5, HCP5, HCP5
module40:6:31448862	40	HALLMARK_IL6_JAK_STAT3_SIGNALING	6:31448862	rs3749946	1.30926e-07	0.0142837	MICB	MICB;XXbac-BPG181B23.4;MCCD1;ATP6V1G2-DDX39B;DDX39B;ATP6V1G2;NFKBIL1;MICA;XXbac-BPG181B23.7;LTA;TNF;LTB;LST1;NCR3;HLA-B;AIF1;PRRC2A;BAG6;APOM;C6orf47;GPANK1;CSNK2B;CSNK2B-LY6G5B-1181;XXbac-BPG248L24.13;LY6G5B;LY6G5C;ABHD16A;XXbac-BPG32J3.20;HLA-C;LY6G6F;MEGT1;LY6G6E;LY6G6D;C6orf25;LY6G6C;DDAH2;CLIC1;MSH5;MSH5-SAPCD1;XXbac-BPG299F13.14;SAPCD1;HCG27;VWA7;VARS;LSM2;POU5F1;TCF19;HSPA1L;HSPA1A;CCHCR1;…	Ulcerative colitis	3.8-1, HCG26	MICB-DT
module40:6:31448976	40	HALLMARK_IL6_JAK_STAT3_SIGNALING	6:31448976	rs3099844	5.85579e-11	6.38855e-06	MICB	MICB;XXbac-BPG181B23.4;MCCD1;ATP6V1G2-DDX39B;DDX39B;ATP6V1G2;NFKBIL1;MICA;XXbac-BPG181B23.7;LTA;TNF;LTB;LST1;NCR3;HLA-B;AIF1;PRRC2A;BAG6;APOM;C6orf47;GPANK1;CSNK2B;CSNK2B-LY6G5B-1181;XXbac-BPG248L24.13;LY6G5B;LY6G5C;ABHD16A;XXbac-BPG32J3.20;HLA-C;LY6G6F;MEGT1;LY6G6E;LY6G6D;C6orf25;LY6G6C;DDAH2;CLIC1;MSH5;MSH5-SAPCD1;XXbac-BPG299F13.14;SAPCD1;HCG27;VWA7;VARS;LSM2;POU5F1;TCF19;HSPA1L;HSPA1A;CCHCR1;…	Myositis;Neonatal lupus;Metabolic syndrome;Inguinal hernia	MICB, HCG26;NFKBIL1, LTA, AIF1, TNF, LTB;HCG26, MICB	MICB-DT
module40:6:31451836	40	HALLMARK_IL6_JAK_STAT3_SIGNALING	6:31451836	rs3094011	5.64599e-11	6.15967e-06	MICB	MICB;XXbac-BPG181B23.4;MCCD1;ATP6V1G2-DDX39B;DDX39B;ATP6V1G2;NFKBIL1;MICA;LTA;XXbac-BPG181B23.7;TNF;LTB;LST1;NCR3;HLA-B;AIF1;PRRC2A;BAG6;APOM;C6orf47;GPANK1;CSNK2B;CSNK2B-LY6G5B-1181;LY6G5B;XXbac-BPG248L24.13;LY6G5C;ABHD16A;XXbac-BPG32J3.20;HLA-C;LY6G6F;MEGT1;LY6G6E;LY6G6D;C6orf25;LY6G6C;DDAH2;CLIC1;MSH5;MSH5-SAPCD1;SAPCD1;VWA7;XXbac-BPG299F13.14;HCG27;VARS;LSM2;POU5F1;TCF19;HSPA1L;HSPA1A;CCHCR1;…	Myositis;Inguinal hernia	HCG26, MICB	MICB-DT
module40:6:31476458	40	HALLMARK_IL6_JAK_STAT3_SIGNALING	6:31476458	rs3130614	5.37443e-11	5.8634e-06	MICB	MICB;MCCD1;ATP6V1G2-DDX39B;DDX39B;ATP6V1G2;NFKBIL1;LTA;TNF;XXbac-BPG181B23.4;LTB;LST1;NCR3;MICA;AIF1;PRRC2A;XXbac-BPG181B23.7;BAG6;APOM;C6orf47;GPANK1;HLA-B;CSNK2B;CSNK2B-LY6G5B-1181;LY6G5B;LY6G5C;ABHD16A;XXbac-BPG32J3.20;LY6G6F;MEGT1;LY6G6E;LY6G6D;C6orf25;LY6G6C;XXbac-BPG248L24.13;DDAH2;CLIC1;MSH5;MSH5-SAPCD1;HLA-C;SAPCD1;VWA7;VARS;LSM2;HSPA1L;HSPA1A;XXbac-BPG299F13.14;HCG27;HSPA1B;C6orf48;POU5F…	Rosacea symptom severity;Myositis;Life satisfaction;Positive affect;Depressive symptoms;Neuroticism;Inguinal hernia	MICB;NR	MICB, MICB, MICB
module40:6:31505480	40	HALLMARK_IL6_JAK_STAT3_SIGNALING	6:31505480	rs2734583	1.37261e-09	0.000149749	ATP6V1G2	ATP6V1G2;ATP6V1G2-DDX39B;DDX39B;MCCD1;NFKBIL1;LTA;TNF;MICB;LTB;LST1;NCR3;AIF1;PRRC2A;XXbac-BPG181B23.4;BAG6;APOM;C6orf47;GPANK1;CSNK2B;CSNK2B-LY6G5B-1181;LY6G5B;MICA;LY6G5C;XXbac-BPG181B23.7;ABHD16A;XXbac-BPG32J3.20;LY6G6F;MEGT1;LY6G6E;LY6G6D;C6orf25;LY6G6C;HLA-B;DDAH2;CLIC1;MSH5;MSH5-SAPCD1;SAPCD1;VWA7;VARS;XXbac-BPG248L24.13;LSM2;HLA-C;HSPA1L;HSPA1A;HSPA1B;C6orf48;NEU1;SLC44A4;XXbac-BPG299F13.1…	Myositis;Stevens-Johnson syndrome and toxic epidermal necrolysis (SJS-TEN)	DDX39B;PSORS1C1, PSORS1C3, BAT1, HLA-C, MICC, PPIAP9, POLR2LP, CCHCR1, TCF19, HLA-B*5801, HCP5, POU5F1	DDX39B, DDX39B, DDX39B, DDX39B, DDX39B, ATP6V1G2-DDX39B
module40:6:31514247	40	HALLMARK_IL6_JAK_STAT3_SIGNALING	6:31514247	rs9267488	0	0	NFKBIL1	NFKBIL1;ATP6V1G2;ATP6V1G2-DDX39B;DDX39B;MCCD1;LTA;TNF;LTB;LST1;NCR3;MICB;AIF1;PRRC2A;BAG6;XXbac-BPG181B23.4;APOM;C6orf47;GPANK1;CSNK2B;CSNK2B-LY6G5B-1181;LY6G5B;LY6G5C;ABHD16A;XXbac-BPG32J3.20;MICA;XXbac-BPG181B23.7;LY6G6F;MEGT1;LY6G6E;LY6G6D;C6orf25;LY6G6C;DDAH2;CLIC1;HLA-B;MSH5;MSH5-SAPCD1;SAPCD1;VWA7;VARS;LSM2;XXbac-BPG248L24.13;HSPA1L;HSPA1A;HLA-C;HSPA1B;C6orf48;NEU1;SLC44A4;EHMT2;XXbac-BPG29…	Myositis;General cognitive ability;Inguinal hernia	ATP6V1G2, DDX39B;NR	ATP6V1G2, ATP6V1G2, ATP6V1G2, ATP6V1G2, ATP6V1G2, ATP6V1G2, ATP6V1G2, ATP6V1G2-DDX39B
module40:6:31515799	40	HALLMARK_IL6_JAK_STAT3_SIGNALING	6:31515799	rs2071591	1.32625e-09	0.000144691	NFKBIL1	NFKBIL1;ATP6V1G2;ATP6V1G2-DDX39B;DDX39B;MCCD1;LTA;TNF;LTB;LST1;NCR3;MICB;AIF1;PRRC2A;BAG6;APOM;XXbac-BPG181B23.4;C6orf47;GPANK1;CSNK2B;CSNK2B-LY6G5B-1181;LY6G5B;LY6G5C;ABHD16A;XXbac-BPG32J3.20;MICA;XXbac-BPG181B23.7;LY6G6F;MEGT1;LY6G6E;LY6G6D;C6orf25;LY6G6C;DDAH2;CLIC1;MSH5;MSH5-SAPCD1;HLA-B;SAPCD1;VWA7;VARS;LSM2;XXbac-BPG248L24.13;HSPA1L;HSPA1A;HLA-C;HSPA1B;C6orf48;NEU1;SLC44A4;EHMT2;XXbac-BPG29…	Late-onset myasthenia gravis	MHC_Class III	NFKBIL1, NFKBIL1, NFKBIL1, NFKBIL1, NFKBIL1, NFKBIL1, NFKBIL1, ATP6V1G2, ATP6V1G2, ATP6V1G2, ATP6V1G2, ATP6V1G2, ATP6V1G2, ATP6V1G2
module40:6:31522669	40	HALLMARK_IL6_JAK_STAT3_SIGNALING	6:31522669	rs6929796	1.36557e-13	1.48981e-08	NFKBIL1	NFKBIL1;ATP6V1G2;LTA;TNF;ATP6V1G2-DDX39B;DDX39B;LTB;MCCD1;LST1;NCR3;MICB;AIF1;PRRC2A;BAG6;APOM;C6orf47;GPANK1;CSNK2B;CSNK2B-LY6G5B-1181;XXbac-BPG181B23.4;LY6G5B;LY6G5C;ABHD16A;XXbac-BPG32J3.20;MICA;LY6G6F;MEGT1;LY6G6E;LY6G6D;XXbac-BPG181B23.7;C6orf25;LY6G6C;DDAH2;CLIC1;MSH5;MSH5-SAPCD1;HLA-B;SAPCD1;VWA7;VARS;LSM2;HSPA1L;HSPA1A;XXbac-BPG248L24.13;HSPA1B;C6orf48;HLA-C;NEU1;SLC44A4;EHMT2;C2;ZBTB12;X…	Reticulocyte count;Reticulocyte fraction of red cells;High light scatter reticulocyte count;High light scatter reticulocyte percentage of red cells;Eosinophil counts;Glycated hemoglobin levels	NFKBIL1	NFKBIL1, NFKBIL1, NFKBIL1, NFKBIL1, NFKBIL1, NFKBIL1, NFKBIL1
module40:6:31540556	40	HALLMARK_IL6_JAK_STAT3_SIGNALING	6:31540556	rs2229094	6.05279e-10	6.60347e-05	LTA	LTA;TNF;LTB;LST1;NCR3;NFKBIL1;ATP6V1G2;AIF1;ATP6V1G2-DDX39B;DDX39B;MCCD1;PRRC2A;BAG6;MICB;APOM;C6orf47;GPANK1;CSNK2B;CSNK2B-LY6G5B-1181;LY6G5B;LY6G5C;ABHD16A;XXbac-BPG32J3.20;XXbac-BPG181B23.4;LY6G6F;MEGT1;LY6G6E;LY6G6D;C6orf25;LY6G6C;DDAH2;CLIC1;MSH5;MSH5-SAPCD1;MICA;XXbac-BPG181B23.7;SAPCD1;VWA7;VARS;HLA-B;LSM2;HSPA1L;HSPA1A;HSPA1B;C6orf48;XXbac-BPG248L24.13;NEU1;SLC44A4;HLA-C;EHMT2;C2;ZBTB12;C…	Atopic asthma;Lymphocyte counts;White blood cell count;Lymphocyte percentage of white cells;Neutrophil count;Lymphocyte-to-monocyte ratio;Neutrophil-to-lymphocyte ratio;Basophil count;Platelet-to-lymphocyte ratio	NR;LTA;	LTA, LTA, LTA, LTA, LTA, LTA, LTA
module40:6:31620520	40	HALLMARK_IL6_JAK_STAT3_SIGNALING	6:31620520	rs3117582	5.1236e-09	0.000558975	APOM	APOM;C6orf47;GPANK1;CSNK2B;CSNK2B-LY6G5B-1181;BAG6;LY6G5B;LY6G5C;PRRC2A;ABHD16A;XXbac-BPG32J3.20;AIF1;LY6G6F;MEGT1;LY6G6E;LY6G6D;NCR3;C6orf25;LY6G6C;LST1;LTB;DDAH2;TNF;CLIC1;LTA;MSH5;MSH5-SAPCD1;NFKBIL1;ATP6V1G2;SAPCD1;VWA7;ATP6V1G2-DDX39B;DDX39B;MCCD1;VARS;LSM2;HSPA1L;MICB;HSPA1A;HSPA1B;C6orf48;NEU1;SLC44A4;XXbac-BPG181B23.4;EHMT2;C2;ZBTB12;MICA;XXbac-BPG181B23.7;CFB;CFB;HLA-B;NELFE;SKIV2L;DXO;S…	Non-small cell lung cancer;Squamous cell lung carcinoma;Sarcoidosis (Lofgren's syndrome vs non-Lofgren's syndrome);Lung adenocarcinoma;Lung cancer;Inguinal hernia	NR;BAT3, APOM;APOM, BAT3;BAT3;BAT3, MSH5	APOM, APOM, APOM, APOM, APOM, APOM, APOM
module40:6:31636742	40	HALLMARK_IL6_JAK_STAT3_SIGNALING	6:31636742	rs9267531	1.66928e-08	0.00182115	LY6G5B	LY6G5B;CSNK2B-LY6G5B-1181;CSNK2B;LY6G5C;GPANK1;C6orf47;APOM;ABHD16A;XXbac-BPG32J3.20;BAG6;LY6G6F;MEGT1;LY6G6E;LY6G6D;PRRC2A;C6orf25;LY6G6C;AIF1;DDAH2;CLIC1;MSH5;MSH5-SAPCD1;NCR3;LST1;LTB;TNF;SAPCD1;VWA7;LTA;VARS;NFKBIL1;ATP6V1G2;LSM2;ATP6V1G2-DDX39B;DDX39B;MCCD1;HSPA1L;HSPA1A;HSPA1B;C6orf48;MICB;NEU1;SLC44A4;EHMT2;XXbac-BPG181B23.4;C2;ZBTB12;CFB;CFB;MICA;XXbac-BPG181B23.7;NELFE;SKIV2L;DXO;STK19;C…	Systemic lupus erythematosus;Cutaneous lupus erythematosus;Inguinal hernia	CSNK2B;CSNK2B, MSH5, MICA, MICB	CSNK2B, CSNK2B, CSNK2B, CSNK2B, CSNK2B, CSNK2B, CSNK2B
module40:6:31721033	40	HALLMARK_IL6_JAK_STAT3_SIGNALING	6:31721033	rs3131379	1.13517e-07	0.0123845	SAPCD1	SAPCD1;VWA7;MSH5-SAPCD1;MSH5;CLIC1;VARS;DDAH2;LY6G6C;C6orf25;LY6G6D;LY6G6E;LSM2;MEGT1;LY6G6F;HSPA1L;HSPA1A;XXbac-BPG32J3.20;ABHD16A;HSPA1B;LY6G5C;C6orf48;LY6G5B;CSNK2B-LY6G5B-1181;CSNK2B;GPANK1;C6orf47;APOM;NEU1;SLC44A4;BAG6;EHMT2;PRRC2A;AIF1;C2;ZBTB12;NCR3;LST1;LTB;CFB;CFB;TNF;LTA;NELFE;SKIV2L;NFKBIL1;ATP6V1G2;DXO;STK19;ATP6V1G2-DDX39B;DDX39B;MCCD1;C4A;AL645922.1;MICB;C4B;CYP21A2;TNXB;XXbac-BPG1…	Systemic lupus erythematosus;Inguinal hernia	MSH5;HLA region	MSH5-SAPCD1, MSH5-SAPCD1, MSH5-SAPCD1, MSH5-SAPCD1, MSH5, MSH5, MSH5, MSH5, MSH5, MSH5, MSH5
module40:6:31851234	40	HALLMARK_IL6_JAK_STAT3_SIGNALING	6:31851234	rs652888	2.96751e-08	0.0032375	EHMT2	EHMT2;C2;ZBTB12;SLC44A4;NEU1;CFB;CFB;C6orf48;HSPA1B;HSPA1A;NELFE;HSPA1L;SKIV2L;LSM2;DXO;STK19;C4A;VARS;VWA7;SAPCD1;AL645922.1;C4B;MSH5-SAPCD1;MSH5;CLIC1;CYP21A2;DDAH2;TNXB;LY6G6C;C6orf25;LY6G6D;LY6G6E;MEGT1;LY6G6F;XXbac-BPG32J3.20;ABHD16A;LY6G5C;LY6G5B;ATF6B;CSNK2B-LY6G5B-1181;CSNK2B;GPANK1;C6orf47;APOM;BAG6;FKBPL;PRRC2A;PRRT1;AIF1;PPT2;PPT2-EGFL8;EGFL8;AGPAT1;NCR3;RNF5;LST1;AGER;PBX2;LTB;GPSM3;T…	Anti-thyroid drug induced agranulocytosis;Chronic hepatitis B infection;Idiopathic membranous nephropathy;A body shape index;Waist-to-hip ratio adjusted for BMI;Waist-hip index	EHMT2	EHMT2-AS1, EHMT2, EHMT2, EHMT2, EHMT2, EHMT2, EHMT2
module40:6:31870326	40	HALLMARK_IL6_JAK_STAT3_SIGNALING	6:31870326	rs558702	2.89384e-08	0.00315712	ZBTB12	ZBTB12;C2;EHMT2;CFB;CFB;SLC44A4;NEU1;NELFE;SKIV2L;DXO;C6orf48;STK19;HSPA1B;C4A;HSPA1A;HSPA1L;AL645922.1;LSM2;C4B;VARS;CYP21A2;VWA7;TNXB;SAPCD1;MSH5-SAPCD1;MSH5;CLIC1;DDAH2;LY6G6C;C6orf25;LY6G6D;LY6G6E;ATF6B;MEGT1;LY6G6F;XXbac-BPG32J3.20;ABHD16A;LY6G5C;FKBPL;LY6G5B;CSNK2B-LY6G5B-1181;CSNK2B;GPANK1;C6orf47;PRRT1;APOM;PPT2;PPT2-EGFL8;EGFL8;BAG6;AGPAT1;RNF5;AGER;PRRC2A;PBX2;AIF1;GPSM3;NOTCH4;NCR3;LST…	Systemic lupus erythematosus;Inguinal hernia	C2	C2, C2, C2, C2, C2, C2, C2
module40:6:31918860	40	HALLMARK_IL6_JAK_STAT3_SIGNALING	6:31918860	rs1270942	0	0	NELFE	NELFE;SKIV2L;DXO;STK19;CFB;CFB;C4A;ZBTB12;C2;AL645922.1;C4B;EHMT2;CYP21A2;SLC44A4;TNXB;NEU1;C6orf48;HSPA1B;HSPA1A;HSPA1L;ATF6B;LSM2;VARS;FKBPL;VWA7;SAPCD1;PRRT1;PPT2;PPT2-EGFL8;MSH5-SAPCD1;MSH5;EGFL8;AGPAT1;CLIC1;DDAH2;RNF5;AGER;LY6G6C;C6orf25;PBX2;LY6G6D;LY6G6E;GPSM3;NOTCH4;MEGT1;LY6G6F;XXbac-BPG32J3.20;ABHD16A;LY6G5C;LY6G5B;CSNK2B-LY6G5B-1181;CSNK2B;GPANK1;C6orf47;APOM;BAG6;PRRC2A;AIF1;C6orf10;…	Type 1 diabetes and autoimmune thyroid diseases;Systemic lupus erythematosus;IDP dMRI TBSS ICVF Retrolenticular part of internal capsule R;Inguinal hernia	BAT2, HSPA1L, CFB, TNXB, NOTCH4;MHC class III;	CFB, CFB, CFB, CFB, CFB, CFB, CFB
module40:6:31930441	40	HALLMARK_IL6_JAK_STAT3_SIGNALING	6:31930441	rs592229	1.04609e-10	1.14126e-05	SKIV2L	SKIV2L;DXO;STK19;NELFE;C4A;CFB;CFB;AL645922.1;C4B;ZBTB12;C2;CYP21A2;TNXB;EHMT2;SLC44A4;NEU1;C6orf48;HSPA1B;ATF6B;HSPA1A;HSPA1L;LSM2;FKBPL;VARS;PRRT1;PPT2;PPT2-EGFL8;VWA7;SAPCD1;EGFL8;AGPAT1;RNF5;AGER;PBX2;MSH5-SAPCD1;MSH5;GPSM3;CLIC1;NOTCH4;DDAH2;LY6G6C;C6orf25;LY6G6D;LY6G6E;MEGT1;LY6G6F;XXbac-BPG32J3.20;ABHD16A;LY6G5C;LY6G5B;CSNK2B-LY6G5B-1181;CSNK2B;GPANK1;C6orf47;APOM;BAG6;C6orf10;PRRC2A;AIF1;…	IgG glycosylation;Infant length;Mean corpuscular volume;Waist-hip index;Waist-to-hip ratio adjusted for BMI;Hip circumference adjusted for BMI;A body shape index	NR;HLA;;SKIV2L	SKIV2L, SKIV2L, SKIV2L, SKIV2L, SKIV2L, SKIV2L
module40:6:31940897	40	HALLMARK_IL6_JAK_STAT3_SIGNALING	6:31940897	rs389884	0	0	STK19	STK19;DXO;C4A;SKIV2L;NELFE;AL645922.1;C4B;CFB;CFB;CYP21A2;TNXB;ZBTB12;C2;EHMT2;SLC44A4;NEU1;ATF6B;C6orf48;HSPA1B;FKBPL;HSPA1A;HSPA1L;PRRT1;LSM2;PPT2;PPT2-EGFL8;EGFL8;AGPAT1;VARS;RNF5;VWA7;AGER;SAPCD1;PBX2;GPSM3;NOTCH4;MSH5-SAPCD1;MSH5;CLIC1;DDAH2;LY6G6C;C6orf25;LY6G6D;LY6G6E;MEGT1;LY6G6F;XXbac-BPG32J3.20;ABHD16A;LY6G5C;LY6G5B;CSNK2B-LY6G5B-1181;CSNK2B;GPANK1;C6orf47;C6orf10;APOM;BAG6;PRRC2A;AIF1;…	Sarcoidosis (Lofgren's syndrome vs non-Lofgren's syndrome);Idiopathic membranous nephropathy;Hematology traits;Aerodigestive squamous cell cancer (pleiotropy);Serum levels of protein FTMT;Inguinal hernia	STK19;intergenic;CFB, STK19, ZBTB12;NR;	STK19, STK19, STK19, STK19, STK19, STK19
module40:6:32029205	40	HALLMARK_IL6_JAK_STAT3_SIGNALING	6:32029205	rs1150757	6.70908e-13	7.31947e-08	TNXB	TNXB;CYP21A2;ATF6B;C4B;AL645922.1;FKBPL;C4A;PRRT1;STK19;DXO;PPT2;PPT2-EGFL8;SKIV2L;EGFL8;AGPAT1;NELFE;RNF5;AGER;PBX2;GPSM3;NOTCH4;CFB;CFB;ZBTB12;C2;EHMT2;SLC44A4;NEU1;C6orf48;C6orf10;HSPA1B;HSPA1A;HSPA1L;LSM2;VARS;VWA7;SAPCD1;MSH5-SAPCD1;MSH5;CLIC1;BTNL2;DDAH2;LY6G6C;C6orf25;LY6G6D;LY6G6E;MEGT1;LY6G6F;XXbac-BPG32J3.20;ABHD16A;HLA-DRA;LY6G5C;LY6G5B;CSNK2B-LY6G5B-1181;CSNK2B;GPANK1;C6orf47;APOM;BAG…	Systemic lupus erythematosus;Neuromyelitis optica;Neuromyelitis optica (AQP4-IgG-positive);Positive affect;Depressive symptoms;Neuroticism;Inguinal hernia	MHC class III;TNXB;C4A, C4B;NR	TNXB, TNXB, TNXB, TNXB, TNXB, TNXB, TNXB
module40:6:32050758	40	HALLMARK_IL6_JAK_STAT3_SIGNALING	6:32050758	rs1150754	3.75555e-07	0.0409723	ATF6B	ATF6B;TNXB;CYP21A2;FKBPL;PRRT1;C4B;PPT2;PPT2-EGFL8;AL645922.1;EGFL8;AGPAT1;RNF5;AGER;C4A;PBX2;GPSM3;NOTCH4;STK19;DXO;SKIV2L;NELFE;CFB;CFB;ZBTB12;C2;EHMT2;C6orf10;SLC44A4;NEU1;C6orf48;HSPA1B;HSPA1A;HSPA1L;LSM2;VARS;BTNL2;VWA7;SAPCD1;MSH5-SAPCD1;MSH5;CLIC1;DDAH2;HLA-DRA;LY6G6C;C6orf25;LY6G6D;LY6G6E;MEGT1;LY6G6F;XXbac-BPG32J3.20;ABHD16A;LY6G5C;LY6G5B;CSNK2B-LY6G5B-1181;CSNK2B;GPANK1;C6orf47;APOM;HLA…	Systemic lupus erythematosus;Schizophrenia;Myeloperoxidase levels;Waist-hip index;Waist-to-hip ratio adjusted for BMI	TNXB;	TNXB, TNXB, TNXB, TNXB, TNXB, TNXB, TNXB
module40:6:32059867	40	HALLMARK_IL6_JAK_STAT3_SIGNALING	6:32059867	rs1150753	2.62479e-12	2.86359e-07	ATF6B	ATF6B;FKBPL;TNXB;CYP21A2;PRRT1;PPT2;PPT2-EGFL8;EGFL8;AGPAT1;C4B;AL645922.1;RNF5;AGER;PBX2;GPSM3;NOTCH4;C4A;STK19;DXO;SKIV2L;NELFE;CFB;CFB;ZBTB12;C2;C6orf10;EHMT2;SLC44A4;NEU1;C6orf48;HSPA1B;HSPA1A;HSPA1L;LSM2;BTNL2;VARS;VWA7;SAPCD1;HLA-DRA;MSH5-SAPCD1;MSH5;CLIC1;DDAH2;LY6G6C;C6orf25;LY6G6D;LY6G6E;MEGT1;LY6G6F;XXbac-BPG32J3.20;ABHD16A;LY6G5C;LY6G5B;HLA-DRB5;CSNK2B-LY6G5B-1181;CSNK2B;GPANK1;C6orf47…	Systemic lupus erythematosus;Aerodigestive squamous cell cancer (pleiotropy);Inguinal hernia	TNXB;NR	TNXB, TNXB, TNXB, TNXB, TNXB, TNXB, TNXB
module40:6:32075563	40	HALLMARK_IL6_JAK_STAT3_SIGNALING	6:32075563	rs429150	4.01699e-09	0.000438246	ATF6B	ATF6B;FKBPL;PRRT1;PPT2;PPT2-EGFL8;EGFL8;AGPAT1;TNXB;CYP21A2;RNF5;AGER;PBX2;GPSM3;NOTCH4;C4B;AL645922.1;C4A;STK19;DXO;SKIV2L;NELFE;CFB;CFB;C6orf10;ZBTB12;C2;EHMT2;SLC44A4;NEU1;C6orf48;HSPA1B;BTNL2;HSPA1A;HSPA1L;LSM2;VARS;HLA-DRA;VWA7;SAPCD1;MSH5-SAPCD1;MSH5;CLIC1;DDAH2;LY6G6C;C6orf25;LY6G6D;LY6G6E;MEGT1;LY6G6F;HLA-DRB5;XXbac-BPG32J3.20;ABHD16A;LY6G5C;LY6G5B;CSNK2B-LY6G5B-1181;CSNK2B;GPANK1;C6orf47…	Mean corpuscular volume;Educational attainment (years of education);Educational attainment (MTAG);Mean spheric corpuscular volume;A body shape index	TNXB, ATF6B;;Intergenic;ATF6B, TNXB	TNXB, TNXB, TNXB, TNXB, TNXB, TNXB, TNXB
module40:6:32134510	40	HALLMARK_IL6_JAK_STAT3_SIGNALING	6:32134510	rs3096697	2.10942e-15	2.30134e-10	AGPAT1	AGPAT1;EGFL8;RNF5;PPT2-EGFL8;PPT2;AGER;PBX2;PRRT1;GPSM3;NOTCH4;FKBPL;ATF6B;C6orf10;TNXB;CYP21A2;C4B;AL645922.1;C4A;STK19;DXO;SKIV2L;NELFE;BTNL2;CFB;CFB;ZBTB12;C2;HLA-DRA;EHMT2;SLC44A4;NEU1;C6orf48;HSPA1B;HLA-DRB5;HSPA1A;HSPA1L;LSM2;VARS;VWA7;SAPCD1;HLA-DRB1;MSH5-SAPCD1;MSH5;CLIC1;DDAH2;LY6G6C;C6orf25;LY6G6D;LY6G6E;MEGT1;LY6G6F;HLA-DQA1;XXbac-BPG32J3.20;ABHD16A;LY6G5C;HLA-DQB1;LY6G5B	Idiopathic membranous nephropathy	EGFL8	PPT2-EGFL8, EGFL8, EGFL8, EGFL8, EGFL8, EGFL8, EGFL8, EGFL8
module40:6:32146492	40	HALLMARK_IL6_JAK_STAT3_SIGNALING	6:32146492	rs3134945	6.99441e-15	7.63076e-10	RNF5	RNF5;AGER;PBX2;AGPAT1;GPSM3;EGFL8;NOTCH4;PPT2-EGFL8;PPT2;PRRT1;FKBPL;ATF6B;C6orf10;TNXB;CYP21A2;C4B;AL645922.1;C4A;STK19;DXO;BTNL2;SKIV2L;NELFE;CFB;CFB;HLA-DRA;ZBTB12;C2;EHMT2;SLC44A4;NEU1;HLA-DRB5;C6orf48;HSPA1B;HSPA1A;HSPA1L;LSM2;HLA-DRB1;VARS;VWA7;SAPCD1;MSH5-SAPCD1;MSH5;CLIC1;HLA-DQA1;DDAH2;LY6G6C;C6orf25;LY6G6D;LY6G6E;MEGT1;LY6G6F;HLA-DQB1;XXbac-BPG32J3.20;ABHD16A	Idiopathic membranous nephropathy	RNF5	RNF5, RNF5, RNF5, RNF5, RNF5, RNF5, RNF5
module40:6:32152442	40	HALLMARK_IL6_JAK_STAT3_SIGNALING	6:32152442	rs1800625	2.22045e-16	2.42246e-11	PBX2	PBX2;AGER;GPSM3;RNF5;NOTCH4;AGPAT1;EGFL8;PPT2-EGFL8;PPT2;PRRT1;FKBPL;ATF6B;C6orf10;TNXB;CYP21A2;C4B;AL645922.1;C4A;BTNL2;STK19;DXO;SKIV2L;NELFE;HLA-DRA;CFB;CFB;ZBTB12;C2;EHMT2;SLC44A4;NEU1;HLA-DRB5;C6orf48;HSPA1B;HSPA1A;HSPA1L;LSM2;HLA-DRB1;VARS;VWA7;SAPCD1;HLA-DQA1;MSH5-SAPCD1;MSH5;CLIC1;DDAH2;LY6G6C;C6orf25;LY6G6D;LY6G6E;HLA-DQB1;MEGT1;LY6G6F;XXbac-BPG32J3.20;ABHD16A	Response to Pazopanib in cancer (hepatotoxicity);Clozapine-induced agranulocytosis/granulocytopenia in treatment-resistant schizophrenia	AGER;ZDHHC20P2, HCG25, HCG26, LST1, MICA, FKBPL, AGPAT1, PBX2, NOTCH4, C6orf10, MHC, HLA-X, HCP5, MSH5, C6orf26	AGER - PBX2
module40:6:32155581	40	HALLMARK_IL6_JAK_STAT3_SIGNALING	6:32155581	rs204993	1.72985e-08	0.00188723	GPSM3	GPSM3;PBX2;AGER;NOTCH4;RNF5;AGPAT1;EGFL8;PPT2-EGFL8;PPT2;PRRT1;FKBPL;ATF6B;C6orf10;TNXB;CYP21A2;C4B;AL645922.1;C4A;BTNL2;STK19;DXO;SKIV2L;NELFE;HLA-DRA;CFB;CFB;ZBTB12;C2;EHMT2;SLC44A4;HLA-DRB5;NEU1;C6orf48;HSPA1B;HSPA1A;HSPA1L;LSM2;HLA-DRB1;VARS;VWA7;SAPCD1;HLA-DQA1;MSH5-SAPCD1;MSH5;CLIC1;DDAH2;LY6G6C;C6orf25;HLA-DQB1;LY6G6D;LY6G6E;MEGT1;LY6G6F	Advanced age-related macular degeneration;Asthma;Coronary artery disease;Receptor for advanced glycosylation end products levels;Educational attainment	C2, CFB, SKIV2L, PBX2;PBX2;	PBX2, PBX2, PBX2, PBX2, PBX2, PBX2, PBX2
module40:6:32158319	40	HALLMARK_IL6_JAK_STAT3_SIGNALING	6:32158319	rs176095	2.73807e-08	0.00298718	GPSM3	GPSM3;NOTCH4;PBX2;AGER;RNF5;AGPAT1;EGFL8;PPT2-EGFL8;PPT2;PRRT1;FKBPL;ATF6B;C6orf10;TNXB;CYP21A2;C4B;AL645922.1;BTNL2;C4A;STK19;DXO;SKIV2L;NELFE;HLA-DRA;CFB;CFB;ZBTB12;C2;EHMT2;HLA-DRB5;SLC44A4;NEU1;C6orf48;HSPA1B;HSPA1A;HSPA1L;HLA-DRB1;LSM2;VARS;VWA7;SAPCD1;HLA-DQA1;MSH5-SAPCD1;MSH5;CLIC1;DDAH2;HLA-DQB1;LY6G6C;C6orf25;LY6G6D;LY6G6E;MEGT1;LY6G6F	Atopic dermatitis	GPSM3	PBX2 - GPSM3
module40:6:32165444	40	HALLMARK_IL6_JAK_STAT3_SIGNALING	6:32165444	rs2071278	2.74946e-08	0.0029996	NOTCH4	NOTCH4;GPSM3;PBX2;AGER;RNF5;AGPAT1;EGFL8;PPT2-EGFL8;PPT2;PRRT1;FKBPL;C6orf10;ATF6B;TNXB;CYP21A2;C4B;AL645922.1;BTNL2;C4A;STK19;DXO;SKIV2L;HLA-DRA;NELFE;CFB;CFB;ZBTB12;C2;EHMT2;HLA-DRB5;SLC44A4;NEU1;C6orf48;HSPA1B;HLA-DRB1;HSPA1A;HSPA1L;LSM2;VARS;HLA-DQA1;VWA7;SAPCD1;MSH5-SAPCD1;MSH5;HLA-DQB1;CLIC1;DDAH2;LY6G6C;C6orf25;LY6G6D;LY6G6E;MEGT1;LY6G6F	Complement C3 and C4 levels;Autism spectrum disorder or schizophrenia;Schizophrenia	HLA-DRA;AGER, AGPAT1, ATF6B, BTNL2, C2, C2-AS1, C4A, C4B, C4B_2, C6orf10, C6orf48, CFB, CYP21A1P, CYP21A2, DXO, EGFL8, EHMT2, FKBPL, GPSM3, HCG23, HSPA1A, HSPA1B, HSPA1L, LOC100507547, LSM2, MIR1236, MIR6721, MIR6833, NELFE, NEU1, NOTCH4, PBX2, PPT2, PPT2-EGFL8, PRRT1, RNF5, RNF5P1, SKIV2L, SLC44A4, SNORD48, SNORD52, STK19, TNXA, TNXB, VARS, ZBTB12;NOTCH4	NOTCH4, NOTCH4, NOTCH4, NOTCH4, NOTCH4, NOTCH4, NOTCH4
module40:6:32172993	40	HALLMARK_IL6_JAK_STAT3_SIGNALING	6:32172993	rs3131296	6.32827e-15	6.90402e-10	NOTCH4	NOTCH4;GPSM3;PBX2;AGER;RNF5;AGPAT1;EGFL8;PPT2-EGFL8;PPT2;PRRT1;FKBPL;C6orf10;ATF6B;TNXB;CYP21A2;BTNL2;C4B;AL645922.1;C4A;STK19;HLA-DRA;DXO;SKIV2L;NELFE;CFB;CFB;ZBTB12;C2;HLA-DRB5;EHMT2;SLC44A4;NEU1;C6orf48;HLA-DRB1;HSPA1B;HSPA1A;HSPA1L;LSM2;HLA-DQA1;VARS;VWA7;SAPCD1;HLA-DQB1;MSH5-SAPCD1;MSH5;CLIC1;DDAH2;LY6G6C;C6orf25;LY6G6D;LY6G6E;MEGT1;LY6G6F	Schizophrenia	MHC, NOTCH4	NOTCH4, NOTCH4, NOTCH4, NOTCH4, NOTCH4, NOTCH4, NOTCH4
module40:6:32217092	40	HALLMARK_IL6_JAK_STAT3_SIGNALING	6:32217092	rs6936204	0	0	C6orf10	C6orf10;NOTCH4;GPSM3;PBX2;AGER;RNF5;AGPAT1;EGFL8;PPT2-EGFL8;PPT2;PRRT1;FKBPL;BTNL2;ATF6B;HLA-DRA;TNXB;CYP21A2;C4B;AL645922.1;C4A;HLA-DRB5;STK19;DXO;SKIV2L;NELFE;CFB;CFB;HLA-DRB1;ZBTB12;C2;EHMT2;HLA-DQA1;SLC44A4;NEU1;HLA-DQB1;C6orf48;HSPA1B;HSPA1A;HSPA1L;LSM2;XXbac-BPG254F23.7;VARS;VWA7;SAPCD1;HLA-DQA2	Neutrophil count;Diastolic blood pressure	AK123889	NOTCH4 - TSBP1-AS1
module40:6:32218843	40	HALLMARK_IL6_JAK_STAT3_SIGNALING	6:32218843	rs3115573	1.12617e-10	1.22863e-05	C6orf10	C6orf10;NOTCH4;GPSM3;PBX2;AGER;RNF5;AGPAT1;EGFL8;PPT2-EGFL8;PPT2;PRRT1;FKBPL;BTNL2;ATF6B;HLA-DRA;TNXB;CYP21A2;C4B;AL645922.1;HLA-DRB5;C4A;STK19;DXO;SKIV2L;NELFE;CFB;CFB;HLA-DRB1;ZBTB12;C2;EHMT2;HLA-DQA1;SLC44A4;NEU1;HLA-DQB1;C6orf48;HSPA1B;HSPA1A;HSPA1L;LSM2;XXbac-BPG254F23.7;VARS;VWA7;SAPCD1;HLA-DQA2	Nephropathy	intergenic	NOTCH4 - TSBP1-AS1
module40:6:32261252	40	HALLMARK_IL6_JAK_STAT3_SIGNALING	6:32261252	rs7775397	0	0	C6orf10	C6orf10;NOTCH4;BTNL2;GPSM3;PBX2;AGER;RNF5;AGPAT1;EGFL8;PPT2-EGFL8;PPT2;PRRT1;HLA-DRA;FKBPL;ATF6B;HLA-DRB5;TNXB;CYP21A2;C4B;HLA-DRB1;AL645922.1;C4A;STK19;DXO;SKIV2L;HLA-DQA1;NELFE;CFB;CFB;HLA-DQB1;ZBTB12;C2;EHMT2;XXbac-BPG254F23.7;SLC44A4;NEU1;HLA-DQA2;C6orf48;HLA-DQB2;HSPA1B;HSPA1A;HSPA1L;LSM2	Hemoglobin levels;Idiopathic membranous nephropathy;Inguinal hernia;Chronic obstructive pulmonary disease	C6orf10;c6orf10;	TSBP1, TSBP1, TSBP1, TSBP1, TSBP1, TSBP1, TSBP1, TSBP1, TSBP1-AS1
module40:6:32286685	40	HALLMARK_IL6_JAK_STAT3_SIGNALING	6:32286685	rs2022542	2.8807e-12	3.14278e-07	C6orf10	C6orf10;BTNL2;HLA-DRA;NOTCH4;GPSM3;PBX2;AGER;RNF5;AGPAT1;EGFL8;PPT2-EGFL8;PPT2;PRRT1;FKBPL;HLA-DRB5;ATF6B;HLA-DRB1;TNXB;CYP21A2;C4B;HLA-DQA1;AL645922.1;C4A;HLA-DQB1;STK19;DXO;SKIV2L;NELFE;CFB;CFB;XXbac-BPG254F23.7;ZBTB12;C2;HLA-DQA2;HLA-DQB2;EHMT2;SLC44A4;NEU1;C6orf48;HSPA1B;HLA-DOB;TAP2	Lymphocyte counts	C6orf10	TSBP1, TSBP1, TSBP1, TSBP1, TSBP1, TSBP1, TSBP1, TSBP1, TSBP1-AS1
module40:6:32336766	40	HALLMARK_IL6_JAK_STAT3_SIGNALING	6:32336766	rs3129939	0	0	BTNL2	BTNL2;HLA-DRA;C6orf10;HLA-DRB5;NOTCH4;GPSM3;PBX2;AGER;RNF5;AGPAT1;EGFL8;HLA-DRB1;PPT2-EGFL8;PPT2;PRRT1;FKBPL;HLA-DQA1;ATF6B;HLA-DQB1;TNXB;CYP21A2;XXbac-BPG254F23.7;C4B;AL645922.1;HLA-DQA2;C4A;HLA-DQB2;STK19;DXO;SKIV2L;NELFE;CFB;CFB;HLA-DOB;TAP2;TAP2;ZBTB12;C2;PSMB8;TAPSAR1;PSMB9;TAP1;EHMT2	Idiopathic membranous nephropathy;Autism spectrum disorder or schizophrenia	c6orf10;AGER, BTNL2, C6orf10, GPSM3, HCG23, HLA-DRA, NOTCH4, PBX2, RNF5, RNF5P1	TSBP1, TSBP1, TSBP1, TSBP1, TSBP1, TSBP1, TSBP1, TSBP1, TSBP1-AS1
module40:6:32338695	40	HALLMARK_IL6_JAK_STAT3_SIGNALING	6:32338695	rs3129943	7.31126e-12	7.97644e-07	BTNL2	BTNL2;HLA-DRA;C6orf10;HLA-DRB5;NOTCH4;GPSM3;PBX2;AGER;RNF5;AGPAT1;EGFL8;HLA-DRB1;PPT2-EGFL8;PPT2;PRRT1;FKBPL;HLA-DQA1;ATF6B;HLA-DQB1;TNXB;CYP21A2;XXbac-BPG254F23.7;C4B;AL645922.1;HLA-DQA2;HLA-DQB2;C4A;STK19;DXO;SKIV2L;NELFE;HLA-DOB;TAP2;CFB;CFB;TAP2;PSMB8;ZBTB12;C2;TAPSAR1;PSMB9;TAP1;EHMT2	Asthma;Cirrhosis	C6orf10	TSBP1, TSBP1, TSBP1, TSBP1, TSBP1, TSBP1, TSBP1, TSBP1, TSBP1-AS1
module40:6:32363215	40	HALLMARK_IL6_JAK_STAT3_SIGNALING	6:32363215	rs1980493	1.73635e-10	1.89432e-05	BTNL2	BTNL2;HLA-DRA;C6orf10;HLA-DRB5;HLA-DRB1;NOTCH4;GPSM3;PBX2;AGER;RNF5;AGPAT1;EGFL8;HLA-DQA1;PPT2-EGFL8;PPT2;PRRT1;HLA-DQB1;FKBPL;ATF6B;XXbac-BPG254F23.7;HLA-DQA2;TNXB;CYP21A2;HLA-DQB2;C4B;AL645922.1;C4A;HLA-DOB;TAP2;STK19;DXO;TAP2;SKIV2L;NELFE;PSMB8;TAPSAR1;PSMB9;TAP1;CFB;CFB;ZBTB12;C2	Type 1 diabetes and autoimmune thyroid diseases;Idiopathic membranous nephropathy;Anti-cyclic Citrullinated Peptide Antibody	BTNL2;HLA-DRA, BTNL2	TSBP1-AS1, BTNL2, BTNL2, BTNL2, BTNL2, BTNL2, BTNL2, BTNL2, BTNL2
module40:6:32363816	40	HALLMARK_IL6_JAK_STAT3_SIGNALING	6:32363816	rs2076530	1.97813e-09	0.00021581	BTNL2	BTNL2;HLA-DRA;C6orf10;HLA-DRB5;HLA-DRB1;NOTCH4;GPSM3;PBX2;AGER;RNF5;AGPAT1;EGFL8;HLA-DQA1;PPT2-EGFL8;PPT2;PRRT1;HLA-DQB1;FKBPL;ATF6B;XXbac-BPG254F23.7;HLA-DQA2;TNXB;CYP21A2;HLA-DQB2;C4B;AL645922.1;C4A;HLA-DOB;TAP2;STK19;TAP2;DXO;SKIV2L;NELFE;PSMB8;TAPSAR1;PSMB9;TAP1;CFB;CFB;ZBTB12;C2	Sarcoidosis	BTNL2	TSBP1-AS1, BTNL2, BTNL2, BTNL2, BTNL2, BTNL2, BTNL2, BTNL2, BTNL2
module40:6:32375973	40	HALLMARK_IL6_JAK_STAT3_SIGNALING	6:32375973	rs3763309	6.65109e-07	0.072562	BTNL2	BTNL2;HLA-DRA;HLA-DRB5;C6orf10;HLA-DRB1;NOTCH4;GPSM3;HLA-DQA1;PBX2;AGER;RNF5;AGPAT1;EGFL8;HLA-DQB1;PPT2-EGFL8;PPT2;PRRT1;FKBPL;XXbac-BPG254F23.7;ATF6B;HLA-DQA2;HLA-DQB2;TNXB;CYP21A2;C4B;AL645922.1;HLA-DOB;TAP2;TAP2;C4A;PSMB8;TAPSAR1;PSMB9;TAP1;STK19;DXO;SKIV2L;NELFE;CFB;CFB	Asthma;Rheumatoid arthritis	HLA-DRA, BTNL2;HLA‚ÄìDRB1	TSBP1-AS1 - HLA-DRA
module40:6:32376788	40	HALLMARK_IL6_JAK_STAT3_SIGNALING	6:32376788	rs3763317	5.92904e-12	6.46846e-07	BTNL2	BTNL2;HLA-DRA;HLA-DRB5;C6orf10;HLA-DRB1;NOTCH4;GPSM3;HLA-DQA1;PBX2;AGER;RNF5;AGPAT1;EGFL8;HLA-DQB1;PPT2-EGFL8;PPT2;PRRT1;FKBPL;XXbac-BPG254F23.7;ATF6B;HLA-DQA2;HLA-DQB2;TNXB;CYP21A2;C4B;AL645922.1;HLA-DOB;TAP2;TAP2;C4A;PSMB8;TAPSAR1;PSMB9;TAP1;STK19;DXO;SKIV2L;NELFE;CFB;CFB	Complement C3 and C4 levels;Waist-hip index;Waist-to-hip ratio adjusted for BMI;Educational attainment;A body shape index;Hip circumference adjusted for BMI	HLA-DRB;BTNL2;	TSBP1-AS1 - HLA-DRA
module40:6:32381736	40	HALLMARK_IL6_JAK_STAT3_SIGNALING	6:32381736	rs7759742	4.74358e-10	5.17515e-05	BTNL2	BTNL2;HLA-DRA;HLA-DRB5;C6orf10;HLA-DRB1;HLA-DQA1;NOTCH4;GPSM3;PBX2;AGER;RNF5;HLA-DQB1;AGPAT1;EGFL8;PPT2-EGFL8;PPT2;PRRT1;FKBPL;XXbac-BPG254F23.7;ATF6B;HLA-DQA2;HLA-DQB2;TNXB;CYP21A2;HLA-DOB;C4B;TAP2;AL645922.1;TAP2;PSMB8;TAPSAR1;PSMB9;TAP1;C4A;STK19;DXO;SKIV2L;NELFE;CFB;CFB	Waist-to-hip ratio adjusted for BMI x sex x age interaction (4df test);Waist-to-hip ratio adjusted for body mass index;Waist-to-hip ratio adjusted for BMI (adjusted for smoking behaviour);Waist-to-hip ratio adjusted for BMI (joint analysis main effects and smoking interaction);Waist-to-hip ratio adjusted for BMI in non-smokers	NR;BTNL2	TSBP1-AS1 - HLA-DRA
module40:6:32387809	40	HALLMARK_IL6_JAK_STAT3_SIGNALING	6:32387809	rs2395163	1.6547e-09	0.000180524	HLA-DRA	HLA-DRA;BTNL2;HLA-DRB5;C6orf10;HLA-DRB1;HLA-DQA1;NOTCH4;GPSM3;PBX2;AGER;HLA-DQB1;RNF5;AGPAT1;EGFL8;PPT2-EGFL8;PPT2;PRRT1;FKBPL;XXbac-BPG254F23.7;HLA-DQA2;ATF6B;HLA-DQB2;TNXB;CYP21A2;HLA-DOB;TAP2;TAP2;C4B;AL645922.1;PSMB8;TAPSAR1;PSMB9;TAP1;C4A;STK19;DXO;SKIV2L;NELFE;CFB;CFB	Parkinson's disease;Waist circumference adjusted for body mass index	LOC642072;BTNL2	TSBP1-AS1 - HLA-DRA
module40:6:32389648	40	HALLMARK_IL6_JAK_STAT3_SIGNALING	6:32389648	rs3135363	3.71801e-10	4.05627e-05	HLA-DRA	HLA-DRA;BTNL2;HLA-DRB5;C6orf10;HLA-DRB1;HLA-DQA1;NOTCH4;GPSM3;PBX2;HLA-DQB1;AGER;RNF5;AGPAT1;EGFL8;PPT2-EGFL8;PPT2;PRRT1;FKBPL;XXbac-BPG254F23.7;HLA-DQA2;ATF6B;HLA-DQB2;TNXB;CYP21A2;HLA-DOB;TAP2;TAP2;C4B;AL645922.1;PSMB8;TAPSAR1;PSMB9;TAP1;C4A;STK19;DXO;SKIV2L;NELFE;CFB;CFB	Hepatitis C induced liver cirrhosis;Hepatitis B vaccine response;HLA DR on CD33- HLA DR+;Waist-hip index;Waist-to-hip ratio adjusted for BMI	intergenic;HLA-DR;;BTNL2	TSBP1-AS1 - HLA-DRA
module40:6:32401079	40	HALLMARK_IL6_JAK_STAT3_SIGNALING	6:32401079	rs3129860	3.08073e-07	0.0336102	HLA-DRA	HLA-DRA;BTNL2;HLA-DRB5;C6orf10;HLA-DRB1;HLA-DQA1;HLA-DQB1;NOTCH4;GPSM3;PBX2;AGER;RNF5;AGPAT1;EGFL8;PPT2-EGFL8;PPT2;XXbac-BPG254F23.7;PRRT1;FKBPL;HLA-DQA2;HLA-DQB2;ATF6B;HLA-DOB;TAP2;TAP2;TNXB;CYP21A2;PSMB8;TAPSAR1;PSMB9;TAP1;C4B;AL645922.1;C4A;STK19;DXO;SKIV2L;NELFE	Hepatitis C induced liver cirrhosis;Serum levels of protein CFTR	intergenic	TSBP1-AS1 - HLA-DRA
module40:6:32408497	40	HALLMARK_IL6_JAK_STAT3_SIGNALING	6:32408497	rs3135394	0	0	HLA-DRA	HLA-DRA;BTNL2;HLA-DRB5;HLA-DRB1;C6orf10;HLA-DQA1;HLA-DQB1;NOTCH4;GPSM3;PBX2;AGER;RNF5;AGPAT1;EGFL8;XXbac-BPG254F23.7;PPT2-EGFL8;PPT2;PRRT1;HLA-DQA2;FKBPL;HLA-DQB2;ATF6B;HLA-DOB;TAP2;TAP2;TNXB;PSMB8;CYP21A2;TAPSAR1;PSMB9;TAP1;C4B;AL645922.1;C4A;STK19;DXO;SKIV2L;NELFE;HLA-DMB;XXbac-BPG181M17.5	Systemic lupus erythematosus;Sarcoidosis (Lofgren's syndrome vs non-Lofgren's syndrome);Sj√∂gren's syndrome;Aerodigestive squamous cell cancer (pleiotropy);Inguinal hernia	HLA-DRB1;HLA-DRA;NR	HLA-DRA, HLA-DRA, HLA-DRA, HLA-DRA, HLA-DRA, HLA-DRA, HLA-DRA, HLA-DRA
module40:6:32408527	40	HALLMARK_IL6_JAK_STAT3_SIGNALING	6:32408527	rs9268645	6.11733e-14	6.67388e-09	HLA-DRA	HLA-DRA;BTNL2;HLA-DRB5;HLA-DRB1;C6orf10;HLA-DQA1;HLA-DQB1;NOTCH4;GPSM3;PBX2;AGER;RNF5;AGPAT1;EGFL8;XXbac-BPG254F23.7;PPT2-EGFL8;PPT2;PRRT1;HLA-DQA2;FKBPL;HLA-DQB2;ATF6B;HLA-DOB;TAP2;TAP2;TNXB;PSMB8;CYP21A2;TAPSAR1;PSMB9;TAP1;C4B;AL645922.1;C4A;STK19;DXO;SKIV2L;NELFE;HLA-DMB;XXbac-BPG181M17.5	Type 1 diabetes	MHC	HLA-DRA, HLA-DRA, HLA-DRA, HLA-DRA, HLA-DRA, HLA-DRA, HLA-DRA, HLA-DRA
module40:6:32412435	40	HALLMARK_IL6_JAK_STAT3_SIGNALING	6:32412435	rs3177928;rs3177928 x rs2347794	1.78857e-09	0.000195129	HLA-DRA	HLA-DRA;BTNL2;HLA-DRB5;HLA-DRB1;C6orf10;HLA-DQA1;HLA-DQB1;NOTCH4;GPSM3;PBX2;AGER;RNF5;XXbac-BPG254F23.7;AGPAT1;EGFL8;PPT2-EGFL8;PPT2;PRRT1;HLA-DQA2;HLA-DQB2;FKBPL;ATF6B;HLA-DOB;TAP2;TAP2;PSMB8;TAPSAR1;PSMB9;TAP1;TNXB;CYP21A2;C4B;AL645922.1;C4A;STK19;DXO;SKIV2L;HLA-DMB;NELFE;XXbac-BPG181M17.5	Low density lipoprotein cholesterol levels;Triglycerides;Total cholesterol levels;LDL cholesterol;Cholesterol, total;LDL cholesterol levels;Neurofibrillary tangles (SNP x SNP interaction);Immunoglobulin A vasculitis	NR;HLA;NR x NR	HLA-DRA, HLA-DRA, HLA-DRA, HLA-DRA, HLA-DRA, HLA-DRA, HLA-DRA, HLA-DRA;HLA-DRA x No mapped genes
module40:6:32413051	40	HALLMARK_IL6_JAK_STAT3_SIGNALING	6:32413051		3.65384e-07	0.0398626	HLA-DRA	HLA-DRA;BTNL2;HLA-DRB5;HLA-DRB1;C6orf10;HLA-DQA1;HLA-DQB1;NOTCH4;GPSM3;PBX2;AGER;RNF5;XXbac-BPG254F23.7;AGPAT1;EGFL8;PPT2-EGFL8;PPT2;HLA-DQA2;PRRT1;HLA-DQB2;FKBPL;ATF6B;HLA-DOB;TAP2;TAP2;PSMB8;TAPSAR1;PSMB9;TAP1;TNXB;CYP21A2;C4B;AL645922.1;C4A;STK19;DXO;SKIV2L;HLA-DMB;XXbac-BPG181M17.5;NELFE
module40:6:32413545	40	HALLMARK_IL6_JAK_STAT3_SIGNALING	6:32413545	rs3129889	6.28824e-07	0.0686034	HLA-DRA	HLA-DRA;BTNL2;HLA-DRB5;HLA-DRB1;C6orf10;HLA-DQA1;HLA-DQB1;NOTCH4;GPSM3;PBX2;AGER;RNF5;XXbac-BPG254F23.7;AGPAT1;EGFL8;PPT2-EGFL8;PPT2;HLA-DQA2;PRRT1;HLA-DQB2;FKBPL;ATF6B;HLA-DOB;TAP2;TAP2;PSMB8;TAPSAR1;PSMB9;TAP1;TNXB;CYP21A2;C4B;AL645922.1;C4A;STK19;DXO;SKIV2L;HLA-DMB;XXbac-BPG181M17.5;NELFE	Multiple sclerosis	HLA-DRB1	HLA-DRA - HLA-DRB9
module40:6:32414273	40	HALLMARK_IL6_JAK_STAT3_SIGNALING	6:32414273	rs3129890	2.35079e-12	2.56466e-07	HLA-DRA	HLA-DRA;BTNL2;HLA-DRB5;HLA-DRB1;C6orf10;HLA-DQA1;HLA-DQB1;NOTCH4;GPSM3;PBX2;AGER;RNF5;XXbac-BPG254F23.7;AGPAT1;EGFL8;PPT2-EGFL8;PPT2;HLA-DQA2;PRRT1;HLA-DQB2;FKBPL;ATF6B;HLA-DOB;TAP2;TAP2;PSMB8;TAPSAR1;PSMB9;TAP1;TNXB;CYP21A2;C4B;AL645922.1;C4A;STK19;DXO;SKIV2L;HLA-DMB;XXbac-BPG181M17.5;NELFE	Asthma;ACPA-positive rheumatoid arthritis (smoking interaction)	HLA-DRA;NR	HLA-DRA - HLA-DRB9
module40:6:32424882	40	HALLMARK_IL6_JAK_STAT3_SIGNALING	6:32424882	rs7763262	0	0	HLA-DRA	HLA-DRA;HLA-DRB5;BTNL2;HLA-DRB1;C6orf10;HLA-DQA1;HLA-DQB1;XXbac-BPG254F23.7;NOTCH4;GPSM3;PBX2;AGER;RNF5;HLA-DQA2;AGPAT1;EGFL8;HLA-DQB2;PPT2-EGFL8;PPT2;PRRT1;FKBPL;HLA-DOB;TAP2;ATF6B;TAP2;PSMB8;TAPSAR1;PSMB9;TAP1;TNXB;CYP21A2;C4B;AL645922.1;C4A;HLA-DMB;XXbac-BPG181M17.5;STK19;DXO;HLA-DMA;SKIV2L	IgA nephropathy	HLA-DQB1, HLA-DQA1, HLA-DRB1	HLA-DRA - HLA-DRB9
module40:6:32428715	40	HALLMARK_IL6_JAK_STAT3_SIGNALING	6:32428715	rs9268838	4.15079e-11	4.52843e-06	HLA-DRA	HLA-DRA;HLA-DRB5;BTNL2;HLA-DRB1;HLA-DQA1;C6orf10;HLA-DQB1;XXbac-BPG254F23.7;NOTCH4;GPSM3;PBX2;AGER;HLA-DQA2;RNF5;AGPAT1;HLA-DQB2;EGFL8;PPT2-EGFL8;PPT2;PRRT1;FKBPL;HLA-DOB;TAP2;TAP2;ATF6B;PSMB8;TAPSAR1;PSMB9;TAP1;TNXB;CYP21A2;C4B;AL645922.1;HLA-DMB;XXbac-BPG181M17.5;C4A;HLA-DMA;STK19;DXO	Vogt-Koyanagi-Harada syndrome	HLA-DRA, HLA-DRB5	HLA-DRB9, HLA-DRB9, HLA-DRB9, HLA-DRB9, HLA-DRB9, HLA-DRB9, HLA-DRB9
module40:6:32428772	40	HALLMARK_IL6_JAK_STAT3_SIGNALING	6:32428772	rs9268839	0	0	HLA-DRA	HLA-DRA;HLA-DRB5;BTNL2;HLA-DRB1;HLA-DQA1;C6orf10;HLA-DQB1;XXbac-BPG254F23.7;NOTCH4;GPSM3;PBX2;AGER;HLA-DQA2;RNF5;AGPAT1;HLA-DQB2;EGFL8;PPT2-EGFL8;PPT2;PRRT1;FKBPL;HLA-DOB;TAP2;TAP2;ATF6B;PSMB8;TAPSAR1;PSMB9;TAP1;TNXB;CYP21A2;C4B;AL645922.1;HLA-DMB;XXbac-BPG181M17.5;C4A;HLA-DMA;STK19;DXO	Rheumatoid arthritis	HLA-DRB1	HLA-DRB9, HLA-DRB9, HLA-DRB9, HLA-DRB9, HLA-DRB9, HLA-DRB9, HLA-DRB9
module40:6:32429643	40	HALLMARK_IL6_JAK_STAT3_SIGNALING	6:32429643	rs9268853	7.9774e-12	8.70318e-07	HLA-DRA	HLA-DRA;HLA-DRB5;BTNL2;HLA-DRB1;HLA-DQA1;C6orf10;HLA-DQB1;XXbac-BPG254F23.7;NOTCH4;GPSM3;PBX2;HLA-DQA2;AGER;RNF5;AGPAT1;HLA-DQB2;EGFL8;PPT2-EGFL8;PPT2;PRRT1;FKBPL;HLA-DOB;TAP2;TAP2;ATF6B;PSMB8;TAPSAR1;PSMB9;TAP1;TNXB;CYP21A2;C4B;AL645922.1;HLA-DMB;XXbac-BPG181M17.5;C4A;HLA-DMA;STK19;DXO	Ulcerative colitis;Lymphoma;Fulminant type 1 diabetes	MHC;BTLN2, HLA-DRA, HLA-DRB5, HLA-DRB1;HLA-DRA, HLA-DRB5, BTNL2, HLA-DRB1, HLA-DQA1;HLA	HLA-DRB9, HLA-DRB9, HLA-DRB9, HLA-DRB9, HLA-DRB9, HLA-DRB9, HLA-DRB9
module40:6:32429719	40	HALLMARK_IL6_JAK_STAT3_SIGNALING	6:32429719	rs9268856	5.27154e-11	5.75114e-06	HLA-DRA	HLA-DRA;HLA-DRB5;BTNL2;HLA-DRB1;HLA-DQA1;C6orf10;HLA-DQB1;XXbac-BPG254F23.7;NOTCH4;GPSM3;PBX2;HLA-DQA2;AGER;RNF5;AGPAT1;HLA-DQB2;EGFL8;PPT2-EGFL8;PPT2;PRRT1;FKBPL;HLA-DOB;TAP2;TAP2;ATF6B;PSMB8;TAPSAR1;PSMB9;TAP1;TNXB;CYP21A2;C4B;AL645922.1;HLA-DMB;XXbac-BPG181M17.5;C4A;HLA-DMA;STK19;DXO	Frontotemporal dementia	HLA-DRA, HLA-DRB5, BTNL2	HLA-DRB9, HLA-DRB9, HLA-DRB9, HLA-DRB9, HLA-DRB9, HLA-DRB9, HLA-DRB9
module40:6:32432835	40	HALLMARK_IL6_JAK_STAT3_SIGNALING	6:32432835	rs9268923	1.24576e-08	0.00135909	HLA-DRA	HLA-DRA;HLA-DRB5;BTNL2;HLA-DRB1;HLA-DQA1;C6orf10;HLA-DQB1;XXbac-BPG254F23.7;NOTCH4;GPSM3;HLA-DQA2;PBX2;AGER;RNF5;HLA-DQB2;AGPAT1;EGFL8;PPT2-EGFL8;PPT2;PRRT1;FKBPL;HLA-DOB;TAP2;TAP2;ATF6B;PSMB8;TAPSAR1;PSMB9;TAP1;TNXB;CYP21A2;C4B;AL645922.1;HLA-DMB;XXbac-BPG181M17.5;C4A;HLA-DMA;STK19;DXO	Ulcerative colitis;Epstein Barr virus nuclear antigen 1 IgG levels	HLA-DRA;HLA-DRB5, HLA-DQA1, HLA-DRA, HLA-DRB1;HLA-DRA, HLA-DRB5, HLA-DQA1, HLA-DRB1	HLA-DRB9, HLA-DRB9, HLA-DRB9, HLA-DRB9, HLA-DRB9, HLA-DRB9, HLA-DRB9
module40:6:32433167	40	HALLMARK_IL6_JAK_STAT3_SIGNALING	6:32433167	rs2395185	8.63627e-10	9.42199e-05	HLA-DRA	HLA-DRA;HLA-DRB5;BTNL2;HLA-DRB1;HLA-DQA1;C6orf10;HLA-DQB1;XXbac-BPG254F23.7;NOTCH4;GPSM3;HLA-DQA2;PBX2;AGER;RNF5;HLA-DQB2;AGPAT1;EGFL8;PPT2-EGFL8;PPT2;PRRT1;FKBPL;HLA-DOB;TAP2;TAP2;ATF6B;PSMB8;TAPSAR1;PSMB9;TAP1;TNXB;CYP21A2;C4B;AL645922.1;HLA-DMB;XXbac-BPG181M17.5;HLA-DMA;C4A;STK19;DXO	Ulcerative colitis;Hodgkin's lymphoma;Lung cancer;Antinuclear antibody levels	intergenic;HLA-DRA;HLA-DQB1, HLA-DRA, BTNL2, HLA-DRB5, HLA-DRB1, HLA-DQA1;HLA class II;C6orf10, BTNL2, HLA;HLA-DRA, HLA-DRB5	HLA-DRB9, HLA-DRB9, HLA-DRB9, HLA-DRB9, HLA-DRB9, HLA-DRB9, HLA-DRB9
module40:6:32444198	40	HALLMARK_IL6_JAK_STAT3_SIGNALING	6:32444198	rs12194148	0	0	HLA-DRA	HLA-DRA;HLA-DRB5;BTNL2;HLA-DRB1;HLA-DQA1;HLA-DQB1;C6orf10;XXbac-BPG254F23.7;HLA-DQA2;HLA-DQB2;NOTCH4;GPSM3;PBX2;AGER;RNF5;AGPAT1;EGFL8;PPT2-EGFL8;PPT2;PRRT1;HLA-DOB;TAP2;TAP2;FKBPL;PSMB8;TAPSAR1;PSMB9;TAP1;ATF6B;TNXB;CYP21A2;HLA-DMB;XXbac-BPG181M17.5;C4B;AL645922.1;HLA-DMA;BRD2;C4A	Rheumatoid arthritis	HLA	HLA-DRB9 - HLA-DRB5
module40:6:32450089	40	HALLMARK_IL6_JAK_STAT3_SIGNALING	6:32450089	rs5020946	0	0	HLA-DRB5	HLA-DRB5;HLA-DRA;BTNL2;HLA-DRB1;HLA-DQA1;HLA-DQB1;C6orf10;XXbac-BPG254F23.7;HLA-DQA2;HLA-DQB2;NOTCH4;GPSM3;PBX2;AGER;RNF5;AGPAT1;EGFL8;PPT2-EGFL8;PPT2;HLA-DOB;TAP2;PRRT1;TAP2;FKBPL;PSMB8;TAPSAR1;PSMB9;TAP1;ATF6B;TNXB;CYP21A2;HLA-DMB;XXbac-BPG181M17.5;HLA-DMA;C4B;AL645922.1;BRD2	Waist-to-hip ratio adjusted for body mass index;White blood cell count;Serum levels of protein PIGA	HLA-DRB5;intergenic	HLA-DRB9 - HLA-DRB5
module40:6:32501144	40	HALLMARK_IL6_JAK_STAT3_SIGNALING	6:32501144	rs2157337	4.68634e-09	0.00051127	HLA-DRB5	HLA-DRB5;HLA-DRB1;HLA-DRA;HLA-DQA1;HLA-DQB1;BTNL2;XXbac-BPG254F23.7;HLA-DQA2;HLA-DQB2;C6orf10;HLA-DOB;TAP2;TAP2;PSMB8;TAPSAR1;PSMB9;TAP1;NOTCH4;GPSM3;PBX2;AGER;RNF5;AGPAT1;EGFL8;PPT2-EGFL8;PPT2;PRRT1;HLA-DMB;XXbac-BPG181M17.5;FKBPL;HLA-DMA;ATF6B;BRD2;HLA-DOA;TNXB;CYP21A2	Rheumatoid arthritis	HLA	HLA-DRB5 - RNU1-61P
module40:6:32575524	40	HALLMARK_IL6_JAK_STAT3_SIGNALING	6:32575524	rs4713555	1.34972e-08	0.00147252	HLA-DQA1	HLA-DQA1;HLA-DRB1;HLA-DQB1;HLA-DRB5;XXbac-BPG254F23.7;HLA-DQA2;HLA-DQB2;HLA-DRA;HLA-DOB;TAP2;BTNL2;TAP2;PSMB8;TAPSAR1;PSMB9;TAP1;C6orf10;HLA-DMB;XXbac-BPG181M17.5;HLA-DMA;BRD2;HLA-DOA;NOTCH4;GPSM3;PBX2;AGER;RNF5;AGPAT1;EGFL8;PPT2-EGFL8;PPT2;HLA-DPA1;PRRT1;HLA-DPB1;FKBPL	Atopic dermatitis;Asthma (adult onset)	HLA-DRB1, HLA-DQA1;NR	HLA-DRB1 - HLA-DQA1
module40:6:32578052	40	HALLMARK_IL6_JAK_STAT3_SIGNALING	6:32578052		1.25775e-07	0.0137218	HLA-DQA1	HLA-DQA1;HLA-DRB1;HLA-DQB1;HLA-DRB5;XXbac-BPG254F23.7;HLA-DQA2;HLA-DQB2;HLA-DRA;HLA-DOB;TAP2;TAP2;BTNL2;PSMB8;TAPSAR1;PSMB9;TAP1;C6orf10;HLA-DMB;XXbac-BPG181M17.5;HLA-DMA;BRD2;HLA-DOA;NOTCH4;GPSM3;PBX2;AGER;RNF5;AGPAT1;EGFL8;HLA-DPA1;PPT2-EGFL8;PPT2;PRRT1;HLA-DPB1;FKBPL
module40:6:32578082	40	HALLMARK_IL6_JAK_STAT3_SIGNALING	6:32578082	rs674313	7.80978e-07	0.0852031	HLA-DQA1	HLA-DQA1;HLA-DRB1;HLA-DQB1;HLA-DRB5;XXbac-BPG254F23.7;HLA-DQA2;HLA-DQB2;HLA-DRA;HLA-DOB;TAP2;TAP2;BTNL2;PSMB8;TAPSAR1;PSMB9;TAP1;C6orf10;HLA-DMB;XXbac-BPG181M17.5;HLA-DMA;BRD2;HLA-DOA;NOTCH4;GPSM3;PBX2;AGER;RNF5;AGPAT1;EGFL8;HLA-DPA1;PPT2-EGFL8;PPT2;PRRT1;HLA-DPB1;FKBPL	Chronic lymphocytic leukemia;Blood protein levels	HLA-DRB5;NR	HLA-DRB1 - HLA-DQA1
module40:6:32587213	40	HALLMARK_IL6_JAK_STAT3_SIGNALING	6:32587213	rs28383314	0	0	HLA-DQA1	HLA-DQA1;HLA-DQB1;HLA-DRB1;XXbac-BPG254F23.7;HLA-DRB5;HLA-DQA2;HLA-DQB2;HLA-DRA;HLA-DOB;TAP2;TAP2;PSMB8;TAPSAR1;PSMB9;BTNL2;TAP1;HLA-DMB;XXbac-BPG181M17.5;HLA-DMA;C6orf10;BRD2;HLA-DOA;NOTCH4;GPSM3;PBX2;AGER;RNF5;HLA-DPA1;AGPAT1;EGFL8;HLA-DPB1;PPT2-EGFL8;PPT2;PRRT1;FKBPL	Triglyceride levels;Intraocular pressure;Eosinophil percentage of white cells;Nasal polyps;Eosinophil counts;Sum eosinophil basophil counts;Triglyceride levels in HDL;Waist-hip index;Triglyceride levels in large HDL;Triglycerides to total lipids ratio in large HDL;Total lipid levels in small HDL;Phospholipid levels in small HDL;Free cholesterol to total lipids ratio in small LDL;Phospholipids to …	LINC00336;HLA-DQA1;intergenic;NR;	HLA-DRB1 - HLA-DQA1
module40:6:32590925	40	HALLMARK_IL6_JAK_STAT3_SIGNALING	6:32590925	rs3129763	9.01987e-07	0.0984049	HLA-DQA1	HLA-DQA1;HLA-DQB1;HLA-DRB1;XXbac-BPG254F23.7;HLA-DRB5;HLA-DQA2;HLA-DQB2;HLA-DRA;HLA-DOB;TAP2;TAP2;PSMB8;TAPSAR1;PSMB9;TAP1;BTNL2;HLA-DMB;XXbac-BPG181M17.5;HLA-DMA;C6orf10;BRD2;HLA-DOA;NOTCH4;GPSM3;PBX2;HLA-DPA1;AGER;RNF5;HLA-DPB1;AGPAT1;EGFL8;PPT2-EGFL8;PPT2;PRRT1;FKBPL	Systemic sclerosis	HLA-DRB1, HLA-DQA1	HLA-DRB1 - HLA-DQA1
module40:6:32590953	40	HALLMARK_IL6_JAK_STAT3_SIGNALING	6:32590953	rs9271588	3.12184e-12	3.40586e-07	HLA-DQA1	HLA-DQA1;HLA-DQB1;HLA-DRB1;XXbac-BPG254F23.7;HLA-DRB5;HLA-DQA2;HLA-DQB2;HLA-DRA;HLA-DOB;TAP2;TAP2;PSMB8;TAPSAR1;PSMB9;TAP1;BTNL2;HLA-DMB;XXbac-BPG181M17.5;HLA-DMA;C6orf10;BRD2;HLA-DOA;NOTCH4;GPSM3;PBX2;HLA-DPA1;AGER;RNF5;HLA-DPB1;AGPAT1;EGFL8;PPT2-EGFL8;PPT2;PRRT1;FKBPL	Hydrolysed wheat protein allergy;Sj√∂gren's syndrome;Sum neutrophil eosinophil counts;Sum basophil neutrophil counts;Myeloid white cell count;Granulocyte count;Neutrophil count;Extranodal natural killer T-cell lymphoma (nasal type);Primary central nervous system lymphoma	NR;HLA-DRB1, HLA-DQA1, c6orf10, BTNL2, HLA-DRA, HLA-DRB5, HLA-DRB6;intergenic;HLA-DRB1	HLA-DRB1 - HLA-DQA1
module40:6:32603007	40	HALLMARK_IL6_JAK_STAT3_SIGNALING	6:32603007	rs2040406	8.85934e-09	0.000966537	HLA-DQA1	HLA-DQA1;HLA-DQB1;HLA-DRB1;XXbac-BPG254F23.7;HLA-DQA2;HLA-DRB5;HLA-DQB2;HLA-DOB;TAP2;TAP2;HLA-DRA;PSMB8;TAPSAR1;PSMB9;TAP1;BTNL2;HLA-DMB;XXbac-BPG181M17.5;HLA-DMA;BRD2;C6orf10;HLA-DOA;HLA-DPA1;NOTCH4;HLA-DPB1;GPSM3;PBX2;AGER;RNF5;AGPAT1;EGFL8;PPT2-EGFL8;PPT2;PRRT1	Multiple sclerosis	HLA-DQB1, HLA-DRB	HLA-DQA1, HLA-DQA1, HLA-DQA1, HLA-DQA1, HLA-DQA1, HLA-DQA1
module40:6:32605884	40	HALLMARK_IL6_JAK_STAT3_SIGNALING	6:32605884	rs2187668	3.93907e-13	4.29745e-08	HLA-DQA1	HLA-DQA1;HLA-DQB1;HLA-DRB1;XXbac-BPG254F23.7;HLA-DQA2;HLA-DQB2;HLA-DRB5;HLA-DOB;TAP2;TAP2;HLA-DRA;PSMB8;TAPSAR1;PSMB9;TAP1;BTNL2;HLA-DMB;XXbac-BPG181M17.5;HLA-DMA;BRD2;C6orf10;HLA-DOA;HLA-DPA1;HLA-DPB1;NOTCH4;GPSM3;PBX2;AGER;RNF5;AGPAT1;EGFL8;PPT2-EGFL8;PPT2;PRRT1	Diastolic blood pressure;Sarcoidosis (Lofgren's syndrome vs non-Lofgren's syndrome);Systemic lupus erythematosus;Collagenous colitis;Cutaneous lupus erythematosus;Inflammatory bowel disease;Ulcerative colitis;Idiopathic membranous nephropathy;Immunoglobulin A;Celiac disease;Autoimmune hepatitis type-1;Squamous cell lung carcinoma;Lung cancer	HLA-DQB1;HLA-DQA1;HLA;BAT2, BAT5;HLA-DRB1;HLA-DR3;HLA-DQB1, HLA-DQA1	HLA-DQA1, HLA-DQA1, HLA-DQA1, HLA-DQA1, HLA-DQA1, HLA-DQA1
module40:6:32628428	40	HALLMARK_IL6_JAK_STAT3_SIGNALING	6:32628428	rs2854275	1.11022e-15	1.21123e-10	HLA-DQB1	HLA-DQB1;HLA-DQA1;XXbac-BPG254F23.7;HLA-DQA2;HLA-DRB1;HLA-DQB2;HLA-DRB5;HLA-DOB;TAP2;TAP2;PSMB8;TAPSAR1;PSMB9;TAP1;HLA-DRA;BTNL2;HLA-DMB;XXbac-BPG181M17.5;HLA-DMA;BRD2;HLA-DOA;C6orf10;HLA-DPA1;HLA-DPB1;NOTCH4;GPSM3;PBX2;AGER;RNF5;AGPAT1;EGFL8	Asthma and major depressive disorder;Epstein-Barr virus immune response (EBNA-1)	HLA-DOB, HLA-DQA1, HLA-DQA2, HLA-DQB1, HLA-DQB2, TAP2;PSORS1C1, BAT2, EHMT2, HLA-DQB1, C6orf15, BAT4, NOTCH4, PRRT1, HLA-B	HLA-DQB1, HLA-DQB1, HLA-DQB1, HLA-DQB1, HLA-DQB1, HLA-DQB1, HLA-DQB1, HLA-DQB1-AS1, HLA-DQB1-AS1, HLA-DQB1-AS1, HLA-DQB1-AS1, HLA-DQB1-AS1, HLA-DQB1-AS1, HLA-DQB1-AS1
module40:6:32635998	40	HALLMARK_IL6_JAK_STAT3_SIGNALING	6:32635998	rs9274623	8.38415e-07	0.0914694	HLA-DQB1	HLA-DQB1;HLA-DQA1;XXbac-BPG254F23.7;HLA-DQA2;HLA-DQB2;HLA-DRB1;HLA-DOB;TAP2;HLA-DRB5;TAP2;PSMB8;TAPSAR1;PSMB9;TAP1;HLA-DRA;HLA-DMB;XXbac-BPG181M17.5;BTNL2;HLA-DMA;BRD2;HLA-DOA;C6orf10;HLA-DPA1;HLA-DPB1;NOTCH4;GPSM3;PBX2;AGER;RNF5;COL11A2	Schizophrenia	NR	HLA-DQB1, HLA-DQB1, HLA-DQB1, HLA-DQB1, HLA-DQB1, HLA-DQB1, HLA-DQB1
module40:6:32657436	40	HALLMARK_IL6_JAK_STAT3_SIGNALING	6:32657436	rs3129716	0	0	XXbac-BPG254F23.7	XXbac-BPG254F23.7;HLA-DQB1;HLA-DQA2;HLA-DQA1;HLA-DQB2;HLA-DRB1;HLA-DOB;TAP2;TAP2;PSMB8;TAPSAR1;PSMB9;TAP1;HLA-DRB5;HLA-DMB;XXbac-BPG181M17.5;HLA-DRA;HLA-DMA;BRD2;BTNL2;HLA-DOA;HLA-DPA1;HLA-DPB1;C6orf10;COL11A2;NOTCH4;GPSM3	Systemic lupus erythematosus	HLA-DQB1	HLA-DQB1 - MTCO3P1
module40:6:32657578	40	HALLMARK_IL6_JAK_STAT3_SIGNALING	6:32657578	rs7774434	3.21965e-15	3.51257e-10	XXbac-BPG254F23.7	XXbac-BPG254F23.7;HLA-DQB1;HLA-DQA2;HLA-DQA1;HLA-DQB2;HLA-DRB1;HLA-DOB;TAP2;TAP2;PSMB8;TAPSAR1;PSMB9;TAP1;HLA-DRB5;HLA-DMB;XXbac-BPG181M17.5;HLA-DRA;HLA-DMA;BRD2;BTNL2;HLA-DOA;HLA-DPA1;HLA-DPB1;C6orf10;COL11A2;NOTCH4;GPSM3	Primary biliary cholangitis;Primary biliary cirrhosis;Waist-to-hip ratio adjusted for BMI;Waist-hip index;Hip circumference adjusted for BMI	HLA-DQB1;MHC;HLA;;MTCO3P1	HLA-DQB1 - MTCO3P1
module40:6:32659878	40	HALLMARK_IL6_JAK_STAT3_SIGNALING	6:32659878	rs9275224	2.58567e-09	0.000282091	XXbac-BPG254F23.7	XXbac-BPG254F23.7;HLA-DQB1;HLA-DQA2;HLA-DQA1;HLA-DQB2;HLA-DRB1;HLA-DOB;TAP2;TAP2;PSMB8;TAPSAR1;PSMB9;TAP1;HLA-DRB5;HLA-DMB;XXbac-BPG181M17.5;HLA-DRA;HLA-DMA;BRD2;BTNL2;HLA-DOA;HLA-DPA1;HLA-DPB1;C6orf10;COL11A2;NOTCH4	IgA nephropathy;A body shape index;Waist-to-hip ratio adjusted for BMI;Waist-hip index	HLA-DQB1, HLA-DQA1, HLA-DRB1;MTCO3P1	HLA-DQB1 - MTCO3P1
module40:6:32663851	40	HALLMARK_IL6_JAK_STAT3_SIGNALING	6:32663851	rs6457617	4.41052e-08	0.00481179	XXbac-BPG254F23.7	XXbac-BPG254F23.7;HLA-DQB1;HLA-DQA2;HLA-DQB2;HLA-DQA1;HLA-DOB;HLA-DRB1;TAP2;TAP2;PSMB8;TAPSAR1;PSMB9;TAP1;HLA-DRB5;HLA-DMB;XXbac-BPG181M17.5;HLA-DMA;HLA-DRA;BRD2;BTNL2;HLA-DOA;HLA-DPA1;HLA-DPB1;C6orf10;COL11A2;RXRB	Rheumatoid arthritis;Systemic sclerosis;Graves' disease;Immunoglobulin G index levels in multiple sclerosis;Thyrotoxic hypokalemic periodic paralysis and Graves disease	HLA-DQA2, HLA-DQA1;HLA-DQB1;HLA, DQB1;HLA, DRB1, DQA1, DQB1;HLA-DQA1;HLA-DQB1, HLA-DQA2;MHC	HLA-DQB1 - MTCO3P1
module40:6:32663999	40	HALLMARK_IL6_JAK_STAT3_SIGNALING	6:32663999	rs6457620	5.20956e-08	0.00568353	XXbac-BPG254F23.7	XXbac-BPG254F23.7;HLA-DQB1;HLA-DQA2;HLA-DQB2;HLA-DQA1;HLA-DOB;HLA-DRB1;TAP2;TAP2;PSMB8;TAPSAR1;PSMB9;TAP1;HLA-DRB5;HLA-DMB;XXbac-BPG181M17.5;HLA-DMA;HLA-DRA;BRD2;BTNL2;HLA-DOA;HLA-DPA1;HLA-DPB1;C6orf10;COL11A2;RXRB	Rheumatoid arthritis;Height	HLA-DRB1;HLA locus	HLA-DQB1 - MTCO3P1
module40:6:32664458	40	HALLMARK_IL6_JAK_STAT3_SIGNALING	6:32664458	rs2647012	1.8674e-12	2.03729e-07	XXbac-BPG254F23.7	XXbac-BPG254F23.7;HLA-DQB1;HLA-DQA2;HLA-DQB2;HLA-DQA1;HLA-DOB;TAP2;HLA-DRB1;TAP2;PSMB8;TAPSAR1;PSMB9;TAP1;HLA-DRB5;HLA-DMB;XXbac-BPG181M17.5;HLA-DMA;HLA-DRA;BRD2;BTNL2;HLA-DOA;HLA-DPA1;HLA-DPB1;C6orf10;COL11A2;RXRB	Systemic lupus erythematosus;Follicular lymphoma;Lupus nephritis in systemic lupus erythematosus;HTLV-1 associated myelopathy	HLA-DQA2, HLA-DQA1;HLA-DQB1;intergenic	HLA-DQB1 - MTCO3P1
module40:6:32665420	40	HALLMARK_IL6_JAK_STAT3_SIGNALING	6:32665420	rs10484561	3.12426e-09	0.000340851	XXbac-BPG254F23.7	XXbac-BPG254F23.7;HLA-DQB1;HLA-DQA2;HLA-DQB2;HLA-DQA1;HLA-DOB;TAP2;HLA-DRB1;TAP2;PSMB8;TAPSAR1;PSMB9;TAP1;HLA-DRB5;HLA-DMB;XXbac-BPG181M17.5;HLA-DMA;HLA-DRA;BRD2;BTNL2;HLA-DOA;HLA-DPA1;HLA-DPB1;C6orf10;COL11A2;RXRB	Follicular lymphoma;Immunoglobulin A vasculitis	HLA-DQB1;NR	HLA-DQB1 - MTCO3P1
module40:6:32667910	40	HALLMARK_IL6_JAK_STAT3_SIGNALING	6:32667910	rs2647044	2.22045e-16	2.42246e-11	XXbac-BPG254F23.7	XXbac-BPG254F23.7;HLA-DQB1;HLA-DQA2;HLA-DQB2;HLA-DQA1;HLA-DOB;TAP2;HLA-DRB1;TAP2;PSMB8;TAPSAR1;PSMB9;TAP1;HLA-DRB5;HLA-DMB;XXbac-BPG181M17.5;HLA-DMA;HLA-DRA;BRD2;HLA-DOA;BTNL2;HLA-DPA1;HLA-DPB1;C6orf10;COL11A2;RXRB	Asthma;Type 1 diabetes;Pulmonary function;Autism spectrum disorder or schizophrenia	BRD2, BTNL2, C6orf10, HCG23, HLA-DMA, HLA-DMB, HLA-DOA, HLA-DOB, HLA-DPA1, HLA-DQA1, HLA-DQA2, HLA-DQB1, HLA-DQB2, HLA-DRA, HLA-DRB1, HLA-DRB5, HLA-DRB6, LOC100294145, NOTCH4, PSMB8, PSMB9, TAP1, TAP2, TAPSAR1;HLA-DRB1;HLA-DQB1;AGER, AGPAT1, ATF6B, BTNL2, C2, C2-AS1, C4A, C4B, C4B_2, C6orf10, C6orf25, C6orf48, CFB, CLIC1, CYP21A1P, CYP21A2, DDAH2, DXO, EGFL8, EHMT2, FKBPL, GPSM3, HCG23, HLA-DOB, …	HLA-DQB1 - MTCO3P1
module40:6:32669156	40	HALLMARK_IL6_JAK_STAT3_SIGNALING	6:32669156	rs9275390	0	0	XXbac-BPG254F23.7	XXbac-BPG254F23.7;HLA-DQA2;HLA-DQB1;HLA-DQB2;HLA-DQA1;HLA-DOB;TAP2;TAP2;HLA-DRB1;PSMB8;TAPSAR1;PSMB9;TAP1;HLA-DRB5;HLA-DMB;XXbac-BPG181M17.5;HLA-DMA;HLA-DRA;BRD2;HLA-DOA;BTNL2;HLA-DPA1;HLA-DPB1;C6orf10;COL11A2;RXRB;SLC39A7	Systemic sclerosis	HLA-DQB1	HLA-DQB1 - MTCO3P1
module40:6:32669955	40	HALLMARK_IL6_JAK_STAT3_SIGNALING	6:32669955	rs9275406	0	0	XXbac-BPG254F23.7	XXbac-BPG254F23.7;HLA-DQA2;HLA-DQB1;HLA-DQB2;HLA-DQA1;HLA-DOB;TAP2;TAP2;HLA-DRB1;PSMB8;TAPSAR1;PSMB9;TAP1;HLA-DRB5;HLA-DMB;XXbac-BPG181M17.5;HLA-DMA;HLA-DRA;BRD2;HLA-DOA;BTNL2;HLA-DPA1;HLA-DPB1;C6orf10;COL11A2;RXRB;SLC39A7	Rheumatoid arthritis	HLA-DQA2, HLA-DQB1, C6orf10, HLA-DQA1	HLA-DQB1 - MTCO3P1
module40:6:32670308	40	HALLMARK_IL6_JAK_STAT3_SIGNALING	6:32670308	rs2856717	2.89202e-12	3.15514e-07	XXbac-BPG254F23.7	XXbac-BPG254F23.7;HLA-DQA2;HLA-DQB1;HLA-DQB2;HLA-DQA1;HLA-DOB;TAP2;TAP2;HLA-DRB1;PSMB8;TAPSAR1;PSMB9;TAP1;HLA-DRB5;HLA-DMB;XXbac-BPG181M17.5;HLA-DMA;HLA-DRA;BRD2;HLA-DOA;BTNL2;HLA-DPA1;HLA-DPB1;C6orf10;COL11A2;RXRB;SLC39A7	IgA nephropathy;Diastolic blood pressure	HLA-DQB1, HLA-DQA1, HLA-DRB1	HLA-DQB1 - MTCO3P1
module40:6:32671103	40	HALLMARK_IL6_JAK_STAT3_SIGNALING	6:32671103	rs13192471	1.365e-09	0.000148919	XXbac-BPG254F23.7	XXbac-BPG254F23.7;HLA-DQA2;HLA-DQB1;HLA-DQB2;HLA-DQA1;HLA-DOB;TAP2;TAP2;HLA-DRB1;PSMB8;TAPSAR1;PSMB9;TAP1;HLA-DRB5;HLA-DMB;XXbac-BPG181M17.5;HLA-DMA;HLA-DRA;BRD2;HLA-DOA;BTNL2;HLA-DPA1;HLA-DPB1;C6orf10;COL11A2;RXRB;SLC39A7	Non-melanoma skin cancer;Rheumatoid arthritis	NR;HLA-DRB1	HLA-DQB1 - MTCO3P1
module40:6:32671248	40	HALLMARK_IL6_JAK_STAT3_SIGNALING	6:32671248	rs1794275	5.17225e-10	5.64282e-05	XXbac-BPG254F23.7	XXbac-BPG254F23.7;HLA-DQA2;HLA-DQB1;HLA-DQB2;HLA-DQA1;HLA-DOB;TAP2;TAP2;HLA-DRB1;PSMB8;TAPSAR1;PSMB9;TAP1;HLA-DRB5;HLA-DMB;XXbac-BPG181M17.5;HLA-DMA;HLA-DRA;BRD2;HLA-DOA;BTNL2;HLA-DPA1;HLA-DPB1;C6orf10;COL11A2;RXRB;SLC39A7	IgA nephropathy	HLA-DQA/B	HLA-DQB1 - MTCO3P1
module40:6:32678597	40	HALLMARK_IL6_JAK_STAT3_SIGNALING	6:32678597	rs4273729	1.23036e-09	0.00013423	XXbac-BPG254F23.7	XXbac-BPG254F23.7;HLA-DQA2;HLA-DQB2;HLA-DQB1;HLA-DQA1;HLA-DOB;TAP2;TAP2;PSMB8;HLA-DRB1;TAPSAR1;PSMB9;TAP1;HLA-DRB5;HLA-DMB;XXbac-BPG181M17.5;HLA-DMA;BRD2;HLA-DRA;HLA-DOA;BTNL2;HLA-DPA1;HLA-DPB1;C6orf10;COL11A2;RXRB;SLC39A7;HSD17B8;RING1	Chronic hepatitis C infection	HLA	MTCO3P1 - HLA-DQB3
module40:6:32678999	40	HALLMARK_IL6_JAK_STAT3_SIGNALING	6:32678999	rs9275572	5.83931e-11	6.37057e-06	XXbac-BPG254F23.7	XXbac-BPG254F23.7;HLA-DQA2;HLA-DQB2;HLA-DQB1;HLA-DQA1;HLA-DOB;TAP2;TAP2;PSMB8;HLA-DRB1;TAPSAR1;PSMB9;TAP1;HLA-DRB5;HLA-DMB;XXbac-BPG181M17.5;HLA-DMA;BRD2;HLA-DRA;HLA-DOA;BTNL2;HLA-DPA1;HLA-DPB1;C6orf10;COL11A2;RXRB;SLC39A7;HSD17B8;RING1	Hepatocellular carcinoma;Alopecia areata;Systemic lupus erythematosus;Chronic hepatitis C infection;Immunoglobulin A vasculitis	HLA-DQ, HLA-DR;HLA-DQA2;HLA-DQB1, HLA-DQA1;NR	MTCO3P1 - HLA-DQB3
module40:6:32681631	40	HALLMARK_IL6_JAK_STAT3_SIGNALING	6:32681631	rs9275596	0	0	XXbac-BPG254F23.7	XXbac-BPG254F23.7;HLA-DQA2;HLA-DQB2;HLA-DQB1;HLA-DQA1;HLA-DOB;TAP2;TAP2;PSMB8;TAPSAR1;PSMB9;TAP1;HLA-DRB1;HLA-DRB5;HLA-DMB;XXbac-BPG181M17.5;HLA-DMA;BRD2;HLA-DRA;HLA-DOA;BTNL2;HLA-DPA1;HLA-DPB1;C6orf10;COL11A2;RXRB;SLC39A7;HSD17B8;RING1	Peanut allergy;Nephropathy;IgA nephropathy	HLA-DRB1, HLA-DQA1, HLA-DQB1, HLA-DQA2;HLA-DQB1, HLA-DRB1, HLA-DQA1;HLA-DQB1, HLA-DQA1, HLA-DRB1;DQB1.DRB1;NR	MTCO3P1 - HLA-DQB3
module40:6:32682135	40	HALLMARK_IL6_JAK_STAT3_SIGNALING	6:32682135	rs3957147	4.79751e-07	0.0523398	XXbac-BPG254F23.7	XXbac-BPG254F23.7;HLA-DQA2;HLA-DQB2;HLA-DQB1;HLA-DQA1;HLA-DOB;TAP2;TAP2;PSMB8;TAPSAR1;PSMB9;TAP1;HLA-DRB1;HLA-DRB5;HLA-DMB;XXbac-BPG181M17.5;HLA-DMA;BRD2;HLA-DRA;HLA-DOA;BTNL2;HLA-DPA1;HLA-DPB1;C6orf10;COL11A2;RXRB;SLC39A7;HSD17B8;RING1	Systemic lupus erythematosus;Interleukin-9 levels;Autoimmune traits;Hip circumference adjusted for BMI	HLA-DQB1;NR;XXbac-BPG254F23.7	MTCO3P1 - HLA-DQB3
module40:6:32700083	40	HALLMARK_IL6_JAK_STAT3_SIGNALING	6:32700083	rs2858884	1.35587e-09	0.000147923	HLA-DQA2	HLA-DQA2;XXbac-BPG254F23.7;HLA-DQB2;HLA-DQB1;HLA-DOB;TAP2;TAP2;HLA-DQA1;PSMB8;TAPSAR1;PSMB9;TAP1;HLA-DRB1;HLA-DMB;XXbac-BPG181M17.5;HLA-DRB5;HLA-DMA;BRD2;HLA-DOA;HLA-DRA;HLA-DPA1;BTNL2;HLA-DPB1;COL11A2;C6orf10;RXRB;SLC39A7;HSD17B8;RING1	Narcolepsy	HLA-DQA2	HLA-DQB3 - HLA-DQA2
module40:6:32811629	40	HALLMARK_IL6_JAK_STAT3_SIGNALING	6:32811629	rs2071543	3.71147e-07	0.0404913	TAPSAR1	TAPSAR1;PSMB9;TAP1;PSMB8;TAP2;TAP2;HLA-DOB;HLA-DQB2;HLA-DMB;XXbac-BPG181M17.5;HLA-DQA2;HLA-DMA;BRD2;XXbac-BPG254F23.7;HLA-DOA;HLA-DQB1;HLA-DQA1;HLA-DPA1;HLA-DPB1;HLA-DRB1;COL11A2;HLA-DRB5;RXRB;SLC39A7;HSD17B8;RING1;HLA-DRA;VPS52;RPS18;B3GALT4;WDR46;PFDN6;RGL2;BTNL2;TAPBP;ZBTB22;DAXX	IgA nephropathy	PSMB9, TAP1, TAP2, PSMB8;PSMB8	PSMB8, PSMB8, PSMB8, PSMB8, PSMB8, PSMB8, PSMB8, PSMB8
module40:6:32830013	40	HALLMARK_IL6_JAK_STAT3_SIGNALING	6:32830013	rs7767288	7.10889e-10	7.75566e-05	TAP1	TAP1;PSMB9;TAPSAR1;PSMB8;TAP2;TAP2;HLA-DOB;HLA-DMB;XXbac-BPG181M17.5;HLA-DMA;HLA-DQB2;BRD2;HLA-DQA2;HLA-DOA;XXbac-BPG254F23.7;HLA-DPA1;HLA-DQB1;HLA-DPB1;HLA-DQA1;HLA-DRB1;COL11A2;RXRB;SLC39A7;HSD17B8;HLA-DRB5;RING1;VPS52;RPS18;B3GALT4;WDR46;HLA-DRA;PFDN6;RGL2;TAPBP;ZBTB22;DAXX;BTNL2	Platelet distribution width	PSMB9	PSMB9 - PPP1R2P1
module40:6:32914726	40	HALLMARK_IL6_JAK_STAT3_SIGNALING	6:32914726	rs73396800	3.62298e-08	0.0039526	HLA-DMA	HLA-DMA;XXbac-BPG181M17.5;HLA-DMB;BRD2;HLA-DOA;TAP1;PSMB9;TAPSAR1;PSMB8;HLA-DPA1;TAP2;HLA-DPB1;TAP2;HLA-DOB;HLA-DQB2;HLA-DQA2;COL11A2;XXbac-BPG254F23.7;RXRB;SLC39A7;HSD17B8;RING1;HLA-DQB1;VPS52;HLA-DQA1;RPS18;B3GALT4;WDR46;PFDN6;RGL2;TAPBP;ZBTB22;HLA-DRB1;DAXX;HLA-DRB5;KIFC1;PHF1;CUTA;SYNGAP1	Schizophrenia	NR	HLA-DMB - HLA-DMA
module40:6:35603119	40	HALLMARK_IL6_JAK_STAT3_SIGNALING	6:35603119	rs7760951	3.75255e-14	4.09396e-09	FKBP5	FKBP5;RP3-340B19.3;ARMC12;TULP1;CLPSL2;CLPSL1;CLPS;TEAD3;RPL10A;LHFPL5;FANCE;SRPK1;PPARD;SLC26A8;DEF6;ZNF76;MAPK14;RP3-329A5.8;SCUBE3;MAPK13	Eosinophil percentage of white cells;Eosinophil percentage of granulocytes	FKBP5	FKBP5
module40:6:41852187	40	HALLMARK_IL6_JAK_STAT3_SIGNALING	6:41852187	rs2395792	1.28132e-08	0.00139789	RP5-973N23.4	RP5-973N23.4;MED20;BYSL;CCND3;USP49;TOMM6;PRICKLE4;FRS3;RP11-298J23.8;RP11-533O20.2;PGC;TAF8;AL035588.1;TFEB;RP11-7K24.3;C6orf132;MDFI;GUCA1A;RP1-139D8.6;GUCA1B;MRPS10;FOXP4;TRERF1;RP11-328M4.3	Mean corpuscular volume	USP49	USP49
module40:6:43308363	40	HALLMARK_IL6_JAK_STAT3_SIGNALING	6:43308363	rs1563788	1.75496e-07	0.0191463	ZNF318	ZNF318;CRIP3;SLC22A7;ABCC10;TTBK1;DLK2;DNPH1;TJAP1;CUL9;LRRC73;POLR1C;SRF;YIPF3;XPO5;POLH;PTK7;GTPBP2;MRPL2;MAD2L1BP;KLC4;CUL7;RSPH9;RRP36;KLHDC3;MEA1;MRPS18A;PPP2R5D;PEX6;GNMT;RP1-261G23.5;CNPY3;PTCRA;VEGFA;C6orf226;RPL7L1	Systolic blood pressure;Pulse pressure;Mean arterial pressure;Hypertension;Diastolic blood pressure;Hip circumference adjusted for BMI	ZNF318;TTBK1, SLC22A7, ZNF318	ZNF318
module40:6:76164589	40	HALLMARK_IL6_JAK_STAT3_SIGNALING	6:76164589	rs12209223	1.05745e-09	0.000115366	RP11-415D17.4	RP11-415D17.4;SENP6;FILIP1;RP1-234P15.4;TMEM30A;COX7A2;MYO6;COL12A1;IMPG1	Osteoarthritis (hip);Height;Osteoarthritis (with total hip replacement);Hip circumference adjusted for BMI	FILIP1;NR;	FILIP1
module40:6:90809639	40	HALLMARK_IL6_JAK_STAT3_SIGNALING	6:90809639	rs7753008	1.57029e-10	1.71316e-05	BACH2	BACH2;GJA10;RP1-45N11.1;MAP3K7;MDN1	Celiac disease	BACH2	BACH2
module40:6:90880393	40	HALLMARK_IL6_JAK_STAT3_SIGNALING	6:90880393	rs10944479	5.99822e-11	6.54394e-06	RP1-45N11.1	RP1-45N11.1;BACH2;GJA10;MAP3K7	Cutaneous squamous cell carcinoma;Thyroid peroxidase antibody positivity	BACH2	BACH2
module40:6:90926612	40	HALLMARK_IL6_JAK_STAT3_SIGNALING	6:90926612	rs10806425	3.07421e-13	3.3539e-08	RP1-45N11.1	RP1-45N11.1;BACH2;MAP3K7;GJA10	Celiac disease;Addison's disease;Primary central nervous system lymphoma	MAP3K7, BACH2;BACH2	BACH2
module40:6:90944831	40	HALLMARK_IL6_JAK_STAT3_SIGNALING	6:90944831	rs17585295	3.44169e-15	3.75482e-10	RP1-45N11.1	RP1-45N11.1;MAP3K7;BACH2;GJA10	Sum eosinophil basophil counts;Neutrophil percentage of granulocytes	BACH2	BACH2
module40:6:90973159	40	HALLMARK_IL6_JAK_STAT3_SIGNALING	6:90973159	rs1847472	1.33227e-15	1.45348e-10	RP1-45N11.1	RP1-45N11.1;MAP3K7;BACH2;GJA10	Chronic inflammatory diseases (ankylosing spondylitis, Crohn's disease, psoriasis, primary sclerosing cholangitis, ulcerative colitis) (pleiotropy);Crohn's disease;Inflammatory bowel disease	BACH2;intergenic;NR	BACH2
module40:6:90976768	40	HALLMARK_IL6_JAK_STAT3_SIGNALING	6:90976768	rs72928038	2.58309e-10	2.8181e-05	RP1-45N11.1	RP1-45N11.1;MAP3K7;BACH2;GJA10	Vitiligo;Non-melanoma skin cancer;Rheumatoid arthritis;Multiple sclerosis;Keratinocyte cancer (MTAG);Squamous cell carcinoma;Chronic inflammatory diseases (ankylosing spondylitis, Crohn's disease, psoriasis, primary sclerosing cholangitis, ulcerative colitis) (pleiotropy);Celiac disease and Rheumatoid arthritis;Type 1 diabetes;Mosquito bite size;Lymphocyte counts;Graves' disease;Autoimmune thyroi…	BACH2;NR;	BACH2
module40:6:90996769	40	HALLMARK_IL6_JAK_STAT3_SIGNALING	6:90996769	rs12212193	2.3232e-10	2.53456e-05	RP1-45N11.1	RP1-45N11.1;MAP3K7;BACH2;GJA10	Atopic asthma;Multiple sclerosis	NR;BACH2	BACH2
module40:6:91030441	40	HALLMARK_IL6_JAK_STAT3_SIGNALING	6:91030441	rs56258221	6.09179e-08	0.00664602	RP1-45N11.1	RP1-45N11.1;MAP3K7;BACH2;GJA10	Primary sclerosing cholangitis	BACH2	MIR4464 - NA
module40:6:97065212	40	HALLMARK_IL6_JAK_STAT3_SIGNALING	6:97065212	rs11759769	1.6039e-07	0.0174982	FHL5	FHL5;UFL1;GPR63;NDUFAF4;KLHL32	Migraine - clinic-based;Migraine without aura;Migraine;Systolic blood pressure;Pulse pressure	FHL5;	FHL5
module40:6:108885623	40	HALLMARK_IL6_JAK_STAT3_SIGNALING	6:108885623	rs1536057	6.10352e-07	0.0665882	FOXO3	FOXO3;LINC00222;LACE1;ARMC2;RP1-128O3.4;SNX3;NR2E1;SESN1;OSTM1-AS1	Platelet distribution width	FOXO3	FOXO3
module40:6:109590004	40	HALLMARK_IL6_JAK_STAT3_SIGNALING	6:109590004	rs9487023	1.6138e-11	1.76062e-06	CD164	CD164;PPIL6;SMPD2;CEP57L1;MICAL1;ZBTB24;AK9;SESN1;ARMC2;FIG4	Mosaic loss of chromosome Y (Y chromosome dosage);Red cell distribution width;Mean corpuscular volume;Mean corpuscular hemoglobin concentration;Red blood cell count;Mean corpuscular hemoglobin;High light scatter reticulocyte percentage of red cells;Neutrophil percentage of white cells;Lymphocyte percentage of white cells;White blood cell count	C6orf183;LOC100996634;NR;	CCDC162P
module40:6:109608497	40	HALLMARK_IL6_JAK_STAT3_SIGNALING	6:109608497	rs9386791	1.24989e-09	0.00013636	CD164	CD164;PPIL6;SMPD2;MICAL1;ZBTB24;CEP57L1;AK9;SESN1;FIG4;ARMC2	Red blood cell traits	CD164	CCDC162P
module40:6:109616420	40	HALLMARK_IL6_JAK_STAT3_SIGNALING	6:109616420	rs9374080	1.35506e-10	1.47835e-05	CD164	CD164;PPIL6;SMPD2;MICAL1;ZBTB24;AK9;CEP57L1;SESN1;FIG4;ARMC2	Mean corpuscular volume	CD164	CCDC162P
module40:6:109626965	40	HALLMARK_IL6_JAK_STAT3_SIGNALING	6:109626965	rs1008084	1.18729e-09	0.000129531	CD164	CD164;PPIL6;SMPD2;MICAL1;ZBTB24;AK9;CEP57L1;SESN1;FIG4;ARMC2	Red blood cell traits;Mean corpuscular hemoglobin;DNA methylation GrimAge acceleration	CCDC162P;NR	CCDC162P
module40:6:117210052	40	HALLMARK_IL6_JAK_STAT3_SIGNALING	6:117210052	rs339331	4.79871e-09	0.000523529	RFX6	RFX6;GPRC6A;FAM162B;KPNA5;ZUFSP;RSPH4A;RWDD1;FAM26D;VGLL2;FAM26E;TRAPPC3L;ROS1;FAM26F;GOPC;RP1-93H18.7	Prostate cancer	RFX6;GPRC6A, RFX6;;NR	RFX6
module40:6:117257543	40	HALLMARK_IL6_JAK_STAT3_SIGNALING	6:117257543	rs665401	5.95601e-12	6.49789e-07	RFX6	RFX6;GPRC6A;FAM162B;KPNA5;ZUFSP;RSPH4A;VGLL2;ROS1;RWDD1;GOPC;FAM26D;FAM26E;TRAPPC3L;FAM26F;RP1-93H18.7	Neutrophil percentage of granulocytes	RFX6	RFX6 - NA
module40:6:135411228	40	HALLMARK_IL6_JAK_STAT3_SIGNALING	6:135411228	rs9376090	5.55112e-16	6.05616e-11	MYB	MYB;HBS1L;ALDH8A1;AHI1;RP1-287H17.1;LINC00271;CTA-31J9.2;RP11-557H15.5	Low density lipoprotein cholesterol levels;Red blood cell count;Platelet count;Total cholesterol levels;Mean corpuscular hemoglobin concentration;Hematocrit;Cholesterol, total;Hemoglobin concentration;Mean corpuscular hemoglobin;Mean corpuscular volume;Glycated hemoglobin levels;Hemoglobin;LDL cholesterol	NR;HBS1L, MYB;HBS1L;	HBS1L
module40:6:135418916	40	HALLMARK_IL6_JAK_STAT3_SIGNALING	6:135418916	rs7776054	6.66134e-16	7.26739e-11	MYB	MYB;HBS1L;ALDH8A1;AHI1;RP1-287H17.1;LINC00271;CTA-31J9.2;RP11-557H15.5	Hemoglobin levels;Apolipoprotein B levels;LDL cholesterol levels;Mean corpuscular hemoglobin;Mean corpuscular hemoglobin concentration;Hemoglobin A1c levels;Platelet count;Mean corpuscular volume;Hematocrit;Red blood cell traits;Red blood cell count;Red cell distribution width;Monocyte count;Plateletcrit;Lymphocyte counts;Aspartate aminotransferase levels;White blood cell count;Mean reticulocyte …	intergenic;HBS1L;HBS1L, MYB;MYB;NR;	HBS1L
module40:6:135419018	40	HALLMARK_IL6_JAK_STAT3_SIGNALING	6:135419018	rs9399137	0	0	MYB	MYB;HBS1L;ALDH8A1;AHI1;RP1-287H17.1;LINC00271;CTA-31J9.2;RP11-557H15.5	Mean corpuscular volume;Platelet count;Hemoglobin levels;Hematology traits;Mean corpuscular hemoglobin;F-cell distribution;HbA2 levels;Glycated hemoglobin levels;Hemoglobin concentration;Aspartate aminotransferase levels;Mean corpuscular hemoglobin concentration;Hematocrit	HBS1L, MYB;MYB;intergenic;NR;	HBS1L
module40:6:135423209	40	HALLMARK_IL6_JAK_STAT3_SIGNALING	6:135423209	rs9373124	1.23235e-14	1.34447e-09	MYB	MYB;HBS1L;AHI1;ALDH8A1;LINC00271;RP1-287H17.1;CTA-31J9.2;RP11-557H15.5	White blood cell types;Other erythrocyte phenotypes;Mean corpuscular hemoglobin;Serum albumin levels	HBS1L, MYB	HBS1L
module40:6:135426573	40	HALLMARK_IL6_JAK_STAT3_SIGNALING	6:135426573	rs4895441	8.13793e-14	8.87832e-09	MYB	MYB;HBS1L;AHI1;ALDH8A1;LINC00271;RP1-287H17.1;CTA-31J9.2;RP11-557H15.5	Platelet count;White blood cell count;Mean corpuscular hemoglobin concentration;Mean corpuscular volume;Red blood cell traits;Mitochondrial DNA levels;Red blood cell count;Mitochondrial DNA copy number	HBS1L, MYB;intergenic;NR	HBS1L - MYB
module40:6:135427144	40	HALLMARK_IL6_JAK_STAT3_SIGNALING	6:135427144	rs9376092	1.72085e-14	1.87741e-09	MYB	MYB;HBS1L;AHI1;ALDH8A1;LINC00271;RP1-287H17.1;CTA-31J9.2;RP11-557H15.5	Myeloproliferative neoplasms;Beta thalassemia/hemoglobin E disease	HBS1L, MYB	HBS1L - MYB
module40:6:135427159	40	HALLMARK_IL6_JAK_STAT3_SIGNALING	6:135427159	rs9389269	2.357e-13	2.57144e-08	MYB	MYB;HBS1L;AHI1;ALDH8A1;LINC00271;RP1-287H17.1;CTA-31J9.2;RP11-557H15.5	Red blood cell traits;Fibrosis-4 index in high alcohol intake;Forns index in high alcohol intake;Aspartate aminotransferase platelet ratio index in high alcohol intake	HBS1L;	HBS1L - MYB
module40:6:135427817	40	HALLMARK_IL6_JAK_STAT3_SIGNALING	6:135427817	rs9402686	4.21885e-14	4.60268e-09	MYB	MYB;HBS1L;AHI1;ALDH8A1;LINC00271;RP1-287H17.1;CTA-31J9.2	Hematological parameters;White blood cell count;Mean corpuscular volume;Diastolic blood pressure;Platelet count;Arginine levels;Plateletcrit	HBS1L, MYB;NR;Intergenic;;HBS1L	HBS1L - MYB
module40:6:135432552	40	HALLMARK_IL6_JAK_STAT3_SIGNALING	6:135432552	rs9494145	4.4853e-14	4.89337e-09	MYB	MYB;HBS1L;AHI1;ALDH8A1;LINC00271;RP1-287H17.1;CTA-31J9.2	Platelet count;Red blood cell traits;Fetal hemoglobin levels in sickle cell anemia;Platelet distribution width	HBS1L, MYB;HBS1L, MYB, HMIP;NR	HBS1L - MYB
module40:6:135435501	40	HALLMARK_IL6_JAK_STAT3_SIGNALING	6:135435501	rs9483788	3.10862e-15	3.39145e-10	MYB	MYB;HBS1L;AHI1;ALDH8A1;LINC00271;RP1-287H17.1;CTA-31J9.2	Mean corpuscular hemoglobin;Other erythrocyte phenotypes;Hematocrit;Platelet count	HBS1L;HBS1L, MYB;NR	HBS1L - MYB
module40:6:135452152	40	HALLMARK_IL6_JAK_STAT3_SIGNALING	6:135452152	rs6569992	8.59313e-14	9.37493e-09	MYB	MYB;AHI1;HBS1L;ALDH8A1;LINC00271;RP1-287H17.1;CTA-31J9.2;RP1-38C16.2	Red blood cell traits;Glycated hemoglobin levels	HBS1L, MYB;NR	HBS1L - MYB
module40:6:135669097	40	HALLMARK_IL6_JAK_STAT3_SIGNALING	6:135669097	rs2746427	3.23062e-07	0.0352454	AHI1	AHI1;LINC00271;MYB;RP1-38C16.2;HBS1L;ALDH8A1;RP11-394G3.2	Myeloid white cell count	AHI1	AHI1
module40:6:144385777	40	HALLMARK_IL6_JAK_STAT3_SIGNALING	6:144385777	rs149110519	0	0	SF3B5	SF3B5;STX11;PLAGL1;ZC2HC1B;UTRN;LTV1;RP3-468K18.5	Granulocyte percentage of myeloid white cells;Neutrophil percentage of granulocytes;Monocyte count;Eosinophil percentage of granulocytes;Monocyte percentage of white cells;Neutrophil percentage of white cells;Lymphocyte percentage of white cells	PLAGL1;NR	PLAGL1 - SF3B5
module40:6:147535305	40	HALLMARK_IL6_JAK_STAT3_SIGNALING	6:147535305	rs1221638	1.18534e-08	0.00129319	STXBP5	STXBP5;RP3-337D23.3;RP11-361F15.2;RP11-497D6.5;SAMD5;RP11-497D6.3;RP11-307P5.1	Low vWF levels	STXBP5	STXBP5
module40:6:147680359	40	HALLMARK_IL6_JAK_STAT3_SIGNALING	6:147680359	rs9390459	1.2869e-11	1.40399e-06	RP11-361F15.2	RP11-361F15.2;SAMD5;STXBP5;RP3-337D23.3;RP11-307P5.1;RP11-307P5.2;RP11-497D6.5	vWF levels;Diastolic blood pressure;Hypertension;Mean platelet volume	STXBP5;	STXBP5
module40:6:147703299	40	HALLMARK_IL6_JAK_STAT3_SIGNALING	6:147703299	rs9399599	5.70196e-09	0.000622072	RP11-361F15.2	RP11-361F15.2;SAMD5;STXBP5;RP3-337D23.3;RP11-307P5.1;RP11-307P5.2;RP11-497D6.5	Factor VIII levels;Plasma plasminogen activator levels;Coronary artery disease or factor VIII levels (pleiotropy);Ischemic stroke or tissue plasminogen activator levels (pleiotropy);Fibrinogen levels or tissue plasminogen activator levels (pleiotropy);Coronary artery disease or tissue plasminogen activator levels (pleiotropy);Ischemic stroke or factor VIII levels (pleiotropy)	STXBP5;	STXBP5
module40:6:156938699	40	HALLMARK_IL6_JAK_STAT3_SIGNALING	6:156938699	rs2817441	8.45223e-07	0.0922121	RP11-518I13.1	RP11-518I13.1;RP11-230C9.4;RP11-230C9.2;ARID1B	Monocyte count;Mean platelet volume;Monocyte percentage of white cells	intergenic;;NR	SNORD28B - H3P28
module40:6:160681393	40	HALLMARK_IL6_JAK_STAT3_SIGNALING	6:160681393	rs3127573	8.9594e-09	0.000977452	RP1-276N6.2	RP1-276N6.2;SLC22A3;SLC22A2;SLC22A1;RP11-288H12.4;LPA;IGF2R;MAS1;RP1-249F5.3;RP1-81D8.3;PLG;PNLDC1;MRPL18;TCP1	Creatinine levels;Apolipoprotein B levels;Total cholesterol levels;Estimated glomerular filtration rate;Low density lipoprotein cholesterol levels;Insulin-like growth factor 1 levels;Lipoprotein (a) levels	SLC22A2;NR	SLC22A2
module40:6:163033350	40	HALLMARK_IL6_JAK_STAT3_SIGNALING	6:163033350	rs13191362	2.03779e-07	0.0222318	PACRG	PACRG	Body mass index;Body mass index in physically active individuals;Body mass index (joint analysis main effects and physical activity interaction);BMI (adjusted for smoking behaviour);Body mass index (joint analysis main effects and smoking interaction);BMI in non-smokers	;PARK2;NR	PRKN
module40:7:8018180	40	HALLMARK_IL6_JAK_STAT3_SIGNALING	7:8018180	rs7804306	8.28615e-08	0.00904002	GLCCI1	GLCCI1;ICA1;AC007161.5;RP4-594A5.1;RPA3-AS1;RPA3;RP5-1007H16.1;MIOS;RP5-1159O4.1;RP5-1159O4.2;NXPH1	Sum eosinophil basophil counts;Sum neutrophil eosinophil counts;Granulocyte count	GLCCI1, RPA3-AS1	GLCCI1
module40:7:28162674	40	HALLMARK_IL6_JAK_STAT3_SIGNALING	7:28162674	rs12531540	7.28451e-12	7.94725e-07	CREB5	CREB5;JAZF1;TAX1BP1	Systemic lupus erythematosus	JAZF1	JAZF1
module40:7:28167391	40	HALLMARK_IL6_JAK_STAT3_SIGNALING	7:28167391	rs10254284	1.73039e-12	1.88782e-07	CREB5	CREB5;JAZF1;TAX1BP1	Systemic lupus erythematosus;Lymphocyte percentage of white cells	JAZF1	JAZF1
module40:7:28172739	40	HALLMARK_IL6_JAK_STAT3_SIGNALING	7:28172739	rs917116	2.56448e-11	2.7978e-06	CREB5	CREB5;JAZF1;TAX1BP1	Multiple sclerosis;CD45RA on naive CD4+ T cell;Liver enzyme levels (alanine transaminase)	JAZF1;;JAZF1-AS1	JAZF1
module40:7:28174986	40	HALLMARK_IL6_JAK_STAT3_SIGNALING	7:28174986	rs67250450	1.71052e-12	1.86614e-07	CREB5	CREB5;JAZF1;TAX1BP1	Rheumatoid arthritis	JAZF1	JAZF1
module40:7:28178262	40	HALLMARK_IL6_JAK_STAT3_SIGNALING	7:28178262	rs4722762	2.30038e-13	2.50967e-08	CREB5	CREB5;JAZF1;TAX1BP1	Lymphocyte counts	JAZF1	JAZF1
module40:7:28185891	40	HALLMARK_IL6_JAK_STAT3_SIGNALING	7:28185891	rs849142	6.87854e-07	0.0750435	CREB5	CREB5;JAZF1;TAX1BP1	Systemic lupus erythematosus;Eye color	JAZF1	JAZF1
module40:7:28189411	40	HALLMARK_IL6_JAK_STAT3_SIGNALING	7:28189411	rs1635852	3.54618e-07	0.0386881	CREB5	CREB5;JAZF1;TAX1BP1	Type 2 diabetes;Youthful appearance (self-reported);C-reactive protein levels;Height;Systemic lupus erythematosus and Systemic sclerosis;Fasting glucose;Nonalcoholic fatty liver disease (imputed);Free cholesterol to total lipids ratio in large HDL;Cholesteryl ester levels in very small VLDL	JAZF1;NR;	JAZF1
module40:7:28196222	40	HALLMARK_IL6_JAK_STAT3_SIGNALING	7:28196222	rs849134	2.08996e-08	0.00228011	CREB5	CREB5;JAZF1;TAX1BP1	Type 2 diabetes;Waist-to-hip ratio adjusted for BMI;Waist-hip index	JAZF1;	JAZF1
module40:7:28196413	40	HALLMARK_IL6_JAK_STAT3_SIGNALING	7:28196413	rs849135	4.24767e-08	0.00463413	CREB5	CREB5;JAZF1;TAX1BP1	Type 2 diabetes;Monocyte count;Psoriasis or type 2 diabetes (trans-disease meta-analysis)	JAZF1;NR	JAZF1
module40:7:28277107	40	HALLMARK_IL6_JAK_STAT3_SIGNALING	7:28277107	rs2158799	0	0	CREB5	CREB5;JAZF1;TAX1BP1	Eosinophil percentage of white cells;Basophil count;Granulocyte percentage of myeloid white cells;Sum basophil neutrophil counts;Neutrophil percentage of granulocytes;Myeloid white cell count;Eosinophil percentage of granulocytes;Granulocyte count;White blood cell count;Sum neutrophil eosinophil counts;Neutrophil count;Neutrophil percentage of white cells;Lymphocyte percentage of white cells	JAZF1-AS1	JAZF1-AS1
module40:7:28724374	40	HALLMARK_IL6_JAK_STAT3_SIGNALING	7:28724374	rs56388170	0	0	AC005013.5	AC005013.5;CPVL;CREB5;CHN2	Basophil count;Granulocyte percentage of myeloid white cells;Sum basophil neutrophil counts;Neutrophil percentage of granulocytes;White blood cell count (basophil);Myeloid white cell count;Eosinophil percentage of granulocytes;Granulocyte count;Monocyte percentage of white cells;White blood cell count;Sum neutrophil eosinophil counts;Neutrophil count;Neutrophil percentage of white cells;Lymphocyt…	NR;CREB5;	CREB5
module40:7:50258313	40	HALLMARK_IL6_JAK_STAT3_SIGNALING	7:50258313	rs1870028	1.90958e-14	2.08332e-09	AC020743.3	AC020743.3;AC020743.4;IKZF1;C7orf72;FIGNL1;DDC;ZPBP;GRB10;VWC2	Monocyte percentage of white cells	intergenic	SPATA48 - IKZF1
module40:7:50269672	40	HALLMARK_IL6_JAK_STAT3_SIGNALING	7:50269672	rs1456893	0	0	AC020743.3	AC020743.3;AC020743.4;IKZF1;C7orf72;FIGNL1;DDC;ZPBP;GRB10;VWC2	Crohn's disease	intergenic	SPATA48 - IKZF1
module40:7:50304461	40	HALLMARK_IL6_JAK_STAT3_SIGNALING	7:50304461	rs1456896	0	0	AC020743.4	AC020743.4;IKZF1;AC020743.3;C7orf72;FIGNL1;DDC;GRB10;ZPBP;VWC2	Crohn's disease;Inflammatory bowel disease;White blood cell count;Neutrophil count	ZPBP, IKZF1, FIGNL1;ZPBP, IKZF1;NR;C7orf72, ZPBP;	SPATA48 - IKZF1
module40:7:50305863	40	HALLMARK_IL6_JAK_STAT3_SIGNALING	7:50305863	rs4917014	0	0	AC020743.4	AC020743.4;IKZF1;AC020743.3;C7orf72;FIGNL1;DDC;GRB10;ZPBP;VWC2	Systemic lupus erythematosus;HDL cholesterol;Cold medicine-related Stevens-Johnson syndrome/toxic epidermal necrolysis (SJS/TEN) with severe mucosal involvement;High density lipoprotein cholesterol levels;HDL cholesterol levels;Apolipoprotein A1 levels;Serum total protein level;Non-albumin protein levels	IKZF1;NR;C7orf72, IKZF1	SPATA48 - IKZF1
module40:7:50307334	40	HALLMARK_IL6_JAK_STAT3_SIGNALING	7:50307334	rs4385425	0	0	AC020743.4	AC020743.4;IKZF1;AC020743.3;C7orf72;FIGNL1;DDC;GRB10;ZPBP;VWC2	Granulocyte percentage of myeloid white cells;Monocyte count;Monocyte percentage of white cells;High light scatter reticulocyte percentage of red cells;High light scatter reticulocyte count;Lymphocyte-to-monocyte ratio;Reticulocyte count;Reticulocyte fraction of red cells	intergenic;;NR	SPATA48 - IKZF1
module40:7:50324652	40	HALLMARK_IL6_JAK_STAT3_SIGNALING	7:50324652	rs4917131	3.35287e-14	3.65792e-09	AC020743.4	AC020743.4;IKZF1;AC020743.3;FIGNL1;C7orf72;DDC;GRB10;ZPBP	Granulocyte percentage of myeloid white cells;Monocyte percentage of white cells;Monocyte count	intergenic;	NA - IKZF1
module40:7:50335232	40	HALLMARK_IL6_JAK_STAT3_SIGNALING	7:50335232	rs4917017	0	0	IKZF1	IKZF1;AC020743.4;AC020743.3;FIGNL1;DDC;C7orf72;GRB10;ZPBP	IgG glycosylation;Mean platelet volume	NR	NA - IKZF1
module40:7:50350267	40	HALLMARK_IL6_JAK_STAT3_SIGNALING	7:50350267	rs6583437	0	0	IKZF1	IKZF1;AC020743.4;AC020743.3;FIGNL1;DDC;C7orf72;GRB10;ZPBP	IgG glycosylation	NR	IKZF1
module40:7:50355207	40	HALLMARK_IL6_JAK_STAT3_SIGNALING	7:50355207	rs6421315	3.9968e-15	4.36043e-10	IKZF1	IKZF1;AC020743.4;AC020743.3;FIGNL1;DDC;C7orf72;GRB10;ZPBP	N-glycan levels;IgG glycosylation;IgG galactosylation phenotypes (multivariate analysis);IgG monogalactosylation phenotypes (multivariate analysis);IgG sialylation phenotypes (multivariate analysis);IgG disialylation phenotypes (multivariate analysis);IgG digalactosylation phenotypes (multivariate analysis);IgG bisecting N-acetyl glucosamine phenotypes (multivariate analysis);IgG N-glycosylation …	IKZF1	IKZF1
module40:7:50370254	40	HALLMARK_IL6_JAK_STAT3_SIGNALING	7:50370254	rs149007767	0	0	IKZF1	IKZF1;AC020743.4;AC020743.3;FIGNL1;DDC;C7orf72;GRB10;ZPBP	Basophil count;Granulocyte percentage of myeloid white cells;Monocyte count;Monocyte percentage of white cells;Neutrophil percentage of white cells;Lymphocyte percentage of white cells;Neutrophil count	NR;IKZF1	IKZF1
module40:7:50427982	40	HALLMARK_IL6_JAK_STAT3_SIGNALING	7:50427982	rs6592965	2.9976e-15	3.27032e-10	FIGNL1	FIGNL1;IKZF1;DDC;AC020743.4;AC020743.3;GRB10;C7orf72;AC004920.3	Mean corpuscular volume;Red blood cell count;Mean corpuscular hemoglobin;Immature fraction of reticulocytes;Platelet count;Mean spheric corpuscular volume;Mean reticulocyte volume;Plateletcrit;Reticulocyte count;Pyruvate levels	IKZF1;NR;	IKZF1
module40:7:50428428	40	HALLMARK_IL6_JAK_STAT3_SIGNALING	7:50428428	rs12718597	4.10783e-14	4.48156e-09	FIGNL1	FIGNL1;IKZF1;DDC;AC020743.4;AC020743.3;GRB10;C7orf72;AC004920.3	Mean corpuscular volume	IKZF1	IKZF1
module40:7:50428445	40	HALLMARK_IL6_JAK_STAT3_SIGNALING	7:50428445	rs12718598	3.58824e-12	3.9147e-07	FIGNL1	FIGNL1;IKZF1;DDC;AC020743.4;AC020743.3;GRB10;C7orf72;AC004920.3	Mean corpuscular hemoglobin;Mean corpuscular volume;Red blood cell count;Red blood cell traits;Iron status biomarkers (iron levels)	;IKZF1	IKZF1
module40:7:50436731	40	HALLMARK_IL6_JAK_STAT3_SIGNALING	7:50436731	rs78697948	0	0	FIGNL1	FIGNL1;DDC;IKZF1;AC020743.4;AC020743.3;GRB10;C7orf72;AC004920.3	Granulocyte percentage of myeloid white cells;Monocyte count;Monocyte percentage of white cells;Lymphocyte-to-monocyte ratio	IKZF1;	IKZF1
module40:7:50436948	40	HALLMARK_IL6_JAK_STAT3_SIGNALING	7:50436948	rs12718731	5.34994e-12	5.83668e-07	FIGNL1	FIGNL1;DDC;IKZF1;AC020743.4;AC020743.3;GRB10;C7orf72;AC004920.3	Granulocyte percentage of myeloid white cells;Monocyte percentage of white cells;Monocyte count	IKZF1	IKZF1
module40:7:50610379	40	HALLMARK_IL6_JAK_STAT3_SIGNALING	7:50610379	rs7809234	7.22862e-09	0.000788628	GRB10	GRB10;DDC;FIGNL1;IKZF1;AC020743.4;AC004920.3;AC020743.3;COBL;C7orf72	Blood metabolite ratios	DDC	DDC, DDC-AS1
module40:7:69409378	40	HALLMARK_IL6_JAK_STAT3_SIGNALING	7:69409378	rs7785360	8.38154e-09	0.00091441	AUTS2	AUTS2;RP5-942I16.1	Response to serotonin reuptake inhibitors in non-psychotic unipolar depression	AUTS2	AUTS2
module40:7:75442730	40	HALLMARK_IL6_JAK_STAT3_SIGNALING	7:75442730	rs2302006	4.88995e-07	0.0533484	CCL24	CCL24;RHBDD2;CCL26;POR;STYXL1;MDH2;HIP1;SRRM3;POM121C;TRIM73;AC006014.1;HSPB1	Eosinophil percentage of white cells;Sum eosinophil basophil counts;Eosinophil percentage of granulocytes;Eosinophil counts	CCL24	CCL24
module40:7:75460567	40	HALLMARK_IL6_JAK_STAT3_SIGNALING	7:75460567	rs740311	5.66414e-08	0.00617947	RHBDD2	RHBDD2;CCL24;CCL26;POR;STYXL1;MDH2;HIP1;SRRM3;POM121C;TRIM73;AC006014.1;HSPB1;YWHAG	Neutrophil percentage of granulocytes	AC005102.1	CCL24 - RHBDD2
module40:7:92236829	40	HALLMARK_IL6_JAK_STAT3_SIGNALING	7:92236829	rs4272	7.52571e-08	0.0082104	CDK6	CDK6;FAM133B;RBM48;PEX1;ERVW-1;GATAD1;ANKIB1;KRIT1;SAMD9;LRRD1;CYP51A1	Rheumatoid arthritis;Granulocyte percentage of myeloid white cells;Eosinophil counts;Waist circumference adjusted for body mass index	CDK6	CDK6
module40:7:92244422	40	HALLMARK_IL6_JAK_STAT3_SIGNALING	7:92244422	rs42039	1.38855e-10	1.51489e-05	CDK6	CDK6;FAM133B;RBM48;PEX1;ERVW-1;GATAD1;ANKIB1;KRIT1;SAMD9	Stroke;Ischemic stroke;Height;Hip circumference adjusted for BMI;Platelet count;Appendicular lean mass;Neutrophil count;Plateletcrit	CDK6;NR;	CDK6
module40:7:92248076	40	HALLMARK_IL6_JAK_STAT3_SIGNALING	7:92248076	rs42235	1.71652e-08	0.00187269	CDK6	CDK6;FAM133B;RBM48;PEX1;ERVW-1;GATAD1;ANKIB1;KRIT1;SAMD9	Heel bone mineral density;Height;Hip circumference adjusted for BMI;Pulse pressure	CDK6;	CDK6
module40:7:92408370	40	HALLMARK_IL6_JAK_STAT3_SIGNALING	7:92408370	rs445	3.20038e-07	0.0349156	CDK6	CDK6;FAM133B;RBM48;PEX1;ERVW-1;SAMD9;GATAD1;SAMD9L;HEPACAM2;CCDC132	Height;White blood cell count;Monocyte count;Neutrophil count;Eosinophil counts;White blood cell types;Basophil count;Sum eosinophil basophil counts;Sum basophil neutrophil counts;White blood cell count (basophil);White blood cell count (neutrophil);Myeloid white cell count;Granulocyte count;Sum neutrophil eosinophil counts;Neutrophil percentage of white cells;Lymphocyte percentage of white cells…	CDK6;NR;	CDK6
module40:7:99991548	40	HALLMARK_IL6_JAK_STAT3_SIGNALING	7:99991548	rs7803454	2.12549e-07	0.0231886	ZCWPW1	ZCWPW1;PILRA;MEPCE;PPP1R35;PILRB;C7orf61;TSC22D4;SPDYE3;NYAP1;RP11-44M6.1;AGFG2;PVRIG;LRCH4;SAP25;FBXO24;GATS;PCOLCE;STAG3;MOSPD3;GPC2;TFR2;GAL3ST4;C7orf43;LAMTOR4;ACTL6B;MBLAC1;CNPY4;GNB2;GIGYF1;TAF6;AP4M1;MCM7;COPS6;POP7;EPO;ZNF3;ZSCAN21;ZKSCAN1;EPHB4;AZGP1;SLC12A9;GJC3;TRIP6;SRRT;UFSP1;ACHE	Advanced age-related macular degeneration	PILRB, PILRA	PILRA
module40:7:100002772	40	HALLMARK_IL6_JAK_STAT3_SIGNALING	7:100002772	rs76913697	3.53775e-07	0.0385962	ZCWPW1	ZCWPW1;MEPCE;PPP1R35;PILRA;C7orf61;TSC22D4;PILRB;NYAP1;SPDYE3;RP11-44M6.1;AGFG2;LRCH4;SAP25;FBXO24;PVRIG;PCOLCE;GATS;MOSPD3;TFR2;STAG3;GPC2;ACTL6B;GAL3ST4;C7orf43;LAMTOR4;GNB2;GIGYF1;MBLAC1;CNPY4;TAF6;POP7;AP4M1;MCM7;EPO;COPS6;ZNF3;ZSCAN21;ZKSCAN1;EPHB4;SLC12A9;AZGP1;TRIP6;SRRT;GJC3;UFSP1;ACHE	Platelet distribution width	ZCWPW1	ZCWPW1
module40:7:123317140	40	HALLMARK_IL6_JAK_STAT3_SIGNALING	7:123317140	rs1506636	3.99177e-07	0.0435494	WASL	WASL;LMOD2;ASB15;NDUFA5;HYAL4;IQUB;SPAM1;TMEM229A	Platelet count;Plateletcrit	WASL	LMOD2 - WASL
module40:8:8853270	40	HALLMARK_IL6_JAK_STAT3_SIGNALING	8:8853270	rs1964356	2.49514e-07	0.0272215	ERI1	ERI1;PPP1R3B;RP11-10A14.4;RP11-10A14.6;RP11-10A14.5;MFHAS1;RP11-115J16.1;RP11-10A14.7;RP11-211C9.1;CLDN23;RP11-115J16.3;RP11-115J16.2;CTD-3023L14.2;CTD-3023L14.1;CTD-3023L14.3	Mean corpuscular volume	intergenic	RPL10P19 - ERI1
module40:8:41630447	40	HALLMARK_IL6_JAK_STAT3_SIGNALING	8:41630447	rs4737010	3.66288e-07	0.0399613	RP11-930P14.2	RP11-930P14.2;ANK1;NKX6-3;KAT6A;AGPAT6;GINS4;GOLGA7;RP11-15G16.1;RP11-589C21.6;AP3M2;PLAT;IKBKB	Red cell distribution width;Mean corpuscular volume;Mean corpuscular hemoglobin concentration;Reticulocyte count;Lymphocyte counts;Immature fraction of reticulocytes;High light scatter reticulocyte count;Reticulocyte fraction of red cells;High light scatter reticulocyte percentage of red cells;Monocyte count;Spleen iron concentration;Red blood cell count;Glycated hemoglobin levels;Mean reticulocy…	NKX6-3;ANK1;NR;	ANK1
module40:8:55421614	40	HALLMARK_IL6_JAK_STAT3_SIGNALING	8:55421614	rs10102164	9.24647e-10	0.000100877	RP11-53M11.3	RP11-53M11.3;SOX17;RP1;MRPL15;LYPLA1;RP11-30L15.6	LDL cholesterol levels;Factor VIII levels;Low density lipoprotein cholesterol levels;Total cholesterol levels;Cholesterol, total;LDL cholesterol;Alanine aminotransferase levels;Apolipoprotein B levels;Aspartate aminotransferase to alanine aminotransferase ratio;Gamma glutamyl transferase levels;Neutrophil count	;SOX17, RP1;NR;SOX17	TRMT112P7 - RP1
module40:8:55422440	40	HALLMARK_IL6_JAK_STAT3_SIGNALING	8:55422440	rs10104003	1.18766e-10	1.29571e-05	RP11-53M11.3	RP11-53M11.3;SOX17;RP1;MRPL15;LYPLA1;RP11-30L15.6	LDL cholesterol x physical activity interaction (2df test);Myeloid white cell count;Liver enzyme levels (gamma-glutamyl transferase)	NR;intergenic;SOX17	RP1
module40:8:55437524	40	HALLMARK_IL6_JAK_STAT3_SIGNALING	8:55437524	rs9298506	1.31244e-09	0.000143184	RP11-53M11.3	RP11-53M11.3;SOX17;RP1;MRPL15;LYPLA1;RP11-30L15.6	Apolipoprotein B levels;LDL cholesterol levels;Low density lipoprotein cholesterol levels;Intracranial aneurysm;Coronary artery disease	SOX17;RP1	RP1
module40:8:61636887	40	HALLMARK_IL6_JAK_STAT3_SIGNALING	8:61636887	rs35914442	0	0	CHD7	CHD7;RP11-91I20.1;RP11-91I20.2;RP11-91I20.3;AC022182.1;RAB2A;AC022182.3;CLVS1;RP11-163N6.2	Eosinophil percentage of white cells;Sum eosinophil basophil counts;Eosinophil counts	CHD7	CHD7
module40:8:61650831	40	HALLMARK_IL6_JAK_STAT3_SIGNALING	8:61650831	rs7846314	0	0	CHD7	CHD7;RP11-91I20.1;RP11-91I20.2;RP11-91I20.3;AC022182.1;RAB2A;AC022182.3;CLVS1;RP11-163N6.2	Eosinophil counts;Eosinophil percentage of white cells;Granulocyte percentage of myeloid white cells;Sum basophil neutrophil counts;Neutrophil percentage of granulocytes;Myeloid white cell count;Granulocyte count;Monocyte percentage of white cells;White blood cell count;Sum neutrophil eosinophil counts;Neutrophil count;Basophil percentage of white cells;Lysoalkylphosphatidylcholine (O-24:1) levels	NR;CHD7;	CHD7
module40:8:61679038	40	HALLMARK_IL6_JAK_STAT3_SIGNALING	8:61679038	rs13277976	7.67096e-09	0.000836887	CHD7	CHD7;RP11-91I20.1;RP11-91I20.2;RP11-91I20.3;AC022182.1;AC022182.3;RAB2A;CLVS1;RP11-163N6.2	Eosinophil counts	CHD7	CHD7
module40:8:78148191	40	HALLMARK_IL6_JAK_STAT3_SIGNALING	8:78148191	rs4735677	7.71707e-07	0.0841917	RP11-38H17.1	RP11-38H17.1;PEX2;RP11-48D4.2	Height	PXMP3;NR	HIGD1AP18 - PKIA-AS1
module40:8:78160179	40	HALLMARK_IL6_JAK_STAT3_SIGNALING	8:78160179	rs7846385	6.11108e-07	0.0666706	RP11-38H17.1	RP11-38H17.1;PEX2;RP11-48D4.2	Height;Menarche (age at onset)	ZFHX4, PXMP3;NR;	HIGD1AP18 - PKIA-AS1
module40:8:79575804	40	HALLMARK_IL6_JAK_STAT3_SIGNALING	8:79575804	rs1021156	2.25929e-09	0.000246484	ZC2HC1A	ZC2HC1A;IL7;PKIA;RP11-79H23.3;RP11-594N15.2	Multiple sclerosis	ZC2HC1A	PKIA - ZC2HC1A
module40:8:79657263	40	HALLMARK_IL6_JAK_STAT3_SIGNALING	8:79657263	rs2919917	5.75592e-11	6.27959e-06	IL7	IL7;ZC2HC1A;RP11-79H23.3;PKIA;RP11-594N15.2	Lymphocyte counts;Lymphocyte percentage of white cells	IL7	IL7
module40:8:117848307	40	HALLMARK_IL6_JAK_STAT3_SIGNALING	8:117848307	rs76316943	5.94183e-07	0.0648242	RAD21	RAD21;UTP23;AARD;SLC30A8;EIF3H;RP11-536K17.1	Colorectal cancer	EIF3H	UTP23
module40:8:126523523	40	HALLMARK_IL6_JAK_STAT3_SIGNALING	8:126523523	rs4360309	4.99389e-08	0.00544823	RP11-136O12.2	RP11-136O12.2;TRIB1;RP11-697B24.1;LINC00861;NSMCE2;KIAA0196;RP11-622O11.4	LDL cholesterol levels x short total sleep time interaction (2df test);Triglycerides;Total cholesterol levels;Low density lipoprotein cholesterol levels;Basophil percentage of granulocytes;Basophil percentage of white cells	AC091114.1;NR;LINC00861, TRIB1;RP11-136O12.2	TRIB1 - NA
module40:8:130491752	40	HALLMARK_IL6_JAK_STAT3_SIGNALING	8:130491752	rs891835	6.66134e-16	7.26739e-11	RP11-26E5.1	RP11-26E5.1;CCDC26;RP11-419K12.1;LINC00977;GSDMC;FAM49B;RP11-473O4.4;RP11-473O4.3	Glioma	CCDC26	CCDC26
module40:8:130572110	40	HALLMARK_IL6_JAK_STAT3_SIGNALING	8:130572110	rs10956483	0	0	RP11-419K12.1	RP11-419K12.1;RP11-26E5.1;GSDMC;CCDC26;FAM49B;RP11-473O4.4;LINC00977;RP11-473O4.3;ASAP1	White blood cell types	MLZE	CCDC26
module40:8:130597585	40	HALLMARK_IL6_JAK_STAT3_SIGNALING	8:130597585	rs2163950	2.92341e-09	0.000318938	RP11-419K12.1	RP11-419K12.1;GSDMC;RP11-26E5.1;CCDC26;FAM49B;RP11-473O4.4;RP11-473O4.3;LINC00977;ASAP1	White blood cell count;Monocyte count;Lymphocyte-to-monocyte ratio	intergenic;	CCDC26
module40:8:130602928	40	HALLMARK_IL6_JAK_STAT3_SIGNALING	8:130602928	rs77959102	0	0	RP11-419K12.1	RP11-419K12.1;GSDMC;RP11-26E5.1;CCDC26;FAM49B;RP11-473O4.4;RP11-473O4.3;LINC00977;ASAP1	Eosinophil percentage of white cells;Eosinophil percentage of granulocytes	CCDC26	CCDC26
module40:8:130607775	40	HALLMARK_IL6_JAK_STAT3_SIGNALING	8:130607775	rs16904123	0	0	RP11-419K12.1	RP11-419K12.1;GSDMC;RP11-26E5.1;CCDC26;FAM49B;RP11-473O4.4;RP11-473O4.3;LINC00977;ASAP1	Neutrophil percentage of granulocytes;Neutrophil percentage of white cells	CCDC26	CCDC26
module40:8:130613614	40	HALLMARK_IL6_JAK_STAT3_SIGNALING	8:130613614	rs10098310	0	0	RP11-419K12.1	RP11-419K12.1;GSDMC;RP11-26E5.1;FAM49B;CCDC26;RP11-473O4.4;RP11-473O4.3;LINC00977;ASAP1	White blood cell count	MLZE, FAM49B	CCDC26
module40:8:130624105	40	HALLMARK_IL6_JAK_STAT3_SIGNALING	8:130624105	rs1991866	0	0	RP11-419K12.1	RP11-419K12.1;GSDMC;RP11-26E5.1;FAM49B;CCDC26;RP11-473O4.4;RP11-473O4.3;LINC00977;ASAP1	Monocyte-lymphocyte ratio;Inflammatory bowel disease;Monocyte count;White blood cell count (monocyte);Ulcerative colitis;Red blood cell count;Mean spheric corpuscular volume;Mean corpuscular volume;CD34 on Hematopoietic Stem Cell	intergenic;NR;Intergenic;CCDC26;	CCDC26
module40:8:130624816	40	HALLMARK_IL6_JAK_STAT3_SIGNALING	8:130624816	rs1982094	3.69038e-13	4.02613e-08	RP11-419K12.1	RP11-419K12.1;GSDMC;RP11-26E5.1;FAM49B;CCDC26;RP11-473O4.4;RP11-473O4.3;LINC00977;ASAP1	Sum basophil neutrophil counts;Granulocyte count;Neutrophil count;White blood cell count;Sum neutrophil eosinophil counts	CCDC26	CCDC26
module40:8:130626164	40	HALLMARK_IL6_JAK_STAT3_SIGNALING	8:130626164	rs10100356	0	0	RP11-419K12.1	RP11-419K12.1;GSDMC;RP11-26E5.1;FAM49B;CCDC26;RP11-473O4.4;RP11-473O4.3;LINC00977;ASAP1	White blood cell count (basophil);Basophil percentage of granulocytes;Basophil percentage of white cells;Academic attainment (science);Basophil count	CCDC26;NR	CCDC26
module40:8:130685457	40	HALLMARK_IL6_JAK_STAT3_SIGNALING	8:130685457	rs4295627	8.32667e-15	9.08423e-10	RP11-419K12.1	RP11-419K12.1;GSDMC;FAM49B;RP11-473O4.4;RP11-26E5.1;RP11-473O4.3;CCDC26;ASAP1;LINC00977	Glioma	CCDC26	CCDC26
module40:8:142337790	40	HALLMARK_IL6_JAK_STAT3_SIGNALING	8:142337790	rs6986779	0	0	GPR20	GPR20;RP11-10J21.5;PTP4A3;RP11-10J21.3;SLC45A4;AC138647.1;DENND3;RP11-128L5.1	Sum basophil neutrophil counts;Myeloid white cell count;Granulocyte count;Neutrophil count;Sum neutrophil eosinophil counts	RP11-10J21.6	SLC45A4 - LINC01300
module40:8:143470843	40	HALLMARK_IL6_JAK_STAT3_SIGNALING	8:143470843	rs147368169	1.82135e-08	0.00198705	BAI1	BAI1;TSNARE1;ARC;PSCA;RP11-953B20.1;LY6K;THEM6;SLURP1;LYPD2;LYNX1;LY6D;GML;CYP11B1	Cognitive decline rate in late mild cognitive impairment	TSNARE1	TSNARE1
module40:8:144993377	40	HALLMARK_IL6_JAK_STAT3_SIGNALING	8:144993377	rs6992333	7.07217e-11	7.71559e-06	PLEC	PLEC;EPPK1;PARP10;GRINA;NRBP2;SPATC1;PUF60;OPLAH;SCRIB;EXOSC4;GPAA1;RP11-429J17.7;CYC1;SHARPIN;MAF1;KIAA1875;FAM83H-AS1;FAM83H;MAPK15;FAM203A;CCDC166;MROH1;ZNF707;ZNF623;TSTA3;PYCRL;RP11-661A12.14;TIGD5;KM-PA-2;SCXB;EEF1D;NAPRT1;MROH6;GSDMD;FAM203B;ZC3H3;MAFA;BOP1;SCXA	Platelet count;Whole brain free water diffusion (multivariate analysis);Bipolar disorder	;PLEC	PLEC
module40:8:145021167	40	HALLMARK_IL6_JAK_STAT3_SIGNALING	8:145021167	rs7464572	4.32269e-09	0.000471596	PARP10	PARP10;PLEC;GRINA;SPATC1;EPPK1;OPLAH;NRBP2;EXOSC4;GPAA1;PUF60;CYC1;SHARPIN;MAF1;KIAA1875;SCRIB;FAM203A;RP11-429J17.7;MROH1;FAM83H-AS1;FAM83H;MAPK15;CCDC166;ZNF707;KM-PA-2;SCXB;ZNF623;TSTA3;PYCRL;RP11-661A12.14;TIGD5;EEF1D;NAPRT1;MROH6;GSDMD;FAM203B;BOP1;SCXA;HSF1	Fibrinogen;Fibrinogen levels	PLEC1;PLEC	PLEC
module40:8:145034852	40	HALLMARK_IL6_JAK_STAT3_SIGNALING	8:145034852	rs11780978	3.76726e-10	4.11e-05	PARP10	PARP10;GRINA;PLEC;SPATC1;OPLAH;EPPK1;EXOSC4;GPAA1;CYC1;SHARPIN;NRBP2;MAF1;KIAA1875;PUF60;FAM203A;SCRIB;MROH1;RP11-429J17.7;FAM83H-AS1;FAM83H;MAPK15;CCDC166;ZNF707;KM-PA-2;SCXB;ZNF623;TSTA3;PYCRL;RP11-661A12.14;TIGD5;EEF1D;NAPRT1;MROH6;GSDMD;FAM203B;BOP1;SCXA;HSF1	Osteoarthritis (hip);Osteoarthritis of the hip (hospital diagnosed);Fibrinogen levels;Sex hormone-binding globulin levels adjusted for BMI;Sex hormone-binding globulin levels;Sex hormone-binding globulin levels in postmenopausal women	NR;PLEC;	PLEC
module40:8:145037573	40	HALLMARK_IL6_JAK_STAT3_SIGNALING	8:145037573	rs11783655	5.3404e-10	5.82627e-05	PARP10	PARP10;GRINA;PLEC;SPATC1;OPLAH;EXOSC4;EPPK1;GPAA1;CYC1;SHARPIN;NRBP2;MAF1;KIAA1875;PUF60;FAM203A;SCRIB;MROH1;RP11-429J17.7;FAM83H-AS1;FAM83H;MAPK15;CCDC166;ZNF707;KM-PA-2;SCXB;ZNF623;TSTA3;PYCRL;RP11-661A12.14;TIGD5;EEF1D;NAPRT1;MROH6;FAM203B;GSDMD;BOP1;SCXA;HSF1	Low density lipoprotein cholesterol levels;Height	NR;PLEC1	PLEC
module40:8:145043543	40	HALLMARK_IL6_JAK_STAT3_SIGNALING	8:145043543	rs11136341	6.31701e-07	0.0689173	PARP10	PARP10;GRINA;SPATC1;PLEC;OPLAH;EXOSC4;GPAA1;EPPK1;CYC1;SHARPIN;MAF1;KIAA1875;NRBP2;PUF60;FAM203A;MROH1;SCRIB;RP11-429J17.7;FAM83H-AS1;FAM83H;MAPK15;CCDC166;KM-PA-2;ZNF707;SCXB;ZNF623;TSTA3;PYCRL;RP11-661A12.14;TIGD5;EEF1D;NAPRT1;FAM203B;MROH6;GSDMD;BOP1;SCXA;HSF1;DGAT1	Total cholesterol levels;Low density lipoprotein cholesterol levels;Cholesterol, total;LDL cholesterol	NR;PLEC1	PLEC
module40:8:145063412	40	HALLMARK_IL6_JAK_STAT3_SIGNALING	8:145063412	rs11784833	7.35704e-09	0.000802638	GRINA	GRINA;PARP10;SPATC1;OPLAH;EXOSC4;GPAA1;PLEC;CYC1;SHARPIN;MAF1;KIAA1875;EPPK1;FAM203A;MROH1;NRBP2;PUF60;SCRIB;RP11-429J17.7;FAM83H-AS1;KM-PA-2;FAM83H;SCXB;MAPK15;CCDC166;ZNF707;ZNF623;TSTA3;FAM203B;PYCRL;RP11-661A12.14;TIGD5;EEF1D;NAPRT1;MROH6;BOP1;SCXA;GSDMD;HSF1;DGAT1;SCRT1	Total cholesterol levels;Red cell distribution width;Low density lipoprotein cholesterol levels;LDL cholesterol;Mean corpuscular hemoglobin	NR;GRINA, PLEC1;PARP10	PARP10
module40:9:286491	40	HALLMARK_IL6_JAK_STAT3_SIGNALING	9:286491	rs3209441	2.74668e-07	0.0299657	DOCK8	DOCK8;C9orf66;CBWD1;FOXD4;RP11-143M1.4;KANK1;RP11-143M1.3;FAM138C	Sum basophil neutrophil counts;Neutrophil count;White blood cell count	DOCK8;	DOCK8
module40:9:27209469	40	HALLMARK_IL6_JAK_STAT3_SIGNALING	9:27209469	rs2273720	5.44024e-08	0.00593519	LINC00032	LINC00032;EQTN;TEK;RP11-56F10.3;MOB3B;LRRC19;IFT74;PLAA;IFNK;C9orf72;CAAP1;RP11-337A23.6;RP11-18A15.1	Endothelial growth factor levels;Blood protein levels	Tie-2;TEK	TEK
module40:9:72998332	40	HALLMARK_IL6_JAK_STAT3_SIGNALING	9:72998332	rs11142387;rs13034723 x rs11142387	5.23733e-09	0.000571382	KLF9	KLF9;SMC5;TRPM3;MAMDC2	Intelligence (MTAG);Body mass index;Body mass index (SNP x SNP interaction)	KLF9;GDF8 x KLF9	SMC5 - KLF9;No mapped genes x SMC5 - KLF9
module40:9:91535713	40	HALLMARK_IL6_JAK_STAT3_SIGNALING	9:91535713	rs1157008	8.48881e-07	0.0926113	RP11-791O21.5	RP11-791O21.5;C9orf47;S1PR3;RP11-82L18.4;SHC3;RP13-60M5.2;NXNL2;CKS2;SECISBP2;SEMA4D	Monocyte count;White blood cell count	intergenic;NR	MIR4289 - PCNPP2
module40:9:100707992	40	HALLMARK_IL6_JAK_STAT3_SIGNALING	9:100707992	rs10984466	2.38748e-09	0.000260469	HEMGN	HEMGN;ANP32B;C9orf156;FOXE1;NANS;TRIM14;RP11-23B15.1;CORO2A;RP11-546O6.4;TBC1D2;XPA;NCBP1;GABBR2;TSTD2;TMOD1	Platelet count	HEMGN	HEMGN - ANP32B
module40:9:107589134	40	HALLMARK_IL6_JAK_STAT3_SIGNALING	9:107589134	rs4149310	2.4711e-10	2.69593e-05	ABCA1	ABCA1;NIPSNAP3B;NIPSNAP3A;OR13D1;RP11-217B7.3;OR13C9;OR13C2;OR13C5;OR13C8;OR13C3;OR13C4;OR13F1;SLC44A1	Total cholesterol levels;High density lipoprotein cholesterol levels;Metabolite levels;High-density lipoprotein 3 cholesterol levels	NR;ABCA1	ABCA1
module40:9:113912553	40	HALLMARK_IL6_JAK_STAT3_SIGNALING	9:113912553	rs10980797	0	0	RP11-202G18.1	RP11-202G18.1;OR2K2;KIAA0368;LPAR1;ZNF483;PTGR1;DNAJC25;DNAJC25-GNG10;MUSK	Waist-hip ratio;Monocyte count;Waist-to-hip ratio adjusted for BMI;Granulocyte percentage of myeloid white cells;Monocyte percentage of white cells;White blood cell count;Lymphocyte-to-monocyte ratio;Hip index;Hip circumference adjusted for BMI	NR;;LPAR1, MIR7702;RP11-202G18.1	RNY4P18 - MIR7702
module40:9:113915905	40	HALLMARK_IL6_JAK_STAT3_SIGNALING	9:113915905	rs10980800	0	0	RP11-202G18.1	RP11-202G18.1;OR2K2;KIAA0368;LPAR1;ZNF483;PTGR1;DNAJC25;DNAJC25-GNG10;MUSK	Monocyte count;White blood cell count	EDG2, LPAR1;OR2K2, EDG2;intergenic	RNY4P18 - NA
module40:9:113920599	40	HALLMARK_IL6_JAK_STAT3_SIGNALING	9:113920599	rs12346772	0	0	RP11-202G18.1	RP11-202G18.1;OR2K2;KIAA0368;LPAR1;ZNF483;PTGR1;DNAJC25;DNAJC25-GNG10;MUSK	Monocyte count	NR	RNY4P18 - NA
module40:9:113936919	40	HALLMARK_IL6_JAK_STAT3_SIGNALING	9:113936919	rs62569723	0	0	RP11-202G18.1	RP11-202G18.1;OR2K2;KIAA0368;LPAR1;ZNF483;PTGR1;DNAJC25;DNAJC25-GNG10;GNG10	Monocyte count	RP11-202G18.1	RNY4P18 - MIR7702
module40:9:127009395	40	HALLMARK_IL6_JAK_STAT3_SIGNALING	9:127009395	rs55793580	3.36398e-14	3.67003e-09	NEK6	NEK6;PSMB7;GPR144;NR5A1;LHX2;RP11-10J18.3;NR6A1	Monocyte count;Granulocyte percentage of myeloid white cells;Monocyte percentage of white cells	intergenic	NA - NEK6
module40:9:135860412	40	HALLMARK_IL6_JAK_STAT3_SIGNALING	9:135860412	rs73660574	7.93559e-07	0.0865757	GFI1B	GFI1B;GTF3C5;CEL;TSC1;C9orf9;RALGDS;GBGT1;OBP2B;AK8;GTF3C4;SURF6;MED22;RPL7A;SURF1;SURF2;SURF4;C9orf96;DDX31;BARHL1;REXO4;ADAMTS13;CACFD1;SLC2A6	Red cell distribution width;Immature fraction of reticulocytes;Mean corpuscular volume;Mean corpuscular hemoglobin;Mean reticulocyte volume;Mean spheric corpuscular volume	GFI1B	GFI1B
module40:9:136141870	40	HALLMARK_IL6_JAK_STAT3_SIGNALING	9:136141870	rs2519093	4.52739e-07	0.0493929	SURF6	SURF6;OBP2B;MED22;RPL7A;SURF1;SURF2;SURF4;C9orf96;GBGT1;REXO4;ADAMTS13;RALGDS;CACFD1;SLC2A6;CEL;GTF3C5;TMEM8C;ADAMTSL2;FAM163B;GFI1B;DBH;TSC1;SARDH;C9orf9;VAV2	Triglyceride levels;LDL cholesterol levels x long total sleep time interaction (2df test);Venous thromboembolism;LDL cholesterol levels x short total sleep time interaction (2df test);Red blood cell traits (multivariate analysis);Hematocrit;Hemoglobin concentration;Allergic rhinitis;Red blood cell count;Coronary artery disease;Hemoglobin;Serum alkaline phosphatase levels;Total cholesterol levels;…	SURF6;ABO;NR;;ABO, OBP2B	ABO, ABO
module40:9:136149399	40	HALLMARK_IL6_JAK_STAT3_SIGNALING	9:136149399	rs507666	5.31483e-08	0.00579837	SURF6	SURF6;MED22;RPL7A;OBP2B;SURF1;SURF2;SURF4;C9orf96;GBGT1;REXO4;ADAMTS13;CACFD1;RALGDS;SLC2A6;CEL;TMEM8C;GTF3C5;ADAMTSL2;FAM163B;GFI1B;DBH;SARDH;TSC1;C9orf9;VAV2	Coronary artery disease (myocardial infarction, percutaneous transluminal coronary angioplasty, coronary artery bypass grafting, angina or chromic ischemic heart disease);LDL cholesterol x physical activity interaction (2df test);E-selectin levels;Coronary artery disease;Total cholesterol levels;Low density lipoprotein cholesterol levels;Diastolic blood pressure;Pulse pressure;Soluble ICAM-1;Lipi…	ABO;NR;	ABO, ABO
module40:9:136155000	40	HALLMARK_IL6_JAK_STAT3_SIGNALING	9:136155000	rs635634	2.76214e-08	0.00301344	SURF6	SURF6;MED22;RPL7A;SURF1;SURF2;SURF4;OBP2B;C9orf96;REXO4;ADAMTS13;GBGT1;CACFD1;SLC2A6;RALGDS;CEL;TMEM8C;ADAMTSL2;GTF3C5;FAM163B;GFI1B;DBH;SARDH;TSC1;C9orf9;VAV2	Blood urea nitrogen levels;LDL cholesterol levels;Blood protein levels;Blood protein levels in cardiovascular risk;Heel bone mineral density;Gastrointestinal infection;C-reactive protein levels;Apolipoprotein A1 levels;Serum carcinoembryonic antigen levels;Stroke;Ischemic stroke;Ischemic stroke (cardioembolic);Total cholesterol levels;Red cell distribution width;Low density lipoprotein cholestero…	ABO;;SURF6;intergenic;NR;ABO, LCN1P2;ABO, SURF6	ABO - Y_RNA
module40:9:136921464	40	HALLMARK_IL6_JAK_STAT3_SIGNALING	9:136921464	rs2157770	7.30376e-07	0.0796825	BRD3	BRD3;WDR5;LL09NC01-139C3.1;RP11-145E17.2;RXRA;VAV2;SARDH;DBH;RP11-473E2.2;FAM163B;RP11-473E2.4	Red cell distribution width;Mean platelet volume;Platelet count	BRD3;BRD3, RP11-374P20.4;RP11-374P20.4, BRD3;	BRD3
module40:9:139252148	40	HALLMARK_IL6_JAK_STAT3_SIGNALING	9:139252148	rs11787792	1.4658e-07	0.0159916	DNLZ	DNLZ;CARD9;SNAPC4;GPSM1;DKFZP434A062;SDCCAG3;PMPCA;INPP5E;SEC16A;WI2-1959D15.1;C9orf163;NOTCH1;QSOX2;LHX3;C9orf69;RP11-83N9.5;EGFL7;AGPAT2;NACC2;FAM69B;LCN6;LCN10;LCN6;LCN8;LCN15;UBAC1;TMEM141;RP11-216L13.17;KIAA1984;RABL6;C9orf172;PHPT1;MAMDC4	Type 2 diabetes	GPSM1	GPSM1
module40:9:139253839	40	HALLMARK_IL6_JAK_STAT3_SIGNALING	9:139253839	rs1128905	1.69261e-07	0.018466	DNLZ	DNLZ;CARD9;SNAPC4;GPSM1;DKFZP434A062;SDCCAG3;PMPCA;INPP5E;SEC16A;WI2-1959D15.1;C9orf163;NOTCH1;QSOX2;LHX3;C9orf69;RP11-83N9.5;EGFL7;AGPAT2;FAM69B;NACC2;LCN6;LCN10;LCN6;LCN8;LCN15;UBAC1;TMEM141;RP11-216L13.17;KIAA1984;RABL6;C9orf172;PHPT1;MAMDC4	Ankylosing spondylitis	CARD9	GPSM1
module40:9:139356987	40	HALLMARK_IL6_JAK_STAT3_SIGNALING	9:139356987	rs57994353	1.75311e-11	1.91261e-06	C9orf163	C9orf163;SEC16A;NOTCH1;INPP5E;PMPCA;SDCCAG3;SNAPC4;CARD9;DNLZ;GPSM1;DKFZP434A062;EGFL7;AGPAT2;WI2-1959D15.1;FAM69B;QSOX2;LHX3;LCN6;LCN10;LCN6;LCN8;LCN15;TMEM141;RP11-216L13.17;KIAA1984;RABL6;C9orf69;RP11-83N9.5;C9orf172;PHPT1;MAMDC4;EDF1;TRAF2;NACC2;FBXW5;C8G;LCN12	Triglyceride levels;Cutaneous squamous cell carcinoma;Eosinophil counts;Cholesteryl esters to total lipids ratio in large VLDL;Cholesterol to total lipids ratio in large VLDL;Triglycerides to total lipids ratio in small VLDL;Cholesterol to total lipids ratio in small VLDL;Cholesterol to total lipids ratio in very large VLDL;Triglycerides to total lipids ratio in very large VLDL;Cholesteryl esters…	SEC16A;	SEC16A
module40:10:959111	40	HALLMARK_IL6_JAK_STAT3_SIGNALING	10:959111	rs12264390	3.70367e-09	0.000404063	AL359878.1	AL359878.1;GTPBP4;LARP4B;IDI2;IDI1;WDR37;RP11-164C1.2;RP11-809C18.4;LINC00200;PRR26;ADARB2	Sum eosinophil basophil counts	LARP4B	LARP4B
module40:10:50042951	40	HALLMARK_IL6_JAK_STAT3_SIGNALING	10:50042951	rs877819	4.87701e-09	0.000532072	LRRC18	LRRC18;WDFY4;RP11-534L6.2;VSTM4;FAM170B;C10orf128;ARHGAP22;C10orf71	Systemic lupus erythematosus	WDFY4;NR	WDFY4
module40:10:63721176	40	HALLMARK_IL6_JAK_STAT3_SIGNALING	10:63721176	rs7090445	3.00372e-08	0.003277	ARID5B	ARID5B;RP11-491H19.1;RTKN2;C10orf107;RP11-120C12.3;ZNF365	Acute lymphoblastic leukemia (B-cell precursor);Lymphocyte percentage of white cells;Acute lymphoblastic leukemia (childhood);Neutrophil percentage of white cells	ARID5B	ARID5B
module40:10:63722895	40	HALLMARK_IL6_JAK_STAT3_SIGNALING	10:63722895	rs4245595	1.86414e-07	0.0203374	ARID5B	ARID5B;RP11-491H19.1;RTKN2;C10orf107;RP11-120C12.3;ZNF365	Acute lymphoblastic leukemia (childhood)	ARID5B	ARID5B
module40:10:63723577	40	HALLMARK_IL6_JAK_STAT3_SIGNALING	10:63723577	rs10821936	2.52418e-08	0.00275383	ARID5B	ARID5B;RP11-491H19.1;RTKN2;C10orf107;RP11-120C12.3;ZNF365	B-cell acute lymphoblastic leukaemia;Acute lymphoblastic leukemia (childhood)	ARID5B	ARID5B
module40:10:63752159	40	HALLMARK_IL6_JAK_STAT3_SIGNALING	10:63752159	rs7089424	8.84769e-07	0.0965266	ARID5B	ARID5B;RTKN2;RP11-491H19.1;RP11-120C12.3;C10orf107;ZNF365	Acute lymphoblastic leukemia (childhood);Acute lymphoblastic leukemia in childhood (B cell precursor)	ARID5B	ARID5B
module40:10:64934548	40	HALLMARK_IL6_JAK_STAT3_SIGNALING	10:64934548	rs10822145	7.79377e-14	8.50284e-09	JMJD1C	JMJD1C;NRBF2;REEP3;EGR2;ADO;RP11-170M17.1	Triglycerides;Mean reticulocyte volume;Mean spheric corpuscular volume;Cholesterol levels in IDL;Cholesteryl ester levels in IDL;Concentration of IDL particles;Phospholipid levels in IDL;Free cholesterol levels in IDL;Total lipid levels in IDL;Free cholesterol levels in large LDL;Free cholesterol levels in LDL;Cholesterol to total lipids ratio in small LDL;Phospholipids to total lipids ratio in s…	NR;JMJD1C;	JMJD1C
module40:10:64988931	40	HALLMARK_IL6_JAK_STAT3_SIGNALING	10:64988931	rs7916868	2.71094e-12	2.95758e-07	JMJD1C	JMJD1C;NRBF2;REEP3;EGR2;ADO;RP11-170M17.1	Triglyceride levels;High density lipoprotein cholesterol levels;Fibrinogen levels;Height;Atrial fibrillation/atrial flutter;Ischemic stroke or fibrinogen levels (pleiotropy);Hemoglobin A1c levels	JMJD1C;	JMJD1C
module40:10:65027610	40	HALLMARK_IL6_JAK_STAT3_SIGNALING	10:65027610	rs10761731	0	0	JMJD1C	JMJD1C;NRBF2;REEP3;RP11-170M17.1;EGR2;ADO	Triglyceride levels;Triglycerides;Platelet count;C-reactive protein levels or HDL-cholesterol levels (pleiotropy);Vascular endothelial growth factor levels;Interleukin-12p70 levels;Neutrophil percentage of white cells;Forns index in high alcohol intake;Aspartate aminotransferase platelet ratio index in high alcohol intake;Mean platelet volume;Platelet aggregation;Fibrosis-4 index in high alcohol …	;NR;RCL1;JMJD1C	JMJD1C
module40:10:65050659	40	HALLMARK_IL6_JAK_STAT3_SIGNALING	10:65050659	rs7075195	0	0	JMJD1C	JMJD1C;NRBF2;REEP3;RP11-170M17.1;EGR2;ADO	Mean platelet volume	JMJD1C;JMJD1C, NRBF2, REEP3	JMJD1C
module40:10:65066186	40	HALLMARK_IL6_JAK_STAT3_SIGNALING	10:65066186	rs10761741	0	0	JMJD1C	JMJD1C;NRBF2;REEP3;RP11-170M17.1;EGR2	Vascular endothelial growth factor levels;Platelet count;Educational attainment (years of education);Mean platelet volume;Proteinase-activated receptor 1 levels;Platelet-derived growth factor subunit B levels;Proheparin-binding EGF-like growth factor levels	JMJD1C;NR;	JMJD1C
module40:10:65101207	40	HALLMARK_IL6_JAK_STAT3_SIGNALING	10:65101207	rs10740118	0	0	JMJD1C	JMJD1C;REEP3;NRBF2;RP11-170M17.1	Plasma omega-6 polyunsaturated fatty acid levels (linoleic acid);Platelet distribution width;Mean platelet volume;Mitochondrial DNA levels	JMJD1C, NRBF2, REEP3;JMJD1C;NR	JMJD1C
module40:10:65104500	40	HALLMARK_IL6_JAK_STAT3_SIGNALING	10:65104500	rs7896518	0	0	REEP3	REEP3;JMJD1C;NRBF2;RP11-170M17.1	Apolipoprotein A1 levels;Cognitive ability;Cognitive ability (MTAG);Platelet count;Myeloid white cell count;Sum basophil neutrophil counts;C-X-C motif chemokine 1 levels;Dickkopf-related protein 1 levels;Vascular endothelial growth factor A levels;Serum levels of protein HBEGF;Mitochondrial DNA copy number;Cortical thickness;Platelet distribution width;Liver volume;Vertex-wise cortical thickness;…	JMJD1C;NR;;REEP3	JMJD1C
module40:10:65121565	40	HALLMARK_IL6_JAK_STAT3_SIGNALING	10:65121565	rs12355784	5.60663e-13	6.11672e-08	REEP3	REEP3;JMJD1C;NRBF2;RP11-170M17.1	Liver enzyme levels;Mean platelet volume	JMJD1C;NR	JMJD1C
module40:10:65133156	40	HALLMARK_IL6_JAK_STAT3_SIGNALING	10:65133156	rs2393967	9.1064e-07	0.099349	REEP3	REEP3;JMJD1C;NRBF2;RP11-170M17.1	CXCL5 levels;Mean platelet volume;Intelligence;Blood protein levels;Interleukin-12p70 levels	JMJD1C;NR	JMJD1C
module40:10:65133822	40	HALLMARK_IL6_JAK_STAT3_SIGNALING	10:65133822	rs7923609	2.86771e-13	3.12861e-08	REEP3	REEP3;JMJD1C;NRBF2;RP11-170M17.1	Liver enzyme levels (alkaline phosphatase);Educational attainment;Serum alkaline phosphatase levels	JMJD1C, NRBF2;JMJD1C, REEP3;JMJD1C	JMJD1C
module40:10:65138910	40	HALLMARK_IL6_JAK_STAT3_SIGNALING	10:65138910	rs7910927	2.92877e-13	3.19523e-08	REEP3	REEP3;JMJD1C;NRBF2;RP11-170M17.1	Sex hormone-binding globulin levels	JMJD1C	JMJD1C
module40:10:65162153	40	HALLMARK_IL6_JAK_STAT3_SIGNALING	10:65162153	rs7896783	1.0747e-12	1.17247e-07	REEP3	REEP3;JMJD1C;RP11-170M17.1;NRBF2	Fibrinogen	JMJD1C	JMJD1C
module40:10:65261184	40	HALLMARK_IL6_JAK_STAT3_SIGNALING	10:65261184	rs2893923	1.62441e-09	0.00017722	REEP3	REEP3;RP11-170M17.1;JMJD1C;NRBF2	Platelet aggregation;Interleukin-12p70 levels	JMJD1C;NR	JMJD1C
module40:10:65274927	40	HALLMARK_IL6_JAK_STAT3_SIGNALING	10:65274927	rs10761779	5.4623e-14	5.95926e-09	REEP3	REEP3;RP11-170M17.1;JMJD1C;NRBF2	Liver enzyme levels;Triglyceride levels;Platelet aggregation	REEP3;;JMJD1C	JMJD1C
module40:10:65337153	40	HALLMARK_IL6_JAK_STAT3_SIGNALING	10:65337153	rs10822184	7.9714e-14	8.69664e-09	REEP3	REEP3;RP11-170M17.1;JMJD1C;NRBF2;RP11-174J11.1	Androgen levels;Diastolic blood pressure	JMJD1C	REEP3
module40:10:94436851	40	HALLMARK_IL6_JAK_STAT3_SIGNALING	10:94436851	rs7911264	2.76146e-12	3.0127e-07	HHEX	HHEX;KIF11;EXOC6;IDE;CYP26C1;MARCH5;CYP26A1	Inflammatory bowel disease	intergenic;HHEX, IDE, KIF11	EIF2S2P3 - HHEX
module40:10:94450233	40	HALLMARK_IL6_JAK_STAT3_SIGNALING	10:94450233	rs9420589	6.74238e-13	7.35581e-08	HHEX	HHEX;KIF11;EXOC6;IDE;CYP26C1;CYP26A1;MARCH5	Calcium levels	NR	HHEX
module40:10:94462882	40	HALLMARK_IL6_JAK_STAT3_SIGNALING	10:94462882	rs1111875	2.24315e-08	0.00244723	HHEX	HHEX;KIF11;EXOC6;IDE;CYP26C1;CYP26A1;MARCH5	Type 2 diabetes	HHEX;HHEX-IDE;HHEX, IDE;NR	HHEX - Y_RNA
module40:10:94465559	40	HALLMARK_IL6_JAK_STAT3_SIGNALING	10:94465559	rs5015480	3.19212e-08	0.00348254	HHEX	HHEX;KIF11;EXOC6;IDE;CYP26C1;CYP26A1;MARCH5	Type 2 diabetes;Insulin levels in response to oral glucose tolerance test (30 minutes)	HHEX;HHEX, IDE;HHEX, EXOC6	HHEX - Y_RNA
module40:10:94481917	40	HALLMARK_IL6_JAK_STAT3_SIGNALING	10:94481917	rs7923837	1.17602e-09	0.000128302	HHEX	HHEX;EXOC6;KIF11;IDE;CYP26C1;CYP26A1;MARCH5	Birth length (MTAG);Body mass index;Multiple sclerosis;Time-dependent creatinine clearance change response to tenofovir treatment in HIV infection (time and treatment arm interaction)	NR;HHEX, EXOC6;HHEX	Y_RNA - NA
module40:10:94485211	40	HALLMARK_IL6_JAK_STAT3_SIGNALING	10:94485211	rs2497306	0	0	HHEX	HHEX;EXOC6;KIF11;IDE;CYP26C1;CYP26A1;MARCH5	Dehydroepiandrosterone sulphate levels;Type 2 diabetes (adjusted for BMI);Type ii diabetes	HHEX;	Y_RNA - EXOC6
module40:10:99136403	40	HALLMARK_IL6_JAK_STAT3_SIGNALING	10:99136403	rs61863818	1.60442e-10	1.75039e-05	RRP12	RRP12;AL355490.1;FRAT2;PGAM1;FRAT1;EXOSC1;ZDHHC16;MMS19;UBTD1;ARHGAP19;ANKRD2;HOGA1;PI4K2A;PI4K2A;C10orf62;MORN4;AVPI1;MARVELD1;ZFYVE27;ARHGAP19-SLIT1;SLIT1;SFRP5;C10orf12;LINC00866;GOLGA7B;CRTAC1;GOLGA7B	Monocyte percentage of white cells	RRP12	RRP12
module40:10:99144154	40	HALLMARK_IL6_JAK_STAT3_SIGNALING	10:99144154	rs11189181	1.42531e-10	1.55498e-05	RRP12	RRP12;AL355490.1;PGAM1;EXOSC1;FRAT2;ZDHHC16;FRAT1;MMS19;UBTD1;ARHGAP19;ANKRD2;HOGA1;PI4K2A;PI4K2A;C10orf62;MORN4;AVPI1;MARVELD1;ZFYVE27;SFRP5;ARHGAP19-SLIT1;SLIT1;C10orf12;LINC00866;GOLGA7B;CRTAC1;GOLGA7B	Monocyte count	RRP12	RRP12
module40:10:104487443	40	HALLMARK_IL6_JAK_STAT3_SIGNALING	10:104487443	rs7917772	1.84214e-07	0.0200974	SFXN2	SFXN2;WBP1L;ARL3;TRIM8;RP11-47A8.5;CYP17A1;C10orf32;C10orf32-ASMT;AS3MT;RP11-724N1.1;CNNM2;SUFU;ACTR1A;TMEM180;C10orf95;CUEDC2;FBXL15;PSD;NFKB2;NT5C2;GBF1;PITX3	Waist-to-hip ratio adjusted for BMI x sex x age interaction (4df test);Waist-to-hip ratio adjusted for BMI (age >50);Waist-to-hip ratio adjusted for BMI;Waist-to-hip ratio adjusted for body mass index;Waist-to-hip ratio adjusted for BMI (adjusted for smoking behaviour);White blood cell count;Neutrophil count;Waist-hip index	SFXN2, ELOVL3, PITX3, GBF1, NFKB2, PSD, C10orf95, FBXL15, CUEDC2, MIR146B, LOC100505761, TMEM180, ACTR1A, SUFU, TRIM8, ARL3, WBP1L, CYP17A1, AS3MT;SFXN2, ELOVL3, PITX3, GBF1, NFKB2, PSD, C10orf95, FBXL15, CUEDC2, MIR146B, LOC100505761, TMEM180, ACTR1A, SUFU, TRIM8, ARL3, WBP1L, CYP17A1, AS3MT, C10orf32, C10orf32-AS3Mt, CNNM2, NT5C2;ELOVL3, PITX3, GBF1, NFKB2, PSD, C10orf95, FBXL15, CUEDC2, MIR146…	SFXN2
module40:10:113042093	40	HALLMARK_IL6_JAK_STAT3_SIGNALING	10:113042093	rs10885122	4.55405e-08	0.00496838	RP11-381K7.1	RP11-381K7.1;ADRA2A;SHOC2;BBIP1;PDCD4;RP11-313D6.3	Fasting glucose;Fasting blood glucose;Homeostasis model assessment of beta-cell function;Fasting blood glucose (BMI interaction);Glycemic traits (pleiotropy)	ADRA2A;GATA3, CELF2	NA - BTBD7P2
module40:10:114754088	40	HALLMARK_IL6_JAK_STAT3_SIGNALING	10:114754088	rs7901695	1.03054e-08	0.0011243	TCF7L2	TCF7L2	Coronary artery disease;Hemoglobin A1c levels;Type 2 diabetes	TCF7L2;	TCF7L2
module40:10:114756041	40	HALLMARK_IL6_JAK_STAT3_SIGNALING	10:114756041	rs4506565	9.23393e-08	0.010074	TCF7L2	TCF7L2	Body mass index;Fasting glucose;Age-related diseases and mortality;Age-related diseases, mortality and associated endophenotypes;Age-related disease endophenotypes;Fasting blood glucose;Glycemic traits (pleiotropy);Type 2 diabetes;Serum albumin levels	;TCF7L2;NR	TCF7L2
module40:10:121536327	40	HALLMARK_IL6_JAK_STAT3_SIGNALING	10:121536327	rs117896735	2.18045e-07	0.0237883	INPP5F	INPP5F;MCMBP;SEC23IP;BAG3;TIAL1;RGS10	Parkinson's disease or first degree relation to individual with Parkinson's disease;Parkinson's disease	INPP5F;BAG3	INPP5F
module40:11:196944	40	HALLMARK_IL6_JAK_STAT3_SIGNALING	11:196944	rs11604127	0	0	ODF3	ODF3;SCGB1C1;RIC8A;SIRT3;BET1L;PSMD13;LINC01001;RP11-304M2.6;NLRP6;ATHL1;IFITM5;IFITM2;IFITM1;IFITM3;RP11-326C3.14;RP11-326C3.13;RP11-326C3.12;RP11-326C3.15;B4GALNT4;PKP3;SIGIRR;ANO9;PTDSS2;RNH1;HRAS;LRRC56;C11orf35;RASSF7;MIR210HG;PHRF1;IRF7;CDHR5;SCT;DRD4;DEAF1;EPS8L2;TMEM80	Platelet count;Mean platelet volume	ODF3;NR;	BET1L, ODF3
module40:11:202856	40	HALLMARK_IL6_JAK_STAT3_SIGNALING	11:202856	rs11602954	0	0	RIC8A	RIC8A;ODF3;SCGB1C1;SIRT3;PSMD13;BET1L;NLRP6;LINC01001;RP11-304M2.6;ATHL1;IFITM5;IFITM2;IFITM1;IFITM3;RP11-326C3.14;RP11-326C3.13;RP11-326C3.12;RP11-326C3.15;B4GALNT4;PKP3;SIGIRR;ANO9;PTDSS2;RNH1;HRAS;LRRC56;C11orf35;RASSF7;MIR210HG;PHRF1;IRF7;CDHR5;SCT;DRD4;DEAF1;EPS8L2;TMEM80	Mean platelet volume;Lumbar spine bone mineral density;Platelet count	BET1L;ODF3, RIC8A, SIRT3, BET1L, PSMD13, SCGB1C1;NR	BET1L
module40:11:205198	40	HALLMARK_IL6_JAK_STAT3_SIGNALING	11:205198	rs3782123	1.53655e-13	1.67634e-08	RIC8A	RIC8A;ODF3;SIRT3;SCGB1C1;PSMD13;BET1L;NLRP6;LINC01001;RP11-304M2.6;ATHL1;IFITM5;IFITM2;IFITM1;IFITM3;RP11-326C3.14;RP11-326C3.13;RP11-326C3.12;RP11-326C3.15;B4GALNT4;PKP3;SIGIRR;ANO9;PTDSS2;RNH1;HRAS;LRRC56;C11orf35;RASSF7;MIR210HG;PHRF1;IRF7;CDHR5;SCT;DRD4;DEAF1;EPS8L2;TMEM80	Glycated hemoglobin levels;Red cell distribution width;Hemoglobin A1c levels	BET1L;NR;	BET1L
module40:11:243268	40	HALLMARK_IL6_JAK_STAT3_SIGNALING	11:243268	rs505404	0	0	PSMD13	PSMD13;SIRT3;NLRP6;RIC8A;ATHL1;ODF3;SCGB1C1;IFITM5;IFITM2;IFITM1;BET1L;IFITM3;RP11-326C3.14;RP11-326C3.13;RP11-326C3.12;RP11-326C3.15;LINC01001;RP11-304M2.6;B4GALNT4;PKP3;SIGIRR;ANO9;PTDSS2;RNH1;HRAS;LRRC56;C11orf35;RASSF7;MIR210HG;PHRF1;IRF7;CDHR5;SCT;DRD4;DEAF1;EPS8L2;TMEM80	Total body bone mineral density;Platelet count	NR;PSMD13, NLRP6	PSMD13
module40:11:270715	40	HALLMARK_IL6_JAK_STAT3_SIGNALING	11:270715	rs17655730	0	0	NLRP6	NLRP6;ATHL1;IFITM5;PSMD13;IFITM2;IFITM1;IFITM3;RP11-326C3.14;RP11-326C3.13;SIRT3;RP11-326C3.12;RP11-326C3.15;RIC8A;ODF3;SCGB1C1;B4GALNT4;BET1L;PKP3;SIGIRR;LINC01001;ANO9;RP11-304M2.6;PTDSS2;RNH1;HRAS;LRRC56;C11orf35;RASSF7;MIR210HG;PHRF1;IRF7;CDHR5;SCT;DRD4;DEAF1;EPS8L2;TMEM80;TALDO1;PDDC1	Mean platelet volume;Aspartate aminotransferase platelet ratio index in high alcohol intake;Forns index in high alcohol intake;Fibrosis-4 index in high alcohol intake	PSMD13, NLRP6;	PSMD13 - NLRP6
module40:11:306884	40	HALLMARK_IL6_JAK_STAT3_SIGNALING	11:306884	rs10751647	2.82885e-13	3.08622e-08	IFITM2	IFITM2;IFITM1;IFITM5;IFITM3;RP11-326C3.14;ATHL1;RP11-326C3.13;RP11-326C3.12;RP11-326C3.15;NLRP6;B4GALNT4;PSMD13;PKP3;SIRT3;SIGIRR;RIC8A;ODF3;ANO9;SCGB1C1;BET1L;PTDSS2;LINC01001;RP11-304M2.6;RNH1;HRAS;LRRC56;C11orf35;RASSF7;MIR210HG;PHRF1;IRF7;CDHR5;SCT;DRD4;DEAF1;EPS8L2;TMEM80;TALDO1;PDDC1;AP006621.5;CEND1;SLC25A22;PIDD	Monocyte count;Medication use (thyroid preparations);Neutrophil percentage of white cells	IFITM2, RP11-326C3.4;NR;IFITM2	IFITM2
module40:11:306920	40	HALLMARK_IL6_JAK_STAT3_SIGNALING	11:306920	rs7115703	2.68718e-12	2.93166e-07	IFITM2	IFITM2;IFITM1;IFITM5;IFITM3;RP11-326C3.14;ATHL1;RP11-326C3.13;RP11-326C3.12;RP11-326C3.15;NLRP6;B4GALNT4;PSMD13;PKP3;SIRT3;SIGIRR;RIC8A;ODF3;ANO9;SCGB1C1;BET1L;PTDSS2;LINC01001;RP11-304M2.6;RNH1;HRAS;LRRC56;C11orf35;RASSF7;MIR210HG;PHRF1;IRF7;CDHR5;SCT;DRD4;DEAF1;EPS8L2;TMEM80;TALDO1;PDDC1;AP006621.5;CEND1;SLC25A22;PIDD	Granulocyte percentage of myeloid white cells;Monocyte percentage of white cells;White blood cell count	IFITM2, RP11-326C3.4	IFITM2
module40:11:309508	40	HALLMARK_IL6_JAK_STAT3_SIGNALING	11:309508	rs741738	5.60353e-10	6.11334e-05	IFITM2	IFITM2;IFITM1;IFITM3;IFITM5;RP11-326C3.14;RP11-326C3.13;RP11-326C3.12;ATHL1;RP11-326C3.15;NLRP6;B4GALNT4;PSMD13;PKP3;SIRT3;SIGIRR;RIC8A;ANO9;ODF3;SCGB1C1;PTDSS2;BET1L;LINC01001;RNH1;RP11-304M2.6;HRAS;LRRC56;C11orf35;RASSF7;MIR210HG;PHRF1;IRF7;CDHR5;SCT;DRD4;DEAF1;EPS8L2;TMEM80;TALDO1;PDDC1;AP006621.5;CEND1;SLC25A22;PIDD	Granulocyte percentage of myeloid white cells	IFITM2	IFITM2 - IFITM1
module40:11:327143	40	HALLMARK_IL6_JAK_STAT3_SIGNALING	11:327143	rs28475163	3.28793e-12	3.58706e-07	RP11-326C3.12	RP11-326C3.12;RP11-326C3.13;RP11-326C3.14;RP11-326C3.15;IFITM3;IFITM1;IFITM2;IFITM5;ATHL1;B4GALNT4;NLRP6;PKP3;SIGIRR;PSMD13;ANO9;SIRT3;RIC8A;PTDSS2;ODF3;SCGB1C1;BET1L;RNH1;LINC01001;HRAS;RP11-304M2.6;LRRC56;C11orf35;RASSF7;MIR210HG;PHRF1;IRF7;CDHR5;SCT;DRD4;DEAF1;EPS8L2;TMEM80;TALDO1;PDDC1;AP006621.5;CEND1;SLC25A22;PIDD;RPLP2;PNPLA2;EFCAB4A	Eosinophil percentage of white cells;Neutrophil percentage of granulocytes;Eosinophil percentage of granulocytes;Serum alkaline phosphatase levels	IFITM3;NR	IFITM3
module40:11:1874072	40	HALLMARK_IL6_JAK_STAT3_SIGNALING	11:1874072	rs907611	2.31784e-07	0.0252872	LSP1	LSP1;TNNI2;SYT8;C11orf89;AC051649.16;TNNT3;AC068580.7;MRPL23;CTSD;RP11-295K3.1;IFITM10;AC051649.6;KRTAP5-6;AP006285.6;AP006285.7;KRTAP5-5;KRTAP5-4;KRTAP5-3;KRTAP5-2;KRTAP5-1;IGF2;INS-IGF2;DUSP8;INS;TH;MOB2;ASCL2;C11orf21;TSPAN32;BRSK2	Ulcerative colitis;Inflammatory bowel disease;Bladder cancer;Lymphocyte counts	LSP1;TNNI2, LSP1;FLJ78302, LTF, CCR1, CCR2, CCR3, CCR5;NR	LSP1
module40:11:1874221	40	HALLMARK_IL6_JAK_STAT3_SIGNALING	11:1874221	rs907612	1.67792e-09	0.000183057	LSP1	LSP1;TNNI2;SYT8;C11orf89;AC051649.16;TNNT3;AC068580.7;MRPL23;CTSD;RP11-295K3.1;IFITM10;AC051649.6;KRTAP5-6;AP006285.6;AP006285.7;KRTAP5-5;KRTAP5-4;KRTAP5-3;KRTAP5-2;KRTAP5-1;IGF2;INS-IGF2;DUSP8;INS;TH;MOB2;ASCL2;C11orf21;TSPAN32;BRSK2	Monocyte count;Granulocyte percentage of myeloid white cells;Monocyte percentage of white cells	LSP1;NR;	LSP1
module40:11:5373251	40	HALLMARK_IL6_JAK_STAT3_SIGNALING	11:5373251	rs5006884	1.40518e-07	0.0153302	OR51B6	OR51B6;OR51B5;OR51B2;OR51M1;OR51J1;OR51B4;OR51Q1;HBE1;OR51I1;HBG2;OR51I2;HBG1;HBD;HBB;OR52D1;OR51V1;UBQLN3;UBQLNL;OR52H1;OR52A1;OR52A5;OR52B6;TRIM6;TRIM6-TRIM34;AC113331.9;TRIM34;OR52E2;OR52J3;TRIM5;TRIM22;OR51L1;OR56B1;OR51A2;OR52N4;OR51A4;OR52N5;OR51G1;OR52N1;OR51G2;OR51A7;OR52N2;OR51T1;OR52E6;OR51H1P	Fetal hemoglobin levels	OR51B5, OR51B6	HBG2, HBE1, OR51B5, OR51B6
module40:11:47557871	40	HALLMARK_IL6_JAK_STAT3_SIGNALING	11:47557871	rs10838725	1.27917e-10	1.39555e-05	NDUFS3	NDUFS3;PTPMT1;KBTBD4;KBTBD4;FAM180B;C1QTNF4;CELF1;MTCH2;RAPSN;PSMC3;AGBL2;SLC39A13;FNBP4;SPI1;MYBPC3;NUP160;MADD;NR1H3;ACP2;DDB2;PACSIN3;ARFGAP2;PTPRJ	Alzheimer's disease or family history of Alzheimer's disease;Alzheimer's disease;Alzheimer's disease (late onset)	NR;CELF1	CELF1
module40:11:76293758	40	HALLMARK_IL6_JAK_STAT3_SIGNALING	11:76293758	rs7936323	4.6565e-08	0.00508015	RP11-672A2.6	RP11-672A2.6;RP11-672A2.5;RP11-672A2.4;LRRC32;RP11-672A2.3;RP11-672A2.1;C11orf30;RP11-111M22.3;TSKU;RP11-111M22.2;PRKRIR;ACER3;RP11-619A14.3;WNT11;B3GNT6;CAPN5	Allergic rhinitis;Nonatopic asthma;Asthma;Allergy;Eosinophil percentage of white cells;Eosinophil counts;Sum eosinophil basophil counts;Neutrophil percentage of granulocytes;Eosinophil percentage of granulocytes;Allergic disease (asthma, hay fever or eczema);Allergic disease (asthma, hay fever and/or eczema) (age of onset);IgE levels;Eczema	LRRC32, C11orf30;NR;C11orf30, LRRC32;intergenic;C11orf30/LRRC32;;WNT11, LRRC32	EMSY - LINC02757
module40:11:92651002	40	HALLMARK_IL6_JAK_STAT3_SIGNALING	11:92651002	rs7950811	1.0518e-07	0.011475	RP11-676F20.1	RP11-676F20.1;MTNR1B;SLC36A4;RP11-755E23.3;CCDC67	Conduct disorder;Conduct disorder (symptom count)	intergenic	LINC02746 - SNRPGP16
module40:11:113957197	40	HALLMARK_IL6_JAK_STAT3_SIGNALING	11:113957197	rs2846630	3.42792e-12	3.7398e-07	ZBTB16	ZBTB16;HTR3A;NNMT;HTR3B;USP28;C11orf71;CLDN25;RBM7;RP11-212D19.4;REXO2;ZW10;TMPRSS5;NXPE1;NXPE4	Myeloid white cell count;White blood cell count;Sum neutrophil eosinophil counts;Granulocyte count;Sum basophil neutrophil counts;Neutrophil count;Monocyte percentage of white cells;Granulocyte percentage of myeloid white cells;Monocyte count	ZBTB16;NR	ZBTB16
module40:11:113981241	40	HALLMARK_IL6_JAK_STAT3_SIGNALING	11:113981241	rs17116384	2.91982e-08	0.00318547	ZBTB16	ZBTB16;HTR3A;NNMT;HTR3B;C11orf71;RBM7;RP11-212D19.4;USP28;REXO2;CLDN25;ZW10;NXPE1;TMPRSS5;NXPE4	Mean platelet volume;Basophil count;Mean corpuscular hemoglobin;Mean corpuscular volume;Mean spheric corpuscular volume;Mean reticulocyte volume;Platelet count;Platelet-to-lymphocyte ratio;Red blood cell count	ZBTB16;NR;	ZBTB16
module40:11:113984109	40	HALLMARK_IL6_JAK_STAT3_SIGNALING	11:113984109	rs238914	5.95395e-08	0.00649564	ZBTB16	ZBTB16;HTR3A;NNMT;HTR3B;C11orf71;RBM7;RP11-212D19.4;USP28;REXO2;CLDN25;ZW10;NXPE1;TMPRSS5;NXPE4	Myeloid white cell count;White blood cell count;Sum neutrophil eosinophil counts;Granulocyte count;Sum basophil neutrophil counts;Neutrophil count;Lymphocyte counts	ZBTB16;NR	ZBTB16
module40:11:128185850	40	HALLMARK_IL6_JAK_STAT3_SIGNALING	11:128185850	rs10893844	1.54061e-07	0.0168077	RP11-702B10.1	RP11-702B10.1;RP11-702B10.2;ETS1;RP11-264E20.2;RP11-264E20.1;FLI1	Eosinophil percentage of white cells;Eosinophil counts;White blood cell count (basophil);Basophil percentage of granulocytes;Basophil percentage of white cells;Endometriosis or asthma (pleiotropy)	intergenic;;NR	LINC02098 - ETS1
module40:11:128187383	40	HALLMARK_IL6_JAK_STAT3_SIGNALING	11:128187383	rs7127307	7.29632e-10	7.96014e-05	RP11-702B10.1	RP11-702B10.1;RP11-702B10.2;ETS1;RP11-264E20.2;RP11-264E20.1;FLI1	Atopic dermatitis;Eczema	ETS1	LINC02098 - ETS1
module40:11:128403208	40	HALLMARK_IL6_JAK_STAT3_SIGNALING	11:128403208	rs6590334	3.45082e-07	0.0376477	ETS1	ETS1;RP11-264E20.2;RP11-264E20.1;FLI1;KCNJ1;RP11-702B10.1;RP11-702B10.2;KCNJ5;C11orf45;TP53AIP1;ARHGAP32	Psoriasis	ETS1	ETS1
module40:12:751514	40	HALLMARK_IL6_JAK_STAT3_SIGNALING	12:751514	rs61916675	4.44204e-08	0.00484617	RP11-218M22.2	RP11-218M22.2;NINJ2;WNK1;B4GALNT3;CCDC77;RAD52;ERC1;KDM5A;SLC6A13;SLC6A12;RP11-598F7.6	Monocyte percentage of white cells;Granulocyte percentage of myeloid white cells	RP11-218M22.1, NINJ2	NINJ2-AS1, NINJ2
module40:12:6493351	40	HALLMARK_IL6_JAK_STAT3_SIGNALING	12:6493351	rs10849448	1.77506e-07	0.0193656	LTBR	LTBR;RP1-102E24.8;SCNN1A;TNFRSF1A;CD27;TAPBPL;PLEKHG6;VAMP1;MRPL51;NCAPD2;GAPDH;IFFO1;NOP2;CD9;CHD4;RP3-454B23.1;LPAR5;ACRBP;ING4;ZNF384;PIANP;COPS7A;RP4-761J14.10;MLF2;PTMS;LAG3;CD4;VWF;GPR162;GNB3;CDCA3;USP5;TPI1;SPSB2;LRRC23	Mosaic loss of chromosome Y (Y chromosome dosage);Tonsillectomy;Juvenile idiopathic arthritis (oligoarticular or rheumatoid factor-negative polyarticular);Monocyte percentage of white cells;Granulocyte percentage of myeloid white cells;Monocyte count;Eosinophil percentage of white cells;Aspartate aminotransferase levels;Plateletcrit;Platelet distribution width	LTBR;NR;	LTBR
module40:12:6511657	40	HALLMARK_IL6_JAK_STAT3_SIGNALING	12:6511657	rs4020660	2.21103e-10	2.41219e-05	RP1-102E24.8	RP1-102E24.8;LTBR;CD27;TAPBPL;SCNN1A;VAMP1;TNFRSF1A;MRPL51;NCAPD2;PLEKHG6;GAPDH;IFFO1;NOP2;CHD4;CD9;LPAR5;ACRBP;RP3-454B23.1;ING4;ZNF384;PIANP;COPS7A;RP4-761J14.10;MLF2;PTMS;LAG3;CD4;GPR162;GNB3;CDCA3;USP5;VWF;TPI1;SPSB2;LRRC23	Monocyte count;Platelet count	intergenic	LTBR - SRP14P1
module40:12:10560957	40	HALLMARK_IL6_JAK_STAT3_SIGNALING	12:10560957	rs2617170	1.39742e-10	1.52456e-05	KLRC4	KLRC4;NKG2-E;KLRC3;KLRC2;KLRC1;KLRC4-KLRK1;KLRK1;RP11-277P12.9;RP11-277P12.10;EIF2S3L;RP11-291B21.2;KLRD1;GABARAPL1;MAGOHB;STYK1;TMEM52B;OLR1;YBX3;CLEC7A;CLEC1A;RP13-81N3.2;CLEC9A;TAS2R7;TAS2R8;CLEC12B;TAS2R9;PRR4;TAS2R10;CLEC1B;CLEC12A;AC091814.3;AC091814.2;PRH1;TAS2R13	Behcet's disease;Aspartate aminotransferase levels;Non-albumin protein levels	KLRC4;NR	KLRC4-KLRK1, KLRC4
module40:12:20173764	40	HALLMARK_IL6_JAK_STAT3_SIGNALING	12:20173764	rs12579720	4.02362e-07	0.0438969	RP11-664H17.1	RP11-664H17.1;CTC-465D4.1;RP11-405A12.2;PDE3A	Hypertension;Diastolic blood pressure;Mean arterial pressure;Systolic blood pressure	PDE3A;LOC100506393	LINC02398
module40:12:21368722	40	HALLMARK_IL6_JAK_STAT3_SIGNALING	12:21368722	rs4363657	4.42205e-07	0.0482437	SLCO1A2	SLCO1A2;SLCO1B1;IAPP;RP11-125O5.2;PYROXD1;RECQL;GOLT1B;C12orf39;GYS2;SLCO1B7;LST3;SLCO1B3;LDHB	Bilirubin levels;Blood metabolite levels;Lysophosphatidylethanolamine_20:4_[M-H]1- levels;Lysophosphatidylethanolamine_22:6_[M-H]1- levels;Glycodeoxycholate glucuronide (1) levels;Glycocholenate sulfate levels	SLCO1B1;NR;	SLCO1B1
module40:12:21378021	40	HALLMARK_IL6_JAK_STAT3_SIGNALING	12:21378021	rs4149081	8.45703e-07	0.0922645	SLCO1A2	SLCO1A2;SLCO1B1;IAPP;RP11-125O5.2;PYROXD1;RECQL;GOLT1B;C12orf39;GYS2;SLCO1B7;LST3;LDHB;SLCO1B3	Clinical laboratory measurements;Metabolic traits;Serum metabolite levels;Lysophosphatidylethanolamine_20:4_[M-H]1- levels;Lysophosphatidylethanolamine_22:6_[M-H]1- levels;Cystatin C levels;X-11538 levels;Direct bilirubin levels;Sex hormone-binding globulin levels;Total bilirubin levels;Vitamin D levels;Triglyceride levels	SLCO1B1;;NR	SLCO1B1
module40:12:51060350	40	HALLMARK_IL6_JAK_STAT3_SIGNALING	12:51060350	rs2731439	2.84729e-07	0.0310634	ATF1	ATF1;DIP2B;TMPRSS12;METTL7A;LARP4;HIGD1C;SLC11A2;FAM186A;AC140061.12;LETMD1;CSRNP2;TFCP2;LIMA1	Fibrinogen levels	DIP2B	DIP2B
module40:12:51134741	40	HALLMARK_IL6_JAK_STAT3_SIGNALING	12:51134741	rs7968440	8.82437e-07	0.0962721	ATF1	ATF1;TMPRSS12;METTL7A;HIGD1C;DIP2B;SLC11A2;LETMD1;CSRNP2;LARP4;TFCP2;FAM186A;AC140061.12;POU6F1;AC139768.1;DAZAP2	Fibrinogen;Brain morphology (MOSTest);Cortical thickness;Vertex-wise cortical thickness	DIP2B;LIMA1, FAM186A, LARP4, DIP2B, ATF1;NR	DIP2B
module40:12:54685880	40	HALLMARK_IL6_JAK_STAT3_SIGNALING	12:54685880	rs35979828	0	0	NFE2	NFE2;COPZ1;HNRNPA1;CBX5;GPR84;ZNF385A;ITGA5;SMUG1;RP11-834C11.10;RP11-753H16.4;RP11-834C11.11;GTSF1;RP11-834C11.4;NCKAP1L;RP11-834C11.6;RP11-834C11.3;HOXC4;PDE1B;HOXC5;AC012531.25;HOXC4;HOXC8;PPP1R1A;HOXC9;HOXC6;RP11-834C11.12;HOXC10;HOXC11;AC012531.23;HOXC12;LACRT;DCD;HOXC13;RP11-850F7.7	Red cell distribution width;Mean corpuscular volume;Eosinophil counts;Mean platelet volume;Monocyte count;Mean corpuscular hemoglobin;Monocyte percentage of white cells;Granulocyte percentage of myeloid white cells;Eosinophil percentage of white cells;Mean spheric corpuscular volume;Mitochondrial DNA levels;Mean reticulocyte volume;Serum levels of protein COCH;Serum levels of protein NOG;Red bloo…	NFE2;RP11-968A15.8;NR;	HNRNPA1 - NFE2
module40:12:54687232	40	HALLMARK_IL6_JAK_STAT3_SIGNALING	12:54687232	rs10506328	0	0	NFE2	NFE2;COPZ1;HNRNPA1;CBX5;GPR84;ZNF385A;ITGA5;SMUG1;RP11-834C11.10;RP11-753H16.4;RP11-834C11.11;GTSF1;RP11-834C11.4;NCKAP1L;RP11-834C11.6;RP11-834C11.3;HOXC4;PDE1B;HOXC5;AC012531.25;HOXC4;PPP1R1A;HOXC8;HOXC9;HOXC6;RP11-834C11.12;HOXC10;HOXC11;AC012531.23;LACRT;HOXC12;DCD;HOXC13;RP11-850F7.7	Mean platelet volume	NR;COPZ1, NFE2	NFE2
module40:12:54712308	40	HALLMARK_IL6_JAK_STAT3_SIGNALING	12:54712308	rs10876550	0	0	COPZ1	COPZ1;NFE2;HNRNPA1;GPR84;ZNF385A;ITGA5;CBX5;RP11-753H16.4;GTSF1;SMUG1;RP11-834C11.10;RP11-834C11.11;NCKAP1L;RP11-834C11.4;PDE1B;RP11-834C11.6;PPP1R1A;RP11-834C11.3;HOXC4;HOXC5;AC012531.25;HOXC4;HOXC8;LACRT;HOXC9;DCD;HOXC6;RP11-834C11.12;HOXC10;HOXC11;AC012531.23;HOXC12;RP11-850F7.7;HOXC13	Platelet count;Mean platelet volume;Platelet-derived growth factor subunit B levels;Serum levels of protein CCL28	NFE2, COPZ1;COPZ1, NFE2, CBX5;NR;COPZ1, RP11-968A15.8;	COPZ1
module40:12:54736470	40	HALLMARK_IL6_JAK_STAT3_SIGNALING	12:54736470	rs4326844	0	0	GPR84	GPR84;ZNF385A;COPZ1;NFE2;ITGA5;HNRNPA1;RP11-753H16.4;CBX5;GTSF1;NCKAP1L;SMUG1;RP11-834C11.10;RP11-834C11.11;PDE1B;RP11-834C11.4;PPP1R1A;RP11-834C11.6;RP11-834C11.3;LACRT;HOXC4;DCD;HOXC5;AC012531.25;HOXC4;HOXC8;RP11-850F7.7;HOXC9;HOXC6;RP11-834C11.12;HOXC10;HOXC11;AC012531.23;HOXC12;HOXC13;MUCL1	Platelet count	COPZ1;NR	COPZ1
module40:12:57023284	40	HALLMARK_IL6_JAK_STAT3_SIGNALING	12:57023284	rs941207	6.56644e-07	0.0716385	ATP5B	ATP5B;PTGES3;BAZ2A;NACA;PRIM1;RBMS2;HSD17B6;GLS2;SPRYD4;MIP;TIMELESS;APOF;STAT2;IL23A;SDR9C7;PAN2;CNPY2;RDH16;RP11-977G19.10;CS;COQ10A;GPR182;HBCBP;ZBTB39;TAC3;ANKRD52;MYO1A;SLC39A5;NABP2;RNF41;TMEM194A;NAB2;STAT6;SMARCC2;MYL6;MYL6B;LRP1	Platelet count;Aspartate aminotransferase levels	PTGES3, BAZ2A;NR	BAZ2A
module40:12:107305728	40	HALLMARK_IL6_JAK_STAT3_SIGNALING	12:107305728	rs7312774	1.76419e-07	0.0192469	C12orf23	C12orf23;MTERFD3;CRY1;RIC8B;RFX4;BTBD11;RP11-144F15.1	Severe influenza A (H1N1) infection	C12ORF23, RIC8B	RPL30P12 - TMEM263
module40:12:111708458	40	HALLMARK_IL6_JAK_STAT3_SIGNALING	12:111708458	rs1265564	0	0	FAM109A	FAM109A;RP3-473L9.4;SH2B3;ATXN2;CUX2;RP1-46F2.3;RP1-46F2.2;MYL2;BRAP;ACAD10;CCDC63;RP1-74B13.2;RP11-162P23.2;ALDH2	Mean arterial pressure x alcohol consumption interaction (2df test);Parental longevity (combined parental attained age, Martingale residuals);Systolic blood pressure x alcohol consumption interaction (2df test);Type 1 diabetes;Diastolic blood pressure x depressive symptoms interaction (2df test);Hair color	CUX2;NR;	CUX2
module40:12:111800258	40	HALLMARK_IL6_JAK_STAT3_SIGNALING	12:111800258	rs3809272	0	0	FAM109A	FAM109A;RP3-473L9.4;SH2B3;ATXN2;BRAP;ACAD10;CUX2;RP11-162P23.2;ALDH2;RP1-46F2.3;RP1-46F2.2;RP3-462E2.3;MYL2;MAPKAPK5-AS1;MAPKAPK5	Platelet count;Total testosterone levels;Mitochondrial DNA levels;Vertical cup-disc ratio	FAM109A;NR	PHETA1
module40:12:111833788	40	HALLMARK_IL6_JAK_STAT3_SIGNALING	12:111833788	rs10774624	0	0	SH2B3	SH2B3;RP3-473L9.4;FAM109A;ATXN2;BRAP;ACAD10;RP11-162P23.2;CUX2;ALDH2;RP3-462E2.3;MAPKAPK5-AS1;RP1-46F2.3;MAPKAPK5;RP1-46F2.2;MYL2	Rheumatoid arthritis;Vitiligo;Systolic blood pressure;Intraocular pressure;Preeclampsia (maternal genotype effect);Monokine induced by gamma interferon levels;Interferon gamma-induced protein 10 levels;Interleukin-27 levels;C-X-C motif chemokine 16 levels;Glycated hemoglobin levels;Peripheral artery disease in non diabetes;Eosinophil counts	SH2B3, PTPN11;SH2B3, ATXN2;SH2B3;SHB3/ATXN2;;NR	LINC02356
module40:12:111847740	40	HALLMARK_IL6_JAK_STAT3_SIGNALING	12:111847740	rs3803170	0	0	SH2B3	SH2B3;RP3-473L9.4;ATXN2;FAM109A;BRAP;ACAD10;RP11-162P23.2;ALDH2;CUX2;RP3-462E2.3;MAPKAPK5-AS1;MAPKAPK5;RP1-46F2.3;RP1-46F2.2;RP3-462E2.5;MYL2	Mean corpuscular hemoglobin	SH2B3	SH2B3
module40:12:111862575	40	HALLMARK_IL6_JAK_STAT3_SIGNALING	12:111862575	rs11065898	0	0	SH2B3	SH2B3;ATXN2;RP3-473L9.4;FAM109A;BRAP;ACAD10;RP11-162P23.2;ALDH2;RP3-462E2.3;CUX2;MAPKAPK5-AS1;MAPKAPK5;RP3-462E2.5;RP1-46F2.3;RP1-46F2.2	Ankylosing spondylitis;Hip circumference adjusted for BMI	SH2B3	SH2B3
module40:12:111865049	40	HALLMARK_IL6_JAK_STAT3_SIGNALING	12:111865049	rs7310615	0	0	SH2B3	SH2B3;ATXN2;RP3-473L9.4;FAM109A;BRAP;ACAD10;RP11-162P23.2;ALDH2;RP3-462E2.3;CUX2;MAPKAPK5-AS1;MAPKAPK5;RP3-462E2.5;RP1-46F2.3;RP1-46F2.2	HDL cholesterol levels x alcohol consumption (drinkers vs non-drinkers) interaction (2df);LDL cholesterol levels x alcohol consumption (drinkers vs non-drinkers) interaction (2df);LDL cholesterol levels x alcohol consumption (regular vs non-regular drinkers) interaction (2df);Mean arterial pressure x alcohol consumption interaction (2df test);Mean arterial pressure x alcohol consumption (light vs…	SH2B3;NR;SH2B3, ATXN2;	SH2B3
module40:12:111884608	40	HALLMARK_IL6_JAK_STAT3_SIGNALING	12:111884608	rs3184504	0	0	ATXN2	ATXN2;SH2B3;RP3-473L9.4;FAM109A;BRAP;ACAD10;RP11-162P23.2;ALDH2;RP3-462E2.3;MAPKAPK5-AS1;MAPKAPK5;CUX2;RP3-462E2.5;TMEM116;RP1-46F2.3	Parental longevity (father's age at death);Low density lipoprotein cholesterol levels;Colorectal cancer;Diastolic blood pressure;Glaucoma (multi-trait analysis);Small vessel stroke (CCSp classification);Small vessel stroke (CCS or TOAST classification);Intraocular pressure;Hemoglobin levels;HDL cholesterol levels;Apolipoprotein A1 levels;Type 1 diabetes autoantibodies in high risk HLA genotype in…	SH2B3, ATXN2;NR;SH2B3;ATXN2, SH2B3;CUX2, BRAP, ACAD10, SH2B3;SH2B3, CUX2, BRAP, ACAD10;SH2B3, ATXN2, LOC100101246, BRAP, NAA25, C12orf51, PTPN11;	SH2B3, ATXN2
module40:12:111887659	40	HALLMARK_IL6_JAK_STAT3_SIGNALING	12:111887659	rs739496	0	0	ATXN2	ATXN2;SH2B3;RP3-473L9.4;FAM109A;BRAP;ACAD10;RP11-162P23.2;ALDH2;RP3-462E2.3;MAPKAPK5-AS1;MAPKAPK5;CUX2;RP3-462E2.5;TMEM116;RP1-46F2.3	Platelet count;Adolescent idiopathic scoliosis;Primary biliary cholangitis	SH2B3;NR;	ATXN2, SH2B3
module40:12:111904371	40	HALLMARK_IL6_JAK_STAT3_SIGNALING	12:111904371	rs4766578	0	0	ATXN2	ATXN2;SH2B3;RP3-473L9.4;FAM109A;BRAP;ACAD10;RP11-162P23.2;ALDH2;RP3-462E2.3;MAPKAPK5-AS1;MAPKAPK5;RP3-462E2.5;CUX2;TMEM116	Smoking initiation (ever regular vs never regular);Birth weight;Heart failure;Smoking initiation;Coronary artery disease;Vitiligo;Smoking status (ever vs never smokers);Immature fraction of reticulocytes;High light scatter reticulocyte count;Reticulocyte fraction of red cells;Sj√∂gren's syndrome;High light scatter reticulocyte percentage of red cells;HDL cholesterol;Reaction time;Tumor necrosis f…	ATXN2;NR;SH2B3;	ATXN2
module40:12:111910219	40	HALLMARK_IL6_JAK_STAT3_SIGNALING	12:111910219	rs10774625	0	0	ATXN2	ATXN2;SH2B3;RP3-473L9.4;FAM109A;BRAP;ACAD10;RP11-162P23.2;ALDH2;RP3-462E2.3;MAPKAPK5-AS1;MAPKAPK5;RP3-462E2.5;CUX2;TMEM116	Estimated glomerular filtration rate;Coronary artery disease (myocardial infarction, percutaneous transluminal coronary angioplasty, coronary artery bypass grafting, angina or chromic ischemic heart disease);Glycated hemoglobin levels;Parental longevity (father's age at death or father's attained age);Hypertension;Systemic lupus erythematosus;Hypothyroidism;Retinal vascular caliber;Left ventricle…	ATXN2;SH2B3;NR;SH2B3, ATXN2, PTPN11;SH2B3, ATXN2;ATXN2, SH2B3, BRAP;	ATXN2
module40:12:111973358	40	HALLMARK_IL6_JAK_STAT3_SIGNALING	12:111973358	rs597808	0	0	ATXN2	ATXN2;BRAP;SH2B3;ACAD10;RP3-473L9.4;FAM109A;RP11-162P23.2;ALDH2;RP3-462E2.3;MAPKAPK5-AS1;MAPKAPK5;RP3-462E2.5;TMEM116;ERP29;NAA25	Gastroesophageal reflux disease;Diastolic blood pressure x alcohol consumption interaction (2df test);Systolic blood pressure x alcohol consumption interaction (2df test);Smoking status (ever vs never smokers);Apolipoprotein B levels;LDL cholesterol levels;Low density lipoprotein cholesterol levels;Hematocrit;Hemoglobin concentration;Hypothyroidism;Colorectal cancer or advanced adenoma;Systemic l…	ATXN2, BRAP, SH2B3;ATXN2;;ATXN2/SH2B3;SH2B3;NR	ATXN2
module40:12:112003695	40	HALLMARK_IL6_JAK_STAT3_SIGNALING	12:112003695	rs615134	0	0	BRAP	BRAP;ATXN2;ACAD10;SH2B3;RP11-162P23.2;RP3-473L9.4;ALDH2;FAM109A;RP3-462E2.3;MAPKAPK5-AS1;MAPKAPK5;RP3-462E2.5;TMEM116;ERP29;NAA25	Mean corpuscular volume	ATXN2	ATXN2
module40:12:112007756	40	HALLMARK_IL6_JAK_STAT3_SIGNALING	12:112007756	rs653178	0	0	BRAP	BRAP;ACAD10;ATXN2;SH2B3;RP11-162P23.2;ALDH2;RP3-473L9.4;FAM109A;RP3-462E2.3;MAPKAPK5-AS1;MAPKAPK5;RP3-462E2.5;TMEM116;ERP29;NAA25	Mean arterial pressure;Eosinophil percentage of white cells;Myocardial infarction;Eosinophil counts;Chronic kidney disease;Diastolic blood pressure;Blood pressure;Celiac disease;Celiac disease or Rheumatoid arthritis;Urate levels;Thyroid peroxidase antibody positivity;Thyroid peroxidase antibody levels;Peripheral artery disease;Type 1 diabetes;Alopecia areata;Allergic disease (asthma, hay fever o…	ATXN2, SH2B3;ATXN2;SH2B3;SH2B3, ATXN2;ATXN2, PTPN11;ATXN2, SH2B3, LNK;NR;SH2B3, ALDH2, ATXN2;SH2B3, BRAP, ACAD10, ALDH2, TMEM116, NAA25, ATXN2, MAPKAPK5, ERP29, RP11-162P23.2;	ATXN2
module40:12:112023067	40	HALLMARK_IL6_JAK_STAT3_SIGNALING	12:112023067	rs11065961	0	0	BRAP	BRAP;ACAD10;ATXN2;RP11-162P23.2;SH2B3;ALDH2;RP3-473L9.4;FAM109A;RP3-462E2.3;MAPKAPK5-AS1;MAPKAPK5;RP3-462E2.5;TMEM116;ERP29;NAA25	Platelet distribution width;Plateletcrit;Concentration of large LDL particles;Triglycerides to total lipids ratio in small VLDL	ATXN2;	ATXN2
module40:12:112059557	40	HALLMARK_IL6_JAK_STAT3_SIGNALING	12:112059557	rs11065979	0	0	BRAP	BRAP;ACAD10;RP11-162P23.2;ALDH2;ATXN2;RP3-462E2.3;SH2B3;MAPKAPK5-AS1;MAPKAPK5;RP3-473L9.4;FAM109A;RP3-462E2.5;TMEM116;ERP29;NAA25	Mean arterial pressure x alcohol consumption interaction (2df test);Diastolic blood pressure x alcohol consumption (light vs heavy) interaction (2df test);Mean arterial pressure x alcohol consumption (light vs heavy) interaction (2df test);Parental longevity (combined parental attained age, Martingale residuals);Diastolic blood pressure;Diastolic blood pressure x alcohol consumption interaction (…	BRAP;NR;SH2B3, ATXN2;SH2B3, BRAP, ALDH2;Intergenic;ATXN2, BRAP;intergenic;BRAP, MAPKAPK5;ATXN2, BRAP, SH2B3;ATXN2;	ATXN2-AS - BRAP
module40:12:112072424	40	HALLMARK_IL6_JAK_STAT3_SIGNALING	12:112072424	rs11065987	0	0	BRAP	BRAP;ACAD10;RP11-162P23.2;ALDH2;RP3-462E2.3;ATXN2;MAPKAPK5-AS1;MAPKAPK5;SH2B3;RP3-462E2.5;RP3-473L9.4;FAM109A;TMEM116;ERP29;NAA25;TRAFD1	Low density lipoprotein cholesterol levels;Hemoglobin levels;Total cholesterol levels;Body mass index;Hematocrit;Hemoglobin;Cholesterol, total;LDL cholesterol;Coronary artery disease or large artery stroke;Tetralogy of Fallot;Coronary artery disease or ischemic stroke;Asthma;Primary biliary cholangitis;High density lipoprotein cholesterol levels;Cancer	NR;ALDH2;BRAP;SH2B3;TRAFD1;SH2B3, ATXN2;PTPN11;CUX2, FAM109A, SH2B3, ATXN2, ACAD10, ALDH2, MAPKAPK5-AS1, MAPKAPK5, ADAM1A, TMEM116, ERP29, NAA25, TRAFD1;ATXN2, SH2B3, TRAFD1, ALDH2	ATXN2-AS - BRAP
module40:12:112190438	40	HALLMARK_IL6_JAK_STAT3_SIGNALING	12:112190438	rs6490294	0	0	RP11-162P23.2	RP11-162P23.2;ALDH2;RP3-462E2.3;ACAD10;MAPKAPK5-AS1;MAPKAPK5;BRAP;RP3-462E2.5;TMEM116;ERP29;NAA25;ATXN2;SH2B3;TRAFD1;RP3-473L9.4;FAM109A;HECTD4	Platelet count	ACAD10;NR	ACAD10
module40:12:112233018	40	HALLMARK_IL6_JAK_STAT3_SIGNALING	12:112233018	rs10744777	0	0	RP3-462E2.3	RP3-462E2.3;ALDH2;RP11-162P23.2;MAPKAPK5-AS1;MAPKAPK5;RP3-462E2.5;ACAD10;TMEM116;BRAP;ERP29;NAA25;TRAFD1;ATXN2;HECTD4;SH2B3;RP3-473L9.4;FAM109A	Ischemic stroke;Ischemic stroke (small artery occlusion);Descending thoracic aortic diameter	ALDH2;	ALDH2
module40:12:112486818	40	HALLMARK_IL6_JAK_STAT3_SIGNALING	12:112486818	rs17696736	0	0	NAA25	NAA25;ERP29;TRAFD1;HECTD4;TMEM116;RP3-462E2.5;MAPKAPK5;MAPKAPK5-AS1;RP3-462E2.3;ALDH2;RP11-162P23.2;RPL6;ACAD10;PTPN11;BRAP	Mean arterial pressure x alcohol consumption interaction (2df test);Diastolic blood pressure x alcohol consumption interaction (2df test);Parental longevity (combined parental attained age, Martingale residuals);Estimated glomerular filtration rate;Systolic blood pressure x alcohol consumption interaction (2df test);Low density lipoprotein cholesterol levels;Total cholesterol levels;Mean arterial…	NAA25;NR;C12orf30;SH2B3;;SH2B3, TRAFD1, PTPN11, LNK	NAA25
module40:12:112521448	40	HALLMARK_IL6_JAK_STAT3_SIGNALING	12:112521448	rs4767364	0	0	TRAFD1	TRAFD1;NAA25;ERP29;HECTD4;TMEM116;RP3-462E2.5;MAPKAPK5;MAPKAPK5-AS1;RP3-462E2.3;ALDH2;RPL6;RP11-162P23.2;PTPN11;ACAD10;BRAP;RPH3A	Oral cavity and pharyngeal cancer	ALDH2	NAA25
module40:12:112830579	40	HALLMARK_IL6_JAK_STAT3_SIGNALING	12:112830579	rs7314031	4.66263e-09	0.000508683	RPL6	RPL6;PTPN11;RPH3A;HECTD4;TRAFD1;NAA25;ERP29;TMEM116;RP3-462E2.5	Reticulocyte count;Reticulocyte fraction of red cells	intergenic	HECTD4 - RPL6
module40:12:112871372	40	HALLMARK_IL6_JAK_STAT3_SIGNALING	12:112871372	rs11066301	0	0	PTPN11	PTPN11;RPL6;RPH3A;HECTD4;TRAFD1;NAA25;ERP29;OAS1	Peripheral artery disease;Systemic seropositive rheumatic diseases (Systemic sclerosis or systemic lupus erythematosus or rheumatoid arthritis or idiopathic inflammatory myopathies);Mean arterial pressure;Hematological parameters;Eosinophil counts;Platelet count;Medication use (beta blocking agents);Alanine aminotransferase levels;Apolipoprotein A1 levels;Serum albumin levels;Cystatin C plasma le…	PTPN11;NR;	PTPN11
module40:12:113100994	40	HALLMARK_IL6_JAK_STAT3_SIGNALING	12:113100994	rs17824620	1.62784e-10	1.77594e-05	RPH3A	RPH3A;OAS1;PTPN11;RPL6;OAS3;OAS2;DTX1;RASAL1;CCDC42B;DDX54	Platelet count	RPH3A, PTPN11	RPH3A
module40:12:122216910	40	HALLMARK_IL6_JAK_STAT3_SIGNALING	12:122216910	rs11553699	2.04281e-14	2.22867e-09	RHOF	RHOF;AC084018.1;RP11-347I19.8;SETD1B;HPD;TMEM120B;PSMD9;RP11-87C12.2;MORN3;WDR66;ORAI1;RP13-941N14.1;RP11-87C12.5;BCL7A;MLXIP;KDM2B;RNF34;RP11-711D18.2;LRRC43;IL31;ANAPC5;B3GNT4;DIABLO;RP11-512M8.5;VPS33A	Blood protein levels;Platelet count;Mean platelet volume;Reticulocyte fraction of red cells;Platelet distribution width;Plateletcrit;High light scatter reticulocyte count;High light scatter reticulocyte percentage of red cells;Proheparin-binding EGF-like growth factor levels;Mitochondrial DNA copy number;Serum levels of protein HBEGF;Reticulocyte count;Red blood cell count	TMEM120B;TMEM120B, RHOF;WDR66;NR;	TMEM120B, RHOF
module40:12:122365583	40	HALLMARK_IL6_JAK_STAT3_SIGNALING	12:122365583	rs7961894	0	0	WDR66	WDR66;RP11-87C12.2;PSMD9;RP11-87C12.5;HPD;BCL7A;SETD1B;RP11-347I19.8;AC084018.1;RHOF;MLXIP;TMEM120B;MORN3;LRRC43;IL31;ORAI1;B3GNT4;DIABLO;RP11-512M8.5;RP13-941N14.1;VPS33A;CLIP1;KDM2B	Mean platelet volume;Platelet count;Forns index in high alcohol intake;Fibrosis-4 index in high alcohol intake	WDR66;TMEM120B, SETD1B, PSMD9, BCL7A, WDR66;DOK6, CD226;	CFAP251
module40:13:28604007	40	HALLMARK_IL6_JAK_STAT3_SIGNALING	13:28604007	rs76428106	1.01829e-07	0.0111094	FLT3	FLT3;URAD;CDX2;LINC00543;ATP5EP2;PAN3;PDX1;GSX1;FLT1;POLR1D;LNX2	HDL cholesterol levels;Apolipoprotein A1 levels;Autoimmune thyroid disease;Basophil count;Monocyte count;Myeloid white cell count;White blood cell count (monocyte);Monocyte percentage of white cells;Granulocyte percentage of myeloid white cells;White blood cell count;Lymphocyte counts;Blood protein levels;Medication use (thyroid preparations);Lymphocyte percentage of white cells;Neutrophil count;…	FLT3;NR;	FLT3
module40:13:40974023	40	HALLMARK_IL6_JAK_STAT3_SIGNALING	13:40974023	rs77526211	0	0	LINC00598	LINC00598;RP11-172E9.2;AL133318.1;FOXO1;LINC00332;MRPS31;SLC25A15	Monocyte percentage of white cells;Granulocyte percentage of myeloid white cells;Monocyte count;Lymphocyte-to-monocyte ratio	intergenic;	LINC00598
module40:13:40975937	40	HALLMARK_IL6_JAK_STAT3_SIGNALING	13:40975937	rs6563831	0	0	LINC00598	LINC00598;RP11-172E9.2;AL133318.1;FOXO1;LINC00332;MRPS31;SLC25A15	Neutrophil percentage of white cells	intergenic	LINC00598
module40:13:41002641	40	HALLMARK_IL6_JAK_STAT3_SIGNALING	13:41002641	rs1892548	0	0	LINC00598	LINC00598;RP11-172E9.2;AL133318.1;FOXO1;LINC00332;MRPS31;SLC25A15	Monocyte count;Monocyte percentage of white cells;Granulocyte percentage of myeloid white cells;Lymphocyte-to-monocyte ratio	LINC00598;intergenic;NR;	LINC00598
module40:13:41160270	40	HALLMARK_IL6_JAK_STAT3_SIGNALING	13:41160270	rs9532563	1.23384e-09	0.000134609	FOXO1	FOXO1;AL133318.1;LINC00598;MRPS31;SLC25A15;RP11-172E9.2;ELF1;LINC00332;WBP4	Mean corpuscular volume;Mean corpuscular hemoglobin	FOXO1;NR;	FOXO1
module40:13:41216534	40	HALLMARK_IL6_JAK_STAT3_SIGNALING	13:41216534	rs4325427	1.04039e-09	0.000113505	FOXO1	FOXO1;MRPS31;AL133318.1;SLC25A15;LINC00598;ELF1;RP11-172E9.2;WBP4;LINC00332;KBTBD6	Monocyte count;Monocyte percentage of white cells;Granulocyte percentage of myeloid white cells	FOXO1	FOXO1
module40:13:41254104	40	HALLMARK_IL6_JAK_STAT3_SIGNALING	13:41254104	rs9549260	4.99327e-10	5.44755e-05	MRPS31	MRPS31;SLC25A15;FOXO1;AL133318.1;LINC00598;ELF1;RP11-172E9.2;WBP4;KBTBD6;LINC00332	Red blood cell count;Hemoglobin concentration;Hematocrit	intergenic;NR;	FOXO1 - MIR320D1
module40:13:41347517	40	HALLMARK_IL6_JAK_STAT3_SIGNALING	13:41347517	rs9315786	7.46816e-07	0.0814762	SLC25A15	SLC25A15;MRPS31;ELF1;FOXO1;AL133318.1;WBP4;LINC00598;KBTBD6;KBTBD7;RP11-172E9.2;MTRF1	Neutrophil percentage of granulocytes	MRPS31	MRPS31 - SLC25A15
module40:13:114551993	40	HALLMARK_IL6_JAK_STAT3_SIGNALING	13:114551993	rs6602909	1.09809e-10	1.19799e-05	GAS6-AS2	GAS6-AS2;GAS6;RP11-199F6.4;LINC00454;LINC00452;LINC00565;TMEM255B;RASA3;GRK1;ATP4B;TFDP1;TMCO3;DCUN1D2;CDC16;ADPRHL1;UPF3A	Apolipoprotein B levels;Red cell distribution width;Red blood cell count;Hemoglobin concentration;Serum alkaline phosphatase levels;Hemoglobin;Low density lipoprotein cholesterol levels;Lymphocyte counts;Hematocrit;Aspartate aminotransferase levels;Ratio of apolipoprotein B to apolipoprotein A1 levels;Concentration of large LDL particles;Cholesterol levels in large VLDL;Cholesteryl ester levels i…	GAS6;FLJ41484;NR;;GAS6-AS1	GAS6
module40:14:23587838	40	HALLMARK_IL6_JAK_STAT3_SIGNALING	14:23587838	rs141903485	4.26212e-09	0.000464989	CEBPE	CEBPE;SLC7A8;C14orf119;ACIN1;C14orf164;CDH24;PSMB11;PSMB5;C14orf93;AJUBA;HOMEZ;RP11-298I3.5;HAUS4;PPP1R3E;BCL2L2;BCL2L2-PABPN1;PRMT5;PABPN1;AL049829.1;RBM23;SLC22A17;REM2;EFS;LRP10;IL25;CMTM5;MYH6;MMP14;MRPL52;MYH7;AL135998.1;SLC7A7;NGDN;OXA1L;ZFHX2;THTPA;AP1G2;JPH4;OR6J1	Eosinophil counts;Monocyte percentage of white cells;Eosinophil percentage of white cells;Monocyte count;Neutrophil count	CEBPE;	CEBPE
module40:14:23589057	40	HALLMARK_IL6_JAK_STAT3_SIGNALING	14:23589057	rs2239633	2.57999e-09	0.000281472	CEBPE	CEBPE;SLC7A8;C14orf119;ACIN1;C14orf164;CDH24;PSMB11;PSMB5;C14orf93;AJUBA;HOMEZ;RP11-298I3.5;HAUS4;PPP1R3E;BCL2L2;BCL2L2-PABPN1;PRMT5;PABPN1;AL049829.1;RBM23;SLC22A17;EFS;REM2;LRP10;IL25;CMTM5;MYH6;MMP14;MRPL52;MYH7;AL135998.1;SLC7A7;NGDN;OXA1L;ZFHX2;THTPA;AP1G2;JPH4;OR6J1	Acute lymphoblastic leukemia (childhood);Acute lymphoblastic leukemia (B-cell precursor);Eosinophil percentage of white cells;Eosinophil counts;Eosinophil percentage of granulocytes;Acute lymphoblastic leukemia in childhood (B cell precursor)	CEBPE;NR;	CEBPE - SLC7A8
module40:14:23589349	40	HALLMARK_IL6_JAK_STAT3_SIGNALING	14:23589349	rs2239630	3.02047e-11	3.29528e-06	CEBPE	CEBPE;SLC7A8;C14orf119;ACIN1;C14orf164;CDH24;PSMB11;PSMB5;C14orf93;AJUBA;HOMEZ;RP11-298I3.5;HAUS4;PPP1R3E;BCL2L2;BCL2L2-PABPN1;PRMT5;PABPN1;AL049829.1;RBM23;SLC22A17;EFS;REM2;LRP10;IL25;CMTM5;MYH6;MMP14;MRPL52;MYH7;AL135998.1;SLC7A7;NGDN;OXA1L;ZFHX2;THTPA;AP1G2;JPH4;OR6J1	B-cell acute lymphoblastic leukaemia;Monocyte count;Basophil count;Neutrophil percentage of granulocytes;Sum eosinophil basophil counts;Monocyte percentage of white cells;Granulocyte percentage of myeloid white cells;Neutrophil percentage of white cells;Basophil percentage of white cells;Lymphocyte-to-monocyte ratio	CEBPE;NR;	CEBPE - SLC7A8
module40:14:35559126	40	HALLMARK_IL6_JAK_STAT3_SIGNALING	14:35559126	rs2038255	3.54108e-08	0.00386325	PPP2R3C	PPP2R3C;KIAA0391;KIAA0391;FAM177A1;SRP54;PSMA6;RP11-561B11.3;NFKBIA;BAZ1A;RP11-561B11.6;CFL2;INSM2;RALGAPA1	Lymphocyte counts	PPP2R3C, FAM177A1	PPP2R3C, FAM177A1
module40:14:35572163	40	HALLMARK_IL6_JAK_STAT3_SIGNALING	14:35572163	rs111778408	0	0	PPP2R3C	PPP2R3C;KIAA0391;KIAA0391;FAM177A1;SRP54;PSMA6;RP11-561B11.3;NFKBIA;RP11-561B11.6;BAZ1A;CFL2;INSM2;RALGAPA1	Monocyte percentage of white cells	PPP2R3C, FAM177A1	PPP2R3C, FAM177A1
module40:14:35572357	40	HALLMARK_IL6_JAK_STAT3_SIGNALING	14:35572357	rs2143950	2.79909e-10	3.05375e-05	PPP2R3C	PPP2R3C;KIAA0391;KIAA0391;FAM177A1;SRP54;PSMA6;RP11-561B11.3;NFKBIA;RP11-561B11.6;BAZ1A;CFL2;INSM2;RALGAPA1	Atopic dermatitis	PPP2R3C	PPP2R3C, FAM177A1
module40:14:88488821	40	HALLMARK_IL6_JAK_STAT3_SIGNALING	14:88488821	rs11624293	9.09791e-07	0.0992564	RP11-300J18.3	RP11-300J18.3;RP11-300J18.1;GPR65;RP11-753D20.1;RP11-753D20.4;RP11-753D20.3;KCNK10;GALC;RP11-804L24.2;RP11-1152H15.1;SPATA7;CTD-2007A10.1;PTPN21;RP11-325D8.1	Chronic inflammatory diseases (ankylosing spondylitis, Crohn's disease, psoriasis, primary sclerosing cholangitis, ulcerative colitis) (pleiotropy);Ankylosing spondylitis	RP11-300J18.1;GPR65	LINC01147
module40:14:103847287	40	HALLMARK_IL6_JAK_STAT3_SIGNALING	14:103847287	rs8022179	2.09671e-08	0.00228747	MARK3	MARK3;EIF5;CKB;TRMT61A;BAG5;KLC1;RP11-73M18.2;APOPT1;LINC00605;TNFAIP2;LINC00677;EXOC3L4;XRCC3;AL049840.1;RP11-73M18.9;ZFYVE21;PPP1R13B;CDC42BPB;AMN;LINC00637;CTD-2134A5.4;CTD-2134A5.3	Monocyte count;Monocyte percentage of white cells	MARK3	RPSAP5 - MARK3
module40:15:31540989	40	HALLMARK_IL6_JAK_STAT3_SIGNALING	15:31540989	rs8024893	5.06422e-08	0.00552497	RP11-16E12.2	RP11-16E12.2;RP11-16E12.1;KLF13;OTUD7A;TRPM1;MTMR10;FAN1	Red cell distribution width	intergenic;NR	LINC02352 - KLF13
module40:15:44245931	40	HALLMARK_IL6_JAK_STAT3_SIGNALING	15:44245931	rs2929282	9.21166e-09	0.00100497	FRMD5	FRMD5;WDR76;MFAP1;HYPK;SERINC4;AC018512.1;SERF2;RP11-296A16.1;ELL3;PDIA3;CKMT1A;CATSPER2;CASC4;STRC;CKMT1B;PPIP5K1;RP11-616K22.2;MAP1A;CTDSPL2	Triglyceride levels;Triglycerides;High density lipoprotein cholesterol levels	;NR;FRMD5	FRMD5
module40:15:80255209	40	HALLMARK_IL6_JAK_STAT3_SIGNALING	15:80255209	rs2562754	0	0	BCL2A1	BCL2A1;C15ORF37;C15orf37;ST20;ZFAND6;ST20-MTHFS;RP11-38G5.4;MTHFS;RP11-38G5.2;FAH;RP11-2E17.2;RP11-2E17.1;LINC00927;RP11-210M15.2;ARNT2	Eosinophil percentage of granulocytes;Eosinophil counts	BCL2A1	BCL2A1
module40:15:80260014	40	HALLMARK_IL6_JAK_STAT3_SIGNALING	15:80260014	rs8026803	0	0	BCL2A1	BCL2A1;C15ORF37;C15orf37;ST20;ZFAND6;ST20-MTHFS;RP11-38G5.4;MTHFS;RP11-38G5.2;FAH;RP11-2E17.2;RP11-2E17.1;LINC00927;RP11-210M15.2;ARNT2	Eosinophil counts;Eosinophil percentage of white cells;Monocyte count;Lymphocyte-to-monocyte ratio	BCL2A1;	BCL2A1
module40:15:80432222	40	HALLMARK_IL6_JAK_STAT3_SIGNALING	15:80432222	rs11634397	6.19379e-09	0.000675731	FAH	FAH;RP11-2E17.2;RP11-2E17.1;ZFAND6;LINC00927;BCL2A1;RP11-210M15.2;C15ORF37;C15orf37;ST20;ARNT2;ST20-MTHFS;RP11-38G5.4;MTHFS;RP11-38G5.2	Type 2 diabetes	ZFAND6	ZFAND6 - FAH
module40:16:1073552	40	HALLMARK_IL6_JAK_STAT3_SIGNALING	16:1073552	rs2744148	1.4777e-08	0.00161214	RP11-161M6.3	RP11-161M6.3;RP11-161M6.5;SOX8;AC009041.2;RP11-161M6.2;SSTR5;C1QTNF8;LA16c-381G6.1;CACNA1H;LMF1;TPSG1;TPSAB1;PRR25;GNG13;TPSD1;CHTF18;PRSS29P;RPUSD1;MSLNL;MSLN;RP11-616M22.7;UBE2I;NARFL;HAGHL;CCDC78;FAM173A;METRN;BAIAP3;LA16c-380A1.1;TSR3;GNPTG;FBXL16;WDR24;UNKL;JMJD8;STUB1;RHBDL1;RHOT2;WDR90;FAM195A;C16orf13;WFIKKN1;C16orf91;CCDC154;CLCN7;RAB40C;NHLRC4;PIGQ;PTX4;C16orf11;TELO2;IFT140;LA16c-385E7…	Multiple sclerosis	SOX8	SOX8 - SSTR5-AS1
module40:16:11177824	40	HALLMARK_IL6_JAK_STAT3_SIGNALING	16:11177824		3.03378e-07	0.033098	RP11-396B14.2	RP11-396B14.2;CLEC16A;DEXI;RMI2;SOCS1;TNP2;PRM3;PRM2;PRM1;CIITA;CTD-3088G3.8;TVP23A;NUBP1;TEKT5;LITAF
module40:16:11187783	40	HALLMARK_IL6_JAK_STAT3_SIGNALING	16:11187783	rs12924729	7.58815e-07	0.0827852	RP11-396B14.2	RP11-396B14.2;CLEC16A;RMI2;SOCS1;DEXI;TNP2;PRM3;PRM2;PRM1;CIITA;CTD-3088G3.8;TVP23A;NUBP1;LITAF;TEKT5	Primary biliary cholangitis	CLEC16A;SOCS1, CLEC16A, DEXI	CLEC16A
module40:16:11194771	40	HALLMARK_IL6_JAK_STAT3_SIGNALING	16:11194771	rs12927355	2.40722e-07	0.0262623	RP11-396B14.2	RP11-396B14.2;RMI2;SOCS1;CLEC16A;TNP2;DEXI;PRM3;PRM2;PRM1;CIITA;CTD-3088G3.8;TVP23A;NUBP1;LITAF;TEKT5	Multiple sclerosis;Type 1 diabetes	CLEC16A;DEXI	CLEC16A
module40:16:11238783	40	HALLMARK_IL6_JAK_STAT3_SIGNALING	16:11238783	rs2903692	9.11112e-07	0.0994005	RP11-396B14.2	RP11-396B14.2;RMI2;SOCS1;TNP2;PRM3;PRM2;PRM1;CLEC16A;CTD-3088G3.8;DEXI;CIITA;TVP23A;NUBP1;LITAF	Carotid artery external diameter;Carotid artery internal diameter;Type 1 diabetes	CLEC16A;KIAA0350	CLEC16A
module40:16:28333411	40	HALLMARK_IL6_JAK_STAT3_SIGNALING	16:28333411	rs2650492	3.93655e-11	4.2947e-06	NPIPB6	NPIPB6;SBK1;RP11-57A19.2;EIF3CL;RP11-57A19.5;NPIPB7;CLN3;CLN3;APOBR;IL27;NUPR1;XPO6;CCDC101;SULT1A2;SULT1A1;NPIPB8;EIF3C;NPIPB9;RP11-1348G14.4	Body mass index in physically active individuals;Body mass index (joint analysis main effects and physical activity interaction);Body mass index;BMI (adjusted for smoking behaviour);Body mass index (joint analysis main effects and smoking interaction);Waist circumference;BMI in non-smokers;Intelligence	SBK1;NR	SBK1
module40:16:28340945	40	HALLMARK_IL6_JAK_STAT3_SIGNALING	16:28340945	rs12598357	0	0	NPIPB6	NPIPB6;SBK1;RP11-57A19.2;EIF3CL;RP11-57A19.5;NPIPB7;CLN3;CLN3;APOBR;IL27;NUPR1;CCDC101;XPO6;SULT1A2;SULT1A1;NPIPB8;EIF3C;NPIPB9;RP11-1348G14.4;ATXN2L	Intelligence (MTAG);Pediatric autoimmune diseases	SBK1	SBK1 - NPIPB6
module40:16:28490517	40	HALLMARK_IL6_JAK_STAT3_SIGNALING	16:28490517	rs151181	0	0	CLN3	CLN3;CLN3;APOBR;IL27;NPIPB7;RP11-57A19.5;NUPR1;CCDC101;EIF3CL;SULT1A2;SULT1A1;NPIPB6;NPIPB8;SBK1;RP11-57A19.2;EIF3C;NPIPB9;RP11-1348G14.4;ATXN2L;TUFM;SH2B1;XPO6;ATP2A1;RABEP2;CD19;NFATC2IP;SPNS1	Bipolar disorder or body mass index;Crohn's disease	NPIPL1-CLN3;IL27, SH2B1, EIF3C, LAT, CD19	CLN3
module40:16:28505660	40	HALLMARK_IL6_JAK_STAT3_SIGNALING	16:28505660	rs151234	2.63055e-11	2.86988e-06	APOBR	APOBR;IL27;CLN3;CLN3;NPIPB7;RP11-57A19.5;NUPR1;CCDC101;SULT1A2;SULT1A1;EIF3CL;NPIPB8;NPIPB6;EIF3C;SBK1;RP11-57A19.2;NPIPB9;RP11-1348G14.4;ATXN2L;TUFM;SH2B1;ATP2A1;XPO6;RABEP2;CD19;NFATC2IP;SPNS1;LAT	Type 1 diabetes;Platelet distribution width;Platelet count;Mean platelet volume	IL27;CLN3;NR	CLN3
module40:16:28506428	40	HALLMARK_IL6_JAK_STAT3_SIGNALING	16:28506428	rs151233	1.23783e-10	1.35045e-05	APOBR	APOBR;IL27;CLN3;CLN3;NPIPB7;RP11-57A19.5;NUPR1;CCDC101;SULT1A2;SULT1A1;EIF3CL;NPIPB8;NPIPB6;EIF3C;SBK1;RP11-57A19.2;NPIPB9;RP11-1348G14.4;ATXN2L;TUFM;SH2B1;ATP2A1;XPO6;RABEP2;CD19;NFATC2IP;SPNS1;LAT	Allergic disease (asthma, hay fever or eczema);Platelet count;Mean platelet volume;Plateletcrit	APOBR;	CLN3, APOBR
module40:16:28517709	40	HALLMARK_IL6_JAK_STAT3_SIGNALING	16:28517709	rs26528	0	0	IL27	IL27;APOBR;NUPR1;CLN3;CLN3;CCDC101;NPIPB7;RP11-57A19.5;SULT1A2;SULT1A1;EIF3CL;NPIPB8;NPIPB6;EIF3C;SBK1;RP11-57A19.2;NPIPB9;RP11-1348G14.4;ATXN2L;TUFM;SH2B1;ATP2A1;RABEP2;XPO6;CD19;NFATC2IP;SPNS1;LAT	Chronic inflammatory diseases (ankylosing spondylitis, Crohn's disease, psoriasis, primary sclerosing cholangitis, ulcerative colitis) (pleiotropy);Inflammatory bowel disease;Ulcerative colitis;Crohn's disease	IL27;RABEP2, SULT1A1, SULT1A2, NUPR1, IL27, EIF3C;NR	IL27
module40:16:28539848	40	HALLMARK_IL6_JAK_STAT3_SIGNALING	16:28539848	rs4788084	0	0	NUPR1	NUPR1;CCDC101;IL27;APOBR;CLN3;CLN3;SULT1A2;NPIPB7;RP11-57A19.5;SULT1A1;NPIPB8;EIF3CL;EIF3C;NPIPB6;NPIPB9;SBK1;RP11-57A19.2;RP11-1348G14.4;ATXN2L;TUFM;SH2B1;ATP2A1;RABEP2;CD19;NFATC2IP;XPO6;SPNS1;LAT	Alcohol consumption (drinks per week);Type 1 diabetes	NUPR1;IL27	IL27 - NUPR1
module40:16:28591530	40	HALLMARK_IL6_JAK_STAT3_SIGNALING	16:28591530		3.83252e-11	4.18121e-06	SULT1A2	SULT1A2;SULT1A1;CCDC101;NUPR1;NPIPB8;IL27;APOBR;EIF3C;CLN3;CLN3;NPIPB7;RP11-57A19.5;NPIPB9;EIF3CL;RP11-1348G14.4;NPIPB6;ATXN2L;TUFM;SH2B1;SBK1;RP11-57A19.2;ATP2A1;RABEP2;CD19;NFATC2IP;SPNS1;LAT;CTB-134H23.2;XPO6
module40:16:28617885	40	HALLMARK_IL6_JAK_STAT3_SIGNALING	16:28617885		0	0	SULT1A1	SULT1A1;SULT1A2;NPIPB8;CCDC101;NUPR1;EIF3C;IL27;APOBR;CLN3;CLN3;NPIPB9;NPIPB7;RP11-57A19.5;RP11-1348G14.4;ATXN2L;EIF3CL;TUFM;SH2B1;NPIPB6;ATP2A1;RABEP2;SBK1;RP11-57A19.2;CD19;NFATC2IP;SPNS1;LAT;CTB-134H23.2
module40:16:28837515	40	HALLMARK_IL6_JAK_STAT3_SIGNALING	16:28837515	rs8049439	0	0	ATXN2L	ATXN2L;TUFM;SH2B1;RP11-1348G14.4;ATP2A1;NPIPB9;RABEP2;CD19;NFATC2IP;EIF3C;SPNS1;LAT;NPIPB8;CTB-134H23.2;SULT1A1;SULT1A2;CCDC101;NUPR1;RP11-426C22.5;IL27;APOBR;CLN3;CLN3;NPIPB7;RP11-57A19.5;RP11-426C22.4;SNX29P2;RP11-426C22.6;EIF3CL;NPIPB6	Intelligence (MTAG);Body mass index;Educational attainment (years of education);Inflammatory bowel disease (early onset);Educational attainment;Verbal-numerical reasoning;Alzheimer's disease or educational attainment (pleiotropy)	ATXN2L;NR;CCDC101, CLN3, SULT1A1, SULT1A2, NUPR1, IL27, EIF3C;ATXN2L, TUFM, SH2B1, EIF3CL, NFATC2IP, NUPR1, SPNS1, LAT, SULT1A1, SULT1A2, CCDC101;	ATXN2L
module40:16:28865042	40	HALLMARK_IL6_JAK_STAT3_SIGNALING	16:28865042	rs62037363	0	0	SH2B1	SH2B1;TUFM;ATP2A1;ATXN2L;RABEP2;RP11-1348G14.4;CD19;NFATC2IP;NPIPB9;SPNS1;LAT;EIF3C;CTB-134H23.2;NPIPB8;SULT1A1;SULT1A2;RP11-426C22.5;CCDC101;NUPR1;IL27;APOBR;RP11-426C22.4;CLN3;CLN3;NPIPB7;SNX29P2;RP11-57A19.5;RP11-426C22.6;EIF3CL	General cognitive ability;Inflammatory bowel disease;Weight	SH2B1;NR	SH2B1
module40:16:28883241	40	HALLMARK_IL6_JAK_STAT3_SIGNALING	16:28883241	rs7498665	0	0	ATP2A1	ATP2A1;SH2B1;TUFM;RABEP2;ATXN2L;CD19;RP11-1348G14.4;NFATC2IP;SPNS1;LAT;NPIPB9;CTB-134H23.2;EIF3C;NPIPB8;RP11-426C22.5;SULT1A1;SULT1A2;CCDC101;NUPR1;RP11-426C22.4;IL27;APOBR;SNX29P2;RP11-426C22.6;CLN3;CLN3;NPIPB7;RP11-57A19.5;EIF3CL	Waist-hip ratio;Body mass index;Predicted visceral adipose tissue;Obesity;Weight;Subcortical volume (MOSTest);Waist circumference;Adult body size	NR;;SH2B1;ATP2A1, SH2B1;NPM1, FGF18	SH2B1
module40:16:28885659	40	HALLMARK_IL6_JAK_STAT3_SIGNALING	16:28885659	rs7359397	0	0	ATP2A1	ATP2A1;SH2B1;RABEP2;TUFM;ATXN2L;CD19;RP11-1348G14.4;NFATC2IP;SPNS1;LAT;NPIPB9;CTB-134H23.2;EIF3C;NPIPB8;RP11-426C22.5;SULT1A1;SULT1A2;CCDC101;NUPR1;RP11-426C22.4;IL27;SNX29P2;APOBR;RP11-426C22.6;CLN3;CLN3;NPIPB7;RP11-57A19.5;EIF3CL	Body mass index;Cognitive ability, years of educational attainment or schizophrenia (pleiotropy)	APOB48R, SULT1A2, AC138894.2, ATXN2L, TUFM, SH2B1;SH2B1	SH2B1 - ATP2A1
module40:16:28889486	40	HALLMARK_IL6_JAK_STAT3_SIGNALING	16:28889486	rs3888190	0	0	ATP2A1	ATP2A1;RABEP2;SH2B1;TUFM;CD19;ATXN2L;NFATC2IP;RP11-1348G14.4;SPNS1;LAT;NPIPB9;CTB-134H23.2;EIF3C;RP11-426C22.5;NPIPB8;SULT1A1;SULT1A2;CCDC101;RP11-426C22.4;NUPR1;SNX29P2;IL27;APOBR;RP11-426C22.6;CLN3;CLN3;NPIPB7;RP11-57A19.5;EIF3CL	Bipolar disorder or body mass index;Body mass index;Hip circumference;BMI (adjusted for smoking behaviour);BMI in non-smokers;Body mass index (joint analysis main effects and smoking interaction)	NPIPL1;ATP2A1, ATP2A1-AS1;ATP2A1;NR	SH2B1 - ATP2A1
module40:16:28921809	40	HALLMARK_IL6_JAK_STAT3_SIGNALING	16:28921809	rs7184597	0	0	RABEP2	RABEP2;CD19;ATP2A1;NFATC2IP;SPNS1;SH2B1;TUFM;LAT;ATXN2L;RP11-1348G14.4;CTB-134H23.2;NPIPB9;RP11-426C22.5;EIF3C;NPIPB8;SULT1A1;RP11-426C22.4;SULT1A2;SNX29P2;RP11-426C22.6;CCDC101;NUPR1;IL27;APOBR;CLN3;CLN3;NPIPB7;RP11-57A19.5;NPIPB11	Obesity	RABEP2, SH2B1	RABEP2
module40:16:30642867	40	HALLMARK_IL6_JAK_STAT3_SIGNALING	16:30642867	rs7197475	4.43247e-07	0.0483573	PRR14	PRR14;FBRS;ZNF689;ZNF785;ZNF688;SRCAP;ZNF764;AC002310.13;ZNF747;ZNF747;ZNF768;RP11-2C24.4;PHKG2;C16orf93;RNF40;ZNF629;ITGAL;SEPHS2;BCL7C;DCTPP1;ZNF771;SEPT1;SEPT1;ZNF48;MYLPF;CTF1;TBC1D10B;RP11-347C12.10;CD2BP2;FBXL19;ORAI3;SETD1A;HSD3B7;AC135048.1;STX1B;STX4;RP11-347C12.1;RP11-196G11.2;RP11-347C12.3;ZNF668;ZNF668;SULT1A3;SLX1A;BOLA2B;ZNF646;CORO1A;PRSS53;RP11-196G11.1;VKORC1;BCKDK;KAT8;PRSS8	Systemic lupus erythematosus	NR	ZNF689 - PRR14
module40:16:30918487	40	HALLMARK_IL6_JAK_STAT3_SIGNALING	16:30918487	rs11649653	4.9736e-10	5.4261e-05	CTF1	CTF1;FBXL19;ORAI3;SETD1A;BCL7C;HSD3B7;AC135048.1;STX1B;STX4;ZNF629;RP11-196G11.2;RNF40;C16orf93;ZNF668;ZNF668;PHKG2;RP11-2C24.4;ZNF646;PRSS53;RP11-196G11.1;VKORC1;BCKDK;KAT8;SRCAP;PRSS8;PRSS36;FBRS;PRR14;FUS;PYCARD;C16orf98;ZNF689;TRIM72;PYDC1;RP11-388M20.9;ZNF785;ZNF688;ITGAM;ZNF764;AC002310.13;ZNF747;ZNF747;ZNF768;ITGAL;ITGAX;SEPHS2;DCTPP1;ITGAD;ZNF771	Triglycerides	CTF1	CTF2P
module40:16:51021803	40	HALLMARK_IL6_JAK_STAT3_SIGNALING	16:51021803	rs1566045	6.30405e-08	0.00687759	RP11-883G14.2	RP11-883G14.2;RP11-883G14.3;RP11-883G14.4;RP11-883G14.1;CTD-2034I21.2;CTD-2034I21.1;SALL1;RP11-327F22.5;CYLD;NOD2;SNX20;RP11-401P9.4;RP11-437L7.1;NKD1	Femoral neck bone mineral density;Bone mineral density (femoral neck)	SALL1	LINC02128 - LINC02127
module40:16:53855291	40	HALLMARK_IL6_JAK_STAT3_SIGNALING	16:53855291	rs11075995	9.32681e-08	0.0101754	FTO	FTO;RPGRIP1L;AKTIP;RBL2;RP11-324D17.2;RP11-324D17.1;RP11-44F14.8;RP11-44F14.2;IRX3	Breast cancer;Breast cancer (estrogen-receptor negative)	;NR;FTO;FTO, KIAA1752	FTO
module40:16:85926721	40	HALLMARK_IL6_JAK_STAT3_SIGNALING	16:85926721	rs395498	1.33227e-15	1.45348e-10	IRF8	IRF8;RP11-542M13.3;RP11-542M13.2;COX4I1;EMC8;RP11-805I24.1;C16orf74;GINS2;RP11-805I24.4;GSE1;RP11-805I24.3;CTD-2542L18.1;LINC01082;RP11-118F19.1;RP11-514D23.3;LINC01081;RP11-514D23.1;LINC00917;RP11-158I3.3	Monocyte percentage of white cells	intergenic	COX4I1 - IRF8
module40:16:85927814	40	HALLMARK_IL6_JAK_STAT3_SIGNALING	16:85927814	rs391023	0	0	IRF8	IRF8;RP11-542M13.3;RP11-542M13.2;COX4I1;EMC8;RP11-805I24.1;C16orf74;GINS2;RP11-805I24.4;GSE1;RP11-805I24.3;CTD-2542L18.1;LINC01082;RP11-118F19.1;RP11-514D23.3;LINC01081;RP11-514D23.1;LINC00917;RP11-158I3.3	Chronic lymphocytic leukemia	IRF8	COX4I1 - IRF8
module40:16:85932652	40	HALLMARK_IL6_JAK_STAT3_SIGNALING	16:85932652	rs56177354	4.996e-15	5.45054e-10	IRF8	IRF8;RP11-542M13.3;RP11-542M13.2;COX4I1;EMC8;RP11-805I24.1;C16orf74;GINS2;RP11-805I24.4;GSE1;RP11-805I24.3;LINC01082;CTD-2542L18.1;RP11-118F19.1;RP11-514D23.3;LINC01081;RP11-514D23.1;LINC00917;RP11-158I3.3	Granulocyte percentage of myeloid white cells;Monocyte count;Monocyte percentage of white cells;Mouth ulcers;Neutrophil count	IRF8;	COX4I1 - IRF8
module40:16:85944439	40	HALLMARK_IL6_JAK_STAT3_SIGNALING	16:85944439	rs391525	2.06079e-10	2.24829e-05	IRF8	IRF8;RP11-542M13.3;RP11-542M13.2;COX4I1;EMC8;RP11-805I24.1;C16orf74;GINS2;RP11-805I24.4;RP11-805I24.3;LINC01082;GSE1;RP11-514D23.3;LINC01081;CTD-2542L18.1;RP11-118F19.1;RP11-514D23.1;LINC00917;RP11-158I3.3	Chronic lymphocytic leukemia	IRF8	IRF8
module40:16:85944823	40	HALLMARK_IL6_JAK_STAT3_SIGNALING	16:85944823	rs2292982	1.54899e-10	1.68992e-05	IRF8	IRF8;RP11-542M13.3;RP11-542M13.2;COX4I1;EMC8;RP11-805I24.1;C16orf74;GINS2;RP11-805I24.4;RP11-805I24.3;LINC01082;GSE1;RP11-514D23.3;LINC01081;CTD-2542L18.1;RP11-118F19.1;RP11-514D23.1;LINC00917;RP11-158I3.3	Granulocyte percentage of myeloid white cells;Monocyte count;Monocyte percentage of white cells	IRF8	IRF8
module40:16:85946450	40	HALLMARK_IL6_JAK_STAT3_SIGNALING	16:85946450	rs424971	0	0	IRF8	IRF8;RP11-542M13.3;RP11-542M13.2;COX4I1;EMC8;RP11-805I24.1;C16orf74;GINS2;RP11-805I24.4;RP11-805I24.3;LINC01082;GSE1;RP11-514D23.3;LINC01081;CTD-2542L18.1;RP11-118F19.1;RP11-514D23.1;LINC00917;RP11-158I3.3	Monocyte count	IRF8	IRF8
module40:16:85947475	40	HALLMARK_IL6_JAK_STAT3_SIGNALING	16:85947475	rs8064111	2.22045e-15	2.42246e-10	IRF8	IRF8;RP11-542M13.3;RP11-542M13.2;COX4I1;EMC8;RP11-805I24.1;C16orf74;GINS2;RP11-805I24.4;RP11-805I24.3;LINC01082;GSE1;RP11-514D23.3;LINC01081;CTD-2542L18.1;RP11-118F19.1;RP11-514D23.1;LINC00917;RP11-158I3.3	Granulocyte percentage of myeloid white cells;Monocyte count;Monocyte percentage of white cells	IRF8	IRF8
module40:16:85972612	40	HALLMARK_IL6_JAK_STAT3_SIGNALING	16:85972612	rs11644034	2.08278e-13	2.27227e-08	RP11-542M13.3	RP11-542M13.3;IRF8;RP11-542M13.2;COX4I1;RP11-805I24.1;EMC8;RP11-805I24.4;C16orf74;RP11-805I24.3;LINC01082;GINS2;RP11-514D23.3;LINC01081;GSE1;CTD-2542L18.1;RP11-514D23.1;RP11-118F19.1;LINC00917;RP11-158I3.3	Systemic lupus erythematosus	IRF8	LINC02132 - NA
module40:16:85973028	40	HALLMARK_IL6_JAK_STAT3_SIGNALING	16:85973028	rs12711490	7.10543e-14	7.75188e-09	RP11-542M13.3	RP11-542M13.3;IRF8;RP11-542M13.2;COX4I1;RP11-805I24.1;EMC8;RP11-805I24.4;C16orf74;RP11-805I24.3;LINC01082;GINS2;RP11-514D23.3;LINC01081;GSE1;RP11-514D23.1;CTD-2542L18.1;RP11-118F19.1;LINC00917;RP11-158I3.3	Monocyte count;Systemic lupus erythematosus and Systemic sclerosis	RP11-542M13.3;IRF8	LINC02132 - NA
module40:16:85973140	40	HALLMARK_IL6_JAK_STAT3_SIGNALING	16:85973140	rs11641153	6.4837e-14	7.07359e-09	RP11-542M13.3	RP11-542M13.3;IRF8;RP11-542M13.2;COX4I1;RP11-805I24.1;EMC8;RP11-805I24.4;C16orf74;RP11-805I24.3;LINC01082;GINS2;RP11-514D23.3;LINC01081;GSE1;RP11-514D23.1;CTD-2542L18.1;RP11-118F19.1;LINC00917;RP11-158I3.3	Granulocyte percentage of myeloid white cells;Monocyte percentage of white cells	RP11-542M13.3	LINC02132 - NA
module40:16:85991400	40	HALLMARK_IL6_JAK_STAT3_SIGNALING	16:85991400	rs75479997	9.10383e-15	9.9321e-10	RP11-542M13.3	RP11-542M13.3;RP11-542M13.2;IRF8;RP11-805I24.1;COX4I1;EMC8;RP11-805I24.4;RP11-805I24.3;LINC01082;RP11-514D23.3;C16orf74;LINC01081;GINS2;RP11-514D23.1;GSE1;CTD-2542L18.1;LINC00917;RP11-118F19.1;RP11-158I3.3	Monocyte percentage of white cells	intergenic	LINC02132 - NA
module40:16:85991705	40	HALLMARK_IL6_JAK_STAT3_SIGNALING	16:85991705	rs11642873	0	0	RP11-542M13.3	RP11-542M13.3;RP11-542M13.2;IRF8;RP11-805I24.1;COX4I1;EMC8;RP11-805I24.4;RP11-805I24.3;LINC01082;RP11-514D23.3;LINC01081;C16orf74;GINS2;RP11-514D23.1;GSE1;CTD-2542L18.1;LINC00917;RP11-118F19.1;RP11-158I3.3	Systemic sclerosis (anti-centromere-positive);Limited cutaneous systemic scleroderma;Systemic sclerosis	IRF8	LINC02132 - NA
module40:16:85993134	40	HALLMARK_IL6_JAK_STAT3_SIGNALING	16:85993134	rs2361763	3.49032e-12	3.80787e-07	RP11-542M13.2	RP11-542M13.2;RP11-542M13.3;IRF8;RP11-805I24.1;COX4I1;EMC8;RP11-805I24.4;RP11-805I24.3;LINC01082;RP11-514D23.3;LINC01081;C16orf74;GINS2;RP11-514D23.1;GSE1;CTD-2542L18.1;LINC00917;RP11-118F19.1;RP11-158I3.3	Classic bladder exstrophy;Monocyte percentage of white cells	NR;intergenic	LINC02132 - NA
module40:16:85994484	40	HALLMARK_IL6_JAK_STAT3_SIGNALING	16:85994484	rs35929052	2.02128e-09	0.000220517	RP11-542M13.2	RP11-542M13.2;RP11-542M13.3;IRF8;RP11-805I24.1;COX4I1;EMC8;RP11-805I24.4;RP11-805I24.3;LINC01082;RP11-514D23.3;LINC01081;C16orf74;GINS2;RP11-514D23.1;GSE1;CTD-2542L18.1;LINC00917;RP11-118F19.1;RP11-158I3.3	Systemic seropositive rheumatic diseases (Systemic sclerosis or systemic lupus erythematosus or rheumatoid arthritis or idiopathic inflammatory myopathies);Multiple sclerosis	IRF8	LINC02132 - NA
module40:16:85995436	40	HALLMARK_IL6_JAK_STAT3_SIGNALING	16:85995436	rs113646461	0	0	RP11-542M13.2	RP11-542M13.2;RP11-542M13.3;IRF8;RP11-805I24.1;COX4I1;EMC8;RP11-805I24.4;RP11-805I24.3;LINC01082;RP11-514D23.3;LINC01081;C16orf74;GINS2;RP11-514D23.1;GSE1;CTD-2542L18.1;LINC00917;RP11-118F19.1;RP11-158I3.3	Monocyte percentage of white cells;Monocyte count;Lymphocyte-to-monocyte ratio	intergenic;	LINC02132 - LINC01082
module40:16:86009760	40	HALLMARK_IL6_JAK_STAT3_SIGNALING	16:86009760	rs12232384	0	0	RP11-542M13.2	RP11-542M13.2;RP11-542M13.3;IRF8;RP11-805I24.1;COX4I1;RP11-805I24.4;EMC8;RP11-805I24.3;LINC01082;RP11-514D23.3;LINC01081;C16orf74;GINS2;RP11-514D23.1;LINC00917;GSE1;RP11-158I3.3;CTD-2542L18.1;RP11-118F19.1;FENDRR	Monocyte count	intergenic	LINC02132 - NA
module40:16:86011033	40	HALLMARK_IL6_JAK_STAT3_SIGNALING	16:86011033	rs13333054	0	0	RP11-542M13.2	RP11-542M13.2;RP11-542M13.3;IRF8;RP11-805I24.1;COX4I1;RP11-805I24.4;EMC8;RP11-805I24.3;LINC01082;RP11-514D23.3;LINC01081;C16orf74;GINS2;RP11-514D23.1;LINC00917;GSE1;RP11-158I3.3;CTD-2542L18.1;RP11-118F19.1;FENDRR	Multiple sclerosis;Rheumatoid arthritis	IRF8	LINC02132 - LINC01082
module40:16:86011337	40	HALLMARK_IL6_JAK_STAT3_SIGNALING	16:86011337	rs10521318	0	0	RP11-542M13.2	RP11-542M13.2;RP11-542M13.3;IRF8;RP11-805I24.1;COX4I1;RP11-805I24.4;EMC8;RP11-805I24.3;LINC01082;RP11-514D23.3;LINC01081;C16orf74;GINS2;RP11-514D23.1;LINC00917;GSE1;RP11-158I3.3;CTD-2542L18.1;RP11-118F19.1;FENDRR	Systemic lupus erythematosus;Inflammatory bowel disease	LOC146513, IRF8;IRF8	LINC02132 - NA
module40:16:86014881	40	HALLMARK_IL6_JAK_STAT3_SIGNALING	16:86014881	rs11641016	0	0	RP11-542M13.2	RP11-542M13.2;RP11-542M13.3;IRF8;RP11-805I24.1;RP11-805I24.4;COX4I1;EMC8;RP11-805I24.3;LINC01082;RP11-514D23.3;LINC01081;C16orf74;GINS2;RP11-514D23.1;LINC00917;RP11-158I3.3;GSE1;CTD-2542L18.1;RP11-118F19.1;FENDRR	Inflammatory bowel disease;Monocyte percentage of white cells;Eosinophil counts	NR;RP11-542M13.2	LINC02132 - LINC01082
module40:16:86017663	40	HALLMARK_IL6_JAK_STAT3_SIGNALING	16:86017663	rs17445836	0	0	RP11-542M13.2	RP11-542M13.2;RP11-542M13.3;IRF8;RP11-805I24.1;RP11-805I24.4;COX4I1;RP11-805I24.3;LINC01082;EMC8;RP11-514D23.3;LINC01081;C16orf74;RP11-514D23.1;GINS2;LINC00917;RP11-158I3.3;GSE1;CTD-2542L18.1;RP11-118F19.1;FENDRR	Eosinophil counts;Multiple sclerosis	RP11-542M13.2;IRF8	LINC02132 - NA
module40:16:86019087	40	HALLMARK_IL6_JAK_STAT3_SIGNALING	16:86019087	rs13330176	0	0	RP11-542M13.2	RP11-542M13.2;RP11-542M13.3;IRF8;RP11-805I24.1;RP11-805I24.4;COX4I1;RP11-805I24.3;LINC01082;EMC8;RP11-514D23.3;LINC01081;C16orf74;RP11-514D23.1;GINS2;LINC00917;RP11-158I3.3;GSE1;CTD-2542L18.1;RP11-118F19.1;FENDRR	Rheumatoid arthritis;Rheumatoid arthritis (ACPA-positive);Multiple sclerosis;Monocyte count	IRF8;RP11-542M13.2	LINC02132 - NA
module40:16:86019271	40	HALLMARK_IL6_JAK_STAT3_SIGNALING	16:86019271	rs11117432	0	0	RP11-542M13.2	RP11-542M13.2;RP11-542M13.3;IRF8;RP11-805I24.1;RP11-805I24.4;COX4I1;RP11-805I24.3;LINC01082;EMC8;RP11-514D23.3;LINC01081;C16orf74;RP11-514D23.1;GINS2;LINC00917;RP11-158I3.3;GSE1;CTD-2542L18.1;RP11-118F19.1;FENDRR	Primary biliary cholangitis;Systemic lupus erythematosus;Autoimmune hepatitis type-1	intergenic;IRF8;	LINC02132 - LINC01082
module40:16:86019516	40	HALLMARK_IL6_JAK_STAT3_SIGNALING	16:86019516	rs11117433	0	0	RP11-542M13.2	RP11-542M13.2;RP11-542M13.3;IRF8;RP11-805I24.1;RP11-805I24.4;COX4I1;RP11-805I24.3;LINC01082;EMC8;RP11-514D23.3;LINC01081;C16orf74;RP11-514D23.1;GINS2;LINC00917;RP11-158I3.3;GSE1;CTD-2542L18.1;RP11-118F19.1;FENDRR	Primary biliary cirrhosis;Systemic lupus erythematosus;Autoimmune traits	IRF8	LINC02132 - LINC01081
module40:17:16170764	40	HALLMARK_IL6_JAK_STAT3_SIGNALING	17:16170764	rs7210990	0	0	PIGL	PIGL;CENPV;UBB;TRPV2;RP11-138I1.3;FAM211A;AC002553.1;NCOR1;TTC19;ZNF287;ZSWIM7;ADORA2B;ZNF624;RP11-92B11.4;CCDC144A;RP11-219A15.1;AC015922.6;CTD-3157E16.1	Neutrophil percentage of white cells;Lymphocyte percentage of white cells;Neutrophil count	PIGL;NR	PIGL
module40:17:32546156	40	HALLMARK_IL6_JAK_STAT3_SIGNALING	17:32546156	rs9906695	1.9118e-07	0.0208573	AC005549.3	AC005549.3;CCL2;RP11-215E13.2;RP11-215E13.1;CCL7;CTC-304I17.5;CCL11;CCL8;CCL13;CCL1;AC011193.1;C17orf102;TMEM132E	Monocyte percentage of white cells	intergenic	LINC01989 - CCL2
module40:17:33864771	40	HALLMARK_IL6_JAK_STAT3_SIGNALING	17:33864771	rs8082605	8.60725e-08	0.00939034	RP11-1094M14.10	RP11-1094M14.10;SLFN14;RP11-1094M14.14;RP11-1094M14.11;PEX12;AP2B1;SLFN12L;SLFN13;SLFN12;RP11-686D22.4;RP11-686D22.5;SLFN11;RASL10B;GAS2L2;MMP28;C17orf50;RP11-47L3.1;AC015849.12;TAF15;SLFN5;C17orf66;CCL5;SLC35G3;AC015849.16;RDM1;UNC45B;LYZL6;NLE1;FNDC8;RAD51D;CCL16;CCL14;CCL15-CCL14;CTB-186H2.3;CCL15;RP5-837J1.4;RP11-104J23.2;CCL23	Reticulocyte count;Reticulocyte fraction of red cells;High light scatter reticulocyte count;High light scatter reticulocyte percentage of red cells	SLFN12L	SLFN12L
module40:17:33875262	40	HALLMARK_IL6_JAK_STAT3_SIGNALING	17:33875262	rs8073060	0	0	SLFN14	SLFN14;RP11-1094M14.10;RP11-1094M14.14;RP11-1094M14.11;PEX12;AP2B1;SLFN12L;SLFN13;SLFN12;RP11-686D22.4;RP11-686D22.5;RASL10B;GAS2L2;SLFN11;MMP28;C17orf50;RP11-47L3.1;AC015849.12;TAF15;SLFN5;C17orf66;CCL5;AC015849.16;SLC35G3;RDM1;LYZL6;UNC45B;NLE1;FNDC8;CCL16;CCL14;CCL15-CCL14;CTB-186H2.3;CCL15;RAD51D;RP11-104J23.2;CCL23;RP5-837J1.4	Platelet count;Immature fraction of reticulocytes;Platelet distribution width;Red cell distribution width	SLFN14;NR	SLFN14
module40:17:33884804	40	HALLMARK_IL6_JAK_STAT3_SIGNALING	17:33884804	rs10512472	7.38576e-09	0.000805771	RP11-1094M14.14	RP11-1094M14.14;SLFN14;RP11-1094M14.11;PEX12;RP11-1094M14.10;AP2B1;SLFN12L;SLFN13;SLFN12;RP11-686D22.4;RP11-686D22.5;RASL10B;GAS2L2;MMP28;C17orf50;SLFN11;RP11-47L3.1;AC015849.12;TAF15;C17orf66;CCL5;SLFN5;AC015849.16;RDM1;SLC35G3;LYZL6;UNC45B;CCL16;CCL14;CCL15-CCL14;CTB-186H2.3;NLE1;FNDC8;CCL15;RP11-104J23.2;CCL23;RAD51D;RP5-837J1.4	Platelet count;Mean platelet volume;Plateletcrit	SNORD7, AP2B1;NR;SLFN14	SLFN14
module40:17:33890083	40	HALLMARK_IL6_JAK_STAT3_SIGNALING	17:33890083	rs9908158	1.00085e-08	0.00109191	RP11-1094M14.14	RP11-1094M14.14;RP11-1094M14.11;PEX12;SLFN14;AP2B1;RP11-1094M14.10;SLFN12L;SLFN13;SLFN12;RP11-686D22.4;RP11-686D22.5;RASL10B;GAS2L2;MMP28;C17orf50;SLFN11;AC015849.12;TAF15;RP11-47L3.1;C17orf66;CCL5;SLFN5;AC015849.16;RDM1;SLC35G3;LYZL6;CCL16;UNC45B;CCL14;CCL15-CCL14;CTB-186H2.3;CCL15;NLE1;FNDC8;RP11-104J23.2;CCL23;RAD51D;RP5-837J1.4	Platelet count;Platelet distribution width	RP11-1094M14.14, SLFN14, RP11-1094M14.1	SLFN14 - SNHG30
module40:17:33923607	40	HALLMARK_IL6_JAK_STAT3_SIGNALING	17:33923607	rs11653357	5.99095e-09	0.000653601	AP2B1	AP2B1;PEX12;RP11-1094M14.11;RP11-1094M14.14;SLFN14;RP11-1094M14.10;SLFN12L;RASL10B;GAS2L2;MMP28;SLFN13;C17orf50;SLFN12;RP11-686D22.4;RP11-686D22.5;AC015849.12;TAF15;SLFN11;C17orf66;CCL5;RP11-47L3.1;AC015849.16;RDM1;LYZL6;SLFN5;CCL16;CCL14;CCL15-CCL14;CTB-186H2.3;CCL15;SLC35G3;RP11-104J23.2;CCL23;UNC45B;NLE1;CCL18;FNDC8;CCL3;RAD51D	Platelet count;Platelet distribution width	AP2B1	AP2B1
module40:17:33944055	40	HALLMARK_IL6_JAK_STAT3_SIGNALING	17:33944055	rs16971217	1.95938e-09	0.000213764	AP2B1	AP2B1;PEX12;RP11-1094M14.11;RP11-1094M14.14;SLFN14;RP11-1094M14.10;RASL10B;GAS2L2;MMP28;C17orf50;SLFN12L;SLFN13;AC015849.12;TAF15;SLFN12;RP11-686D22.4;RP11-686D22.5;C17orf66;CCL5;SLFN11;AC015849.16;RDM1;RP11-47L3.1;LYZL6;CCL16;CCL14;CCL15-CCL14;CTB-186H2.3;SLFN5;CCL15;RP11-104J23.2;CCL23;SLC35G3;CCL18;UNC45B;CCL3;CCL4;NLE1;FNDC8	Mean platelet volume	SNORD7, AP2B1	AP2B1
module40:17:33946107	40	HALLMARK_IL6_JAK_STAT3_SIGNALING	17:33946107	rs225245	0	0	AP2B1	AP2B1;PEX12;RP11-1094M14.11;RP11-1094M14.14;SLFN14;RP11-1094M14.10;RASL10B;GAS2L2;MMP28;C17orf50;SLFN12L;SLFN13;AC015849.12;TAF15;SLFN12;RP11-686D22.4;RP11-686D22.5;C17orf66;CCL5;SLFN11;AC015849.16;RDM1;RP11-47L3.1;LYZL6;CCL16;CCL14;CCL15-CCL14;CTB-186H2.3;SLFN5;CCL15;RP11-104J23.2;CCL23;SLC35G3;CCL18;CCL3;UNC45B;CCL4;NLE1;FNDC8	High light scatter reticulocyte percentage of red cells;Reticulocyte count;High light scatter reticulocyte count;Reticulocyte fraction of red cells;Red cell distribution width	AP2B1	AP2B1
module40:17:37912377	40	HALLMARK_IL6_JAK_STAT3_SIGNALING	17:37912377	rs12946510	0	0	RP11-94L15.2	RP11-94L15.2;IKZF3;GRB7;MIEN1;ERBB2;PGAP3;PNMT;TCAP;ZPBP2;STARD3;PPP1R1B;AC087491.2;GSDMB;NEUROD2;ORMDL3;RP11-387H17.4;LRRC3C;GSDMA;PSMD3;RP11-387H17.6;CSF3;MED24;CDK12;THRA;NR1D1;MED1;MSL1;CASC3;RAPGEFL1;WIPF2;FBXL20	Multiple sclerosis;Inflammatory bowel disease;Ulcerative colitis;Crohn's disease;Asthma with severe exacerbations	IKZF3;GSDMB, IKZF3, GSDMA, ZPBP2, ORMDL3;NR;GSDMB, ORMDL3, LRRC3C, GRB7, ZPBP2, GSDMA, IKZF3;GRB7, IKZF3	GRB7 - IKZF3
module40:17:37938047	40	HALLMARK_IL6_JAK_STAT3_SIGNALING	17:37938047	rs10445308	0	0	IKZF3	IKZF3;RP11-94L15.2;GRB7;MIEN1;ZPBP2;ERBB2;PGAP3;PNMT;TCAP;GSDMB;ORMDL3;STARD3;RP11-387H17.4;PPP1R1B;LRRC3C;AC087491.2;NEUROD2;GSDMA;PSMD3;RP11-387H17.6;CSF3;MED24;THRA;NR1D1;CDK12;MSL1;CASC3;MED1;RAPGEFL1;WIPF2	Atopic march;Asthma and cardiovascular disease;Asthma	IKZF3;	IKZF3
module40:17:37970365	40	HALLMARK_IL6_JAK_STAT3_SIGNALING	17:37970365	rs12943633	6.46138e-09	0.000704924	IKZF3	IKZF3;ZPBP2;RP11-94L15.2;GRB7;MIEN1;GSDMB;ORMDL3;RP11-387H17.4;ERBB2;LRRC3C;PGAP3;PNMT;GSDMA;TCAP;PSMD3;STARD3;PPP1R1B;AC087491.2;RP11-387H17.6;CSF3;MED24;NEUROD2;THRA;NR1D1;MSL1;CASC3;CDK12;RAPGEFL1;WIPF2;MED1;CDC6;CTD-2267D19.6;RARA	Eosinophil percentage of white cells;Neutrophil percentage of granulocytes;Eosinophil percentage of granulocytes;Lymphocyte percentage of white cells;White blood cell count	IKZF3	IKZF3
module40:17:37976469	40	HALLMARK_IL6_JAK_STAT3_SIGNALING	17:37976469	rs9303277	0	0	ZPBP2	ZPBP2;IKZF3;RP11-94L15.2;GRB7;GSDMB;MIEN1;ORMDL3;RP11-387H17.4;LRRC3C;ERBB2;GSDMA;PGAP3;PNMT;TCAP;PSMD3;STARD3;RP11-387H17.6;PPP1R1B;CSF3;MED24;AC087491.2;NEUROD2;THRA;NR1D1;MSL1;CASC3;RAPGEFL1;CDK12;WIPF2;MED1;CDC6;CTD-2267D19.6;RARA	Lymphocyte counts;Primary biliary cholangitis;Systemic lupus erythematosus and Systemic sclerosis;Asthma and cardiovascular disease	IKZF3;GSDMB, IKZF3, ZPBP2, ORMDL3	IKZF3
module40:17:38023745	40	HALLMARK_IL6_JAK_STAT3_SIGNALING	17:38023745	rs4795397	0	0	ZPBP2	ZPBP2;GSDMB;ORMDL3;RP11-387H17.4;LRRC3C;GSDMA;IKZF3;RP11-94L15.2;PSMD3;GRB7;MIEN1;RP11-387H17.6;CSF3;MED24;ERBB2;THRA;PGAP3;PNMT;TCAP;NR1D1;STARD3;PPP1R1B;AC087491.2;MSL1;NEUROD2;CASC3;RAPGEFL1;WIPF2;CDK12;CDC6;CTD-2267D19.6;RARA;MED1;CTD-2267D19.3;GJD3	Asthma;Inflammatory bowel disease;Lymphocyte counts;Asthma and cardiovascular disease;Platelet-to-lymphocyte ratio	ZPBP2, GSDMB, ORMDL3;NR;	IKZF3 - ZPBP2
module40:17:38031857	40	HALLMARK_IL6_JAK_STAT3_SIGNALING	17:38031857	rs59716545	0	0	ZPBP2	ZPBP2;GSDMB;ORMDL3;RP11-387H17.4;LRRC3C;GSDMA;PSMD3;IKZF3;RP11-94L15.2;RP11-387H17.6;GRB7;CSF3;MED24;MIEN1;THRA;ERBB2;PGAP3;PNMT;TCAP;NR1D1;STARD3;MSL1;PPP1R1B;AC087491.2;CASC3;NEUROD2;RAPGEFL1;WIPF2;CDC6;CDK12;CTD-2267D19.6;RARA;MED1;CTD-2267D19.3;GJD3	Rheumatoid arthritis	IKZF3, CSF3	ZPBP2
module40:17:38040763	40	HALLMARK_IL6_JAK_STAT3_SIGNALING	17:38040763	rs2872507	0	0	ZPBP2	ZPBP2;GSDMB;ORMDL3;RP11-387H17.4;LRRC3C;GSDMA;PSMD3;IKZF3;RP11-94L15.2;RP11-387H17.6;CSF3;MED24;GRB7;MIEN1;THRA;ERBB2;NR1D1;PGAP3;PNMT;TCAP;MSL1;STARD3;CASC3;PPP1R1B;AC087491.2;NEUROD2;RAPGEFL1;WIPF2;CDC6;CTD-2267D19.6;CDK12;RARA;CTD-2267D19.3;GJD3;MED1	Rheumatoid arthritis (ACPA-positive);Crohn's disease;Ulcerative colitis;Type 1 diabetes;Rheumatoid arthritis;Asthma and cardiovascular disease	IKZF3, GSDMB, ORMDL3;ORMDL3;GSDML, IKZF3, ZPBP2, ORMDL3, PNMT;IKZF3, GSMDL, ZPBP2, ORMDL3;IKZF3	ZPBP2 - GSDMB
module40:17:38051348	40	HALLMARK_IL6_JAK_STAT3_SIGNALING	17:38051348	rs8067378	0	0	GSDMB	GSDMB;ORMDL3;ZPBP2;RP11-387H17.4;LRRC3C;GSDMA;PSMD3;RP11-387H17.6;CSF3;MED24;IKZF3;RP11-94L15.2;GRB7;THRA;MIEN1;NR1D1;ERBB2;PGAP3;PNMT;MSL1;TCAP;CASC3;STARD3;PPP1R1B;AC087491.2;RAPGEFL1;NEUROD2;WIPF2;CDC6;CTD-2267D19.6;RARA;CDK12;CTD-2267D19.3;GJD3;MED1;TOP2A	Cervical cancer;Primary biliary cirrhosis;Asthma and cardiovascular disease	;GSDMB;ORMDL3, ZPBP2, GSDMB, IKZF3	ZPBP2 - GSDMB
module40:17:38053207	40	HALLMARK_IL6_JAK_STAT3_SIGNALING	17:38053207	rs12453507	0	0	GSDMB	GSDMB;ORMDL3;ZPBP2;RP11-387H17.4;LRRC3C;GSDMA;PSMD3;RP11-387H17.6;CSF3;MED24;IKZF3;RP11-94L15.2;GRB7;THRA;MIEN1;NR1D1;ERBB2;MSL1;PGAP3;PNMT;TCAP;CASC3;STARD3;PPP1R1B;AC087491.2;RAPGEFL1;NEUROD2;WIPF2;CDC6;CTD-2267D19.6;RARA;CDK12;CTD-2267D19.3;GJD3;TOP2A;MED1	Type 1 diabetes	IKZF3, ORMDL3, GSDMB	ZPBP2 - GSDMB
module40:17:38057197	40	HALLMARK_IL6_JAK_STAT3_SIGNALING	17:38057197	rs8069176	0	0	GSDMB	GSDMB;ORMDL3;RP11-387H17.4;ZPBP2;LRRC3C;GSDMA;PSMD3;RP11-387H17.6;CSF3;MED24;IKZF3;RP11-94L15.2;THRA;GRB7;MIEN1;NR1D1;ERBB2;MSL1;PGAP3;PNMT;TCAP;CASC3;STARD3;PPP1R1B;RAPGEFL1;AC087491.2;NEUROD2;WIPF2;CDC6;CTD-2267D19.6;RARA;CDK12;CTD-2267D19.3;GJD3;TOP2A;MED1	Nonatopic asthma;Asthma (childhood onset);Fractional exhaled nitric oxide (childhood);Asthma and cardiovascular disease	NR;ZPBP2, GSDMB;GSDMB, ZPBP2	ZPBP2 - GSDMB
module40:17:38062196	40	HALLMARK_IL6_JAK_STAT3_SIGNALING	17:38062196	rs2305480	0	0	GSDMB	GSDMB;ORMDL3;RP11-387H17.4;LRRC3C;ZPBP2;GSDMA;PSMD3;RP11-387H17.6;CSF3;MED24;IKZF3;RP11-94L15.2;THRA;GRB7;MIEN1;NR1D1;MSL1;ERBB2;CASC3;PGAP3;PNMT;TCAP;STARD3;RAPGEFL1;PPP1R1B;AC087491.2;NEUROD2;WIPF2;CDC6;CTD-2267D19.6;RARA;CDK12;CTD-2267D19.3;GJD3;TOP2A	Rheumatoid arthritis;Asthma;Ulcerative colitis;Asthma (childhood onset);Asthma and cardiovascular disease	IKZF3;GSDMB;GSDML, ORMDL3, STAC2, FBXL20, MED1, CRKRS, PPP1R1B, STARD3, TCAP, PNMT, PERLD1, ERBB2, C17orf37, GRB7, IKZF3, ZPBP2, NEUROD2	GSDMB
module40:17:38064405	40	HALLMARK_IL6_JAK_STAT3_SIGNALING	17:38064405	rs11078927	0	0	GSDMB	GSDMB;ORMDL3;RP11-387H17.4;LRRC3C;ZPBP2;GSDMA;PSMD3;RP11-387H17.6;CSF3;MED24;IKZF3;THRA;RP11-94L15.2;GRB7;MIEN1;NR1D1;MSL1;ERBB2;CASC3;PGAP3;PNMT;TCAP;RAPGEFL1;STARD3;PPP1R1B;AC087491.2;NEUROD2;WIPF2;CDC6;CTD-2267D19.6;RARA;CDK12;CTD-2267D19.3;GJD3;TOP2A	Asthma;Asthma and cardiovascular disease	GSDMB	GSDMB
module40:17:38066240	40	HALLMARK_IL6_JAK_STAT3_SIGNALING	17:38066240	rs2290400	0	0	GSDMB	GSDMB;ORMDL3;RP11-387H17.4;LRRC3C;ZPBP2;GSDMA;PSMD3;RP11-387H17.6;CSF3;MED24;IKZF3;THRA;RP11-94L15.2;GRB7;MIEN1;NR1D1;MSL1;ERBB2;CASC3;PGAP3;PNMT;TCAP;RAPGEFL1;STARD3;PPP1R1B;AC087491.2;NEUROD2;WIPF2;CDC6;CTD-2267D19.6;RARA;CDK12;CTD-2267D19.3;GJD3;TOP2A	Acute lymphoblastic leukemia (childhood);Type 1 diabetes;Bronchial hyperresponsiveness in asthma;Asthma and cardiovascular disease	IKZF3;ORMDL3;GSDMA, GSDMB, CRKRS, ORMDL3, PERLD1, IKZF3, PNMT	GSDMB
module40:17:38069949	40	HALLMARK_IL6_JAK_STAT3_SIGNALING	17:38069949	rs7216389	1.00174e-10	1.09288e-05	ORMDL3	ORMDL3;GSDMB;RP11-387H17.4;LRRC3C;ZPBP2;GSDMA;PSMD3;RP11-387H17.6;CSF3;MED24;THRA;IKZF3;RP11-94L15.2;GRB7;NR1D1;MIEN1;MSL1;ERBB2;CASC3;PGAP3;PNMT;TCAP;RAPGEFL1;STARD3;PPP1R1B;AC087491.2;WIPF2;NEUROD2;CDC6;CTD-2267D19.6;RARA;CTD-2267D19.3;GJD3;CDK12;TOP2A	Asthma;Asthma and cardiovascular disease	ORMDL3	GSDMB
module40:17:38074031	40	HALLMARK_IL6_JAK_STAT3_SIGNALING	17:38074031	rs9303280	1.48254e-10	1.61742e-05	ORMDL3	ORMDL3;RP11-387H17.4;GSDMB;LRRC3C;GSDMA;ZPBP2;PSMD3;RP11-387H17.6;CSF3;MED24;THRA;IKZF3;RP11-94L15.2;NR1D1;GRB7;MIEN1;MSL1;CASC3;ERBB2;PGAP3;PNMT;TCAP;RAPGEFL1;STARD3;PPP1R1B;AC087491.2;WIPF2;NEUROD2;CDC6;CTD-2267D19.6;RARA;CTD-2267D19.3;GJD3;CDK12;TOP2A	Self-reported allergy;Asthma and cardiovascular disease	GSDMB, IKZF3	GSDMB
module40:17:38080865	40	HALLMARK_IL6_JAK_STAT3_SIGNALING	17:38080865	rs4065275	3.29042e-11	3.58979e-06	RP11-387H17.4	RP11-387H17.4;ORMDL3;LRRC3C;GSDMB;GSDMA;PSMD3;ZPBP2;RP11-387H17.6;CSF3;MED24;THRA;IKZF3;RP11-94L15.2;NR1D1;GRB7;MIEN1;MSL1;CASC3;ERBB2;RAPGEFL1;PGAP3;PNMT;TCAP;STARD3;WIPF2;PPP1R1B;AC087491.2;NEUROD2;CDC6;CTD-2267D19.6;RARA;CTD-2267D19.3;GJD3;CDK12;TOP2A	Gamma glutamyl transpeptidase		ORMDL3
module40:17:38089344	40	HALLMARK_IL6_JAK_STAT3_SIGNALING	17:38089344	rs4794820	0	0	RP11-387H17.4	RP11-387H17.4;LRRC3C;ORMDL3;GSDMB;GSDMA;PSMD3;ZPBP2;RP11-387H17.6;CSF3;MED24;THRA;NR1D1;IKZF3;RP11-94L15.2;MSL1;GRB7;MIEN1;CASC3;RAPGEFL1;ERBB2;PGAP3;PNMT;TCAP;WIPF2;STARD3;PPP1R1B;AC087491.2;NEUROD2;CDC6;CTD-2267D19.6;RARA;CTD-2267D19.3;GJD3;TOP2A;CDK12	Bipolar I disorder;Asthma;Asthma and cardiovascular disease	NR;ORMDL3	LRRC3C
module40:17:38110689	40	HALLMARK_IL6_JAK_STAT3_SIGNALING	17:38110689	rs17609240	0	0	GSDMA	GSDMA;LRRC3C;PSMD3;RP11-387H17.4;ORMDL3;GSDMB;RP11-387H17.6;CSF3;MED24;ZPBP2;THRA;NR1D1;MSL1;CASC3;IKZF3;RP11-94L15.2;GRB7;RAPGEFL1;MIEN1;WIPF2;ERBB2;PGAP3;PNMT;TCAP;STARD3;PPP1R1B;CDC6;AC087491.2;CTD-2267D19.6;NEUROD2;RARA;CTD-2267D19.3;GJD3;TOP2A;IGFBP4;CDK12	Hematological parameters;White blood cell count;Asthma and cardiovascular disease	GSDMA, ORMDL3;NR	GSDMA
module40:17:38121993	40	HALLMARK_IL6_JAK_STAT3_SIGNALING	17:38121993	rs3894194	0	0	GSDMA	GSDMA;PSMD3;LRRC3C;RP11-387H17.4;ORMDL3;RP11-387H17.6;CSF3;MED24;GSDMB;THRA;ZPBP2;NR1D1;MSL1;CASC3;IKZF3;RP11-94L15.2;RAPGEFL1;GRB7;MIEN1;WIPF2;ERBB2;PGAP3;PNMT;TCAP;CDC6;STARD3;CTD-2267D19.6;PPP1R1B;RARA;AC087491.2;NEUROD2;CTD-2267D19.3;GJD3;TOP2A;IGFBP4	Asthma;Asthma (childhood onset);Systemic sclerosis;Asthma and cardiovascular disease;Refractive error	GSDMA;LRRC3C, ORMDL3, GSDMB, GSDMA;	GSDMA
module40:17:38122680	40	HALLMARK_IL6_JAK_STAT3_SIGNALING	17:38122680	rs7212938	0	0	GSDMA	GSDMA;PSMD3;LRRC3C;RP11-387H17.4;ORMDL3;RP11-387H17.6;CSF3;MED24;GSDMB;THRA;ZPBP2;NR1D1;MSL1;CASC3;IKZF3;RP11-94L15.2;RAPGEFL1;GRB7;MIEN1;WIPF2;ERBB2;PGAP3;PNMT;TCAP;CDC6;STARD3;CTD-2267D19.6;PPP1R1B;RARA;AC087491.2;NEUROD2;CTD-2267D19.3;GJD3;TOP2A;IGFBP4	Asthma and hay fever;Asthma and cardiovascular disease;Refractive error	GSDMA;	GSDMA
module40:17:38128648	40	HALLMARK_IL6_JAK_STAT3_SIGNALING	17:38128648	rs3859192	0	0	PSMD3	PSMD3;GSDMA;LRRC3C;RP11-387H17.6;CSF3;RP11-387H17.4;MED24;ORMDL3;GSDMB;THRA;ZPBP2;NR1D1;MSL1;CASC3;RAPGEFL1;IKZF3;RP11-94L15.2;GRB7;MIEN1;WIPF2;ERBB2;PGAP3;PNMT;TCAP;CDC6;CTD-2267D19.6;STARD3;RARA;PPP1R1B;AC087491.2;NEUROD2;CTD-2267D19.3;GJD3;TOP2A;IGFBP4	Asthma (time to onset);Atopic asthma;White blood cell count;Asthma and cardiovascular disease;Lysoalkylphosphatidylcholine (O-24:1) levels	GSDMA;NR;GSDMA, PSMD3, MED24;	GSDMA
module40:17:38143548	40	HALLMARK_IL6_JAK_STAT3_SIGNALING	17:38143548	rs4065321	0	0	PSMD3	PSMD3;GSDMA;RP11-387H17.6;CSF3;MED24;LRRC3C;RP11-387H17.4;ORMDL3;THRA;GSDMB;NR1D1;ZPBP2;MSL1;CASC3;RAPGEFL1;IKZF3;RP11-94L15.2;WIPF2;GRB7;MIEN1;ERBB2;CDC6;CTD-2267D19.6;PGAP3;PNMT;RARA;TCAP;STARD3;PPP1R1B;AC087491.2;CTD-2267D19.3;GJD3;NEUROD2;TOP2A;IGFBP4;TNS4	White blood cell count;White blood cell count (basophil);Neutrophil-to-lymphocyte ratio	CSF3, PSMD3, MED24, GSDMA;GSDMA, PSMD3, MED24;PSMD3;NR	PSMD3
module40:17:38156712	40	HALLMARK_IL6_JAK_STAT3_SIGNALING	17:38156712	rs4794822	0	0	RP11-387H17.6	RP11-387H17.6;CSF3;MED24;PSMD3;GSDMA;THRA;LRRC3C;RP11-387H17.4;ORMDL3;NR1D1;GSDMB;MSL1;ZPBP2;CASC3;RAPGEFL1;WIPF2;IKZF3;RP11-94L15.2;GRB7;MIEN1;CDC6;CTD-2267D19.6;RARA;ERBB2;PGAP3;PNMT;TCAP;CTD-2267D19.3;GJD3;STARD3;PPP1R1B;AC087491.2;TOP2A;NEUROD2;IGFBP4;TNS4	White blood cell count;White blood cell types;Neutrophil count	NR;CSF3, PSMD3;CSF3, GSDMB, PSMD3, GSDM1, MED24, GSDMA, SNORD124, THRA, NR1D1, ORMDL3;PSMD3	PSMD3 - CSF3
module40:17:38163295	40	HALLMARK_IL6_JAK_STAT3_SIGNALING	17:38163295	rs12600856	0	0	RP11-387H17.6	RP11-387H17.6;CSF3;MED24;PSMD3;GSDMA;THRA;LRRC3C;RP11-387H17.4;NR1D1;ORMDL3;GSDMB;MSL1;CASC3;ZPBP2;RAPGEFL1;WIPF2;IKZF3;RP11-94L15.2;GRB7;MIEN1;CDC6;CTD-2267D19.6;RARA;ERBB2;PGAP3;PNMT;TCAP;CTD-2267D19.3;GJD3;STARD3;PPP1R1B;TOP2A;AC087491.2;NEUROD2;IGFBP4;TNS4	Sum basophil neutrophil counts;Myeloid white cell count;Sum neutrophil eosinophil counts;Granulocyte count;White blood cell count;Neutrophil count	intergenic;NR	PSMD3 - CSF3
module40:17:38166879	40	HALLMARK_IL6_JAK_STAT3_SIGNALING	17:38166879	rs8078723	0	0	RP11-387H17.6	RP11-387H17.6;CSF3;MED24;PSMD3;GSDMA;THRA;LRRC3C;NR1D1;RP11-387H17.4;ORMDL3;GSDMB;MSL1;CASC3;ZPBP2;RAPGEFL1;WIPF2;IKZF3;RP11-94L15.2;GRB7;CDC6;MIEN1;CTD-2267D19.6;RARA;ERBB2;PGAP3;PNMT;TCAP;CTD-2267D19.3;GJD3;STARD3;TOP2A;PPP1R1B;AC087491.2;NEUROD2;IGFBP4;TNS4	C-reactive protein and white blood cell count;White blood cell count;Neutrophil count;White blood cell count (neutrophil);Phosphatidylcholine-O_44:5_[M+OAc]1-/Phosphatidylcholine-P_44:4_[M+OAc]1- levels	intergenic;CSF3, GSDMB, PSMD3, MED24, GSDMA, SNORD124, THRA, NR1D1, ORMDL3;MED24, CSF3;CSF3, MED24;NR;;CSF3	PSMD3 - CSF3
module40:17:43714850	40	HALLMARK_IL6_JAK_STAT3_SIGNALING	17:43714850	rs2942168	4.43823e-12	4.84202e-07	CRHR1	CRHR1;RP11-798G7.6;RP11-293E1.2;RP11-293E1.1;RP11-798G7.8;PLEKHM1;SPPL2C;ARHGAP27;MAPT;CTB-39G8.2;STH;SPATA32;KANSL1;FMNL1;HEXIM2;HEXIM1	Parkinson's disease	MAPT	LINC02210-CRHR1, LINC02210-CRHR1, LINC02210, LINC02210
module40:17:43719143	40	HALLMARK_IL6_JAK_STAT3_SIGNALING	17:43719143	rs393152	4.37488e-10	4.77291e-05	CRHR1	CRHR1;RP11-293E1.2;RP11-293E1.1;RP11-798G7.6;RP11-798G7.8;SPPL2C;PLEKHM1;ARHGAP27;MAPT;CTB-39G8.2;STH;SPATA32;KANSL1;FMNL1;HEXIM2;HEXIM1	Corticobasal degeneration;Parkinson's disease	MAPT;MAPT, C17orf69, KIAA1267, LOC644246	LINC02210, LINC02210, LINC02210-CRHR1, LINC02210-CRHR1
module40:17:43893716	40	HALLMARK_IL6_JAK_STAT3_SIGNALING	17:43893716	rs8072451	6.68211e-10	7.29005e-05	SPPL2C	SPPL2C;MAPT;RP11-293E1.1;RP11-293E1.2;STH;CRHR1;KANSL1;RP11-798G7.6;RP11-798G7.8;PLEKHM1;ARHGAP27;CTB-39G8.2;ARL17B;LRRC37A	Subcortical brain region volumes	MAPT, GRN, CRHR1, STH	CRHR1, CRHR1, CRHR1, LINC02210-CRHR1, LINC02210-CRHR1, MAPT-AS1, MAPT-AS1, MAPT-AS1
module40:17:43906828	40	HALLMARK_IL6_JAK_STAT3_SIGNALING	17:43906828	rs17689882	1.01912e-08	0.00111184	SPPL2C	SPPL2C;MAPT;RP11-293E1.1;RP11-293E1.2;STH;KANSL1;CRHR1;RP11-798G7.6;RP11-798G7.8;PLEKHM1;ARHGAP27;ARL17B;CTB-39G8.2;LRRC37A	Subcortical brain region volumes	CRHR1	CRHR1, CRHR1, CRHR1, LINC02210-CRHR1, LINC02210-CRHR1, MAPT-AS1, MAPT-AS1, MAPT-AS1
module40:17:43923683	40	HALLMARK_IL6_JAK_STAT3_SIGNALING	17:43923683	rs12185268	3.45565e-07	0.0377005	SPPL2C	SPPL2C;MAPT;RP11-293E1.1;RP11-293E1.2;STH;KANSL1;CRHR1;RP11-798G7.6;RP11-798G7.8;PLEKHM1;ARL17B;LRRC37A;ARHGAP27;CTB-39G8.2	Corticobasal degeneration;Parkinson's disease	MAPT	MAPT-AS1, MAPT-AS1, MAPT-AS1, SPPL2C, SPPL2C, SPPL2C
module40:17:43924219	40	HALLMARK_IL6_JAK_STAT3_SIGNALING	17:43924219	rs12373124	3.8069e-07	0.0415325	SPPL2C	SPPL2C;MAPT;RP11-293E1.1;RP11-293E1.2;STH;KANSL1;CRHR1;RP11-798G7.6;RP11-798G7.8;PLEKHM1;ARL17B;LRRC37A;ARHGAP27;CTB-39G8.2	Male-pattern baldness	intergenic;NR	SPPL2C, SPPL2C, SPPL2C, MAPT-AS1, MAPT-AS1, MAPT-AS1
module40:17:43925297	40	HALLMARK_IL6_JAK_STAT3_SIGNALING	17:43925297	rs17690703	4.97616e-07	0.0542889	SPPL2C	SPPL2C;MAPT;RP11-293E1.1;RP11-293E1.2;STH;KANSL1;CRHR1;RP11-798G7.6;RP11-798G7.8;PLEKHM1;ARL17B;LRRC37A;ARHGAP27;CTB-39G8.2	Idiopathic pulmonary fibrosis	SPPL2C, KANSL1, MAPT, CRHR1, STH	MAPT-AS1, MAPT-AS1, MAPT-AS1
module40:17:43977827	40	HALLMARK_IL6_JAK_STAT3_SIGNALING	17:43977827	rs1864325	8.78077e-07	0.0957965	MAPT	MAPT;SPPL2C;STH;KANSL1;RP11-293E1.1;RP11-293E1.2;CRHR1;RP11-798G7.6;RP11-798G7.8;ARL17B;LRRC37A;PLEKHM1	Lumbar spine bone mineral density	MAPT	MAPT, MAPT, MAPT
module40:17:43994648	40	HALLMARK_IL6_JAK_STAT3_SIGNALING	17:43994648	rs17649553	4.4488e-07	0.0485356	MAPT	MAPT;SPPL2C;STH;KANSL1;RP11-293E1.1;RP11-293E1.2;CRHR1;ARL17B;RP11-798G7.6;LRRC37A;RP11-798G7.8;PLEKHM1	Parkinson's disease	ARHGAP27, CRHR1, KANSL1, SPPL2C, MAPT, STH;MAPT	MAPT, MAPT, MAPT
module40:17:44006601	40	HALLMARK_IL6_JAK_STAT3_SIGNALING	17:44006601	rs17564829	8.18332e-07	0.0892784	MAPT	MAPT;STH;SPPL2C;KANSL1;RP11-293E1.1;RP11-293E1.2;CRHR1;ARL17B;LRRC37A;RP11-798G7.6;RP11-798G7.8;PLEKHM1	Primary biliary cirrhosis	CRHR1, MAPT	MAPT, MAPT, MAPT
module40:17:44056767	40	HALLMARK_IL6_JAK_STAT3_SIGNALING	17:44056767	rs1981997	1.544e-08	0.00168448	STH	STH;KANSL1;MAPT;SPPL2C;RP11-293E1.1;RP11-293E1.2;ARL17B;LRRC37A;CRHR1;RP11-798G7.6;RP11-798G7.8	Interstitial lung disease	MAPT	MAPT, MAPT, MAPT
module40:17:44187257	40	HALLMARK_IL6_JAK_STAT3_SIGNALING	17:44187257	rs9303525	2.73538e-10	2.98425e-05	KANSL1	KANSL1;STH;ARL17B;LRRC37A;MAPT;SPPL2C;RP11-293E1.1;RP11-293E1.2;LRRC37A2;ARL17A;NSF;CRHR1	Intracranial volume	MAPT, GRN, CRHR1, STH	KANSL1, KANSL1, KANSL1
module40:17:44187492	40	HALLMARK_IL6_JAK_STAT3_SIGNALING	17:44187492	rs17577094	5.30536e-09	0.000578804	KANSL1	KANSL1;STH;ARL17B;LRRC37A;MAPT;SPPL2C;RP11-293E1.1;RP11-293E1.2;LRRC37A2;ARL17A;NSF;CRHR1	Parkinson's disease	MAPT	KANSL1, KANSL1, KANSL1
module40:17:44788310	40	HALLMARK_IL6_JAK_STAT3_SIGNALING	17:44788310	rs183211	1.0935e-09	0.000119298	WNT3	WNT3;NSF;WNT9B;ARL17A;RP11-63A1.2;LRRC37A2;RP11-63A1.1;GOSR2;RP11-156P1.2;RPRML;CDC27;LRRC37A;ARL17B;MYL4	Ovarian cancer in BRCA1 mutation carriers;Parkinson's disease;Epithelial ovarian cancer	NR;intergenic;NSF;PLEKHM1	NSF, NSF, NSF
module40:17:44828931	40	HALLMARK_IL6_JAK_STAT3_SIGNALING	17:44828931	rs199533	2.02765e-10	2.21213e-05	WNT3	WNT3;WNT9B;RP11-63A1.2;NSF;RP11-63A1.1;GOSR2;RP11-156P1.2;RPRML;ARL17A;LRRC37A2;CDC27;MYL4;LRRC37A;ARL17B	Parkinson's disease;Breast cancer;Cancer (pleiotropy);Physical activity;Alzheimer's disease (age of onset) (adjusted for APOE e4 carrier status);Alzheimer's disease (age of onset) in APOE e4 non-carriers	NSF;MAPT;	NSF, NSF, NSF
module40:17:44856641	40	HALLMARK_IL6_JAK_STAT3_SIGNALING	17:44856641	rs199515	3.16414e-14	3.45201e-09	WNT3	WNT3;WNT9B;RP11-63A1.2;RP11-63A1.1;GOSR2;RP11-156P1.2;NSF;RPRML;ARL17A;LRRC37A2;CDC27;MYL4;ITGB3;ITGB3;LRRC37A	Parkinson's disease;Alzheimer's disease	WNT3	WNT3, WNT3, WNT3
module40:17:57850251	40	HALLMARK_IL6_JAK_STAT3_SIGNALING	17:57850251	rs11650106	1.0103e-14	1.10222e-09	VMP1	VMP1;TUBD1;PTRH2;RPS6KB1;CLTC;RP11-178C3.1;RNFT1;TBC1D3P1-DHX40P1;RP11-178C3.2;DHX40;HEATR6;CTD-2319I12.2;RP11-567L7.6;CTD-2319I12.5;CA4;USP32;YPEL2	Lipoprotein-associated phospholipase A2 activity and mass	TMEM49	VMP1
module40:17:57885709	40	HALLMARK_IL6_JAK_STAT3_SIGNALING	17:57885709	rs7212590	1.63898e-11	1.78809e-06	TUBD1	TUBD1;RPS6KB1;VMP1;RP11-178C3.1;PTRH2;RNFT1;TBC1D3P1-DHX40P1;RP11-178C3.2;CLTC;HEATR6;DHX40;CTD-2319I12.2;CTD-2319I12.5;CA4;USP32;RP11-567L7.6;YPEL2	Monocyte count;Granulocyte percentage of myeloid white cells;Monocyte percentage of white cells	VMP1	VMP1
module40:17:57963537	40	HALLMARK_IL6_JAK_STAT3_SIGNALING	17:57963537	rs1292053	3.93244e-08	0.00429022	RPS6KB1	RPS6KB1;TUBD1;RP11-178C3.1;RNFT1;TBC1D3P1-DHX40P1;RP11-178C3.2;HEATR6;VMP1;CTD-2319I12.2;PTRH2;CTD-2319I12.5;CA4;CLTC;USP32;DHX40;RP11-567L7.6	Hemoglobin levels;Inflammatory bowel disease;Crohn's disease	TUBD1;RPS6KB1, TUBD1;NR;TUBD1, RPS6KB1, RP11-178C3.1, RNFT1, VMP1	TUBD1
module40:17:61763031	40	HALLMARK_IL6_JAK_STAT3_SIGNALING	17:61763031	rs11658329	1.08535e-12	1.1841e-07	LIMD2	LIMD2;STRADA;RP11-51F16.8;CCDC47;MAP3K3;TACO1;DDX42;FTSJ3;DCAF7;PSMC5;SMARCD2;KCNH6;CSH2;GH2;ACE;ACE;CSH1;CSHL1;RP11-269G24.6;GH1;CD79B;SCN4A;CYB561;RP11-269G24.4;CTC-264K15.6;RP11-214C8.2;C17orf72;ICAM2;ERN1;SNORA76;TEX2	Height	MAP3K3;NR	STRADA, MAP3K3
module40:17:69125606	40	HALLMARK_IL6_JAK_STAT3_SIGNALING	17:69125606	rs11654749	9.82294e-08	0.0107166	CASC17	CASC17;RP11-238F2.1;AC118653.2	Pulmonary function (smoking interaction)	SOX9, KCNJ2	CASC17
module40:18:20223695	40	HALLMARK_IL6_JAK_STAT3_SIGNALING	18:20223695	rs11661542	5.78405e-09	0.000631029	RBBP8	RBBP8;CTAGE1;RP11-535A5.1;RP11-627G18.4;GATA6;GATA6-AS1;CABLES1	Intracranial aneurysm	RBBP8;NR	RPS4XP18 - RNU6-1032P
module40:18:43831259	40	HALLMARK_IL6_JAK_STAT3_SIGNALING	18:43831259	rs9944715	1.23193e-10	1.34401e-05	RNF165	RNF165;C18orf25;HAUS1;ATP5A1;LOXHD1;PSTPIP2;EPG5;SIGLEC15;ST8SIA5	Mean corpuscular volume;Red cell distribution width	C18orf25	C18orf25
module40:18:57882787	40	HALLMARK_IL6_JAK_STAT3_SIGNALING	18:57882787	rs489693	1.80397e-07	0.0196809	RP11-396N11.1	RP11-396N11.1;RP11-795H16.3;MC4R;RP11-866E20.3;PMAIP1;RP11-325K19.1	Trunk lean mass;Neuroticism;Waist circumference;Antipsychotic drug-induced weight gain;Caffeine consumption from coffee or tea	NR;MC4R	RNU4-17P - NA
module40:18:74072245	40	HALLMARK_IL6_JAK_STAT3_SIGNALING	18:74072245	rs72973711	6.88331e-08	0.00750956	ZNF516	ZNF516;RP11-94B19.4;RP11-94B19.3;RP11-94B19.7;RP11-94B19.2;RP11-94B19.5;RP11-17M16.1;RP11-94B19.1;LINC00908;RP11-94B19.6;LINC00683;RP11-111H3.3;AC034110.1;RP11-357H3.1;RP11-162A12.2;ZNF236	Monocyte percentage of white cells;Neutrophil count;Red cell distribution width;White blood cell count	ZNF516;NR;	ZNF516
module40:18:76773973	40	HALLMARK_IL6_JAK_STAT3_SIGNALING	18:76773973	rs7241993	2.90011e-09	0.000316396	SALL3	SALL3;RP11-849I19.1;ATP9B;CTD-2382H12.1;CTD-2382H12.2;RP11-715C4.1;NFATC1	Prostate cancer	NR;SALL3, ATP9B	SALL3 - ATP9B
module40:19:1063443	40	HALLMARK_IL6_JAK_STAT3_SIGNALING	19:1063443	rs4147929	5.50718e-07	0.0600822	HMHA1	HMHA1;POLR2E;ABCA7;CNN2;GPX4;SBNO2;TMEM259;GRIN3B;AC004528.1;WDR18;STK11;ARID3A;KISS1R;C19orf26;R3HDM4;AC004221.2;ATP5D;MIDN;MED16;CIRBP;CFD;C19orf24;ELANE;MUM1;PRTN3;EFNA2;AZU1;LPPR3;AC005330.2;PTBP1;AC006273.7;AC006273.5;AC006273.4;MISP;NDUFS7;GAMT;DAZAP1;PALM;RPS15;AC027307.3;PRSS57;APC2;FSTL3;C19orf25;AC004156.3;RNF126;PCSK4;FGF22;AC004449.6;REEP6;ADAMTSL5;POLRMT;PLK5;HCN2;MEX3D;BSG	Alzheimer's disease or family history of Alzheimer's disease;Alzheimer's disease (late onset);Alzheimer's disease;Hemoglobin concentration;Alzheimer's disease or educational attainment (pleiotropy);Hemoglobin	NR;ABCA7;	ABCA7
module40:19:4997420	40	HALLMARK_IL6_JAK_STAT3_SIGNALING	19:4997420	rs11881751	6.00495e-11	6.55128e-06	KDM4B	KDM4B;ARRDC5;PLIN3;PTPRS;TICAM1;FEM1A;AC005523.3;MIR7-3HG;DPP9;C19orf10;TNFAIP8L1;SEMA6B;ZNRF4;LRG1;CTB-50L17.14;PLIN5;PLIN4	Granulocyte percentage of myeloid white cells;Neutrophil percentage of white cells;Lymphocyte percentage of white cells	KDM4B	KDM4B
module40:19:9995867	40	HALLMARK_IL6_JAK_STAT3_SIGNALING	19:9995867	rs889122	3.0886e-07	0.0336961	OLFM2	OLFM2;PIN1;CTD-2623N2.11;UBL5;COL5A3;FBXL12;CTD-2623N2.5;RDH8;ZNF846;CTD-3116E22.7;ZNF812;C19orf66;ANGPTL6;PPAN-P2RY11;PPAN;P2RY11;EIF3G;ZNF562;DNMT1;C19orf82;ZNF561;ZNF121;CTD-2369P2.2;S1PR2;ZNF426;MRPL4;ICAM1;CTC-543D15.3;ICAM4;ICAM5;ZNF560;ZGLP1;FDX1L;CTD-2369P2.10;CTD-2369P2.12;RAVER1;ICAM3;TYK2;ZNF266	Menarche (age at onset)	OLFM2, RDH8	OLFM2
module40:19:13948312	40	HALLMARK_IL6_JAK_STAT3_SIGNALING	19:13948312	rs10422126	4.19198e-12	4.57337e-07	MIR24-2	MIR24-2;NANOS3;ZSWIM4;C19orf57;AC008686.1;C19orf53;CC2D1A;MRI1;PODNL1;CCDC130;DCAF15;RFX1;RLN3;IL27RA;PALM3;hsa-mir-1199;C19orf67;SAMD1;PRKACA;ASF1B;LPHN1;CTD-2189E23.1;CTD-2189E23.2;CTC-548K16.2;CTC-548K16.1	Lymphocyte counts;White blood cell count	MIR23A, MIR27A, MIR24-2	MIR23AHG
module40:19:16499569	40	HALLMARK_IL6_JAK_STAT3_SIGNALING	19:16499569	rs7251806	1.07795e-07	0.0117602	EPS15L1	EPS15L1;KLF2;CALR3;CTD-3222D19.2;C19orf44;CHERP;CTD-3222D19.7;SLC35E1;MED26;CTC-429P9.4;AP1M1;FAM32A;CTC-429P9.2;CIB3;SMIM7;HSH2D;TMEM38A;RAB8A;CTD-2231E14.5;TPM4;CTD-2231E14.4;NWD1;OR10H4;SIN3B;CYP4F11	Lymphocyte counts;Lymphocyte percentage of white cells;Lymphocyte-to-monocyte ratio;Neutrophil-to-lymphocyte ratio;Neutrophil percentage of white cells;Platelet-to-lymphocyte ratio	EPS15L1;	EPS15L1
module40:19:16548375	40	HALLMARK_IL6_JAK_STAT3_SIGNALING	19:16548375	rs10411936	0	0	CALR3	CALR3;CTD-3222D19.2;C19orf44;CHERP;EPS15L1;CTD-3222D19.7;SLC35E1;KLF2;MED26;CTC-429P9.4;CTC-429P9.2;SMIM7;TMEM38A;AP1M1;FAM32A;CIB3;NWD1;HSH2D;RAB8A;CTD-2231E14.5;TPM4;CTD-2231E14.4;SIN3B;F2RL3;CPAMD8;OR10H4	Multiple sclerosis;White blood cell count	EPS15L1;EPS15L1, C19orf44, CALR3	EPS15L1
module40:19:18513594	40	HALLMARK_IL6_JAK_STAT3_SIGNALING	19:18513594	rs1985157	1.8194e-09	0.000198493	LRRC25	LRRC25;SSBP4;GDF15;ISYNA1;ELL;PGPEP1;LSM4;JUND;FKBP8;KIAA1683;KXD1;UBA52;CRLF1;C19orf60;PDE4C;TMEM59L;RAB3A;MPV17L2;IFI30;KLHL26;PIK3R2;PIK3R2;CRTC1;MAST3;IL12RB1;COMP;ARRDC2;UPF1;KCNN1;CERS1;GDF1;CCDC124;COPE	C-reactive protein levels;Granulocyte percentage of myeloid white cells;Itch intensity from mosquito bite;Neutrophil count;White blood cell count;Neutrophil percentage of white cells;Lymphocyte-to-monocyte ratio	NR;intergenic;Intergenic;	LRRC25 - SSBP4
module40:19:18515741	40	HALLMARK_IL6_JAK_STAT3_SIGNALING	19:18515741	rs11668719	2.70292e-07	0.0294883	LRRC25	LRRC25;SSBP4;ISYNA1;GDF15;ELL;PGPEP1;LSM4;JUND;FKBP8;KIAA1683;KXD1;UBA52;CRLF1;C19orf60;PDE4C;TMEM59L;RAB3A;MPV17L2;IFI30;KLHL26;PIK3R2;PIK3R2;CRTC1;MAST3;IL12RB1;COMP;ARRDC2;UPF1;KCNN1;CERS1;GDF1;CCDC124;COPE	Neutrophil percentage of white cells	AC008397.1	LRRC25 - SSBP4
module40:19:18571141	40	HALLMARK_IL6_JAK_STAT3_SIGNALING	19:18571141	rs4808801	5.60373e-11	6.11356e-06	ELL	ELL;ISYNA1;SSBP4;LRRC25;FKBP8;GDF15;KXD1;UBA52;CRLF1;PGPEP1;C19orf60;TMEM59L;LSM4;KLHL26;JUND;KIAA1683;CRTC1;PDE4C;RAB3A;MPV17L2;IFI30;PIK3R2;PIK3R2;COMP;MAST3;UPF1;IL12RB1;CERS1;GDF1;COPE;AC002985.3;ARRDC2;DDX49;HOMER3	Breast cancer;Breast cancer (estrogen-receptor negative)	;NR;SSBP4, ISYNA1, ELL;ELL	ELL
module40:19:19361735	40	HALLMARK_IL6_JAK_STAT3_SIGNALING	19:19361735	rs1064395	6.02629e-12	6.57456e-07	HAPLN4	HAPLN4;TM6SF2;SUGP1;NCAN;NR2C2AP;RFXANK;MAU2;MEF2BNB;MEF2B;MEF2BNB-MEF2B;TMEM161A;GATAD2A;SLC25A42;ARMC6;SUGP2;TSSK6;NDUFA13;YJEFN3;CTC-260F20.3;CILP2;PBX4;HOMER3;DDX49;AC002985.3;COPE;LPAR2;GMIP;CERS1;GDF1;ATP13A1;ZNF101;UPF1;ZNF14;COMP	Bipolar disorder	NCAN	NCAN
module40:19:19379549	40	HALLMARK_IL6_JAK_STAT3_SIGNALING	19:19379549	rs58542926	2.7142e-10	2.96114e-05	TM6SF2	TM6SF2;SUGP1;HAPLN4;MAU2;NCAN;NR2C2AP;RFXANK;MEF2BNB;GATAD2A;MEF2B;MEF2BNB-MEF2B;TMEM161A;SLC25A42;ARMC6;TSSK6;NDUFA13;YJEFN3;CTC-260F20.3;CILP2;SUGP2;PBX4;HOMER3;DDX49;LPAR2;GMIP;AC002985.3;COPE;ATP13A1;ZNF101;CERS1;GDF1;UPF1;ZNF14;COMP;LINC00663;CTC-559E9.4	Triglycerides x physical activity interaction (2df test);Triglyceride levels x long total sleep time interaction (2df test);Triglyceride levels x short total sleep time interaction (2df test);Triglyceride levels;Low density lipoprotein cholesterol levels;Hemoglobin levels;Nonalcoholic fatty liver disease;C-reactive protein levels;Serum 25-Hydroxyvitamin D levels;Total cholesterol levels;Triglycer…	NR;SUGP1;TM6SF2;CILP2;;AC138430.4, TM6SF2	TM6SF2
module40:19:19473445	40	HALLMARK_IL6_JAK_STAT3_SIGNALING	19:19473445	rs2905424	3.72354e-08	0.00406231	GATAD2A	GATAD2A;MAU2;SUGP1;TM6SF2;HAPLN4;TSSK6;NCAN;NDUFA13;YJEFN3;CTC-260F20.3;NR2C2AP;RFXANK;CILP2;MEF2BNB;PBX4;MEF2B;MEF2BNB-MEF2B;TMEM161A;LPAR2;GMIP;ATP13A1;SLC25A42;ZNF101;ARMC6;ZNF14;SUGP2;LINC00663;CTC-559E9.4;ZNF506;HOMER3;DDX49;AC002985.3;COPE;CERS1;GDF1	Schizophrenia;Red cell distribution width	CILP2, PBX4, MAU2, GMIP, LPAR2, MIR640, NCAN, GATAD2A, HAPLN4, YJEFN3, NDUFA13, SUGP1, TM6SF2, TSSK6;MAU2	MAU2 - GATAD2A
module40:19:19478022	40	HALLMARK_IL6_JAK_STAT3_SIGNALING	19:19478022	rs2905426	1.08515e-08	0.00118388	GATAD2A	GATAD2A;MAU2;SUGP1;TM6SF2;HAPLN4;TSSK6;NDUFA13;YJEFN3;CTC-260F20.3;NCAN;NR2C2AP;CILP2;RFXANK;MEF2BNB;PBX4;MEF2B;MEF2BNB-MEF2B;TMEM161A;LPAR2;GMIP;ATP13A1;ZNF101;SLC25A42;ARMC6;ZNF14;SUGP2;LINC00663;CTC-559E9.4;ZNF506;HOMER3;DDX49;AC002985.3;COPE;CERS1;GDF1;ZNF253	Schizophrenia;Mean reticulocyte volume	NR;CILP2, GATAD2A, HAPLN4, MAU2, NCAN, NDUFA13, PBX4, SUGP1, TM6SF2, TSSK6;MAU2	MAU2 - GATAD2A
module40:19:19591066	40	HALLMARK_IL6_JAK_STAT3_SIGNALING	19:19591066	rs10401193	6.36007e-11	6.93871e-06	TSSK6	TSSK6;NDUFA13;YJEFN3;CTC-260F20.3;CILP2;PBX4;GATAD2A;LPAR2;GMIP;MAU2;ATP13A1;ZNF101;SUGP1;TM6SF2;HAPLN4;ZNF14;NCAN;LINC00663;NR2C2AP;CTC-559E9.4;RFXANK;MEF2BNB;ZNF506;MEF2B;MEF2BNB-MEF2B;TMEM161A;ZNF253;SLC25A42;ZNF93;AC007204.2;ARMC6;AC007204.1;SUGP2	Height	GATAD2A	GATAD2A
module40:19:19657632	40	HALLMARK_IL6_JAK_STAT3_SIGNALING	19:19657632	rs7245983	1.06261e-11	1.15928e-06	CILP2	CILP2;PBX4;YJEFN3;CTC-260F20.3;NDUFA13;TSSK6;LPAR2;GMIP;ATP13A1;ZNF101;GATAD2A;ZNF14;LINC00663;CTC-559E9.4;MAU2;ZNF506;SUGP1;TM6SF2;HAPLN4;ZNF253;NCAN;NR2C2AP;ZNF93;AC007204.2;RFXANK;MEF2BNB;AC007204.1;MEF2B;MEF2BNB-MEF2B;TMEM161A;ZNF682;SLC25A42	Red cell distribution width	CILP2	CILP2 - PBX4
module40:19:19658472	40	HALLMARK_IL6_JAK_STAT3_SIGNALING	19:19658472	rs16996148	3.02332e-10	3.29838e-05	CILP2	CILP2;PBX4;YJEFN3;CTC-260F20.3;NDUFA13;TSSK6;LPAR2;GMIP;ATP13A1;ZNF101;GATAD2A;ZNF14;LINC00663;CTC-559E9.4;MAU2;ZNF506;SUGP1;TM6SF2;HAPLN4;ZNF253;NCAN;NR2C2AP;ZNF93;AC007204.2;RFXANK;MEF2BNB;AC007204.1;MEF2B;MEF2BNB-MEF2B;TMEM161A;ZNF682;SLC25A42	LDL cholesterol;Triglycerides;Familial combined hyperlipidemia defined by Consensus criteria;Familial combined hyperlipidemia defined by Mexico criteria;Familial combined hyperlipidemia defined by Brunzell criteria;Familial combined hyperlipidemia defined by Goldstein criteria;Familial combined hyperlipidemia defined by Dutch criteria	NCAN, CILP2;CILP2, NCAN;CILP2, PBX4;	CILP2 - PBX4
module40:19:19662220	40	HALLMARK_IL6_JAK_STAT3_SIGNALING	19:19662220	rs17216525	4.78937e-10	5.22511e-05	PBX4	PBX4;CILP2;YJEFN3;CTC-260F20.3;NDUFA13;TSSK6;LPAR2;GMIP;ATP13A1;ZNF101;ZNF14;GATAD2A;LINC00663;CTC-559E9.4;MAU2;ZNF506;SUGP1;TM6SF2;HAPLN4;ZNF253;NCAN;ZNF93;AC007204.2;NR2C2AP;RFXANK;MEF2BNB;AC007204.1;MEF2B;MEF2BNB-MEF2B;TMEM161A;ZNF682;SLC25A42	Triglycerides;Triglyceride levels;Alanine aminotransferase levels;Serum albumin levels;Serum alkaline phosphatase levels;Apolipoprotein B levels;Aspartate aminotransferase levels;Aspartate aminotransferase to alanine aminotransferase ratio;C-reactive protein levels;Direct bilirubin levels;Estimated glomerular filtration rate;Total cholesterol levels;Calcium levels;Vertex-wise sulcal depth;Creatin…	NCAN, CILP2, PBX4;NR;	CILP2 - PBX4
module40:19:19702384	40	HALLMARK_IL6_JAK_STAT3_SIGNALING	19:19702384	rs17217098	6.02196e-12	6.56984e-07	PBX4	PBX4;LPAR2;GMIP;CILP2;ATP13A1;YJEFN3;CTC-260F20.3;NDUFA13;ZNF101;TSSK6;ZNF14;LINC00663;CTC-559E9.4;ZNF506;GATAD2A;MAU2;ZNF253;ZNF93;AC007204.2;SUGP1;TM6SF2;HAPLN4;AC007204.1;NCAN;NR2C2AP;RFXANK;ZNF682;MEF2BNB;MEF2B;MEF2BNB-MEF2B;TMEM161A;ZNF90	Fasting total cholesterol in large VLDL;Fasting cholesterol esters in large VLDL;Fasting free cholesterol in large VLDL;Fasting total lipids in large VLDL;Fasting phospholipid levels in large VLDL;Lymphocyte percentage of white cells;Diastolic blood pressure	;PBX4	PBX4
module40:19:33754548	40	HALLMARK_IL6_JAK_STAT3_SIGNALING	19:33754548	rs78744187	2.02448e-07	0.0220867	CTD-2540B15.12	CTD-2540B15.12;CEBPA;CTD-2540B15.9;SLC7A10;LRP3;CEBPG;PEPD;WDR88;GPATCH1;RHPN2;C19orf40;CTD-2329C7.2;CHST8;CEP89;CTD-2085J24.4;SLC7A9	Mean corpuscular volume;Basophil count;Red blood cell count;Sum eosinophil basophil counts;White blood cell count (basophil);Mean corpuscular hemoglobin;Hemoglobin;Hematocrit;Platelet count;Basophil percentage of white cells;Mean reticulocyte volume;Mean spheric corpuscular volume;Serum levels of protein KIT;Serum levels of protein TPSB2;TPSAB1;Plateletcrit	intergenic;NR;CEBPA;	SLC7A10 - CEBPA
module40:19:44153100	40	HALLMARK_IL6_JAK_STAT3_SIGNALING	19:44153100	rs4760	1.47744e-08	0.00161186	PLAUR	PLAUR;CADM4;ZNF428;SRRM5;ZNF576;IRGQ;IRGC;PINLYP;SMG9;L34079.2;XRCC1;KCNN4;ZNF575;ETHE1;AC115522.3;LYPD5;PHLDB3;ZNF283;LYPD3;ZNF404;RP11-15A1.3;TEX101;ZNF45;ZNF221;ZNF155;CTC-490G23.2;ZNF230;AC067968.3;ZNF222;ZNF223;ZNF223;ZNF284;PSG9;ZNF224;PSG4;ZNF225;PSG5;ZNF234;AC005392.13	HDL cholesterol levels;Basophil count;Blood protein levels;Eosinophil percentage of white cells;Sum basophil neutrophil counts;Neutrophil percentage of granulocytes;Myeloid white cell count;Granulocyte percentage of myeloid white cells;Sum neutrophil eosinophil counts;Neutrophil count;Monocyte percentage of white cells;Granulocyte count;White blood cell count;TRAIL levels;Neutrophil percentage of…	PLAUR;NR;	PLAUR
module40:19:47569003	40	HALLMARK_IL6_JAK_STAT3_SIGNALING	19:47569003	rs3810291	8.96067e-09	0.000977592	ZC3H4	ZC3H4;TMEM160;NPAS1;SAE1;ARHGAP35;BBC3;CCDC9;PRR24;C5AR1;AP2S1;C5AR2;CTD-3023J11.2;DHX34;SLC1A5;FKRP;MEIS3;STRN4;SLC8A2;PRKD2;KPTN;DACT3;NAPA;GNG8;PTGIR;ZNF541;CALM3	Predicted visceral adipose tissue;Body mass index;Fat-free mass;Type 2 diabetes;Appendicular lean mass;Body mass index in physically active individuals;Hip circumference;BMI (adjusted for smoking behaviour);Waist circumference;BMI in smokers;Body mass index (joint analysis main effects and smoking interaction);BMI in non-smokers;Coffee consumption;Body size at age 10;Adult body size;Type 2 diabet…	NR;;ZC3H4;TMEM160;TMEM160, ZC3H4	ZC3H4
module40:19:51627766	40	HALLMARK_IL6_JAK_STAT3_SIGNALING	19:51627766	rs2673908	6.90223e-07	0.0753019	SIGLEC9	SIGLEC9;SIGLEC7;CTU1;KLK14;KLK13;CTC-518B2.10;KLK12;CD33;KLK11;KLK10;SIGLECL1;KLK9;KLK9;KLK8;CTD-3187F8.11;KLK7;KLK6;KLK5;IGLON5;VSIG10L;KLK4;ETFB;CTD-2616J11.11;CLDND2;NKG7;AC037199.1;LIM2;KLK2;CTD-2616J11.4;KLK3;CTD-2616J11.14;SIGLEC10;KLK15;KLK1;CTD-2568A17.5;SIGLEC8;C19orf48;ACPT;CTD-2568A17.1;CEACAM18;GPR32;SIGLEC12;SIGLEC6;CLEC11A;ZNF175;SHANK1;AC018755.1;AC018755.17;C19orf81;SIGLEC5;SIGLEC5	Cerebrospinal fluid biomarker levels;Granulocyte percentage of myeloid white cells;Monocyte percentage of white cells;Neurological blood protein biomarker levels	NR;SIGLEC9	SIGLEC18P - SIGLEC9
module40:20:1921523	40	HALLMARK_IL6_JAK_STAT3_SIGNALING	20:1921523	rs4814776	7.82735e-08	0.00853948	PDYN	PDYN;SIRPA;RP5-968J1.1;STK35;RP11-128M1.1;SIRPG;TGM3;SIRPB1;RP4-576H24.4;SIRPD;TGM6;SIRPB2;NSFL1C	Mean platelet volume;Mean corpuscular hemoglobin concentration;Mitochondrial DNA copy number;Platelet distribution width	SIRPA;NR	SIRPA - PDYN-AS1
module40:20:1923271	40	HALLMARK_IL6_JAK_STAT3_SIGNALING	20:1923271	rs4814779	4.89608e-14	5.34153e-09	PDYN	PDYN;SIRPA;RP5-968J1.1;STK35;RP11-128M1.1;SIRPG;TGM3;SIRPB1;RP4-576H24.4;SIRPD;TGM6;SIRPB2	Plateletcrit	RP4-684O24.5	SIRPA - PDYN-AS1
module40:20:1923734	40	HALLMARK_IL6_JAK_STAT3_SIGNALING	20:1923734	rs6136489	3.99322e-08	0.00435652	PDYN	PDYN;SIRPA;RP5-968J1.1;STK35;RP11-128M1.1;SIRPG;TGM3;SIRPB1;RP4-576H24.4;SIRPD;TGM6;SIRPB2	Mean platelet volume;Platelet distribution width;Platelet count	SIRPA;RP4-684O24.5;NR	SIRPA - PDYN-AS1
module40:20:1924707	40	HALLMARK_IL6_JAK_STAT3_SIGNALING	20:1924707	rs13042885	1.41109e-13	1.53947e-08	PDYN	PDYN;SIRPA;RP5-968J1.1;STK35;RP11-128M1.1;SIRPG;TGM3;SIRPB1;RP4-576H24.4;SIRPD;TGM6;SIRPB2	Platelet count;Mean platelet volume	SIRPA, PDYN;SIRPA	SIRPA - PDYN-AS1
module40:20:1930885	40	HALLMARK_IL6_JAK_STAT3_SIGNALING	20:1930885	rs4618126	4.27711e-07	0.0466624	PDYN	PDYN;SIRPA;RP5-968J1.1;STK35;RP11-128M1.1;SIRPG;TGM3;SIRPB1;RP4-576H24.4;SIRPD;TGM6;SIRPB2	Lymphocyte counts	RP4-684O24.5	PDYN-AS1
module40:20:3626989	40	HALLMARK_IL6_JAK_STAT3_SIGNALING	20:3626989	rs2853203	6.17325e-07	0.067349	GFRA4	GFRA4;ADAM33;SIGLEC1;HSPA12B;C20orf27;SPEF1;CENPB;CDC25B;AP5S1;ATRN;MAVS;PANK2;RNF24;C20orf194;SLC4A11;RP11-352D3.2;ITPA;DDRGK1;SMOX;LZTS3;FASTKD5	Reticulocyte count;High light scatter reticulocyte count;Reticulocyte fraction of red cells	ATRN	ATRN
module40:20:4157072	40	HALLMARK_IL6_JAK_STAT3_SIGNALING	20:4157072	rs6084653	1.4464e-07	0.01578	ADRA1D	ADRA1D;SMOX;RP11-352D3.2;RNF24;RP11-307O10.1;PANK2;RP5-1164C1.2;MAVS;AP5S1;CDC25B;CENPB;SPEF1;C20orf27;HSPA12B;SIGLEC1	High light scatter reticulocyte count;Mean corpuscular hemoglobin;High light scatter reticulocyte percentage of red cells;Mean corpuscular hemoglobin concentration;Immature fraction of reticulocytes;Mean corpuscular volume;Red cell distribution width;Mean reticulocyte volume;Reticulocyte count;Reticulocyte fraction of red cells;White blood cell count	SMOX;NR;	SMOX
module40:20:25837491	40	HALLMARK_IL6_JAK_STAT3_SIGNALING	20:25837491	rs138319634	4.87719e-07	0.0532092	FAM182B	FAM182B;RP4-760C5.5;RP4-760C5.3;ZNF337;NANP;RP13-329D4.3;RP3-410C9.2;NINL;GINS1	Red blood cell count;Mean corpuscular volume	FAM182B;NR	FAM182B
module40:20:30306724	40	HALLMARK_IL6_JAK_STAT3_SIGNALING	20:30306724	rs6087771	2.97211e-11	3.24251e-06	AL160175.1	AL160175.1;TPX2;BCL2L1;COX4I2;MYLK2;ID1;FOXS1;DUSP15;TTLL9;HM13;PDRG1;LINC00028;REM1;XKR7;DEFB124;DEFB123;CCM2L;DEFB121;HCK;DEFB119;DEFB118;TM9SF4;DEFB116;DEFB115;PLAGL2;POFUT1	Caudate nucleus volume;Pallidum volume;Putamen volume;Subcortical brain region volumes	NR;BCL2L1	BCL2L1
module40:20:30420924	40	HALLMARK_IL6_JAK_STAT3_SIGNALING	20:30420924	rs6060983	3.21621e-12	3.50882e-07	FOXS1	FOXS1;MYLK2;DUSP15;TTLL9;TPX2;PDRG1;AL160175.1;XKR7;BCL2L1;CCM2L;COX4I2;HCK;ID1;TM9SF4;HM13;LINC00028;REM1;PLAGL2;DEFB124;POFUT1;DEFB123;DEFB121;KIF3B;DEFB119;DEFB118	Caudate nucleus volume;Parkinson's disease;Pallidum volume;Putamen volume;Platelet count;Brain morphology (min-P);Plateletcrit;Subcortical volume (min-P)	NR;MYLK2;ADAMTS3;ROBO2	MYLK2
module40:20:30427077	40	HALLMARK_IL6_JAK_STAT3_SIGNALING	20:30427077	rs6060987	2.25049e-08	0.00245524	FOXS1	FOXS1;DUSP15;MYLK2;TTLL9;TPX2;PDRG1;AL160175.1;XKR7;CCM2L;BCL2L1;COX4I2;HCK;ID1;TM9SF4;HM13;PLAGL2;LINC00028;REM1;POFUT1;DEFB124;DEFB123;DEFB121;KIF3B;DEFB119;DEFB118	Mean corpuscular volume;Mean corpuscular hemoglobin	MYLK2;NR	MYLK2 - FOXS1
module40:20:37453194	40	HALLMARK_IL6_JAK_STAT3_SIGNALING	20:37453194		1.86891e-07	0.0203894	PPP1R16B	PPP1R16B;ACTR5;SLC32A1;FAM83D;DHX35;ARHGAP40;ADIG;RALGAPB;RP4-705O1.1;SNORA71B;RP4-564F22.5;LBP
module40:20:39091487	40	HALLMARK_IL6_JAK_STAT3_SIGNALING	20:39091487	rs2902940	1.98356e-10	2.16402e-05	MAFB	MAFB;RP4-644L1.2;RP1-191L6.2;RP11-101E14.3;RP11-101E14.2	LDL cholesterol;Cholesterol, total;A body shape index	MAFB;SNORD112
module40:20:42838550	40	HALLMARK_IL6_JAK_STAT3_SIGNALING	20:42838550	rs2143606	1.11022e-15	1.21123e-10	OSER1-AS1	OSER1-AS1;OSER1;GDAP1L1;FITM2;JPH2;R3HDML;HNF4A;RP5-1013A22.5;C20orf62;TTPAL;SERINC3;TOX2;RP5-1030M6.3;PKIG;Z97053.1;ADA;GTSF1L	Granulocyte percentage of myeloid white cells;Monocyte percentage of white cells;Monocyte count	OSER1	OSER1
module40:20:42839620	40	HALLMARK_IL6_JAK_STAT3_SIGNALING	20:42839620	rs4142441	0	0	OSER1-AS1	OSER1-AS1;OSER1;GDAP1L1;FITM2;JPH2;R3HDML;HNF4A;RP5-1013A22.5;C20orf62;TTPAL;SERINC3;TOX2;RP5-1030M6.3;PKIG;Z97053.1;ADA;GTSF1L	Monocyte count;Granulocyte percentage of myeloid white cells;Monocyte percentage of white cells;Lymphocyte-to-monocyte ratio	OSER1-AS1	OSER1-DT
module40:20:44734310	40	HALLMARK_IL6_JAK_STAT3_SIGNALING	20:44734310	rs6032662	5.65949e-09	0.000617439	CD40	CD40;NCOA5;RP5-998H6.2;CDH22;SLC12A5;MMP9;ZNF335;PCIF1;PLTP;CTSA;NEURL2;SPATA25;ZSWIM1;SLC35C2;ZSWIM3;ELMO2;ACOT8;SNX21;TNNC2;UBE2C;DNTTIP1;WFDC3;SPINT4;ZNF334;WFDC13;WFDC10B;OCSTAMP;SLC13A3;WFDC11;WFDC10A;WFDC9	Rheumatoid arthritis (ACPA-positive);Multiple sclerosis	CD40;NCOA5	RPL13P2 - CD40
module40:20:44740196	40	HALLMARK_IL6_JAK_STAT3_SIGNALING	20:44740196	rs6074022	3.07593e-09	0.000335577	CD40	CD40;NCOA5;RP5-998H6.2;CDH22;SLC12A5;MMP9;ZNF335;PCIF1;PLTP;CTSA;NEURL2;SPATA25;ZSWIM1;SLC35C2;ZSWIM3;ELMO2;ACOT8;SNX21;TNNC2;UBE2C;DNTTIP1;WFDC3;SPINT4;ZNF334;WFDC13;WFDC10B;OCSTAMP;SLC13A3;WFDC11;WFDC10A	Multiple sclerosis;Crohn's disease;Inflammatory bowel disease	CD40;NR	RPL13P2 - CD40
module40:20:44742064	40	HALLMARK_IL6_JAK_STAT3_SIGNALING	20:44742064	rs1569723	1.38109e-09	0.000150675	CD40	CD40;NCOA5;RP5-998H6.2;CDH22;SLC12A5;MMP9;ZNF335;PCIF1;PLTP;CTSA;NEURL2;SPATA25;ZSWIM1;SLC35C2;ELMO2;ZSWIM3;ACOT8;SNX21;TNNC2;UBE2C;DNTTIP1;WFDC3;ZNF334;SPINT4;WFDC13;OCSTAMP;WFDC10B;SLC13A3;WFDC11;WFDC10A	Blood protein levels in cardiovascular risk;Inflammatory bowel disease;Kawasaki disease;Graves' disease;Crohn's disease;Highest math class taken;Highest math class taken (MTAG)	CD40;CD40, MMP9, PLTP;;CD40, SLC12A5, NCOA5;Intergenic	RPL13P2 - CD40
module40:20:44746982	40	HALLMARK_IL6_JAK_STAT3_SIGNALING	20:44746982	rs1883832	1.57614e-10	1.71954e-05	CD40	CD40;RP5-998H6.2;CDH22;NCOA5;SLC12A5;MMP9;ZNF335;PCIF1;PLTP;CTSA;NEURL2;SLC35C2;SPATA25;ZSWIM1;ELMO2;ZSWIM3;ACOT8;SNX21;TNNC2;UBE2C;DNTTIP1;WFDC3;ZNF334;SPINT4;WFDC13;OCSTAMP;WFDC10B;SLC13A3;WFDC11;WFDC10A	Chronic hepatitis B infection;Chronic inflammatory diseases (ankylosing spondylitis, Crohn's disease, psoriasis, primary sclerosing cholangitis, ulcerative colitis) (pleiotropy);Rheumatoid arthritis (ACPA-positive);Kawasaki disease;CD27 on IgD- CD38dim B cell;CD27 on memory B cell;CD27 on switched memory B cell;CD27 on CD24+ CD27+ B cell;CD27 on IgD+ CD24+ B cell;CD27 on IgD- CD38- B cell;CD27 on…	CD40;	CD40
module40:20:44747947	40	HALLMARK_IL6_JAK_STAT3_SIGNALING	20:44747947	rs4810485	1.18792e-10	1.296e-05	CD40	CD40;RP5-998H6.2;CDH22;NCOA5;SLC12A5;MMP9;ZNF335;PCIF1;PLTP;CTSA;SLC35C2;NEURL2;SPATA25;ZSWIM1;ELMO2;ZSWIM3;ACOT8;SNX21;TNNC2;UBE2C;DNTTIP1;WFDC3;ZNF334;SPINT4;WFDC13;OCSTAMP;WFDC10B;SLC13A3;WFDC11;WFDC10A	Rheumatoid arthritis;Multiple sclerosis;Rheumatoid arthritis (ACPA-positive);Blood protein levels;Systemic lupus erythematosus;CD27 on unswitched memory B cell;Tumor necrosis factor receptor superfamily member 5 levels;IgD- CD27- B cell %lymphocyte;IgD- CD27- B cell %B cell	CD40;NR;NCOA5, CD40;	CD40
module40:20:44749251	40	HALLMARK_IL6_JAK_STAT3_SIGNALING	20:44749251	rs4239702	1.00022e-11	1.09122e-06	CD40	CD40;RP5-998H6.2;CDH22;NCOA5;SLC12A5;MMP9;ZNF335;PCIF1;PLTP;SLC35C2;CTSA;NEURL2;SPATA25;ZSWIM1;ELMO2;ZSWIM3;ACOT8;SNX21;TNNC2;UBE2C;DNTTIP1;WFDC3;ZNF334;SPINT4;WFDC13;OCSTAMP;WFDC10B;SLC13A3;WFDC11;WFDC10A	Rheumatoid arthritis;CD40 levels;IgD- CD27- B cell Absolute Count	CD40;NR	CD40
module40:20:48887268	40	HALLMARK_IL6_JAK_STAT3_SIGNALING	20:48887268	rs17196752	7.36596e-10	8.03611e-05	RP11-290F20.3	RP11-290F20.3;RP11-290F20.1;RP11-290F20.2;CEBPB;RP11-112L6.4;RP11-112L6.2;RP11-112L6.3;TMEM189;TMEM189-UBE2V1;UBE2V1;TRERNA1;PTPN1;SNAI1;FAM65C;RNF114;SPATA2;SLC9A8;PARD6B	Monocyte percentage of white cells;Monocyte count;Mammographic density (dense area);Lymphocyte-to-monocyte ratio	RP11-290F20.3;NR;	PELATON
module40:20:48906967	40	HALLMARK_IL6_JAK_STAT3_SIGNALING	20:48906967	rs913672	2.33343e-09	0.000254572	RP11-290F20.1	RP11-290F20.1;RP11-290F20.2;RP11-290F20.3;CEBPB;RP11-112L6.4;RP11-112L6.2;RP11-112L6.3;TMEM189;TMEM189-UBE2V1;UBE2V1;PTPN1;TRERNA1;FAM65C;SNAI1;RNF114;SPATA2;PARD6B;SLC9A8	Monocyte count	RP11-290F20.1	PELATON - LINC01270
module40:20:48955424	40	HALLMARK_IL6_JAK_STAT3_SIGNALING	20:48955424	rs913678	2.01028e-12	2.19318e-07	RP11-290F20.2	RP11-290F20.2;RP11-290F20.1;RP11-290F20.3;CEBPB;RP11-112L6.4;PTPN1;RP11-112L6.2;RP11-112L6.3;FAM65C;TMEM189;TMEM189-UBE2V1;UBE2V1;TRERNA1;SNAI1;PARD6B;RNF114;SPATA2;BCAS4	Inflammatory bowel disease;Ulcerative colitis;Monocyte count;Granulocyte percentage of myeloid white cells;Monocyte percentage of white cells;Mouth ulcers;Lymphocyte-to-monocyte ratio	CEBPB;NR;intergenic;Intergenic;	LINC01271 - RN7SL636P
module40:20:55977759	40	HALLMARK_IL6_JAK_STAT3_SIGNALING	20:55977759	rs11905479	4.85056e-13	5.29187e-08	RBM38	RBM38;MTRNR2L3;RAE1;SPO11;CTCFL;RP4-813D12.3;PCK1;RP4-718J7.4;ZBP1;BMP7;PMEPA1;RP11-560A15.3;RP11-560A15.4	High light scatter reticulocyte count	RBM38	RBM38
module40:20:56012988	40	HALLMARK_IL6_JAK_STAT3_SIGNALING	20:56012988	rs4810067	4.24625e-08	0.00463257	RBM38	RBM38;CTCFL;MTRNR2L3;RAE1;SPO11;PCK1;RP4-718J7.4;ZBP1;RP4-813D12.3;PMEPA1;BMP7;RP11-560A15.3;RP11-560A15.4	Reticulocyte count;Reticulocyte fraction of red cells;High light scatter reticulocyte count	intergenic	RBM38 - HMGB1P1
module40:20:62343956	40	HALLMARK_IL6_JAK_STAT3_SIGNALING	20:62343956	rs2315008	8.44861e-07	0.0921726	RP4-583P15.15	RP4-583P15.15;ZGPAT;ARFRP1;TNFRSF6B;LIME1;RP4-583P15.14;SLC2A4RG;ZBTB46;RTEL1-TNFRSF6B;RTEL1;STMN3;GMEB2;AL158091.1;ABHD16B;C20ORF135;TPD52L2;HELZ2;C20orf195;SRMS;DNAJC5;PTK6;PPDPF;EEF1A2;UCKL1;AL118506.1;ZNF512B;SAMD10;PRPF6;KCNQ2;LINC00176;SOX18;TCEA2;RGS19;OPRL1;CHRNA4;C20orf201;NPBWR2;COL20A1;MYT1;ARFGAP1;NKAIN4;BIRC7	Inflammatory bowel disease;C-reactive protein levels;Neutrophil count	TNFRSF6B;ZGPAT;NR	ZGPAT
module40:20:62348907	40	HALLMARK_IL6_JAK_STAT3_SIGNALING	20:62348907	rs6062504	3.38876e-08	0.00369707	RP4-583P15.15	RP4-583P15.15;ZGPAT;LIME1;ARFRP1;RP4-583P15.14;TNFRSF6B;SLC2A4RG;ZBTB46;RTEL1-TNFRSF6B;RTEL1;STMN3;AL158091.1;GMEB2;ABHD16B;C20ORF135;TPD52L2;HELZ2;C20orf195;SRMS;DNAJC5;PTK6;PPDPF;UCKL1;EEF1A2;AL118506.1;ZNF512B;SAMD10;PRPF6;KCNQ2;LINC00176;SOX18;TCEA2;RGS19;OPRL1;C20orf201;CHRNA4;NPBWR2;COL20A1;MYT1;ARFGAP1;NKAIN4;BIRC7	Inflammatory bowel disease;Ulcerative colitis;Crohn's disease	LIME1, TNFRSF6B, SLC2A4RG, ZGPAT;NR	ZGPAT
module40:20:62362563	40	HALLMARK_IL6_JAK_STAT3_SIGNALING	20:62362563	rs6062509	6.5188e-07	0.0711188	LIME1	LIME1;RP4-583P15.14;SLC2A4RG;ZBTB46;RP4-583P15.15;ZGPAT;ARFRP1;TNFRSF6B;RTEL1-TNFRSF6B;RTEL1;STMN3;AL158091.1;ABHD16B;C20ORF135;TPD52L2;GMEB2;DNAJC5;HELZ2;C20orf195;SRMS;PTK6;UCKL1;PPDPF;AL118506.1;ZNF512B;SAMD10;EEF1A2;PRPF6;LINC00176;SOX18;TCEA2;KCNQ2;RGS19;OPRL1;C20orf201;NPBWR2;CHRNA4;MYT1;COL20A1;ARFGAP1;NKAIN4;BIRC7	Prostate cancer;Neutrophil percentage of white cells	ZGPAT;NR;STMN3, ZBTB46, ZGPAT, ABHD16B, ARFRP1, C20orf195, DNAJC5, EEF1A2, GMEB2, LIME1, LOC100505815, MIR1914, MIR647, MIR941-1, MIR941-2, MIR941-3, MIR941-4, PPDPF, PRIC285, PRPF6, PTK6, RTEL1, RTEL1-TN, RTEL1-TNFRSF6B, SAMD10, SRMS, TNFRSF6B, TPD52L2, UCKL1, SLC2A4RG, UCKL1-AS1, ZNF512B;ZGPAT, RP4-583P15.15	ZGPAT
module40:21:16578159	40	HALLMARK_IL6_JAK_STAT3_SIGNALING	21:16578159	rs1997595	8.68021e-07	0.0946994	AF127577.12	AF127577.12;AJ006998.2;NRIP1;AJ009632.3;AF127936.7;AF127936.5;AF127936.3	Hemoglobin levels;Hematocrit;Red blood cell count;Hemoglobin concentration	intergenic;NR
module40:21:42901421	40	HALLMARK_IL6_JAK_STAT3_SIGNALING	21:42901421	rs1041449	1.81176e-08	0.00197659	AP001610.9	AP001610.9;AP006748.1;TMPRSS2;MX1;MX2;LINC00111;FAM3B;LINC00479;RIPK4;PRDM15;BACE2;C2CD2	Prostate cancer	TMPRSS2	TMPRSS2
module40:22:21917190	40	HALLMARK_IL6_JAK_STAT3_SIGNALING	22:21917190	rs131654	7.93883e-11	8.6611e-06	UBE2L3	UBE2L3;RIMBP3C;YDJC;CCDC116;KB-1440D3.14;SDF2L1;PPIL2;TMEM191C;YPEL1;HIC2;RIMBP3B;MAPK1;KB-1183D5.14;KB-1183D5.13;GGT2;PPM1F;KB-1592A4.14;TOP3B;POM121L7;KB-1592A4.15;LL22NC03-23C6.13	Systemic lupus erythematosus	UBE2L3, HIC2	UBE2L3
module40:22:32265903	40	HALLMARK_IL6_JAK_STAT3_SIGNALING	22:32265903	rs1012068	1.82225e-09	0.000198804	C22orf24	C22orf24;YWHAH;CTA-342B11.1;CTA-342B11.2;DEPDC5;SLC5A1;PRR14L;PISD;RP1-127L4.7;C22orf42;RP1-90G24.8;RFPL2;SLC5A4;SFI1;RP1-90G24.6;RP1-90G24.11;EIF4ENIF1;DRG1;RFPL3;RFPL3S	Chronic hepatitis C infection	DEPDC5	DEPDC5
module40:22:41431342	40	HALLMARK_IL6_JAK_STAT3_SIGNALING	22:41431342	rs4820425	5.13173e-07	0.0559862	EP300	EP300;RBX1;L3MBTL2;DNAJB7;XPNPEP3;CHADL;RANGAP1;ST13;AL035681.1;SLC25A17;ZC3H7B;TEF;MCHR1;CTA-223H9.9;TOB2;PHF5A;ACO2;POLR3H	Crohn's disease	RBX1, EP300	RBX1 - Y_RNA
module41:1:21410231	41	HALLMARK_CHOLESTEROL_HOMEOSTASIS	1:21410231	rs4654899	5.93969e-13	6.48009e-08	ECE1	ECE1;EIF4G3;RP11-293F5.1;HP1BP3;NBPF3;SH2D5;KIF17;ALPL;DDOST;PINK1;CDA	Superior frontal gyrus grey matter volume	EIF4G3	EIF4G3
module41:1:27138393	41	HALLMARK_CHOLESTEROL_HOMEOSTASIS	1:27138393	rs12748152	6.74858e-11	7.36257e-06	ZDHHC18	ZDHHC18;PIGV;SFN;GPN2;GPATCH3;NUDC;NR0B2;ARID1A;C1orf172;TRNP1;FAM46B;RPS6KA1;SLC9A1;HMGN2;DHDDS;LIN28A;WDTC1;ZNF683;AIM1L;CD52	HDL cholesterol levels;Triglycerides;Alanine aminotransferase (ALT) levels after remission induction therapy in actute lymphoblastic leukemia (ALL);LDL cholesterol;HDL cholesterol;High density lipoprotein cholesterol levels;Triglyceride levels;LDL cholesterol levels;Diastolic blood pressure;Systolic blood pressure	;NR;PIGV;PIGV, NR0B2;PIGV, NROB2	PIGV - RN7SL165P
module41:1:92753336	41	HALLMARK_CHOLESTEROL_HOMEOSTASIS	1:92753336	rs141094656	9.1182e-10	9.94778e-05	RPAP2	RPAP2;GLMN;C1orf146;RP4-621B10.8;KIAA1107;GFI1;BTBD8;EVI5;EPHX4;BRDT	C-reactive protein levels;Monocyte count;Myeloid white cell count;Granulocyte percentage of myeloid white cells;Monocyte percentage of white cells;Lymphocyte percentage of white cells;White blood cell count (monocyte);C-reactive protein	NR;GLMN;	GLMN
module41:1:118153977	41	HALLMARK_CHOLESTEROL_HOMEOSTASIS	1:118153977	rs826415	5.18056e-09	0.000565189	FAM46C	FAM46C;MAN1A2;RP11-188D8.1;GDAP2;RP11-39H13.1;WDR3;SPAG17;VTCN1	Mean corpuscular volume;Mean corpuscular hemoglobin;Mean corpuscular hemoglobin concentration	FAM46C;NR;	TENT5C
module41:1:199007208	41	HALLMARK_CHOLESTEROL_HOMEOSTASIS	1:199007208	rs7529925	6.03033e-11	6.57897e-06	RP11-16L9.4	RP11-16L9.4;RP11-16L9.3;RP11-16L9.2;RP11-382E9.1;MIR181A1HG;PTPRC;RP11-553K8.2	Platelet count;Mean corpuscular volume;Red blood cell traits	LINC01221;NR;MIR181A1	LINC01221
module41:1:199010721	41	HALLMARK_CHOLESTEROL_HOMEOSTASIS	1:199010721	rs1434282	1.65486e-10	1.80542e-05	RP11-16L9.4	RP11-16L9.4;RP11-16L9.3;RP11-16L9.2;RP11-382E9.1;MIR181A1HG;PTPRC;RP11-553K8.2	Red blood cell count;Mean corpuscular volume;Mean corpuscular hemoglobin;Hematocrit;High light scatter reticulocyte percentage of red cells;Reticulocyte fraction of red cells;Mean platelet volume;Hemoglobin;Hemoglobin concentration;High light scatter reticulocyte count;Immature fraction of reticulocytes;Mean reticulocyte volume;Calcium levels;Mean spheric corpuscular volume;Platelet count;Platele…	NR;RP11-16L9.4;	LINC01221
module41:1:234990900	41	HALLMARK_CHOLESTEROL_HOMEOSTASIS	1:234990900	rs58653258	1.00784e-10	1.09953e-05	RP11-443B7.2	RP11-443B7.2;RP11-443B7.1;RP11-443B7.3;RP4-781K5.8;RP4-781K5.7;RP4-781K5.6;RP4-781K5.5;RP4-781K5.4;RP4-781K5.9;LINC00184;IRF2BP2;RP4-597N16.4;TOMM20;RP5-855F14.2;RBM34;ARID4B;RP5-855F14.1;TARBP1;COA6;GGPS1	Granulocyte percentage of myeloid white cells	intergenic	RNY4P16 - RN7SL668P
module41:2:8439629	41	HALLMARK_CHOLESTEROL_HOMEOSTASIS	2:8439629	rs10165200	4.68924e-08	0.00511587	U91324.1	U91324.1;AC011747.3;AC011747.4;LINC00299;AC011747.6;AC007464.1;ID2;AC007463.2;RP11-434B12.1;KIDINS220	Eosinophil counts;White blood cell count (basophil);Basophil percentage of granulocytes;Basophil percentage of white cells	LINC00299;NR	LINC00299
module41:2:8445160	41	HALLMARK_CHOLESTEROL_HOMEOSTASIS	2:8445160	rs2630709	1.68952e-07	0.0184324	U91324.1	U91324.1;AC011747.3;AC011747.4;AC011747.6;LINC00299;ID2;AC007464.1;RP11-434B12.1;AC007463.2;KIDINS220	Monocyte percentage of white cells;Monocyte count	LINC00299	LINC00299
module41:2:43451957	41	HALLMARK_CHOLESTEROL_HOMEOSTASIS	2:43451957	rs149290349	1.1291e-13	1.23182e-08	ZFP36L2	ZFP36L2;THADA;AC093609.1;AC016735.3;AC016735.2;AC016735.1;PLEKHH2;HAAO;OXER1	Platelet count;Eosinophil counts;Neutrophil percentage of granulocytes;Lymphocyte counts;Neutrophil percentage of white cells;Lymphocyte percentage of white cells;High light scatter reticulocyte count;Mean corpuscular hemoglobin;Mean corpuscular volume;High light scatter reticulocyte percentage of red cells;Mean spheric corpuscular volume;Red blood cell count	ZFP36L2;NR;	ZFP36L2
module41:2:43561780	41	HALLMARK_CHOLESTEROL_HOMEOSTASIS	2:43561780	rs7563201	0	0	ZFP36L2	ZFP36L2;THADA;AC093609.1;AC016735.3;PLEKHH2;AC016735.2;AC016735.1;DYNC2LI1;ABCG5	Polycystic ovary syndrome	THADA	THADA
module41:2:43721508	41	HALLMARK_CHOLESTEROL_HOMEOSTASIS	2:43721508	rs12478601	0	0	PLEKHH2	PLEKHH2;ZFP36L2;DYNC2LI1;ABCG5;THADA;ABCG8;LRPPRC;AC093609.1;AC016735.3;AC016735.2;AC016735.1	Polycystic ovary syndrome;Systolic blood pressure	ZFP36L2, LOC100129726, THADA	THADA
module41:2:43809347	41	HALLMARK_CHOLESTEROL_HOMEOSTASIS	2:43809347	rs78487399	7.56416e-08	0.00825235	PLEKHH2	PLEKHH2;DYNC2LI1;ABCG5;ABCG8;LRPPRC;ZFP36L2;THADA;AC093609.1	Sum basophil neutrophil counts;Inflammatory bowel disease;Myeloid white cell count;Sum neutrophil eosinophil counts;Granulocyte count	THADA;NR	THADA
module41:2:111786637	41	HALLMARK_CHOLESTEROL_HOMEOSTASIS	2:111786637	rs56068469	7.95968e-08	0.00868385	BCL2L11	BCL2L11;AC108463.1;MIR4435-1HG;RP11-181E10.3;AC068491.2;RP11-803D5.4;ACOXL;AC114776.3;BUB1;AC017002.1;AC017002.2	Monocyte percentage of white cells;Granulocyte percentage of myeloid white cells	ACOXL	MIR4435-2HG, ACOXL
module41:2:135837906	41	HALLMARK_CHOLESTEROL_HOMEOSTASIS	2:135837906	rs7570971	5.16454e-08	0.00563441	RAB3GAP1	RAB3GAP1;ZRANB3;MAP3K19;CCNT2;ACMSD;R3HDM1	LDL cholesterol levels in current drinkers;LDL cholesterol levels x alcohol consumption (drinkers vs non-drinkers) interaction (2df);LDL cholesterol levels x alcohol consumption (regular vs non-regular drinkers) interaction (2df);LDL cholesterol levels;HDL cholesterol levels x alcohol consumption (regular vs non-regular drinkers) interaction (2df);Body mass index;Cholesterol, total;Blood metaboli…	RAB3GAP1;TMEM163, ACMSD, MAP3K19, ZRANB3, LOC100129961, CCNT2, R3HDM1;NR;	RAB3GAP1
module41:2:136522941	41	HALLMARK_CHOLESTEROL_HOMEOSTASIS	2:136522941	rs28453840	1.05536e-10	1.15138e-05	LCT	LCT;UBXN4;MCM6;DARS;R3HDM1;AC068492.1;CXCR4	Cholesterol, total	RAB3GAP1	UBXN4
module41:2:160683524	41	HALLMARK_CHOLESTEROL_HOMEOSTASIS	2:160683524	rs2955982	8.02025e-13	8.74993e-08	LY75	LY75;LY75-CD302;CD302;PLA2R1;MARCH7;AC009961.3;ITGB6;RBMS1	Plateletcrit;Neutrophil count	LY75-CD302, LY75;NR	LY75, LY75-CD302
module41:2:182319301	41	HALLMARK_CHOLESTEROL_HOMEOSTASIS	2:182319301	rs1449263	0	0	ITGA4	ITGA4;AC020595.1;CERKL;NEUROD1;AC013733.4;AC104820.2;AC068196.1;SSFA2;UBE2E3;PPP1R1C	Monocyte count;White blood cell count;Basophil count;Immature fraction of reticulocytes;Neutrophil count;Eosinophil counts	LOC101927156, ITGA4;CERKL, ITGA4;NR;ITGA4;	LINC01934 - ITGA4
module41:2:182323766	41	HALLMARK_CHOLESTEROL_HOMEOSTASIS	2:182323766	rs1375493	0	0	ITGA4	ITGA4;AC020595.1;CERKL;NEUROD1;AC013733.4;AC104820.2;AC068196.1;SSFA2;UBE2E3;PPP1R1C	Monocyte count;Lymphocyte percentage of white cells;Neutrophil count;CD14+ CD16- monocyte Absolute Count;Lymphocyte-to-monocyte ratio;White blood cell count	NR;ITGA4;	ITGA4
module41:2:182328214	41	HALLMARK_CHOLESTEROL_HOMEOSTASIS	2:182328214	rs2124440	0	0	ITGA4	ITGA4;AC020595.1;CERKL;NEUROD1;AC013733.4;AC104820.2;AC068196.1;SSFA2;PPP1R1C;UBE2E3	Monocyte count;White blood cell count (monocyte)	ITGA4;NR	ITGA4
module41:2:204745003	41	HALLMARK_CHOLESTEROL_HOMEOSTASIS	2:204745003	rs11571297	7.45065e-07	0.0812851	CTLA4	CTLA4;ICOS;CD28;AC009965.2;AC009498.1;RAPH1	Graves' disease;Autoimmune thyroid diseases (Graves disease or Hashimoto's thyroiditis);Rheumatoid arthritis (rheumatoid factor and/or anti-cyclic citrullinated peptide seropositive)	CTLA4/ICOS	CTLA4 - ICOS
module41:3:39307162	41	HALLMARK_CHOLESTEROL_HOMEOSTASIS	3:39307162	rs3732378	0	0	CX3CR1	CX3CR1;CCR8;XIRP1;SLC25A38;CSRNP1;RPSA;TTC21A;GORASP1;MOBP;WDR48;SCN11A	Monocyte count;Granulocyte percentage of myeloid white cells;Lymphocyte counts;Monocyte percentage of white cells;Lymphocyte percentage of white cells;White blood cell count;CX3CL1 levels;Neutrophil percentage of white cells;Platelet-to-lymphocyte ratio	CX3CR1;NR;	CX3CR1
module41:3:47262246	41	HALLMARK_CHOLESTEROL_HOMEOSTASIS	3:47262246	rs11920354	0	0	KIF9	KIF9;KLHL18;PTPN23;SCAP;SETD2;NBEAL2;ELP6;CCDC12;AC109583.1;CSPG5;PTH1R;MYL3;SMARCC1;PRSS42;PRSS45	Sum neutrophil eosinophil counts;Granulocyte count	KIF9-AS1	KIF9-AS1
module41:3:47544003	41	HALLMARK_CHOLESTEROL_HOMEOSTASIS	3:47544003	rs17784882	0	0	ELP6	ELP6;CSPG5;SMARCC1;SCAP;PTPN23;KLHL18;KIF9;DHX30;MAP4;SETD2	QT interval	C3ORF75	ELP6
module41:3:56834799	41	HALLMARK_CHOLESTEROL_HOMEOSTASIS	3:56834799	rs13098914	3.04729e-07	0.0332453	ARHGEF3	ARHGEF3;FAM208A;CCDC66;SPATA12;IL17RD;HESX1;APPL1;ASB14;DNAH12	Mean platelet volume	ARHGEF3	ARHGEF3
module41:3:56849749	41	HALLMARK_CHOLESTEROL_HOMEOSTASIS	3:56849749	rs1354034	0	0	ARHGEF3	ARHGEF3;FAM208A;SPATA12;CCDC66;IL17RD;HESX1;APPL1;ASB14;DNAH12	Platelet count;Mean platelet volume;Reticulocyte count;Reticulocyte fraction of red cells;Lymphocyte counts;Plateletcrit;High light scatter reticulocyte count;High light scatter reticulocyte percentage of red cells;Lymphocyte percentage of white cells;Proheparin-binding EGF-like growth factor levels;Mitochondrial DNA copy number;Serum levels of protein BMP7;Platelet aggregation;Methionine aminope…	ARHGEF3;Intergenic;NR;	ARHGEF3
module41:3:56865776	41	HALLMARK_CHOLESTEROL_HOMEOSTASIS	3:56865776	rs12485738	0	0	ARHGEF3	ARHGEF3;FAM208A;SPATA12;IL17RD;CCDC66;HESX1;APPL1;ASB14;DNAH12	Mean platelet volume;Calcium levels	ARHGEF3;NR	ARHGEF3
module41:3:56950055	41	HALLMARK_CHOLESTEROL_HOMEOSTASIS	3:56950055	rs17825630	1.39979e-07	0.0152714	SPATA12	SPATA12;IL17RD;ARHGEF3;HESX1;FAM208A;APPL1;ASB14;CCDC66;DNAH12	Platelet count;Mean platelet volume;Plateletcrit	ARHGEF3	ARHGEF3
module41:3:141094209	41	HALLMARK_CHOLESTEROL_HOMEOSTASIS	3:141094209	rs6440003	2.43605e-12	2.65768e-07	ZBTB38	ZBTB38;RASA2;ACPL2;RP11-340E6.1;SPSB4;RNF7;GRK7;SLC25A36	Estimated glomerular filtration rate;Height;Waist circumference;Hip circumference adjusted for BMI	TFDP2;ZBTB38;NR;	ZBTB38
module41:3:141102833	41	HALLMARK_CHOLESTEROL_HOMEOSTASIS	3:141102833	rs6763931	9.75997e-13	1.06479e-07	ZBTB38	ZBTB38;RASA2;ACPL2;RP11-340E6.1;SPSB4;RNF7;GRK7;SLC25A36;ATP1B3	Prostate cancer;Pulmonary function in asthmatics;Height;Mean platelet volume	NR;ZBTB38	ZBTB38
module41:3:141105570	41	HALLMARK_CHOLESTEROL_HOMEOSTASIS	3:141105570	rs724016	5.28466e-13	5.76546e-08	ZBTB38	ZBTB38;RASA2;ACPL2;RP11-340E6.1;SPSB4;RNF7;GRK7;SLC25A36;ATP1B3	Appendicular lean mass;Fat-free mass;Height;Infant length;Hip circumference adjusted for BMI;Crohn's disease;Weight	NR;ZBTB38;intergenic;	ZBTB38
module41:3:141133450	41	HALLMARK_CHOLESTEROL_HOMEOSTASIS	3:141133450	rs1991431	4.78506e-14	5.22041e-09	RASA2	RASA2;ZBTB38;ACPL2;RP11-340E6.1;RNF7;SPSB4;GRK7;ATP1B3;SLC25A36	Heel bone mineral density;Prostate-specific antigen levels (conditioned on lead SNPs);Height	ZBTB38;;NR	ZBTB38
module41:3:187450128	41	HALLMARK_CHOLESTEROL_HOMEOSTASIS	3:187450128	rs4417855	6.035e-10	6.58407e-05	BCL6	BCL6;RP11-211G3.2;RP11-211G3.3;RTP2;SST;RP11-30O15.1;RP11-44H4.1;RP11-132N15.3;RP11-132N15.1;RP11-132N15.2;RP11-567G11.1;RTP4;RP11-430L16.1;LPP;AC022498.1	Granulocyte percentage of myeloid white cells	BCL6, RP11-211G3.3	BCL6
module41:3:187456594	41	HALLMARK_CHOLESTEROL_HOMEOSTASIS	3:187456594	rs3733018	2.43393e-10	2.65537e-05	RP11-211G3.2	RP11-211G3.2;BCL6;RP11-211G3.3;RTP2;RP11-30O15.1;SST;RP11-44H4.1;RP11-132N15.3;RP11-132N15.1;RP11-132N15.2;RP11-567G11.1;RP11-430L16.1;RTP4;LPP;AC022498.1	Basophil count;Basophil percentage of granulocytes;Basophil percentage of white cells	NR;BCL6	BCL6
module41:3:188135783	41	HALLMARK_CHOLESTEROL_HOMEOSTASIS	3:188135783	rs12485444	4.86318e-10	5.30563e-05	AC022498.1	AC022498.1;LPP;RP11-430L16.1;RP11-132N15.2;RP11-132N15.1;RP11-132N15.3;RP11-44H4.1	Granulocyte percentage of myeloid white cells;Monocyte percentage of white cells;Monocyte count;HLA DR on CD33dim HLA DR+ CD11b+;Platelet distribution width	LPP;NR;	LPP
module41:4:82184234	41	HALLMARK_CHOLESTEROL_HOMEOSTASIS	4:82184234	rs1878528	8.0693e-07	0.0880345	RASGEF1B	RASGEF1B;PRKG2;BMP3;RP11-689K5.3	Height;Weight	PRKG2;NR;	PRKG2 - RNU5A-2P
module41:4:103434253	41	HALLMARK_CHOLESTEROL_HOMEOSTASIS	4:103434253	rs3774937	6.43929e-15	7.02514e-10	NFKB1	NFKB1;RP11-499E18.1;MANBA;SLC39A8;UBE2D3;CISD2;SLC9B1	Chronic inflammatory diseases (ankylosing spondylitis, Crohn's disease, psoriasis, primary sclerosing cholangitis, ulcerative colitis) (pleiotropy);Ulcerative colitis	NFKB1;NR	NFKB1
module41:4:103508703	41	HALLMARK_CHOLESTEROL_HOMEOSTASIS	4:103508703	rs4648045	1.82077e-14	1.98642e-09	MANBA	MANBA;NFKB1;RP11-499E18.1;UBE2D3;CISD2;SLC9B1;SLC39A8;SLC9B2;BDH2	Lymphocyte percentage of white cells	NFKB1	NFKB1
module41:4:103511114	41	HALLMARK_CHOLESTEROL_HOMEOSTASIS	4:103511114	rs3774959	1.46549e-14	1.59883e-09	MANBA	MANBA;NFKB1;RP11-499E18.1;UBE2D3;CISD2;SLC9B1;SLC39A8;SLC9B2;BDH2	Ulcerative colitis	NFKB1, MANBA	NFKB1
module41:4:103551603	41	HALLMARK_CHOLESTEROL_HOMEOSTASIS	4:103551603	rs7665090	2.82794e-07	0.0308523	MANBA	MANBA;NFKB1;UBE2D3;RP11-499E18.1;CISD2;SLC9B1;SLC39A8;SLC9B2;BDH2;CENPE	Multiple sclerosis;Psoriasis;Primary biliary cholangitis;Primary biliary cirrhosis	MANBA;intergenic;NFKB1;MANBA, NFKB1	NFKB1 - MANBA
module41:4:103552709	41	HALLMARK_CHOLESTEROL_HOMEOSTASIS	4:103552709	rs1054037	2.26956e-07	0.0247605	MANBA	MANBA;NFKB1;UBE2D3;RP11-499E18.1;CISD2;SLC9B1;SLC39A8;SLC9B2;BDH2;CENPE	Primary biliary cholangitis	MANBA, NFKB1, CISD2	MANBA
module41:4:103554773	41	HALLMARK_CHOLESTEROL_HOMEOSTASIS	4:103554773	rs5026472	3.09681e-08	0.00337855	MANBA	MANBA;NFKB1;UBE2D3;RP11-499E18.1;CISD2;SLC9B1;SLC39A8;SLC9B2;BDH2;CENPE	Lymphocyte counts	MANBA	MANBA
module41:5:43116830	41	HALLMARK_CHOLESTEROL_HOMEOSTASIS	5:43116830	rs1532331	1.88738e-15	2.05909e-10	ZNF131	ZNF131;CTD-2035E11.5;NIM1;ANXA2R;CTD-2035E11.4;CTD-2201E18.5;HMGCS1;CCL28;SEPP1;C5orf28;CCDC152;C5orf34;PAIP1;NNT	Menarche (age at onset)	ZNF131, GHR	ZNF131
module41:5:130613600	41	HALLMARK_CHOLESTEROL_HOMEOSTASIS	5:130613600	rs11743851	1.4973e-07	0.0163352	CDC42SE2	CDC42SE2;LYRM7;HINT1;RAPGEF6;CTC-432M15.3;FNIP1	Crohn's disease;Inflammatory bowel disease;Lymphocyte counts	NR	CDC42SE2
module41:5:131402738	41	HALLMARK_CHOLESTEROL_HOMEOSTASIS	5:131402738	rs3091338	0	0	IL3	IL3;CSF2;AC063976.3;P4HA2;PDLIM4;SLC22A4;ACSL6;SLC22A5;C5orf56;IRF1;FNIP1;IL5;RAD50	Crohn's disease	IL3, ACSL6, P4HA2, PDLIM4, SLC22A4	IL3 - CSF2
module41:5:131590534	41	HALLMARK_CHOLESTEROL_HOMEOSTASIS	5:131590534	rs7727544	0	0	PDLIM4	PDLIM4;SLC22A4;P4HA2;AC063976.3;SLC22A5;C5orf56;CSF2;IL3;IRF1;IL5;RAD50;IL13;IL4;KIF3A;ACSL6;CCNI2;SEPT8	Blood metabolite levels;Urate levels	SLC22A4;NR	P4HA2
module41:5:131633355	41	HALLMARK_CHOLESTEROL_HOMEOSTASIS	5:131633355	rs419291	1.26947e-08	0.00138497	SLC22A4	SLC22A4;PDLIM4;SLC22A5;P4HA2;C5orf56;AC063976.3;IRF1;CSF2;IL3;IL5;RAD50;IL13;IL4;KIF3A;CCNI2;SEPT8;ACSL6	Estimated glomerular filtration rate;Blood metabolite levels	SLC22A4	SLC22A4
module41:5:131652529	41	HALLMARK_CHOLESTEROL_HOMEOSTASIS	5:131652529	rs11950562	0	0	SLC22A4	SLC22A4;SLC22A5;PDLIM4;C5orf56;P4HA2;AC063976.3;IRF1;IL5;RAD50;CSF2;IL3;IL13;IL4;KIF3A;CCNI2;SEPT8;SOWAHA	Blood metabolite levels;Mean platelet volume;Asthma and cardiovascular disease;Platelet count	SLC22A4;AC034220.3, SLC22A4;	SLC22A4, MIR3936HG
module41:5:131656700	41	HALLMARK_CHOLESTEROL_HOMEOSTASIS	5:131656700	rs270602	3.82837e-08	0.00417667	SLC22A4	SLC22A4;SLC22A5;PDLIM4;C5orf56;P4HA2;AC063976.3;IRF1;IL5;RAD50;CSF2;IL3;IL13;IL4;KIF3A;CCNI2;SEPT8;SOWAHA;AC004775.5	Acylcarnitine levels	SLC22A4, SLC22A5	MIR3936HG, SLC22A4
module41:5:131660431	41	HALLMARK_CHOLESTEROL_HOMEOSTASIS	5:131660431	rs273914	2.71495e-10	2.96196e-05	SLC22A4	SLC22A4;SLC22A5;PDLIM4;C5orf56;P4HA2;AC063976.3;IRF1;IL5;RAD50;CSF2;IL3;IL13;IL4;KIF3A;CCNI2;SEPT8;SOWAHA;AC004775.5;SHROOM1	Blood metabolite levels	SLC22A4	MIR3936HG, SLC22A4
module41:5:131661156	41	HALLMARK_CHOLESTEROL_HOMEOSTASIS	5:131661156	rs273913	2.93619e-10	3.20332e-05	SLC22A4	SLC22A4;SLC22A5;PDLIM4;C5orf56;P4HA2;AC063976.3;IRF1;IL5;RAD50;CSF2;IL3;IL13;IL4;KIF3A;CCNI2;SEPT8;SOWAHA;AC004775.5;SHROOM1	Serum metabolite levels;Blood metabolite levels;Acylcarnitine (17:0) (b) levels;Acylcarnitine (18:0) levels	PDLIM4, SLC22A4, SLC22A5;SLC22A4;	SLC22A4, MIR3936HG
module41:5:131665378	41	HALLMARK_CHOLESTEROL_HOMEOSTASIS	5:131665378	rs272889	2.61446e-08	0.00285232	SLC22A4	SLC22A4;SLC22A5;PDLIM4;C5orf56;P4HA2;AC063976.3;IRF1;IL5;RAD50;CSF2;IL3;IL13;IL4;KIF3A;CCNI2;SEPT8;SOWAHA;AC004775.5;SHROOM1	Metabolic traits;Serum metabolite levels;Blood metabolite ratios;Serum uric acid levels	SLC22A4;SLC22A4, SLC22A5	SLC22A4, MIR3936HG
module41:5:131672657	41	HALLMARK_CHOLESTEROL_HOMEOSTASIS	5:131672657	rs56399423	2.15827e-13	2.35463e-08	SLC22A5	SLC22A5;SLC22A4;C5orf56;PDLIM4;IRF1;P4HA2;AC063976.3;IL5;RAD50;CSF2;IL3;IL13;IL4;KIF3A;CCNI2;SEPT8;SOWAHA;AC004775.5;SHROOM1	Inflammatory bowel disease	NR	MIR3936HG, SLC22A4
module41:5:131677997	41	HALLMARK_CHOLESTEROL_HOMEOSTASIS	5:131677997	rs272869	3.29503e-08	0.00359481	SLC22A5	SLC22A5;SLC22A4;C5orf56;PDLIM4;IRF1;P4HA2;AC063976.3;IL5;RAD50;CSF2;IL3;IL13;IL4;KIF3A;CCNI2;SEPT8;SOWAHA;AC004775.5;SHROOM1	Waist circumference adjusted for body mass index;Blood metabolite levels;Waist circumference adjusted for BMI (adjusted for smoking behaviour);Waist circumference adjusted for BMI (joint analysis main effects and smoking interaction);Waist circumference adjusted for BMI in non-smokers;Acetylcarnitine levels	SLC22A4	MIR3936HG, SLC22A4
module41:5:131686146	41	HALLMARK_CHOLESTEROL_HOMEOSTASIS	5:131686146	rs10058074	0	0	SLC22A5	SLC22A5;SLC22A4;C5orf56;PDLIM4;IRF1;P4HA2;AC063976.3;IL5;RAD50;CSF2;IL3;IL13;IL4;KIF3A;CCNI2;SEPT8;SOWAHA;AC004775.5;SHROOM1	Platelet count;Height;Asthma and cardiovascular disease;White blood cell count	AC034220.3;FLJ44796;;NR	MIR3936HG
module41:5:131699867	41	HALLMARK_CHOLESTEROL_HOMEOSTASIS	5:131699867	rs274546	7.44113e-09	0.000811812	SLC22A5	SLC22A5;C5orf56;SLC22A4;PDLIM4;IRF1;P4HA2;IL5;AC063976.3;RAD50;CSF2;IL13;IL3;IL4;KIF3A;CCNI2;SEPT8;SOWAHA;AC004775.5;SHROOM1;GDF9	Height	SLC22A5	MIR3936HG
module41:5:131714409	41	HALLMARK_CHOLESTEROL_HOMEOSTASIS	5:131714409	rs274567	2.65603e-08	0.00289768	SLC22A5	SLC22A5;C5orf56;SLC22A4;IRF1;PDLIM4;IL5;RAD50;P4HA2;AC063976.3;IL13;IL4;CSF2;KIF3A;IL3;CCNI2;SEPT8;SOWAHA;AC004775.5;SHROOM1;GDF9;UQCRQ;LEAP2;AFF4	Blood metabolite levels	SLC22A4	SLC22A5
module41:5:131770805	41	HALLMARK_CHOLESTEROL_HOMEOSTASIS	5:131770805	rs2188962	6.36091e-12	6.93963e-07	C5orf56	C5orf56;IRF1;SLC22A5;IL5;RAD50;SLC22A4;PDLIM4;IL13;IL4;P4HA2;AC063976.3;KIF3A;CCNI2;SEPT8;CSF2;IL3;SOWAHA;AC004775.5;SHROOM1;GDF9;UQCRQ;LEAP2;AFF4	Diastolic blood pressure;Crohn's disease;Inflammatory bowel disease;Ulcerative colitis;Asthma and cardiovascular disease	C5orf56;IBD5;intergenic;CSF2, IL13, IL4, IL5, IL3, IRF1, SLC22A5, ACSL6, PDLIM4, SLC22A4;IL3, CSF2, HINT1, LYRM7, SLC22A4, C5orf56, IRF1, CDC42SE2, RAPGEF6, ACSL6, P4HA2, PDLIM4, SLC22A5, CTC-432M15.3, FNIP1	IRF1-AS1
module41:5:131778452	41	HALLMARK_CHOLESTEROL_HOMEOSTASIS	5:131778452	rs17622378	2.98737e-11	3.25916e-06	C5orf56	C5orf56;IRF1;SLC22A5;IL5;RAD50;SLC22A4;PDLIM4;IL13;IL4;KIF3A;P4HA2;AC063976.3;CCNI2;SEPT8;CSF2;SOWAHA;AC004775.5;SHROOM1;IL3;GDF9;UQCRQ;LEAP2;AFF4	Chronic inflammatory diseases (ankylosing spondylitis, Crohn's disease, psoriasis, primary sclerosing cholangitis, ulcerative colitis) (pleiotropy);Inflammatory bowel disease;Ulcerative colitis;Crohn's disease;Asthma and cardiovascular disease;Asthma (childhood onset);Asthma (adult onset)	C5orf56;NR;;C5orf56, SLC22A5, IRF1	IRF1, IRF1-AS1
module41:5:131784393	41	HALLMARK_CHOLESTEROL_HOMEOSTASIS	5:131784393	rs12521868	3.76532e-12	4.10789e-07	IRF1	IRF1;C5orf56;SLC22A5;IL5;RAD50;SLC22A4;PDLIM4;IL13;IL4;KIF3A;P4HA2;AC063976.3;CCNI2;SEPT8;SOWAHA;AC004775.5;SHROOM1;CSF2;IL3;GDF9;UQCRQ;LEAP2;AFF4	Diastolic blood pressure;Crohn's disease;Asthma and cardiovascular disease	C5orf56;IL3, IRF1, SLC22A5, SLC22A4;c5orf56	IRF1, IRF1-AS1
module41:5:131801726	41	HALLMARK_CHOLESTEROL_HOMEOSTASIS	5:131801726	rs2522056	8.57664e-07	0.0935694	IRF1	IRF1;C5orf56;IL5;RAD50;SLC22A5;SLC22A4;IL13;IL4;PDLIM4;KIF3A;P4HA2;CCNI2;SEPT8;AC063976.3;SOWAHA;AC004775.5;SHROOM1;CSF2;GDF9;UQCRQ;IL3;LEAP2;AFF4;CTC-350I8.1	Fibrinogen;Lymphocyte counts	IRF1;C5orf56	IRF1-AS1, IRF1
module41:5:131804347	41	HALLMARK_CHOLESTEROL_HOMEOSTASIS	5:131804347	rs2248116	6.96017e-10	7.59341e-05	IRF1	IRF1;C5orf56;IL5;RAD50;SLC22A5;SLC22A4;IL13;IL4;PDLIM4;KIF3A;P4HA2;CCNI2;SEPT8;AC063976.3;SOWAHA;AC004775.5;SHROOM1;GDF9;CSF2;UQCRQ;LEAP2;AFF4;IL3;CTC-350I8.1	Eosinophil percentage of white cells;Itch intensity from mosquito bite adjusted by bite size;Sum eosinophil basophil counts;Neutrophil percentage of granulocytes;Eosinophil percentage of granulocytes;Eosinophil counts;Itch intensity from mosquito bite;Asthma and cardiovascular disease	C5orf56;C5orf56, IRF1	IRF1-AS1, IRF1
module41:5:131811182	41	HALLMARK_CHOLESTEROL_HOMEOSTASIS	5:131811182	rs11741255	6.5405e-09	0.000713556	IRF1	IRF1;C5orf56;IL5;RAD50;SLC22A5;IL13;SLC22A4;IL4;KIF3A;PDLIM4;CCNI2;SEPT8;P4HA2;AC063976.3;SOWAHA;AC004775.5;SHROOM1;GDF9;UQCRQ;LEAP2;AFF4;CSF2;IL3;CTC-350I8.1	Pediatric autoimmune diseases;Basophil count;Itch intensity from mosquito bite adjusted by bite size	IL5;NR;C5orf56	IRF1, IRF1-AS1
module41:5:131813204	41	HALLMARK_CHOLESTEROL_HOMEOSTASIS	5:131813204	rs13164856	1.11867e-10	1.22045e-05	IRF1	IRF1;IL5;C5orf56;RAD50;SLC22A5;IL13;SLC22A4;IL4;KIF3A;PDLIM4;CCNI2;SEPT8;P4HA2;AC063976.3;SOWAHA;AC004775.5;SHROOM1;GDF9;UQCRQ;LEAP2;AFF4;CSF2;IL3;CTC-350I8.1	Asthma (childhood onset);Nonatopic asthma;Polycystic ovary syndrome	NR;RAD50;IRF1, RAD50	IRF1, IRF1-AS1
module41:5:131813219	41	HALLMARK_CHOLESTEROL_HOMEOSTASIS	5:131813219		3.53845e-07	0.0386038	IRF1	IRF1;IL5;C5orf56;RAD50;SLC22A5;IL13;SLC22A4;IL4;KIF3A;PDLIM4;CCNI2;SEPT8;P4HA2;AC063976.3;SOWAHA;AC004775.5;SHROOM1;GDF9;UQCRQ;LEAP2;AFF4;CSF2;IL3;CTC-350I8.1
module41:5:131819921	41	HALLMARK_CHOLESTEROL_HOMEOSTASIS	5:131819921	rs2070729	2.2474e-07	0.0245187	IRF1	IRF1;IL5;RAD50;C5orf56;SLC22A5;IL13;IL4;SLC22A4;KIF3A;PDLIM4;CCNI2;SEPT8;P4HA2;AC063976.3;SOWAHA;AC004775.5;SHROOM1;GDF9;UQCRQ;LEAP2;AFF4;CSF2;IL3;CTC-350I8.1	Platelet count	IRF1	IRF1-AS1, IRF1
module41:5:148200011	41	HALLMARK_CHOLESTEROL_HOMEOSTASIS	5:148200011	rs56330463	0	0	ADRB2	ADRB2;SH3TC2;CTC-529P8.1;ABLIM3;HTR4;FBXO38;AFAP1L1;SPINK9	Eosinophil percentage of white cells;Eosinophil counts;Sum eosinophil basophil counts;Granulocyte percentage of myeloid white cells;Neutrophil percentage of granulocytes;Eosinophil percentage of granulocytes;Monocyte percentage of white cells;Neutrophil percentage of white cells;Lymphocyte percentage of white cells	intergenic;NR;	HTR4 - ADRB2
module41:5:173205318	41	HALLMARK_CHOLESTEROL_HOMEOSTASIS	5:173205318	rs2594836	0	0	CTB-43E15.4	CTB-43E15.4;CTB-43E15.3;CTB-43E15.2;CPEB4;CTB-43E15.1;BOD1;C5orf47;CTB-33O18.2;CTB-33O18.1;NSG2;CTB-164N12.1;CTB-32H22.1;STC2	Basophil count;White blood cell count	NR;;intergenic	LINC01484 - LINC01485
module41:5:173207353	41	HALLMARK_CHOLESTEROL_HOMEOSTASIS	5:173207353	rs360017	0	0	CTB-43E15.4	CTB-43E15.4;CTB-43E15.3;CTB-43E15.2;CPEB4;CTB-43E15.1;BOD1;C5orf47;CTB-33O18.2;CTB-33O18.1;NSG2;CTB-164N12.1;CTB-32H22.1;STC2	Monocyte count;Lymphocyte counts	intergenic;NR;	LINC01485
module41:5:173279842	41	HALLMARK_CHOLESTEROL_HOMEOSTASIS	5:173279842	rs359457	6.95376e-08	0.00758642	CPEB4	CPEB4;CTB-43E15.4;C5orf47;CTB-43E15.3;CTB-43E15.2;NSG2;CTB-43E15.1;BOD1;CTB-33O18.2;CTB-33O18.1;CTB-164N12.1;CTB-32H22.1;CTC-430J12.2;RP11-267A15.1	Crohn's disease;Sj√∂gren's syndrome;A body shape index	CPEB4	LINC01485 - CPEB4
module41:6:31002101	41	HALLMARK_CHOLESTEROL_HOMEOSTASIS	6:31002101	rs7768644	3.07916e-07	0.0335931	HCG22	HCG22;MUC22;MUC21;C6orf15;PSORS1C1;CDSN;DPCR1;SFTA2;PSORS1C2;CCHCR1;TCF19;VARS2;GTF2H4;POU5F1;DDR1;HCG27;XXbac-BPG299F13.14;XXbac-BPG27H4.8;HLA-C;XXbac-BPG248L24.13;HCG20;IER3;FLOT1;TUBB;HLA-B;MDC1;NRM;PPP1R18;XXbac-BPG181B23.7;MICA;DHX16;C6orf136;XXbac-BPG181B23.4;ATAT1;MRPS18B;PPP1R10;MICB;ABCF1;PRR3;GNL1;MCCD1;ATP6V1G2-DDX39B;DDX39B	Thionamide-induced agranulocytosis in Graves' disease	HLA	MUC22
module41:6:31030122	41	HALLMARK_CHOLESTEROL_HOMEOSTASIS	6:31030122	rs2517510	4.29809e-08	0.00468913	HCG22	HCG22;C6orf15;MUC22;PSORS1C1;CDSN;PSORS1C2;MUC21;CCHCR1;TCF19;POU5F1;DPCR1;SFTA2;HCG27;XXbac-BPG299F13.14;VARS2;GTF2H4;DDR1;HLA-C;XXbac-BPG27H4.8;XXbac-BPG248L24.13;HLA-B;HCG20;IER3;XXbac-BPG181B23.7;FLOT1;MICA;TUBB;MDC1;NRM;XXbac-BPG181B23.4;PPP1R18;DHX16;C6orf136;MICB;ATAT1;MRPS18B;PPP1R10;MCCD1;ATP6V1G2-DDX39B;DDX39B;ATP6V1G2;NFKBIL1;ABCF1	White blood cell count	PSORS1C1, MUC21, HCG22, C6orf15, CCHCR1, CDSN, PSORS1C2	HCG22 - RNU6-1133P
module41:6:31106459	41	HALLMARK_CHOLESTEROL_HOMEOSTASIS	6:31106459	rs1265097	1.52001e-09	0.00016583	PSORS1C2	PSORS1C2;CCHCR1;TCF19;CDSN;PSORS1C1;POU5F1;C6orf15;HCG27;XXbac-BPG299F13.14;HCG22;MUC22;HLA-C;MUC21;XXbac-BPG248L24.13;DPCR1;SFTA2;HLA-B;VARS2;GTF2H4;XXbac-BPG181B23.7;DDR1;MICA;XXbac-BPG27H4.8;XXbac-BPG181B23.4;MICB;HCG20;MCCD1;ATP6V1G2-DDX39B;DDX39B;IER3;ATP6V1G2;NFKBIL1;FLOT1;TUBB;LTA;TNF;MDC1;LTB;LST1;NCR3;NRM;PPP1R18;AIF1;PRRC2A;DHX16;C6orf136	Apolipoprotein B levels;Height;Waist-to-hip ratio adjusted for BMI;Waist-hip index;Hip circumference adjusted for BMI	PSORS1C1;PSORS1C1, PSORS1C2;PSORS1C2, PSORS1C1;NR	PSORS1C2, PSORS1C2, PSORS1C2, PSORS1C2, PSORS1C2, PSORS1C2, PSORS1C1, PSORS1C1, PSORS1C1, PSORS1C1, PSORS1C1, PSORS1C1
module41:6:31238318	41	HALLMARK_CHOLESTEROL_HOMEOSTASIS	6:31238318	rs9264638	5.44553e-12	5.94097e-07	HLA-C	HLA-C;XXbac-BPG248L24.13;XXbac-BPG299F13.14;HCG27;HLA-B;POU5F1;TCF19;XXbac-BPG181B23.7;CCHCR1;PSORS1C2;MICA;CDSN;PSORS1C1;C6orf15;XXbac-BPG181B23.4;HCG22;MICB;MCCD1;ATP6V1G2-DDX39B;DDX39B;MUC22;ATP6V1G2;NFKBIL1;MUC21;LTA;TNF;LTB;LST1;NCR3;DPCR1;SFTA2;AIF1;PRRC2A;VARS2;GTF2H4;BAG6;APOM;C6orf47;GPANK1;DDR1;CSNK2B;CSNK2B-LY6G5B-1181;LY6G5B;LY6G5C;ABHD16A;XXbac-BPG32J3.20;XXbac-BPG27H4.8;LY6G6F;MEGT1…	Beta-2 microglubulin plasma levels	HLA-C	HLA-C, HLA-C, HLA-C, HLA-C, HLA-C
module41:6:31240721	41	HALLMARK_CHOLESTEROL_HOMEOSTASIS	6:31240721	rs2249742;rs3130506 x rs2249742;rs3130453 x rs2249742	0	0	HLA-C	HLA-C;XXbac-BPG248L24.13;XXbac-BPG299F13.14;HCG27;HLA-B;POU5F1;TCF19;XXbac-BPG181B23.7;CCHCR1;MICA;PSORS1C2;CDSN;PSORS1C1;C6orf15;XXbac-BPG181B23.4;HCG22;MICB;MCCD1;ATP6V1G2-DDX39B;DDX39B;MUC22;ATP6V1G2;NFKBIL1;MUC21;LTA;TNF;LTB;LST1;NCR3;DPCR1;SFTA2;AIF1;PRRC2A;VARS2;GTF2H4;BAG6;APOM;C6orf47;GPANK1;CSNK2B;CSNK2B-LY6G5B-1181;DDR1;LY6G5B;LY6G5C;ABHD16A;XXbac-BPG32J3.20;XXbac-BPG27H4.8;LY6G6F;MEGT1…	White blood cell count (lymphocyte);Myeloid white cell count;White blood cell count;Lymphocyte counts;Psoriasis;Neutrophil count;Cholesterol levels in large LDL;Cholesteryl ester levels in large LDL;Total lipid levels in large LDL;Phospholipid levels in large LDL;Total lipid levels in LDL;Phospholipid levels in LDL;LDL cholesterol levels	HLA-C;HLA-C, USP8P1;NR;HLA-C x PSORS1C3;CCHCR1 x HLA-C;	HLA-C - USP8P1;No mapped genes x HLA-C - USP8P1
module41:6:31241109	41	HALLMARK_CHOLESTEROL_HOMEOSTASIS	6:31241109	rs13191343	1.50575e-07	0.0164274	HLA-C	HLA-C;XXbac-BPG248L24.13;XXbac-BPG299F13.14;HCG27;HLA-B;POU5F1;TCF19;XXbac-BPG181B23.7;MICA;CCHCR1;PSORS1C2;CDSN;PSORS1C1;C6orf15;XXbac-BPG181B23.4;HCG22;MICB;MCCD1;ATP6V1G2-DDX39B;DDX39B;MUC22;ATP6V1G2;NFKBIL1;MUC21;LTA;TNF;LTB;LST1;NCR3;DPCR1;AIF1;SFTA2;PRRC2A;VARS2;GTF2H4;BAG6;APOM;C6orf47;GPANK1;CSNK2B;CSNK2B-LY6G5B-1181;LY6G5B;DDR1;LY6G5C;ABHD16A;XXbac-BPG32J3.20;LY6G6F;MEGT1;XXbac-BPG27H4.8…	Psoriatic arthritis	HLA-C	HLA-C - USP8P1
module41:6:31242174	41	HALLMARK_CHOLESTEROL_HOMEOSTASIS	6:31242174	rs2524079	8.96283e-13	9.77827e-08	HLA-C	HLA-C;XXbac-BPG248L24.13;XXbac-BPG299F13.14;HCG27;HLA-B;POU5F1;TCF19;XXbac-BPG181B23.7;MICA;CCHCR1;PSORS1C2;CDSN;PSORS1C1;C6orf15;XXbac-BPG181B23.4;MICB;HCG22;MCCD1;ATP6V1G2-DDX39B;DDX39B;MUC22;ATP6V1G2;NFKBIL1;MUC21;LTA;TNF;LTB;LST1;NCR3;DPCR1;AIF1;SFTA2;PRRC2A;BAG6;VARS2;GTF2H4;APOM;C6orf47;GPANK1;CSNK2B;CSNK2B-LY6G5B-1181;LY6G5B;DDR1;LY6G5C;ABHD16A;XXbac-BPG32J3.20;LY6G6F;MEGT1;XXbac-BPG27H4.8…	White blood cell count;Basophil count;Sum neutrophil eosinophil counts;Sum basophil neutrophil counts;White blood cell count (lymphocyte);Granulocyte count;Neutrophil count;A body shape index;Waist-to-hip ratio adjusted for BMI;Waist-hip index;Hip circumference adjusted for BMI	PSORS1C3, HCG27, HLA-C, HLA-B;NR;HLA-C, USP8P1;HLA-C;;USP8P1	HLA-C - USP8P1
module41:6:31252396	41	HALLMARK_CHOLESTEROL_HOMEOSTASIS	6:31252396	rs2524054	1.05439e-07	0.0115031	XXbac-BPG248L24.13	XXbac-BPG248L24.13;HLA-C;HLA-B;XXbac-BPG299F13.14;HCG27;XXbac-BPG181B23.7;MICA;POU5F1;TCF19;CCHCR1;PSORS1C2;XXbac-BPG181B23.4;CDSN;PSORS1C1;C6orf15;MICB;HCG22;MCCD1;ATP6V1G2-DDX39B;DDX39B;ATP6V1G2;NFKBIL1;MUC22;LTA;TNF;LTB;MUC21;LST1;NCR3;AIF1;PRRC2A;DPCR1;SFTA2;BAG6;APOM;C6orf47;VARS2;GTF2H4;GPANK1;CSNK2B;CSNK2B-LY6G5B-1181;LY6G5B;LY6G5C;ABHD16A;XXbac-BPG32J3.20;DDR1;LY6G6F;MEGT1;LY6G6E;LY6G6D;C…	CD4:CD8 lymphocyte ratio;CD8-positive T-lymphocyte count	HLA-B	RPL3P2 - WASF5P
module41:6:31252925	41	HALLMARK_CHOLESTEROL_HOMEOSTASIS	6:31252925		6.20242e-10	6.76671e-05	XXbac-BPG248L24.13	XXbac-BPG248L24.13;HLA-C;HLA-B;XXbac-BPG299F13.14;HCG27;XXbac-BPG181B23.7;MICA;POU5F1;TCF19;CCHCR1;PSORS1C2;XXbac-BPG181B23.4;CDSN;PSORS1C1;C6orf15;MICB;HCG22;MCCD1;ATP6V1G2-DDX39B;DDX39B;ATP6V1G2;NFKBIL1;MUC22;LTA;TNF;LTB;LST1;MUC21;NCR3;AIF1;PRRC2A;DPCR1;SFTA2;BAG6;APOM;C6orf47;GPANK1;VARS2;GTF2H4;CSNK2B;CSNK2B-LY6G5B-1181;LY6G5B;LY6G5C;ABHD16A;XXbac-BPG32J3.20;DDR1;LY6G6F;MEGT1;LY6G6E;LY6G6D;C…
module41:6:31263751	41	HALLMARK_CHOLESTEROL_HOMEOSTASIS	6:31263751	rs2894207;rs1265078 x rs2894207	1.50524e-07	0.0164219	XXbac-BPG248L24.13	XXbac-BPG248L24.13;HLA-C;HLA-B;XXbac-BPG299F13.14;HCG27;XXbac-BPG181B23.7;MICA;POU5F1;TCF19;XXbac-BPG181B23.4;CCHCR1;PSORS1C2;CDSN;PSORS1C1;C6orf15;MICB;MCCD1;ATP6V1G2-DDX39B;DDX39B;HCG22;ATP6V1G2;NFKBIL1;LTA;TNF;LTB;MUC22;LST1;NCR3;MUC21;AIF1;PRRC2A;BAG6;DPCR1;APOM;C6orf47;SFTA2;GPANK1;CSNK2B;CSNK2B-LY6G5B-1181;LY6G5B;LY6G5C;VARS2;GTF2H4;ABHD16A;XXbac-BPG32J3.20;LY6G6F;MEGT1;LY6G6E;LY6G6D;DDR1;C…	Nasopharyngeal carcinoma;Psoriasis	HLA-C, HLA-B;NR;NR x NR	LINC02571;No mapped genes x LINC02571
module41:6:31265490	41	HALLMARK_CHOLESTEROL_HOMEOSTASIS	6:31265490	rs2247056	4.87662e-08	0.00532029	XXbac-BPG248L24.13	XXbac-BPG248L24.13;HLA-C;HLA-B;XXbac-BPG181B23.7;XXbac-BPG299F13.14;HCG27;MICA;POU5F1;TCF19;XXbac-BPG181B23.4;CCHCR1;PSORS1C2;CDSN;PSORS1C1;C6orf15;MICB;MCCD1;ATP6V1G2-DDX39B;DDX39B;HCG22;ATP6V1G2;NFKBIL1;LTA;TNF;LTB;MUC22;LST1;NCR3;MUC21;AIF1;PRRC2A;BAG6;APOM;DPCR1;C6orf47;GPANK1;SFTA2;CSNK2B;CSNK2B-LY6G5B-1181;LY6G5B;LY6G5C;ABHD16A;XXbac-BPG32J3.20;VARS2;GTF2H4;LY6G6F;MEGT1;LY6G6E;LY6G6D;C6orf2…	Low density lipoprotein cholesterol levels;Triglycerides;Total cholesterol levels;Height;Omega-3 fatty acid levels;Free cholesterol levels in chylomicrons and extremely large VLDL	NR;HLA-C, HLA-B;HLA;	LINC02571
module41:6:31272261	41	HALLMARK_CHOLESTEROL_HOMEOSTASIS	6:31272261	rs6457374	8.72976e-08	0.009524	XXbac-BPG248L24.13	XXbac-BPG248L24.13;HLA-C;HLA-B;XXbac-BPG181B23.7;MICA;XXbac-BPG299F13.14;HCG27;XXbac-BPG181B23.4;POU5F1;TCF19;CCHCR1;PSORS1C2;CDSN;PSORS1C1;MICB;C6orf15;MCCD1;ATP6V1G2-DDX39B;DDX39B;ATP6V1G2;NFKBIL1;HCG22;LTA;TNF;LTB;LST1;NCR3;MUC22;AIF1;PRRC2A;MUC21;BAG6;APOM;C6orf47;GPANK1;CSNK2B;CSNK2B-LY6G5B-1181;DPCR1;LY6G5B;LY6G5C;SFTA2;ABHD16A;XXbac-BPG32J3.20;VARS2;GTF2H4;LY6G6F;MEGT1;LY6G6E;LY6G6D;C6orf2…	Low density lipoprotein cholesterol levels;Blood protein levels;Triglycerides;Total cholesterol levels;Height	NR;HLA-C	LINC02571 - HLA-B
module41:6:31274555	41	HALLMARK_CHOLESTEROL_HOMEOSTASIS	6:31274555	rs10484554;rs10484554 x rs45533135;rs17728338 x rs10484554;rs75851973 x rs10484554;rs76956521 x rs10484554	2.5599e-09	0.00027928	XXbac-BPG248L24.13	XXbac-BPG248L24.13;HLA-C;HLA-B;XXbac-BPG181B23.7;MICA;XXbac-BPG299F13.14;HCG27;XXbac-BPG181B23.4;POU5F1;TCF19;CCHCR1;PSORS1C2;MICB;CDSN;PSORS1C1;C6orf15;MCCD1;ATP6V1G2-DDX39B;DDX39B;ATP6V1G2;NFKBIL1;HCG22;LTA;TNF;LTB;LST1;NCR3;MUC22;AIF1;PRRC2A;MUC21;BAG6;APOM;C6orf47;GPANK1;CSNK2B;CSNK2B-LY6G5B-1181;LY6G5B;DPCR1;LY6G5C;SFTA2;ABHD16A;XXbac-BPG32J3.20;VARS2;GTF2H4;LY6G6F;MEGT1;LY6G6E;LY6G6D;C6orf2…	Psoriasis;AIDS progression;Cutaneous psoriasis;Psoriasis or type 2 diabetes (trans-disease meta-analysis)(opposite effect)	HLA-C;HLA, HLA-C;NR x NR;NR	LINC02571 - HLA-B;LINC02571 - HLA-B x No mapped genes;No mapped genes x LINC02571 - HLA-B
module41:6:31315512	41	HALLMARK_CHOLESTEROL_HOMEOSTASIS	6:31315512	rs116685461	1.15231e-07	0.0125715	HLA-B	HLA-B;XXbac-BPG181B23.7;XXbac-BPG248L24.13;MICA;HLA-C;XXbac-BPG181B23.4;MICB;XXbac-BPG299F13.14;HCG27;MCCD1;ATP6V1G2-DDX39B;DDX39B;POU5F1;TCF19;ATP6V1G2;NFKBIL1;CCHCR1;PSORS1C2;LTA;TNF;CDSN;LTB;PSORS1C1;C6orf15;LST1;NCR3;AIF1;PRRC2A;BAG6;HCG22;APOM;C6orf47;GPANK1;CSNK2B;CSNK2B-LY6G5B-1181;LY6G5B;LY6G5C;MUC22;ABHD16A;XXbac-BPG32J3.20;LY6G6F;MEGT1;MUC21;LY6G6E;LY6G6D;C6orf25;LY6G6C;DDAH2;CLIC1;MSH5…	Colorectal cancer or advanced adenoma;Mean platelet volume	MHC;intergenic	LINC02571 - HLA-B
module41:6:31321948	41	HALLMARK_CHOLESTEROL_HOMEOSTASIS	6:31321948	rs1055348	4.29386e-08	0.00468452	HLA-B	HLA-B;XXbac-BPG181B23.7;MICA;XXbac-BPG248L24.13;HLA-C;XXbac-BPG181B23.4;MICB;XXbac-BPG299F13.14;HCG27;MCCD1;ATP6V1G2-DDX39B;DDX39B;POU5F1;ATP6V1G2;NFKBIL1;TCF19;CCHCR1;PSORS1C2;LTA;TNF;LTB;LST1;NCR3;CDSN;PSORS1C1;C6orf15;AIF1;PRRC2A;BAG6;APOM;HCG22;C6orf47;GPANK1;CSNK2B;CSNK2B-LY6G5B-1181;LY6G5B;LY6G5C;ABHD16A;XXbac-BPG32J3.20;MUC22;LY6G6F;MEGT1;LY6G6E;LY6G6D;C6orf25;LY6G6C;MUC21;DDAH2;CLIC1;MSH5…	Monocyte percentage of white cells	HLA-B	HLA-B, HLA-B, HLA-B, HLA-B, HLA-B
module41:6:31322559	41	HALLMARK_CHOLESTEROL_HOMEOSTASIS	6:31322559	rs2523608	2.10172e-08	0.00229293	HLA-B	HLA-B;XXbac-BPG181B23.7;MICA;XXbac-BPG248L24.13;HLA-C;XXbac-BPG181B23.4;MICB;XXbac-BPG299F13.14;HCG27;MCCD1;ATP6V1G2-DDX39B;DDX39B;ATP6V1G2;POU5F1;NFKBIL1;TCF19;CCHCR1;PSORS1C2;LTA;TNF;LTB;LST1;NCR3;CDSN;PSORS1C1;C6orf15;AIF1;PRRC2A;BAG6;APOM;HCG22;C6orf47;GPANK1;CSNK2B;CSNK2B-LY6G5B-1181;LY6G5B;LY6G5C;ABHD16A;XXbac-BPG32J3.20;MUC22;LY6G6F;MEGT1;LY6G6E;LY6G6D;C6orf25;LY6G6C;MUC21;DDAH2;CLIC1;MSH5…	Beta-2 microglubulin plasma levels;HIV-1 control;HIV-1 viral setpoint;Mean corpuscular hemoglobin concentration;Oropharynx cancer and human papilloma virus 16 negative oropharyngeal cancer;Binding antibody response to interferon beta therapy in multiple sclerosis (antibody levels; all treatment preparations)	HLA-B;	HLA-B, HLA-B, HLA-B, HLA-B, HLA-B
module41:6:31336100	41	HALLMARK_CHOLESTEROL_HOMEOSTASIS	6:31336100	rs7743761	5.00587e-09	0.000546131	HLA-B	HLA-B;XXbac-BPG181B23.7;MICA;XXbac-BPG181B23.4;XXbac-BPG248L24.13;HLA-C;MICB;MCCD1;ATP6V1G2-DDX39B;DDX39B;XXbac-BPG299F13.14;HCG27;ATP6V1G2;NFKBIL1;LTA;POU5F1;TNF;TCF19;LTB;LST1;NCR3;CCHCR1;PSORS1C2;AIF1;PRRC2A;CDSN;PSORS1C1;C6orf15;BAG6;APOM;C6orf47;GPANK1;CSNK2B;CSNK2B-LY6G5B-1181;LY6G5B;LY6G5C;HCG22;ABHD16A;XXbac-BPG32J3.20;LY6G6F;MEGT1;LY6G6E;LY6G6D;C6orf25;LY6G6C;MUC22;DDAH2;CLIC1;MSH5;MSH5-…	Ankylosing spondylitis	MHC	DHFRP2 - RNU6-283P
module41:6:31354182	41	HALLMARK_CHOLESTEROL_HOMEOSTASIS	6:31354182	rs6932730	4.72639e-07	0.0515639	XXbac-BPG181B23.7	XXbac-BPG181B23.7;MICA;HLA-B;XXbac-BPG181B23.4;XXbac-BPG248L24.13;MICB;HLA-C;MCCD1;ATP6V1G2-DDX39B;DDX39B;ATP6V1G2;NFKBIL1;LTA;XXbac-BPG299F13.14;HCG27;TNF;LTB;LST1;NCR3;POU5F1;TCF19;AIF1;PRRC2A;CCHCR1;PSORS1C2;BAG6;APOM;CDSN;PSORS1C1;C6orf47;GPANK1;C6orf15;CSNK2B;CSNK2B-LY6G5B-1181;LY6G5B;LY6G5C;ABHD16A;XXbac-BPG32J3.20;LY6G6F;MEGT1;LY6G6E;LY6G6D;C6orf25;LY6G6C;HCG22;DDAH2;CLIC1;MSH5;MSH5-SAPCD1…	Allergic sensitization;Autoimmune hepatitis type-1	MICA, HLA-C, HLA-B, MICB	HLA-S - MICA
module41:6:31354560	41	HALLMARK_CHOLESTEROL_HOMEOSTASIS	6:31354560	rs13437082	2.38275e-08	0.00259954	XXbac-BPG181B23.7	XXbac-BPG181B23.7;MICA;HLA-B;XXbac-BPG181B23.4;XXbac-BPG248L24.13;MICB;HLA-C;MCCD1;ATP6V1G2-DDX39B;DDX39B;ATP6V1G2;NFKBIL1;LTA;XXbac-BPG299F13.14;TNF;HCG27;LTB;LST1;NCR3;POU5F1;TCF19;AIF1;PRRC2A;CCHCR1;PSORS1C2;BAG6;APOM;C6orf47;CDSN;PSORS1C1;GPANK1;C6orf15;CSNK2B;CSNK2B-LY6G5B-1181;LY6G5B;LY6G5C;ABHD16A;XXbac-BPG32J3.20;LY6G6F;MEGT1;LY6G6E;LY6G6D;C6orf25;LY6G6C;HCG22;DDAH2;CLIC1;MSH5;MSH5-SAPCD1…	Cerebrospinal fluid biomarker levels;Height	NR;HLA-B	HLA-S - MICA
module41:6:32217092	41	HALLMARK_CHOLESTEROL_HOMEOSTASIS	6:32217092	rs6936204	3.57021e-07	0.0389502	C6orf10	C6orf10;NOTCH4;GPSM3;PBX2;AGER;RNF5;AGPAT1;EGFL8;PPT2-EGFL8;PPT2;PRRT1;FKBPL;BTNL2;ATF6B;HLA-DRA;TNXB;CYP21A2;C4B;AL645922.1;C4A;HLA-DRB5;STK19;DXO;SKIV2L;NELFE;CFB;CFB;HLA-DRB1;ZBTB12;C2;EHMT2;HLA-DQA1;SLC44A4;NEU1;HLA-DQB1;C6orf48;HSPA1B;HSPA1A;HSPA1L;LSM2;XXbac-BPG254F23.7;VARS;VWA7;SAPCD1;HLA-DQA2	Neutrophil count;Diastolic blood pressure	AK123889	NOTCH4 - TSBP1-AS1
module41:6:32408527	41	HALLMARK_CHOLESTEROL_HOMEOSTASIS	6:32408527	rs9268645	4.67068e-09	0.000509562	HLA-DRA	HLA-DRA;BTNL2;HLA-DRB5;HLA-DRB1;C6orf10;HLA-DQA1;HLA-DQB1;NOTCH4;GPSM3;PBX2;AGER;RNF5;AGPAT1;EGFL8;XXbac-BPG254F23.7;PPT2-EGFL8;PPT2;PRRT1;HLA-DQA2;FKBPL;HLA-DQB2;ATF6B;HLA-DOB;TAP2;TAP2;TNXB;PSMB8;CYP21A2;TAPSAR1;PSMB9;TAP1;C4B;AL645922.1;C4A;STK19;DXO;SKIV2L;NELFE;HLA-DMB;XXbac-BPG181M17.5	Type 1 diabetes	MHC	HLA-DRA, HLA-DRA, HLA-DRA, HLA-DRA, HLA-DRA, HLA-DRA, HLA-DRA, HLA-DRA
module41:6:32428772	41	HALLMARK_CHOLESTEROL_HOMEOSTASIS	6:32428772	rs9268839	2.60769e-07	0.0284494	HLA-DRA	HLA-DRA;HLA-DRB5;BTNL2;HLA-DRB1;HLA-DQA1;C6orf10;HLA-DQB1;XXbac-BPG254F23.7;NOTCH4;GPSM3;PBX2;AGER;HLA-DQA2;RNF5;AGPAT1;HLA-DQB2;EGFL8;PPT2-EGFL8;PPT2;PRRT1;FKBPL;HLA-DOB;TAP2;TAP2;ATF6B;PSMB8;TAPSAR1;PSMB9;TAP1;TNXB;CYP21A2;C4B;AL645922.1;HLA-DMB;XXbac-BPG181M17.5;C4A;HLA-DMA;STK19;DXO	Rheumatoid arthritis	HLA-DRB1	HLA-DRB9, HLA-DRB9, HLA-DRB9, HLA-DRB9, HLA-DRB9, HLA-DRB9, HLA-DRB9
module41:6:32659878	41	HALLMARK_CHOLESTEROL_HOMEOSTASIS	6:32659878	rs9275224	2.43791e-07	0.0265971	XXbac-BPG254F23.7	XXbac-BPG254F23.7;HLA-DQB1;HLA-DQA2;HLA-DQA1;HLA-DQB2;HLA-DRB1;HLA-DOB;TAP2;TAP2;PSMB8;TAPSAR1;PSMB9;TAP1;HLA-DRB5;HLA-DMB;XXbac-BPG181M17.5;HLA-DRA;HLA-DMA;BRD2;BTNL2;HLA-DOA;HLA-DPA1;HLA-DPB1;C6orf10;COL11A2;NOTCH4	IgA nephropathy;A body shape index;Waist-to-hip ratio adjusted for BMI;Waist-hip index	HLA-DQB1, HLA-DQA1, HLA-DRB1;MTCO3P1	HLA-DQB1 - MTCO3P1
module41:6:32663851	41	HALLMARK_CHOLESTEROL_HOMEOSTASIS	6:32663851	rs6457617	1.28985e-07	0.014072	XXbac-BPG254F23.7	XXbac-BPG254F23.7;HLA-DQB1;HLA-DQA2;HLA-DQB2;HLA-DQA1;HLA-DOB;HLA-DRB1;TAP2;TAP2;PSMB8;TAPSAR1;PSMB9;TAP1;HLA-DRB5;HLA-DMB;XXbac-BPG181M17.5;HLA-DMA;HLA-DRA;BRD2;BTNL2;HLA-DOA;HLA-DPA1;HLA-DPB1;C6orf10;COL11A2;RXRB	Rheumatoid arthritis;Systemic sclerosis;Graves' disease;Immunoglobulin G index levels in multiple sclerosis;Thyrotoxic hypokalemic periodic paralysis and Graves disease	HLA-DQA2, HLA-DQA1;HLA-DQB1;HLA, DQB1;HLA, DRB1, DQA1, DQB1;HLA-DQA1;HLA-DQB1, HLA-DQA2;MHC	HLA-DQB1 - MTCO3P1
module41:6:32663999	41	HALLMARK_CHOLESTEROL_HOMEOSTASIS	6:32663999	rs6457620	1.52966e-07	0.0166883	XXbac-BPG254F23.7	XXbac-BPG254F23.7;HLA-DQB1;HLA-DQA2;HLA-DQB2;HLA-DQA1;HLA-DOB;HLA-DRB1;TAP2;TAP2;PSMB8;TAPSAR1;PSMB9;TAP1;HLA-DRB5;HLA-DMB;XXbac-BPG181M17.5;HLA-DMA;HLA-DRA;BRD2;BTNL2;HLA-DOA;HLA-DPA1;HLA-DPB1;C6orf10;COL11A2;RXRB	Rheumatoid arthritis;Height	HLA-DRB1;HLA locus	HLA-DQB1 - MTCO3P1
module41:6:108962642	41	HALLMARK_CHOLESTEROL_HOMEOSTASIS	6:108962642	rs9480866	1.87142e-08	0.00204168	FOXO3	FOXO3;LINC00222;ARMC2;SESN1;LACE1;RP1-128O3.4;SNX3;CEP57L1;NR2E1	Reticulocyte fraction of red cells;High light scatter reticulocyte percentage of red cells;Estimated glomerular filtration rate (creatinine)	FOXO3	FOXO3
module41:6:127468274	41	HALLMARK_CHOLESTEROL_HOMEOSTASIS	6:127468274	rs7741021	5.27146e-07	0.0575105	RSPO3	RSPO3;RNF146;ECHDC1;SOGA3;SOGA3;KIAA0408;C6orf58	Fractures;Heel bone mineral density;Bone properties (heel);Bone ultrasound measurement (velocity of sound);Bone ultrasound measurement (broadband ultrasound attenuation);Ultradistal forearm bone mineral density;Phospholipid levels in HDL;Apolipoprotein A1 levels	RSPO3;NR;	RSPO3
module41:6:130349119	41	HALLMARK_CHOLESTEROL_HOMEOSTASIS	6:130349119	rs6569648	4.56424e-09	0.000497949	L3MBTL3	L3MBTL3;SAMD3;TMEM244;TMEM200A;ARHGAP18	Height;Breast cancer;Body mass index;Hip circumference;Breast cancer (estrogen-receptor negative);Lymphocyte counts;White blood cell count;Hair color	L3MBTL3;;NR	L3MBTL3
module41:6:130374461	41	HALLMARK_CHOLESTEROL_HOMEOSTASIS	6:130374461	rs7740107	6.43158e-09	0.000701672	L3MBTL3	L3MBTL3;SAMD3;TMEM244;TMEM200A;ARHGAP18	Chronic kidney disease;Estimated glomerular filtration rate;Body mass index;Appendicular lean mass;Hematocrit;Height;Immature fraction of reticulocytes;Red blood cell count;Estimated glomerular filtration rate (creatinine);Liver enzyme levels (alkaline phosphatase);Hemoglobin;White blood cell count;Lymphocyte counts;Hip circumference adjusted for BMI	L3MBTL3;;NR	L3MBTL3
module41:6:139835498	41	HALLMARK_CHOLESTEROL_HOMEOSTASIS	6:139835498	rs17585887	6.42299e-07	0.0700735	RP11-12A2.3	RP11-12A2.3;CITED2;TXLNB;RP5-899B16.1;RP5-899B16.2;HECA;ABRACL	Triglycerides;High density lipoprotein cholesterol levels;Mean corpuscular volume;Cholesteryl ester levels in large HDL;Cholesterol levels in large HDL;Average diameter for VLDL particles;Cholesterol levels in very large HDL;Cholesteryl ester levels in very large HDL	NR;CITED2;	LINC01625 - ATP5PBP6
module41:6:139835689	41	HALLMARK_CHOLESTEROL_HOMEOSTASIS	6:139835689	rs668459	4.42731e-07	0.048301	RP11-12A2.3	RP11-12A2.3;CITED2;TXLNB;RP5-899B16.1;RP5-899B16.2;HECA;ABRACL	Mean corpuscular hemoglobin;Mean corpuscular volume;Adiponectin levels;Waist-to-hip ratio adjusted for BMI;Waist-to-hip ratio adjusted for BMI x sex x age interaction (4df test);Hemoglobin;Diastolic blood pressure;Cholesteryl esters to total lipids ratio in large HDL;Triglycerides to total lipids ratio in large HDL;Cholesterol to total lipids ratio in large HDL;Triglycerides to total lipids ratio…	CITED2;NR;ABRACL, HECA, TXLNB, LOC645434, LOC100132735;	LINC01625 - ATP5PBP6
module41:6:139835780	41	HALLMARK_CHOLESTEROL_HOMEOSTASIS	6:139835780	rs668887	2.48159e-09	0.000270737	RP11-12A2.3	RP11-12A2.3;CITED2;TXLNB;RP5-899B16.1;RP5-899B16.2;HECA;ABRACL	Reticulocyte count;Immature fraction of reticulocytes;Reticulocyte fraction of red cells;High light scatter reticulocyte count;High light scatter reticulocyte percentage of red cells	intergenic	LINC01625 - ATP5PBP6
module41:6:139838419	41	HALLMARK_CHOLESTEROL_HOMEOSTASIS	6:139838419	rs628751	2.34443e-08	0.00255772	RP11-12A2.3	RP11-12A2.3;CITED2;TXLNB;RP5-899B16.1;RP5-899B16.2;HECA;ABRACL	Mean corpuscular volume;Mean corpuscular hemoglobin	LINC01625, LOC100132735;CITED2;NR;	LINC01625 - ATP5PBP6
module41:6:139839423	41	HALLMARK_CHOLESTEROL_HOMEOSTASIS	6:139839423	rs643381	1.88963e-09	0.000206155	RP11-12A2.3	RP11-12A2.3;CITED2;TXLNB;RP5-899B16.1;RP5-899B16.2;HECA;ABRACL	Mean corpuscular volume;Red blood cell count;Mean corpuscular hemoglobin	NR;CITED2	LINC01625 - ATP5PBP6
module41:6:139840693	41	HALLMARK_CHOLESTEROL_HOMEOSTASIS	6:139840693	rs592423	6.99776e-09	0.000763442	RP11-12A2.3	RP11-12A2.3;CITED2;TXLNB;RP5-899B16.1;RP5-899B16.2;HECA;ABRACL	Glycated hemoglobin levels;Hemoglobin levels;Mean corpuscular volume;Mean corpuscular hemoglobin;Adiponectin levels;Red blood cell count;Reticulocyte count;Immature fraction of reticulocytes;Reticulocyte fraction of red cells;High light scatter reticulocyte count;High light scatter reticulocyte percentage of red cells;Mean spheric corpuscular volume;Mean reticulocyte volume;Arginine levels	CITED2;intergenic;;NR	LINC01625 - ATP5PBP6
module41:6:139844429	41	HALLMARK_CHOLESTEROL_HOMEOSTASIS	6:139844429	rs590856	4.38635e-08	0.00478542	RP11-12A2.3	RP11-12A2.3;CITED2;TXLNB;RP5-899B16.1;RP5-899B16.2;HECA;ABRACL	Mean corpuscular hemoglobin;Red blood cell traits (multivariate analysis);Mean corpuscular volume;Red blood cell count;Red blood cell traits	;NR;CITED2, LOC645434	LINC01625 - ATP5PBP6
module41:6:144385777	41	HALLMARK_CHOLESTEROL_HOMEOSTASIS	6:144385777	rs149110519	0	0	SF3B5	SF3B5;STX11;PLAGL1;ZC2HC1B;UTRN;LTV1;RP3-468K18.5	Granulocyte percentage of myeloid white cells;Neutrophil percentage of granulocytes;Monocyte count;Eosinophil percentage of granulocytes;Monocyte percentage of white cells;Neutrophil percentage of white cells;Lymphocyte percentage of white cells	PLAGL1;NR	PLAGL1 - SF3B5
module41:7:28172739	41	HALLMARK_CHOLESTEROL_HOMEOSTASIS	7:28172739	rs917116	1.01943e-08	0.00111218	CREB5	CREB5;JAZF1;TAX1BP1	Multiple sclerosis;CD45RA on naive CD4+ T cell;Liver enzyme levels (alanine transaminase)	JAZF1;;JAZF1-AS1	JAZF1
module41:7:28174986	41	HALLMARK_CHOLESTEROL_HOMEOSTASIS	7:28174986	rs67250450	1.07379e-07	0.0117148	CREB5	CREB5;JAZF1;TAX1BP1	Rheumatoid arthritis	JAZF1	JAZF1
module41:7:28178262	41	HALLMARK_CHOLESTEROL_HOMEOSTASIS	7:28178262	rs4722762	4.24156e-08	0.00462745	CREB5	CREB5;JAZF1;TAX1BP1	Lymphocyte counts	JAZF1	JAZF1
module41:7:28277107	41	HALLMARK_CHOLESTEROL_HOMEOSTASIS	7:28277107	rs2158799	4.43114e-11	4.83429e-06	CREB5	CREB5;JAZF1;TAX1BP1	Eosinophil percentage of white cells;Basophil count;Granulocyte percentage of myeloid white cells;Sum basophil neutrophil counts;Neutrophil percentage of granulocytes;Myeloid white cell count;Eosinophil percentage of granulocytes;Granulocyte count;White blood cell count;Sum neutrophil eosinophil counts;Neutrophil count;Neutrophil percentage of white cells;Lymphocyte percentage of white cells	JAZF1-AS1	JAZF1-AS1
module41:7:28724374	41	HALLMARK_CHOLESTEROL_HOMEOSTASIS	7:28724374	rs56388170	0	0	AC005013.5	AC005013.5;CPVL;CREB5;CHN2	Basophil count;Granulocyte percentage of myeloid white cells;Sum basophil neutrophil counts;Neutrophil percentage of granulocytes;White blood cell count (basophil);Myeloid white cell count;Eosinophil percentage of granulocytes;Granulocyte count;Monocyte percentage of white cells;White blood cell count;Sum neutrophil eosinophil counts;Neutrophil count;Neutrophil percentage of white cells;Lymphocyt…	NR;CREB5;	CREB5
module41:7:36085061	41	HALLMARK_CHOLESTEROL_HOMEOSTASIS	7:36085061	rs2700937	4.73966e-07	0.0517087	AC083864.3	AC083864.3;PP13004;EEPD1;SEPT7;KIAA0895;AC007551.3;AC018647.3;ANLN;HERPUD2;AOAH	Platelet count	AC083864.3	SEPTIN7P3 - MARK2P13
module41:7:45009341	41	HALLMARK_CHOLESTEROL_HOMEOSTASIS	7:45009341	rs3735485	4.63219e-11	5.05363e-06	MYO1G	MYO1G;SNHG15;CCM2;PURB;NACAD;TBRG4;H2AFV;PPIA;RAMP3;ZMIZ2;OGDH;TMED4;DDX56;NPC1L1;AC073325.1	Basophil count;Granulocyte percentage of myeloid white cells;Sum basophil neutrophil counts;Myeloid white cell count;Lymphocyte counts;Granulocyte count;Monocyte percentage of white cells;White blood cell count;Sum neutrophil eosinophil counts;Neutrophil count;Lymphocyte-to-monocyte ratio;Platelet-to-lymphocyte ratio	MYO1G;NR;	MYO1G
module41:7:50258313	41	HALLMARK_CHOLESTEROL_HOMEOSTASIS	7:50258313	rs1870028	5.35883e-10	5.84638e-05	AC020743.3	AC020743.3;AC020743.4;IKZF1;C7orf72;FIGNL1;DDC;ZPBP;GRB10;VWC2	Monocyte percentage of white cells	intergenic	SPATA48 - IKZF1
module41:7:50304461	41	HALLMARK_CHOLESTEROL_HOMEOSTASIS	7:50304461	rs1456896	4.85916e-07	0.0530124	AC020743.4	AC020743.4;IKZF1;AC020743.3;C7orf72;FIGNL1;DDC;GRB10;ZPBP;VWC2	Crohn's disease;Inflammatory bowel disease;White blood cell count;Neutrophil count	ZPBP, IKZF1, FIGNL1;ZPBP, IKZF1;NR;C7orf72, ZPBP;	SPATA48 - IKZF1
module41:7:50335232	41	HALLMARK_CHOLESTEROL_HOMEOSTASIS	7:50335232	rs4917017	3.27209e-07	0.0356979	IKZF1	IKZF1;AC020743.4;AC020743.3;FIGNL1;DDC;C7orf72;GRB10;ZPBP	IgG glycosylation;Mean platelet volume	NR	NA - IKZF1
module41:7:50370254	41	HALLMARK_CHOLESTEROL_HOMEOSTASIS	7:50370254	rs149007767	0	0	IKZF1	IKZF1;AC020743.4;AC020743.3;FIGNL1;DDC;C7orf72;GRB10;ZPBP	Basophil count;Granulocyte percentage of myeloid white cells;Monocyte count;Monocyte percentage of white cells;Neutrophil percentage of white cells;Lymphocyte percentage of white cells;Neutrophil count	NR;IKZF1	IKZF1
module41:7:50427982	41	HALLMARK_CHOLESTEROL_HOMEOSTASIS	7:50427982	rs6592965	0	0	FIGNL1	FIGNL1;IKZF1;DDC;AC020743.4;AC020743.3;GRB10;C7orf72;AC004920.3	Mean corpuscular volume;Red blood cell count;Mean corpuscular hemoglobin;Immature fraction of reticulocytes;Platelet count;Mean spheric corpuscular volume;Mean reticulocyte volume;Plateletcrit;Reticulocyte count;Pyruvate levels	IKZF1;NR;	IKZF1
module41:7:50428428	41	HALLMARK_CHOLESTEROL_HOMEOSTASIS	7:50428428	rs12718597	0	0	FIGNL1	FIGNL1;IKZF1;DDC;AC020743.4;AC020743.3;GRB10;C7orf72;AC004920.3	Mean corpuscular volume	IKZF1	IKZF1
module41:7:50428445	41	HALLMARK_CHOLESTEROL_HOMEOSTASIS	7:50428445	rs12718598	0	0	FIGNL1	FIGNL1;IKZF1;DDC;AC020743.4;AC020743.3;GRB10;C7orf72;AC004920.3	Mean corpuscular hemoglobin;Mean corpuscular volume;Red blood cell count;Red blood cell traits;Iron status biomarkers (iron levels)	;IKZF1	IKZF1
module41:7:50436948	41	HALLMARK_CHOLESTEROL_HOMEOSTASIS	7:50436948	rs12718731	0	0	FIGNL1	FIGNL1;DDC;IKZF1;AC020743.4;AC020743.3;GRB10;C7orf72;AC004920.3	Granulocyte percentage of myeloid white cells;Monocyte percentage of white cells;Monocyte count	IKZF1	IKZF1
module41:7:50610379	41	HALLMARK_CHOLESTEROL_HOMEOSTASIS	7:50610379	rs7809234	1.31884e-07	0.0143883	GRB10	GRB10;DDC;FIGNL1;IKZF1;AC020743.4;AC004920.3;AC020743.3;COBL;C7orf72	Blood metabolite ratios	DDC	DDC, DDC-AS1
module41:7:92408370	41	HALLMARK_CHOLESTEROL_HOMEOSTASIS	7:92408370	rs445	3.73923e-13	4.07943e-08	CDK6	CDK6;FAM133B;RBM48;PEX1;ERVW-1;SAMD9;GATAD1;SAMD9L;HEPACAM2;CCDC132	Height;White blood cell count;Monocyte count;Neutrophil count;Eosinophil counts;White blood cell types;Basophil count;Sum eosinophil basophil counts;Sum basophil neutrophil counts;White blood cell count (basophil);White blood cell count (neutrophil);Myeloid white cell count;Granulocyte count;Sum neutrophil eosinophil counts;Neutrophil percentage of white cells;Lymphocyte percentage of white cells…	CDK6;NR;	CDK6
module41:7:137881690	41	HALLMARK_CHOLESTEROL_HOMEOSTASIS	7:137881690	rs7785014	9.47991e-10	0.000103424	AC083867.4	AC083867.4;AKR1D1;TRIM24;CREB3L2;SVOPL	Granulocyte percentage of myeloid white cells;Monocyte count;Monocyte percentage of white cells	intergenic;NR	Y_RNA - NA
module41:7:148869277	41	HALLMARK_CHOLESTEROL_HOMEOSTASIS	7:148869277	rs4727027	4.99519e-09	0.000544965	ZNF282	ZNF282;ZNF398;ZNF212;ZNF425;ZNF783;ZNF786;PDIA4;RP11-143I21.1;ZNF777;ZNF746;EZH2;CUL1	Eosinophil percentage of white cells;Sum eosinophil basophil counts;Neutrophil percentage of granulocytes;Eosinophil percentage of granulocytes;Eosinophil counts	ZNF398	ZNF398
module41:8:61650831	41	HALLMARK_CHOLESTEROL_HOMEOSTASIS	8:61650831	rs7846314	5.14651e-07	0.0561474	CHD7	CHD7;RP11-91I20.1;RP11-91I20.2;RP11-91I20.3;AC022182.1;RAB2A;AC022182.3;CLVS1;RP11-163N6.2	Eosinophil counts;Eosinophil percentage of white cells;Granulocyte percentage of myeloid white cells;Sum basophil neutrophil counts;Neutrophil percentage of granulocytes;Myeloid white cell count;Granulocyte count;Monocyte percentage of white cells;White blood cell count;Sum neutrophil eosinophil counts;Neutrophil count;Basophil percentage of white cells;Lysoalkylphosphatidylcholine (O-24:1) levels	NR;CHD7;	CHD7
module41:8:126506694	41	HALLMARK_CHOLESTEROL_HOMEOSTASIS	8:126506694	rs112875651	9.64454e-08	0.010522	RP11-136O12.2	RP11-136O12.2;TRIB1;RP11-697B24.1;NSMCE2;LINC00861;KIAA0196;SQLE	LDL cholesterol levels x long total sleep time interaction (2df test);Fasting apolipoprotein B;Fasting cholesterol esters in medium VLDL;Fasting phospholipid levels in small VLDL;Fasting total cholesterol in VLDL;Fasting total cholesterol in small VLDL;Fasting cholesterol esters in small VLDL;Fasting free cholesterol in small VLDL;Fasting total lipids in small VLDL;Triglycerides;Low density lipop…	AC091114.1;;NR;TRIB1, LOC100130231;RP11-136O12.2;TRIB1	TRIB1 - LINC00861
module41:8:126523523	41	HALLMARK_CHOLESTEROL_HOMEOSTASIS	8:126523523	rs4360309	7.16857e-08	0.00782077	RP11-136O12.2	RP11-136O12.2;TRIB1;RP11-697B24.1;LINC00861;NSMCE2;KIAA0196;RP11-622O11.4	LDL cholesterol levels x short total sleep time interaction (2df test);Triglycerides;Total cholesterol levels;Low density lipoprotein cholesterol levels;Basophil percentage of granulocytes;Basophil percentage of white cells	AC091114.1;NR;LINC00861, TRIB1;RP11-136O12.2	TRIB1 - NA
module41:8:130613614	41	HALLMARK_CHOLESTEROL_HOMEOSTASIS	8:130613614	rs10098310	2.45359e-14	2.67682e-09	RP11-419K12.1	RP11-419K12.1;GSDMC;RP11-26E5.1;FAM49B;CCDC26;RP11-473O4.4;RP11-473O4.3;LINC00977;ASAP1	White blood cell count	MLZE, FAM49B	CCDC26
module41:8:130624105	41	HALLMARK_CHOLESTEROL_HOMEOSTASIS	8:130624105	rs1991866	1.84297e-14	2.01064e-09	RP11-419K12.1	RP11-419K12.1;GSDMC;RP11-26E5.1;FAM49B;CCDC26;RP11-473O4.4;RP11-473O4.3;LINC00977;ASAP1	Monocyte-lymphocyte ratio;Inflammatory bowel disease;Monocyte count;White blood cell count (monocyte);Ulcerative colitis;Red blood cell count;Mean spheric corpuscular volume;Mean corpuscular volume;CD34 on Hematopoietic Stem Cell	intergenic;NR;Intergenic;CCDC26;	CCDC26
module41:8:142337790	41	HALLMARK_CHOLESTEROL_HOMEOSTASIS	8:142337790	rs6986779	0	0	GPR20	GPR20;RP11-10J21.5;PTP4A3;RP11-10J21.3;SLC45A4;AC138647.1;DENND3;RP11-128L5.1	Sum basophil neutrophil counts;Myeloid white cell count;Granulocyte count;Neutrophil count;Sum neutrophil eosinophil counts	RP11-10J21.6	SLC45A4 - LINC01300
module41:8:145043543	41	HALLMARK_CHOLESTEROL_HOMEOSTASIS	8:145043543	rs11136341	1.36683e-07	0.0149118	PARP10	PARP10;GRINA;SPATC1;PLEC;OPLAH;EXOSC4;GPAA1;EPPK1;CYC1;SHARPIN;MAF1;KIAA1875;NRBP2;PUF60;FAM203A;MROH1;SCRIB;RP11-429J17.7;FAM83H-AS1;FAM83H;MAPK15;CCDC166;KM-PA-2;ZNF707;SCXB;ZNF623;TSTA3;PYCRL;RP11-661A12.14;TIGD5;EEF1D;NAPRT1;FAM203B;MROH6;GSDMD;BOP1;SCXA;HSF1;DGAT1	Total cholesterol levels;Low density lipoprotein cholesterol levels;Cholesterol, total;LDL cholesterol	NR;PLEC1	PLEC
module41:9:107647655	41	HALLMARK_CHOLESTEROL_HOMEOSTASIS	9:107647655	rs3890182	3.32053e-10	3.62264e-05	ABCA1	ABCA1;RP11-217B7.3;NIPSNAP3B;NIPSNAP3A;OR13D1;OR13C9;OR13C2;OR13C5;OR13C8;OR13C3;OR13C4;SLC44A1;OR13F1	HDL cholesterol;High density lipoprotein cholesterol levels	ABCA1;NR	ABCA1
module41:9:107657070	41	HALLMARK_CHOLESTEROL_HOMEOSTASIS	9:107657070	rs3905000	2.26147e-07	0.0246722	RP11-217B7.3	RP11-217B7.3;ABCA1;NIPSNAP3B;NIPSNAP3A;OR13D1;OR13C9;OR13C2;OR13C5;OR13C8;SLC44A1;OR13C3;OR13C4;OR13F1	High density lipoprotein cholesterol levels;Total cholesterol levels;HDL cholesterol;Whole-brain volume (Alzheimer's disease interaction);Peripheral arterial disease (traffic-related air pollution interaction)	ABCA1;NR	ABCA1
module41:9:127009395	41	HALLMARK_CHOLESTEROL_HOMEOSTASIS	9:127009395	rs55793580	2.18708e-11	2.38606e-06	NEK6	NEK6;PSMB7;GPR144;NR5A1;LHX2;RP11-10J18.3;NR6A1	Monocyte count;Granulocyte percentage of myeloid white cells;Monocyte percentage of white cells	intergenic	NA - NEK6
module41:10:959111	41	HALLMARK_CHOLESTEROL_HOMEOSTASIS	10:959111	rs12264390	0	0	AL359878.1	AL359878.1;GTPBP4;LARP4B;IDI2;IDI1;WDR37;RP11-164C1.2;RP11-809C18.4;LINC00200;PRR26;ADARB2	Sum eosinophil basophil counts	LARP4B	LARP4B
module41:10:64934548	41	HALLMARK_CHOLESTEROL_HOMEOSTASIS	10:64934548	rs10822145	3.06422e-10	3.34301e-05	JMJD1C	JMJD1C;NRBF2;REEP3;EGR2;ADO;RP11-170M17.1	Triglycerides;Mean reticulocyte volume;Mean spheric corpuscular volume;Cholesterol levels in IDL;Cholesteryl ester levels in IDL;Concentration of IDL particles;Phospholipid levels in IDL;Free cholesterol levels in IDL;Total lipid levels in IDL;Free cholesterol levels in large LDL;Free cholesterol levels in LDL;Cholesterol to total lipids ratio in small LDL;Phospholipids to total lipids ratio in s…	NR;JMJD1C;	JMJD1C
module41:10:64988931	41	HALLMARK_CHOLESTEROL_HOMEOSTASIS	10:64988931	rs7916868	4.33954e-07	0.0473436	JMJD1C	JMJD1C;NRBF2;REEP3;EGR2;ADO;RP11-170M17.1	Triglyceride levels;High density lipoprotein cholesterol levels;Fibrinogen levels;Height;Atrial fibrillation/atrial flutter;Ischemic stroke or fibrinogen levels (pleiotropy);Hemoglobin A1c levels	JMJD1C;	JMJD1C
module41:10:65027610	41	HALLMARK_CHOLESTEROL_HOMEOSTASIS	10:65027610	rs10761731	2.05205e-11	2.23874e-06	JMJD1C	JMJD1C;NRBF2;REEP3;RP11-170M17.1;EGR2;ADO	Triglyceride levels;Triglycerides;Platelet count;C-reactive protein levels or HDL-cholesterol levels (pleiotropy);Vascular endothelial growth factor levels;Interleukin-12p70 levels;Neutrophil percentage of white cells;Forns index in high alcohol intake;Aspartate aminotransferase platelet ratio index in high alcohol intake;Mean platelet volume;Platelet aggregation;Fibrosis-4 index in high alcohol …	;NR;RCL1;JMJD1C	JMJD1C
module41:10:65050659	41	HALLMARK_CHOLESTEROL_HOMEOSTASIS	10:65050659	rs7075195	4.47515e-11	4.8823e-06	JMJD1C	JMJD1C;NRBF2;REEP3;RP11-170M17.1;EGR2;ADO	Mean platelet volume	JMJD1C;JMJD1C, NRBF2, REEP3	JMJD1C
module41:10:65066186	41	HALLMARK_CHOLESTEROL_HOMEOSTASIS	10:65066186	rs10761741	1.43492e-11	1.56547e-06	JMJD1C	JMJD1C;NRBF2;REEP3;RP11-170M17.1;EGR2	Vascular endothelial growth factor levels;Platelet count;Educational attainment (years of education);Mean platelet volume;Proteinase-activated receptor 1 levels;Platelet-derived growth factor subunit B levels;Proheparin-binding EGF-like growth factor levels	JMJD1C;NR;	JMJD1C
module41:10:65101207	41	HALLMARK_CHOLESTEROL_HOMEOSTASIS	10:65101207	rs10740118	1.66974e-11	1.82166e-06	JMJD1C	JMJD1C;REEP3;NRBF2;RP11-170M17.1	Plasma omega-6 polyunsaturated fatty acid levels (linoleic acid);Platelet distribution width;Mean platelet volume;Mitochondrial DNA levels	JMJD1C, NRBF2, REEP3;JMJD1C;NR	JMJD1C
module41:10:65104500	41	HALLMARK_CHOLESTEROL_HOMEOSTASIS	10:65104500	rs7896518	9.68559e-12	1.05668e-06	REEP3	REEP3;JMJD1C;NRBF2;RP11-170M17.1	Apolipoprotein A1 levels;Cognitive ability;Cognitive ability (MTAG);Platelet count;Myeloid white cell count;Sum basophil neutrophil counts;C-X-C motif chemokine 1 levels;Dickkopf-related protein 1 levels;Vascular endothelial growth factor A levels;Serum levels of protein HBEGF;Mitochondrial DNA copy number;Cortical thickness;Platelet distribution width;Liver volume;Vertex-wise cortical thickness;…	JMJD1C;NR;;REEP3	JMJD1C
module41:10:65121565	41	HALLMARK_CHOLESTEROL_HOMEOSTASIS	10:65121565	rs12355784	2.6454e-09	0.000288608	REEP3	REEP3;JMJD1C;NRBF2;RP11-170M17.1	Liver enzyme levels;Mean platelet volume	JMJD1C;NR	JMJD1C
module41:10:65133156	41	HALLMARK_CHOLESTEROL_HOMEOSTASIS	10:65133156	rs2393967	3.34714e-07	0.0365166	REEP3	REEP3;JMJD1C;NRBF2;RP11-170M17.1	CXCL5 levels;Mean platelet volume;Intelligence;Blood protein levels;Interleukin-12p70 levels	JMJD1C;NR	JMJD1C
module41:10:65133822	41	HALLMARK_CHOLESTEROL_HOMEOSTASIS	10:65133822	rs7923609	2.30032e-10	2.50961e-05	REEP3	REEP3;JMJD1C;NRBF2;RP11-170M17.1	Liver enzyme levels (alkaline phosphatase);Educational attainment;Serum alkaline phosphatase levels	JMJD1C, NRBF2;JMJD1C, REEP3;JMJD1C	JMJD1C
module41:10:65138910	41	HALLMARK_CHOLESTEROL_HOMEOSTASIS	10:65138910	rs7910927	3.06395e-10	3.34271e-05	REEP3	REEP3;JMJD1C;NRBF2;RP11-170M17.1	Sex hormone-binding globulin levels	JMJD1C	JMJD1C
module41:10:65162153	41	HALLMARK_CHOLESTEROL_HOMEOSTASIS	10:65162153	rs7896783	2.0042e-10	2.18654e-05	REEP3	REEP3;JMJD1C;RP11-170M17.1;NRBF2	Fibrinogen	JMJD1C	JMJD1C
module41:10:65261184	41	HALLMARK_CHOLESTEROL_HOMEOSTASIS	10:65261184	rs2893923	2.98126e-09	0.000325249	REEP3	REEP3;RP11-170M17.1;JMJD1C;NRBF2	Platelet aggregation;Interleukin-12p70 levels	JMJD1C;NR	JMJD1C
module41:10:65274927	41	HALLMARK_CHOLESTEROL_HOMEOSTASIS	10:65274927	rs10761779	1.59318e-09	0.000173812	REEP3	REEP3;RP11-170M17.1;JMJD1C;NRBF2	Liver enzyme levels;Triglyceride levels;Platelet aggregation	REEP3;;JMJD1C	JMJD1C
module41:10:65337153	41	HALLMARK_CHOLESTEROL_HOMEOSTASIS	10:65337153	rs10822184	1.56251e-09	0.000170467	REEP3	REEP3;RP11-170M17.1;JMJD1C;NRBF2;RP11-174J11.1	Androgen levels;Diastolic blood pressure	JMJD1C	REEP3
module41:10:99136403	41	HALLMARK_CHOLESTEROL_HOMEOSTASIS	10:99136403	rs61863818	1.90975e-10	2.0835e-05	RRP12	RRP12;AL355490.1;FRAT2;PGAM1;FRAT1;EXOSC1;ZDHHC16;MMS19;UBTD1;ARHGAP19;ANKRD2;HOGA1;PI4K2A;PI4K2A;C10orf62;MORN4;AVPI1;MARVELD1;ZFYVE27;ARHGAP19-SLIT1;SLIT1;SFRP5;C10orf12;LINC00866;GOLGA7B;CRTAC1;GOLGA7B	Monocyte percentage of white cells	RRP12	RRP12
module41:10:99144154	41	HALLMARK_CHOLESTEROL_HOMEOSTASIS	10:99144154	rs11189181	3.6019e-12	3.9296e-07	RRP12	RRP12;AL355490.1;PGAM1;EXOSC1;FRAT2;ZDHHC16;FRAT1;MMS19;UBTD1;ARHGAP19;ANKRD2;HOGA1;PI4K2A;PI4K2A;C10orf62;MORN4;AVPI1;MARVELD1;ZFYVE27;SFRP5;ARHGAP19-SLIT1;SLIT1;C10orf12;LINC00866;GOLGA7B;CRTAC1;GOLGA7B	Monocyte count	RRP12	RRP12
module41:11:196944	41	HALLMARK_CHOLESTEROL_HOMEOSTASIS	11:196944	rs11604127	0	0	ODF3	ODF3;SCGB1C1;RIC8A;SIRT3;BET1L;PSMD13;LINC01001;RP11-304M2.6;NLRP6;ATHL1;IFITM5;IFITM2;IFITM1;IFITM3;RP11-326C3.14;RP11-326C3.13;RP11-326C3.12;RP11-326C3.15;B4GALNT4;PKP3;SIGIRR;ANO9;PTDSS2;RNH1;HRAS;LRRC56;C11orf35;RASSF7;MIR210HG;PHRF1;IRF7;CDHR5;SCT;DRD4;DEAF1;EPS8L2;TMEM80	Platelet count;Mean platelet volume	ODF3;NR;	BET1L, ODF3
module41:11:202856	41	HALLMARK_CHOLESTEROL_HOMEOSTASIS	11:202856	rs11602954	0	0	RIC8A	RIC8A;ODF3;SCGB1C1;SIRT3;PSMD13;BET1L;NLRP6;LINC01001;RP11-304M2.6;ATHL1;IFITM5;IFITM2;IFITM1;IFITM3;RP11-326C3.14;RP11-326C3.13;RP11-326C3.12;RP11-326C3.15;B4GALNT4;PKP3;SIGIRR;ANO9;PTDSS2;RNH1;HRAS;LRRC56;C11orf35;RASSF7;MIR210HG;PHRF1;IRF7;CDHR5;SCT;DRD4;DEAF1;EPS8L2;TMEM80	Mean platelet volume;Lumbar spine bone mineral density;Platelet count	BET1L;ODF3, RIC8A, SIRT3, BET1L, PSMD13, SCGB1C1;NR	BET1L
module41:11:243268	41	HALLMARK_CHOLESTEROL_HOMEOSTASIS	11:243268	rs505404	0	0	PSMD13	PSMD13;SIRT3;NLRP6;RIC8A;ATHL1;ODF3;SCGB1C1;IFITM5;IFITM2;IFITM1;BET1L;IFITM3;RP11-326C3.14;RP11-326C3.13;RP11-326C3.12;RP11-326C3.15;LINC01001;RP11-304M2.6;B4GALNT4;PKP3;SIGIRR;ANO9;PTDSS2;RNH1;HRAS;LRRC56;C11orf35;RASSF7;MIR210HG;PHRF1;IRF7;CDHR5;SCT;DRD4;DEAF1;EPS8L2;TMEM80	Total body bone mineral density;Platelet count	NR;PSMD13, NLRP6	PSMD13
module41:11:270715	41	HALLMARK_CHOLESTEROL_HOMEOSTASIS	11:270715	rs17655730	1.01696e-13	1.10949e-08	NLRP6	NLRP6;ATHL1;IFITM5;PSMD13;IFITM2;IFITM1;IFITM3;RP11-326C3.14;RP11-326C3.13;SIRT3;RP11-326C3.12;RP11-326C3.15;RIC8A;ODF3;SCGB1C1;B4GALNT4;BET1L;PKP3;SIGIRR;LINC01001;ANO9;RP11-304M2.6;PTDSS2;RNH1;HRAS;LRRC56;C11orf35;RASSF7;MIR210HG;PHRF1;IRF7;CDHR5;SCT;DRD4;DEAF1;EPS8L2;TMEM80;TALDO1;PDDC1	Mean platelet volume;Aspartate aminotransferase platelet ratio index in high alcohol intake;Forns index in high alcohol intake;Fibrosis-4 index in high alcohol intake	PSMD13, NLRP6;	PSMD13 - NLRP6
module41:11:59633493	41	HALLMARK_CHOLESTEROL_HOMEOSTASIS	11:59633493	rs526934	1.81058e-08	0.0019753	TCN1	TCN1;GIF;MRPL16;OOSP1;STX3;OR10V1;RP11-736I10.1;PLAC1L;MS4A3;MS4A2;PATL1;OSBP;AP001257.1;AP000442.4;MS4A6A;MS4A4E;OR4D9;OR4D11;OR4D10;OR4D6;MS4A4A;OR5A1;OR5A2;MS4A6E	Folate pathway vitamin levels	TCN1	TCN1
module41:11:61543499	41	HALLMARK_CHOLESTEROL_HOMEOSTASIS	11:61543499	rs174528	0	0	TMEM258	TMEM258;FEN1;FADS2;MYRF;FADS1;RP11-467L20.10;DAGLA;FADS3;RAB3IL1;RP11-855O10.3;BEST1;FTH1;RP11-855O10.2;AP003733.1;RP11-794G24.1;SYT7;LRRC10B;RP11-286N22.10;PPP1R32;RP11-810P12.5;SDHAF2;RP11-286N22.8;INCENP;CPSF7;TMEM216;TMEM138;SCGB1D1;CYB561A3;SCGB2A1;DAK;SCGB1D2;DDB1;SCGB2A2	Phosphatidylcholine-ether levels;Fasting total cholesterol in HDL3;Fasting total cholesterol in HDL;Fasting total cholesterol in HDL2;Postprandial very large HDL particle concentration;Postprandial cholesterol esters in very large HDL;Postprandial free cholesterol in very large HDL;Postprandial total lipids in very large HDL;Fasting apolipoprotein A-I;Postprandial total cholesterol in very large …	FADS2;;MYRF;NR;FADS1, FADS2	MYRF, TMEM258
module41:11:61543961	41	HALLMARK_CHOLESTEROL_HOMEOSTASIS	11:61543961	rs174529	0	0	TMEM258	TMEM258;FEN1;FADS2;FADS1;MYRF;RP11-467L20.10;DAGLA;FADS3;RAB3IL1;RP11-855O10.3;BEST1;FTH1;RP11-855O10.2;AP003733.1;RP11-794G24.1;SYT7;LRRC10B;RP11-286N22.10;PPP1R32;RP11-810P12.5;SDHAF2;RP11-286N22.8;INCENP;CPSF7;TMEM216;SCGB1D1;TMEM138;CYB561A3;SCGB2A1;DAK;SCGB1D2;DDB1;SCGB2A2	Heel bone mineral density;Triglycerides;Total cholesterol levels;Low density lipoprotein cholesterol levels;HDL cholesterol;Iron status biomarkers (total iron binding capacity);Iron status biomarkers (transferrin saturation);High density lipoprotein cholesterol levels;Triglyceride levels;Lysophosphatidylcholine (18:3) [sn1] levels (b);Phosphatidylinositol (34:1) levels;Alkylphosphatidylcholine (O…	;NR;FADS1, FADS2, FADS3;MYRF;MYRF, TMEM258	MYRF, TMEM258
module41:11:61547237	41	HALLMARK_CHOLESTEROL_HOMEOSTASIS	11:61547237	rs108499	0	0	TMEM258	TMEM258;FEN1;FADS2;FADS1;MYRF;RP11-467L20.10;FADS3;DAGLA;RAB3IL1;RP11-855O10.3;BEST1;FTH1;AP003733.1;RP11-855O10.2;RP11-794G24.1;SYT7;LRRC10B;RP11-286N22.10;RP11-810P12.5;PPP1R32;INCENP;SDHAF2;RP11-286N22.8;CPSF7;TMEM216;SCGB1D1;TMEM138;SCGB2A1;CYB561A3;DAK;SCGB1D2;DDB1;SCGB2A2	Serum metabolite levels (CMS);Trans fatty acid levels;Phosphatidylcholine_37:4_[M+H]1+/Phosphatidylethanolamine_40:4_[M+H]1+/Phosphatidate_42:5_[M+NH4]1+ levels;Phosphatidylcholine_36:5_[M+H]1+/Phosphatidylethanolamine_39:5_[M+H]1+/Phosphatidate_41:6_[M+NH4]1+ levels;Phosphatidylcholine_37:5_[M+H]1+/Phosphatidylethanolamine_40:5_[M+H]1+/Phosphatidate_42:6_[M+NH4]1+ levels;Phosphatidylcholine_37:3…	MYRF;NR;	TMEM258, MYRF
module41:11:61548559	41	HALLMARK_CHOLESTEROL_HOMEOSTASIS	11:61548559	rs509360	0	0	FEN1	FEN1;FADS2;TMEM258;FADS1;MYRF;RP11-467L20.10;FADS3;DAGLA;RAB3IL1;RP11-855O10.3;BEST1;FTH1;AP003733.1;RP11-855O10.2;RP11-794G24.1;SYT7;LRRC10B;RP11-286N22.10;RP11-810P12.5;PPP1R32;INCENP;SDHAF2;RP11-286N22.8;CPSF7;TMEM216;SCGB1D1;TMEM138;SCGB2A1;CYB561A3;DAK;SCGB1D2;DDB1;SCGB2A2	Red blood cell count;Trans fatty acid levels;Plasma omega-3 polyunsaturated fatty acid levels (alphalinolenic acid);Phosphatidylcholine_37:4_[M+H]1+/Phosphatidylethanolamine_40:4_[M+H]1+/Phosphatidate_42:5_[M+NH4]1+ levels;Phosphatidylcholine_36:3_[M+H]1+/Phosphatidylethanolamine_39:3_[M+H]1+/Phosphatidate_41:4_[M+NH4]1+ levels;Phosphatidylcholine_42:4_[M+OAc]1- levels;Phosphatidylcholine_38:3_[M…	MYRF;NR;	TMEM258, MYRF
module41:11:61549458	41	HALLMARK_CHOLESTEROL_HOMEOSTASIS	11:61549458	rs174534	0	0	FEN1	FEN1;FADS2;TMEM258;FADS1;MYRF;RP11-467L20.10;FADS3;DAGLA;RAB3IL1;RP11-855O10.3;BEST1;FTH1;AP003733.1;RP11-855O10.2;RP11-794G24.1;SYT7;LRRC10B;RP11-286N22.10;RP11-810P12.5;PPP1R32;INCENP;SDHAF2;RP11-286N22.8;CPSF7;TMEM216;SCGB1D1;TMEM138;SCGB2A1;CYB561A3;DAK;SCGB1D2;DDB1;SCGB2A2	Heel bone mineral density;Trans fatty acid levels;Plasma omega-6 polyunsaturated fatty acid levels (dihomo-gamma-linolenic acid);Phosphatidylcholine-O(36:3)_M+H]1+/Phosphatidylcholine-P(36:2)_M+H]1+ levels;Phosphatidylcholine-O(36:5)_[M+H]1+/Phosphatidylcholine-P(36:4)_[M+H]1+ levels;Phosphatidylcholine-O(40:5)_[M+H]1+/Phosphatidylcholine-P(40:4)_[M+H]1+ levels;Phosphatidylcholine(35:3)_[M+H]1+/P…	MYRF;NR;	MYRF, TMEM258
module41:11:61551356	41	HALLMARK_CHOLESTEROL_HOMEOSTASIS	11:61551356	rs174535	0	0	FEN1	FEN1;FADS2;TMEM258;FADS1;MYRF;RP11-467L20.10;FADS3;DAGLA;RAB3IL1;RP11-855O10.3;BEST1;FTH1;AP003733.1;RP11-855O10.2;RP11-794G24.1;SYT7;LRRC10B;RP11-286N22.10;RP11-810P12.5;PPP1R32;INCENP;SDHAF2;RP11-286N22.8;CPSF7;TMEM216;SCGB1D1;TMEM138;SCGB2A1;CYB561A3;DAK;SCGB1D2;DDB1;SCGB2A2	Serum metabolite levels (CMS);Spherical equivalent;Postprandial docosahexaenoic acid (22:6);Serum metabolite levels;Trans fatty acid levels;Chronic inflammatory diseases (ankylosing spondylitis, Crohn's disease, psoriasis, primary sclerosing cholangitis, ulcerative colitis) (pleiotropy);Metabolite levels;Plasma omega-3 polyunsaturated fatty acid level (eicosapentaenoic acid);Plasma omega-3 polyun…	MYRF;NR;;C11orf10;C11orf9;C11orf9, C11orf10, FADS2, FADS1, FEN1;FADS1	TMEM258, MYRF
module41:11:61551927	41	HALLMARK_CHOLESTEROL_HOMEOSTASIS	11:61551927	rs174536	0	0	FEN1	FEN1;FADS2;FADS1;TMEM258;MYRF;RP11-467L20.10;FADS3;DAGLA;RAB3IL1;RP11-855O10.3;BEST1;FTH1;AP003733.1;RP11-855O10.2;RP11-794G24.1;SYT7;LRRC10B;RP11-286N22.10;RP11-810P12.5;PPP1R32;INCENP;SDHAF2;RP11-286N22.8;CPSF7;TMEM216;SCGB1D1;TMEM138;SCGB2A1;CYB561A3;DAK;SCGB1D2;DDB1;SCGB2A2	Phosphatidylethanolamine-ether levels;Resting heart rate;Glycerophospholipid levels;Trans fatty acid levels;Plasma omega-3 polyunsaturated fatty acid levels (alphalinolenic acid);Phosphatidylcholine-O(36:3)_M+H]1+/Phosphatidylcholine-P(36:2)_M+H]1+ levels;Phosphatidylcholine-O(36:5)_[M+H]1+/Phosphatidylcholine-P(36:4)_[M+H]1+ levels;Phosphatidylcholine-O(40:5)_[M+H]1+/Phosphatidylcholine-P(40:4)_…	FADS2;MYRF, FADS1, FADS2, FADS3;NR;C11orf9;FEN1, FADS2, TMEM258, MYRF;;MYRF, TMEM258, FEN1, FADS2	TMEM258, MYRF
module41:11:61552680	41	HALLMARK_CHOLESTEROL_HOMEOSTASIS	11:61552680	rs174537	0	0	FEN1	FEN1;FADS2;FADS1;TMEM258;MYRF;RP11-467L20.10;FADS3;DAGLA;RAB3IL1;RP11-855O10.3;BEST1;FTH1;AP003733.1;RP11-855O10.2;RP11-794G24.1;SYT7;LRRC10B;RP11-286N22.10;RP11-810P12.5;PPP1R32;INCENP;SDHAF2;RP11-286N22.8;CPSF7;TMEM216;SCGB1D1;TMEM138;SCGB2A1;CYB561A3;DAK;SCGB1D2;SCGB2A2;DDB1	Triglyceride levels x long total sleep time interaction (2df test);Serum metabolite ratios in chronic kidney disease;Serum metabolite concentrations in chronic kidney disease;Glycerophospholipid levels;Trans fatty acid levels;Colorectal cancer;Electrocardiographic traits (multivariate);Plasma omega-6 polyunsaturated fatty acid levels (gamma-linolenic acid);Crohn's disease;Sex hormone-binding glob…	FADS1;MYRF;MYRF, FADS1, FADS2, FADS3;NR;MYRF, FADS1, FADS2, FEN1;C11orf9;	MYRF, TMEM258
module41:11:61557803	41	HALLMARK_CHOLESTEROL_HOMEOSTASIS	11:61557803	rs102275	0	0	FEN1	FEN1;FADS2;FADS1;TMEM258;MYRF;RP11-467L20.10;FADS3;RAB3IL1;DAGLA;RP11-855O10.3;BEST1;FTH1;AP003733.1;RP11-855O10.2;RP11-794G24.1;SYT7;LRRC10B;RP11-810P12.5;RP11-286N22.10;PPP1R32;INCENP;SDHAF2;RP11-286N22.8;CPSF7;TMEM216;SCGB1D1;SCGB2A1;TMEM138;CYB561A3;SCGB1D2;DAK;SCGB2A2;DDB1	Phosphatidylcholine levels;Serum metabolite levels (CMS);Bipolar disorder or major depressive disorder;Postprandial phospholipid levels in very large HDL;Fasting total cholesterol in large HDL;Fasting cholesterol esters in large HDL;Fasting free cholesterol in large HDL;Fasting total lipids in large HDL;Fasting large HDL particle concentration;Fasting estimated degree of unsaturation;Fasting tota…	FADS2;TMEM258;NR;;MYRF;TMEM258, FADS1, FADS2, FADS3;FADS1, FADS2;C11orf10;FADS1;C11orf0, C11orf9, FADS1, FADS2, FEN1;FADS1, FADS2, FEN1, C11orf10, FADS3;C11orf9, FADS1, FADS2, FEN1, C11orf10, FADS3, RAB3IL1;FADS1, FADS2, FADS3;C11orf9;FTH1, INCENP, FADS1, FADS2, SCGB2A1, SCGB1D1, SCGB2A2, RAB3IL1, AHNAK, C11orf9, DAGLA, FEN1, FADS3, SYT7, BEST1	TMEM258
module41:11:61560081	41	HALLMARK_CHOLESTEROL_HOMEOSTASIS	11:61560081	rs174538	0	0	FEN1	FEN1;FADS2;FADS1;TMEM258;MYRF;RP11-467L20.10;FADS3;RAB3IL1;DAGLA;RP11-855O10.3;BEST1;FTH1;AP003733.1;RP11-855O10.2;RP11-794G24.1;SYT7;LRRC10B;RP11-810P12.5;RP11-286N22.10;PPP1R32;INCENP;SDHAF2;RP11-286N22.8;CPSF7;SCGB1D1;TMEM216;SCGB2A1;TMEM138;CYB561A3;SCGB1D2;DAK;SCGB2A2;DDB1	Serum metabolite levels (CMS);Trans fatty acid levels;Plasma omega-3 polyunsaturated fatty acid level (eicosapentaenoic acid);Blood metabolite levels;Brain morphology (MOSTest);Subcortical volume (MOSTest);Serum metabolite levels;Phosphatidylcholine_37:4_[M+H]1+/Phosphatidylethanolamine_40:4_[M+H]1+/Phosphatidate_42:5_[M+NH4]1+ levels;Phosphatidylcholine_36:5_[M+H]1+/Phosphatidylethanolamine_39:5…	TMEM258;NR;C11orf10;FADS1;MYRF, TMEM258, FEN1, FADS2, FADS1;ALPK1, NEUROG2, C4orf21, LARP7;	TMEM258
module41:11:61564299	41	HALLMARK_CHOLESTEROL_HOMEOSTASIS	11:61564299	rs4246215	0	0	FADS1	FADS1;FADS2;FEN1;TMEM258;MYRF;RP11-467L20.10;FADS3;RAB3IL1;DAGLA;RP11-855O10.3;BEST1;FTH1;AP003733.1;RP11-855O10.2;RP11-794G24.1;RP11-810P12.5;SYT7;LRRC10B;RP11-286N22.10;PPP1R32;INCENP;SDHAF2;RP11-286N22.8;SCGB1D1;CPSF7;TMEM216;SCGB2A1;TMEM138;SCGB1D2;CYB561A3;DAK;SCGB2A2;DDB1;SCGB1D4	Trans fatty acid levels;Inflammatory bowel disease;Plasma omega-3 polyunsaturated fatty acid levels (alphalinolenic acid);Plasma omega-3 polyunsaturated fatty acid levels (docosapentaenoic acid);Plasma omega-3 polyunsaturated fatty acid level (eicosapentaenoic acid);Platelet count;Red blood cell fatty acid levels;Metabolite levels;Crohn's disease;Phosphatidylcholine_37:4_[M+H]1+/Phosphatidylethan…	NR;C11orf9, FADS1, FADS2;FEN1;FEN1, C11orf9, C11orf10, FADS2, FADS1;FADS1;FEN1, MYRF, TMEM258, FADS1, FADS2;	FEN1, FADS2
module41:11:61565908	41	HALLMARK_CHOLESTEROL_HOMEOSTASIS	11:61565908	rs174541	0	0	FADS1	FADS1;FADS2;FEN1;TMEM258;MYRF;RP11-467L20.10;FADS3;RAB3IL1;DAGLA;RP11-855O10.3;BEST1;FTH1;AP003733.1;RP11-855O10.2;RP11-794G24.1;RP11-810P12.5;SYT7;LRRC10B;RP11-286N22.10;PPP1R32;INCENP;SDHAF2;RP11-286N22.8;SCGB1D1;CPSF7;TMEM216;SCGB2A1;TMEM138;SCGB1D2;CYB561A3;DAK;SCGB2A2;SCGB1D4;DDB1	Serum metabolite ratios in chronic kidney disease;Trans fatty acid levels;Metabolite levels;Red blood cell fatty acid levels;Type 2 diabetes;Brain morphology (min-P);Subcortical volume (min-P);Daytime nap;Phosphatidylcholine acyl-alkyl C30:1 levels;Concentration of large LDL particles;Phosphatidylcholines (36:5)C levels;Phosphatidylcholine (18:0_22:6) levels;Lysophosphatidylethanolamine (18:1) [s…	FEN1, FADS1;NR;FADS1, FADS2, FEN1, FADS3;FEN1;FEN1, C11orf10, FADS1, C11orf9, FADS2;MAP2;VRK2, FANCL;FADS2, FEN1;	FADS2
module41:11:61569306	41	HALLMARK_CHOLESTEROL_HOMEOSTASIS	11:61569306	rs174545	0	0	FADS1	FADS1;FADS2;FEN1;TMEM258;MYRF;RP11-467L20.10;FADS3;RAB3IL1;DAGLA;RP11-855O10.3;BEST1;FTH1;AP003733.1;RP11-855O10.2;RP11-794G24.1;RP11-810P12.5;SYT7;LRRC10B;RP11-286N22.10;PPP1R32;INCENP;SDHAF2;RP11-286N22.8;SCGB1D1;CPSF7;SCGB2A1;TMEM216;TMEM138;SCGB1D2;CYB561A3;SCGB2A2;DAK;SCGB1D4	HDL cholesterol levels x short total sleep time interaction (2df test);HDL cholesterol levels x long total sleep time interaction (2df test);Serum metabolite ratios in chronic kidney disease;Trans fatty acid levels;Metabolite levels;Red blood cell fatty acid levels;Delta-6 desaturase activity;Phosphatidylcholine-O(36:3)_M+H]1+/Phosphatidylcholine-P(36:2)_M+H]1+ levels;Phosphatidylcholine-O(36:4)_…	FADS1/S2;FADS1;NR;FEN1;FADS1, C11orf10, C11orf9, FADS2, FEN1, FADS3, RAB3IL1;	FADS1, FADS2
[truncated: 1,101 more rows]
