# Supplementary material for: Trans-eQTL mapping in gene sets identifies network effects of genetic variants
Source: Cell Genom. 2024 Apr 1;4(4):100538. doi: 10.1016/j.xgen.2024.100538 (PMC11019359; doi:10.1016/j.xgen.2024.100538)
Supplement: Table S17. 38 trans-eQTL signals in DGN that are replicated in eQTLGen, related to Figure 5 [file mmc16.xlsx]

## Sheet: Table S13
Table S17. 38 trans-eQTL signals in DGN that are replicated in eQTLGen. Related to Figure 5.
signal	gene_module	SNP	P_DGN	P_eQTLGen
module51:3:101267385	51	3:101267385	0	0
module153:3:101267385	153	3:101267385	4.996e-15	0
module156:3:101267385	156	3:101267385	1.56652e-13	8.16325e-12
module76:4:103508703	76	4:103508703	6.90433e-08	0
module76:4:103511114	76	4:103511114	6.58154e-08	0
module76:4:103551603	76	4:103551603	1.3271e-09	0
module76:4:103552709	76	4:103552709	1.72109e-09	0
module76:4:103554773	76	4:103554773	1.62537e-09	0
module125:5:43116830	125	5:43116830	1.57097e-12	0
module111:5:173205318	111	5:173205318	4.22556e-08	0
module146:5:173205318	146	5:173205318	4.23442e-08	0
module44:7:50305863	44	7:50305863	0	0
module44:7:50307334	44	7:50307334	0	0
module41:7:50370254	41	7:50370254	0	0
module48:7:50370254	48	7:50370254	0	0
module66:7:50370254	66	7:50370254	0	0
module70:7:50370254	70	7:50370254	1.11514e-09	0
module71:7:50370254	71	7:50370254	4.68939e-09	0
module74:7:50370254	74	7:50370254	0	0
module81:7:50370254	81	7:50370254	6.26271e-08	0
module90:7:50370254	90	7:50370254	1.20795e-07	0
module104:7:50370254	104	7:50370254	3.47964e-10	0
module107:7:50370254	107	7:50370254	0	0
module116:7:50370254	116	7:50370254	0	0
module120:7:50370254	120	7:50370254	6.8191e-12	0
module127:7:50370254	127	7:50370254	2.9976e-15	0
module133:7:50370254	133	7:50370254	3.062e-13	0
module141:7:50370254	141	7:50370254	5.49235e-09	0
module153:7:50370254	153	7:50370254	2.5228e-08	0
module154:7:50370254	154	7:50370254	7.88877e-09	0
module159:7:50370254	159	7:50370254	1.77747e-13	0
module102:7:50427982	102	7:50427982	9.09633e-08	0
module120:8:142337790	120	8:142337790	1.87468e-09	0
module66:12:54685880	66	12:54685880	6.24568e-09	0
module127:12:54685880	127	12:54685880	7.1235e-09	0
module66:14:35572163	66	14:35572163	5.9046e-11	0
module68:17:16170764	68	17:16170764	1.04416e-12	0
module60:19:33754548	60	19:33754548	8.60873e-08	0
