# Supplementary material for: Trans-eQTL mapping in gene sets identifies network effects of genetic variants
Source: Cell Genom. 2024 Apr 1;4(4):100538. doi: 10.1016/j.xgen.2024.100538 (PMC11019359; doi:10.1016/j.xgen.2024.100538)
Supplement: Table S18. Gene Ontology enrichment of the nearest genes of trans-eQTLs loci in eQTLGen, related to Figure 5 [file mmc17.xlsx]

## Sheet: Table S14
Table S18. Gene ontology enrichment of the nearest genes of trans-eQTLs loci in eQTLGen. Related to Figure 5.
source	term_name	term_id	adjusted_p_value	negative_log10_of_adjusted_p_value	term_size	query_size	intersection_size	effective_domain_size	intersections
GO:MF	protein binding	GO:0005515	8.05814e-23	22.0938	14832	861	756	20166	TNFRSF14,UTS2,RERE,PEX14,ZBTB17,RCC2,ECE1,ZBTB40,CLIC4,PIGV,CSF3R,ZC3H12A,MFSD2A,GUCA2B,PRDX1,DOCK7,ANGPTL3,ATG4C,JAK1,LEPROT,PDE4B,IL23R,PKN2,BTBD8,RPAP2,EVI5,VCAM1,S1PR1,PTPN22,TRIM33,HMGCS2,ADAMTSL4-AS1,ENSA,HORMAD1,SHE,DPM3,TMEM79,FCRL3,AIM2,CD244,HSPA6,NOS1AP,CD247,SELP,PIGC,PRDX6,RGS1,PTPRC,KIF21B,PKP1,ADIPOR1,CHI3L1,TMCC2,NUAK2,CR1L,TRAF3IP3,HLX,CDC42BPA,GALNT2,ZNF496,ZNF692,APOB,DNMT3A,SL…
GO:MF	immune receptor activity	GO:0140375	2.08616e-10	9.68065	143	861	30	20166	CSF3R,IL23R,IL1R1,IL1RL2,IL18RAP,CXCR4,IL5RA,CX3CR1,CCR3,CCR1,CCR2,CCR5,CCRL2,IL7R,HLA-DRA,HLA-DRB1,HLA-DQA1,HLA-DQA2,HLA-DQB2,HLA-DOB,IL22RA2,CCR6,IL2RA,CXCR5,C3AR1,KLRC1,CMKLR1,FLT3,CCR7,FPR3
GO:MF	signaling receptor binding	GO:0005102	8.6758e-10	9.06169	1555	861	126	20166	UTS2,PEX14,ANGPTL3,JAK1,LEPROT,IL23R,VCAM1,S1PR1,ENSA,CD244,PTPRC,APOB,SPRED2,IL1R1,IL1F10,ITGA4,MSTN,TMBIM1,WNT7A,PLCL2,CX3CR1,CCR2,CCRL2,NISCH,NLGN1,TLR1,TLR6,EPGN,ADH7,BANK1,IL2,FGB,ARRDC3,ERAP1,IL3,CSF2,IL5,IL13,PDGFRB,CANX,PRL,HFE,BTN3A1,MOG,HLA-G,HLA-A,HLA-B,MICB,LTA,TNF,BAG6,CSNK2B,TNXB,NOTCH4,BTNL2,HLA-DRA,HLA-DRB1,TAP2,MLN,VEGFA,CD2AP,PARK2,GNA12,GRB10,HIP1,EPO,SH2B2,DOCK4,WNT16,FAM3C,BL…
GO:MF	amide binding	GO:0033218	2.07918e-08	7.68211	400	861	49	20166	ECE1,ACADL,PPARG,KPNA4,NLGN1,MCCC1,TLR1,TLR6,TNPO1,ERAP1,ADRB2,MAML1,HLA-G,HLA-A,HLA-C,HLA-B,HLA-DRA,HLA-DRB5,HLA-DRB1,HLA-DQA1,HLA-DQB2,TAP2,HLA-DPB1,FKBP5,KDELR2,CLU,PPIF,FOLH1,LRP1,CMKLR1,BRAP,SCARB1,SLC7A8,NFKBIA,IGF1R,ITGAM,NOD2,AP2B1,CRHR1,NPEPPS,KPNB1,RPS6KB1,GCDH,APOE,PLTP,ADNP,OPRL1,MCHR1,PNPLA3
GO:MF	peptide binding	GO:0042277	2.85651e-08	7.54416	325	861	43	20166	ECE1,PPARG,KPNA4,NLGN1,TLR1,TLR6,TNPO1,ERAP1,ADRB2,MAML1,HLA-G,HLA-A,HLA-C,HLA-B,HLA-DRA,HLA-DRB5,HLA-DRB1,HLA-DQA1,HLA-DQB2,TAP2,HLA-DPB1,KDELR2,CLU,PPIF,FOLH1,LRP1,CMKLR1,BRAP,SCARB1,SLC7A8,NFKBIA,IGF1R,ITGAM,NOD2,AP2B1,CRHR1,NPEPPS,KPNB1,RPS6KB1,APOE,ADNP,OPRL1,MCHR1
GO:MF	DNA-binding transcription factor binding	GO:0140297	1.73894e-07	6.75971	481	861	53	20166	ZBTB17,DNMT3A,BCL11A,PPARG,EOMES,BCL6,REST,MEF2C,PITX1,POU5F1,CSNK2B,PBX2,TRERF1,ESR1,HDAC9,HOXA7,MLXIPL,GTF2I,NCOA2,ZFPM2,PARP10,NEK6,GFI1B,JMJD1C,HHEX,TCF7L2,ARNTL,ETS1,IKZF4,GRIP1,DDX54,OASL,FLT3,NFKBIA,MAX,TCF12,CRTC3,CIITA,KAT8,ZFPM1,SMARCE1,TBX2,PTPN2,RBBP8,BCL2,ZNF516,CTDP1,ZBTB7A,JUND,CRTC1,COMMD7,RBX1,EP300
GO:MF	peptide antigen binding	GO:0042605	5.66336e-07	6.24693	35	861	13	20166	MAML1,HLA-G,HLA-A,HLA-C,HLA-B,HLA-DRA,HLA-DRB5,HLA-DRB1,HLA-DQA1,HLA-DQB2,TAP2,HLA-DPB1,SLC7A8
GO:MF	enzyme binding	GO:0019899	6.91304e-07	6.16033	2072	861	145	20166	TNFRSF14,RCC2,DOCK7,JAK1,PKN2,RPAP2,EVI5,PTPN22,ENSA,FCRL3,HSPA6,NOS1AP,CD247,PRDX6,PTPRC,ADIPOR1,APOB,GCKR,BCL11A,XPO1,SPRED2,IL1R1,BCL2L11,RAB3GAP1,CXCR4,PLA2R1,TANK,USP37,UGT1A8,PPARG,NISCH,RAB7A,TERC,KIT,BANK1,SLC12A7,TNPO1,MEF2C,RHOBTB3,YTHDC2,CDC42SE2,PDLIM4,ADRB2,PDGFRB,RGS14,MAML1,HIST1H2AK,PPP1R11,POU5F1,TNF,BAG6,LSM2,STK19,RNF5,HLA-DQB2,CDKN1A,DAAM2,FOXO3,TNFAIP3,ESR1,PARK2,GNA12,HDAC9,…
GO:MF	cytokine receptor activity	GO:0004896	7.27427e-07	6.13821	100	861	21	20166	CSF3R,IL23R,IL1R1,IL1RL2,IL18RAP,CXCR4,IL5RA,CX3CR1,CCR3,CCR1,CCR2,CCR5,CCRL2,IL7R,IL22RA2,CCR6,IL2RA,CXCR5,CMKLR1,FLT3,CCR7
GO:MF	transcription factor binding	GO:0008134	8.01743e-07	6.09597	591	861	59	20166	ZBTB17,DNMT3A,BCL11A,PPARG,EOMES,BCL6,REST,TERT,MEF2C,PITX1,POU5F1,CSNK2B,EHMT2,PBX2,TRERF1,FOXO3,ESR1,HDAC9,HOXA7,MLXIPL,GTF2I,NCOA2,ZFPM2,PARP10,NEK6,CDK9,GFI1B,JMJD1C,HHEX,TCF7L2,ARNTL,ZBTB16,ETS1,IKZF4,GRIP1,DDX54,OASL,FLT3,NFKBIA,MAX,TCF12,RORA,CRTC3,CIITA,KAT8,ZFPM1,SMARCE1,TBX2,PTPN2,RBBP8,BCL2,ZNF516,CTDP1,ZBTB7A,JUND,CRTC1,COMMD7,RBX1,EP300
GO:MF	chemokine receptor activity	GO:0004950	2.21816e-06	5.65401	26	861	11	20166	CXCR4,CX3CR1,CCR3,CCR1,CCR2,CCR5,CCRL2,CCR6,CXCR5,CMKLR1,CCR7
GO:MF	G protein-coupled chemoattractant receptor activity	GO:0001637	2.21816e-06	5.65401	26	861	11	20166	CXCR4,CX3CR1,CCR3,CCR1,CCR2,CCR5,CCRL2,CCR6,CXCR5,CMKLR1,CCR7
GO:MF	C-C chemokine receptor activity	GO:0016493	8.44844e-06	5.07322	23	861	10	20166	CXCR4,CX3CR1,CCR3,CCR1,CCR2,CCR5,CCRL2,CCR6,CXCR5,CCR7
GO:MF	RNA polymerase II cis-regulatory region sequence-specific DNA binding	GO:0000978	1.26075e-05	4.89937	1189	861	92	20166	ZBTB17,ZBTB40,ZNF496,ZNF692,DNMT3A,BCL11A,REL,OTX1,NPAS2,STAT4,IKZF2,PPARG,SATB1,EOMES,ZBTB38,MYNN,BCL6,TP63,KLF3,REST,NFKB1,ZNF131,MEF2C,IRF1,PITX1,EBF1,ZNF354A,IRF4,RREB1,ZKSCAN3,POU5F1,ZBTB12,ATF6B,PBX2,BACH2,FOXO3,RFX6,MYB,ESR1,ZNF12,HOXA7,CREB5,IKZF1,MLXIPL,ZNF746,CEBPD,CHD7,NCOA2,POU5F1B,GLIS3,CDK9,GFI1B,HHEX,NKX2-3,TCF7L2,ARNTL,SOX6,ZBTB16,ETS1,FLI1,ATF1,NFE2,IKZF4,STAT2,FOXO1,CEBPE,MAX,ZB…
GO:MF	C-C chemokine binding	GO:0019957	1.39293e-05	4.85607	24	861	10	20166	CXCR4,CX3CR1,CCR3,CCR1,CCR2,CCR5,CCRL2,CCR6,CXCR5,CCR7
GO:MF	ion binding	GO:0043167	1.56418e-05	4.80571	6069	861	333	20166	RERE,ZBTB17,ECE1,ZBTB40,ZC3H12A,JAK1,PDE4B,PKN2,RPAP2,RSBN1,TRIM33,HSPA6,SELP,KIF21B,ADIPOR1,NUAK2,CDC42BPA,GALNT2,ZNF496,ZNF692,DNMT3A,ZNF513,NRBP1,ZNF512,GPN1,CAPN14,EHD3,ZFP36L2,BCL11A,MAT2A,NPAS2,ACOXL,MERTK,CYP27C1,ACMSD,TANK,IFIH1,ITGA4,ACADL,CPS1,IKZF2,CTDSP1,VIL1,PLCD4,TTLL4,SP140,UGT1A8,TRNT1,CRBN,PPARG,PLCL2,CMC1,CYP8B1,LTF,KIF9,BSN,RNF123,RBM5,GNL3,TKT,MAGI1,RAB7A,PCCB,ZBTB38,RASA2,MYN…
GO:MF	transcription regulator activity	GO:0140110	2.7599e-05	4.55911	1925	861	131	20166	RERE,PEX14,ZBTB17,ZBTB40,HLX,ZNF496,ZNF692,DNMT3A,BCL11A,REL,OTX1,NPAS2,CSRNP3,STAT4,IKZF2,SP140,PPARG,SATB1,EOMES,ZBTB38,MYNN,BCL6,TP63,KLF3,REST,NFKB1,MAML3,ZNF131,MEF2C,IRF1,PITX1,EBF1,ZNF354A,MAML1,IRF4,RREB1,ZKSCAN3,TRIM31,TRIM15,POU5F1,ZBTB12,ATF6B,PBX2,TRERF1,ZNF292,BACH2,FOXO3,RFX6,MYB,ESR1,PARK2,ZNF12,HDAC9,HOXA7,JAZF1,CREB5,IKZF1,MLXIPL,GTF2I,ACTL6B,ZNF282,ZNF746,RBPMS,CEBPD,NCOA2,ZFPM2…
GO:MF	cis-regulatory region sequence-specific DNA binding	GO:0000987	2.76901e-05	4.55767	1209	861	92	20166	ZBTB17,ZBTB40,ZNF496,ZNF692,DNMT3A,BCL11A,REL,OTX1,NPAS2,STAT4,IKZF2,PPARG,SATB1,EOMES,ZBTB38,MYNN,BCL6,TP63,KLF3,REST,NFKB1,ZNF131,MEF2C,IRF1,PITX1,EBF1,ZNF354A,IRF4,RREB1,ZKSCAN3,POU5F1,ZBTB12,ATF6B,PBX2,BACH2,FOXO3,RFX6,MYB,ESR1,ZNF12,HOXA7,CREB5,IKZF1,MLXIPL,ZNF746,CEBPD,CHD7,NCOA2,POU5F1B,GLIS3,CDK9,GFI1B,HHEX,NKX2-3,TCF7L2,ARNTL,SOX6,ZBTB16,ETS1,FLI1,ATF1,NFE2,IKZF4,STAT2,FOXO1,CEBPE,MAX,ZB…
GO:MF	chemokine binding	GO:0019956	4.22167e-05	4.37452	33	861	11	20166	CXCR4,ITGA4,CX3CR1,CCR3,CCR1,CCR2,CCR5,CCRL2,CCR6,CXCR5,CCR7
GO:MF	binding	GO:0005488	4.76674e-05	4.32178	18303	861	822	20166	TNFRSF14,UTS2,RERE,PGD,PEX14,ZBTB17,RCC2,ECE1,ZBTB40,CLIC4,PIGV,CSF3R,ZC3H12A,MFSD2A,GUCA2B,PRDX1,DOCK7,ANGPTL3,ATG4C,JAK1,LEPROT,PDE4B,IL23R,PKN2,BTBD8,RPAP2,EVI5,VCAM1,S1PR1,RSBN1,PTPN22,TRIM33,HMGCS2,ADAMTSL4-AS1,ENSA,HORMAD1,SHE,DPM3,TMEM79,FCRL3,AIM2,CD244,HSPA6,NOS1AP,CD247,SELP,PIGC,PRDX6,RGS1,PTPRC,KIF21B,PKP1,ADIPOR1,CHI3L1,TMCC2,NUAK2,CR1L,TRAF3IP3,HLX,CDC42BPA,GALNT2,ZNF496,ZNF692,APOB…
GO:MF	MHC class II receptor activity	GO:0032395	9.92941e-05	4.00308	8	861	6	20166	HLA-DRA,HLA-DRB1,HLA-DQA1,HLA-DQA2,HLA-DQB2,HLA-DOB
GO:MF	cytokine binding	GO:0019955	0.00011457	3.94093	143	861	22	20166	TNFRSF14,CSF3R,IL23R,IL1R1,CXCR4,ITGA4,IL5RA,CX3CR1,CCR3,CCR1,CCR2,CCR5,CCRL2,KIT,POU5F1,IL22RA2,CCR6,IL2RA,CXCR5,TNFRSF1A,TCAP,CCR7
GO:MF	MHC class II protein complex binding	GO:0023026	0.00031945	3.4956	25	861	9	20166	HLA-DRA,HLA-DRB5,HLA-DRB1,HLA-DQA1,HLA-DQA2,HLA-DQB2,HLA-DOB,HLA-DMA,HLA-DPB1
GO:MF	DNA binding	GO:0003677	0.000372785	3.42854	2507	861	156	20166	RERE,ZBTB17,ZBTB40,ZC3H12A,TRIM33,AIM2,HLX,ZNF496,ZNF692,DNMT3A,ZNF513,ZNF512,BCL11A,REL,OTX1,NPAS2,RBMS1,IFIH1,CSRNP3,STAT4,IKZF2,SP140,PPARG,SATB1,EOMES,LTF,RBM5,PBRM1,ZBTB38,TERC,MYNN,BCL6,TP63,KLF3,REST,POLR2B,SNCA,NFKB1,TERT,ZNF131,MEF2C,IRF1,RAD50,PITX1,EBF1,ZNF354A,IRF4,RREB1,ATXN1,HIST1H2AH,HIST1H2AK,ZKSCAN3,TRIM26,POU5F1,TNF,MSH5,EHMT2,ZBTB12,ATF6B,PBX2,LEMD2,TRERF1,ZNF292,BACH2,FOXO3,RE…
GO:MF	MHC protein complex binding	GO:0023023	0.000463127	3.3343	33	861	10	20166	HLA-DRA,HLA-DRB5,HLA-DRB1,HLA-DQA1,HLA-DQA2,HLA-DQB2,HLA-DOB,HLA-DMA,HLA-DPB1,KLRC1
GO:MF	sequence-specific DNA binding	GO:0043565	0.000860883	3.06506	1662	861	111	20166	RERE,ZBTB17,ZBTB40,HLX,ZNF496,ZNF692,DNMT3A,ZNF513,BCL11A,REL,OTX1,NPAS2,CSRNP3,STAT4,IKZF2,PPARG,SATB1,EOMES,ZBTB38,MYNN,BCL6,TP63,KLF3,REST,SNCA,NFKB1,TERT,ZNF131,MEF2C,IRF1,RAD50,PITX1,EBF1,ZNF354A,IRF4,RREB1,ZKSCAN3,POU5F1,TNF,EHMT2,ZBTB12,ATF6B,PBX2,BACH2,FOXO3,RFX6,MYB,ESR1,ZNF12,HOXA7,CREB5,IKZF1,MLXIPL,ZNF282,ZNF746,CEBPD,CHD7,NCOA2,TRPS1,POU5F1B,GLIS3,CDK9,GFI1B,ARID5B,HHEX,NKX2-3,TCF7L2…
GO:MF	RNA polymerase II-specific DNA-binding transcription factor binding	GO:0061629	0.000907555	3.04213	354	861	36	20166	DNMT3A,PPARG,EOMES,REST,MEF2C,PITX1,POU5F1,CSNK2B,TRERF1,ESR1,HDAC9,MLXIPL,GTF2I,NCOA2,ZFPM2,GFI1B,JMJD1C,TCF7L2,ARNTL,ETS1,GRIP1,DDX54,OASL,FLT3,NFKBIA,KAT8,ZFPM1,SMARCE1,PTPN2,RBBP8,CTDP1,ZBTB7A,JUND,COMMD7,RBX1,EP300
GO:MF	lipid binding	GO:0008289	0.000978135	3.0096	809	861	64	20166	S1PR1,SELP,APOB,ACOXL,INSIG2,CYP27C1,ACADL,CPS1,VIL1,UGT1A8,PPARG,LTF,NISCH,RASA2,TLR1,TLR6,GC,SNCA,ADH7,IL2,HAVCR1,APOM,ESR1,MYO1G,HIP1,DLC1,LPL,LYN,PTCH1,ABCA1,LPAR1,SNX30,CYP26A1,KCNQ1,PSMA1,APOA5,GRAMD1B,APOF,RPH3A,SCARB1,GPR183,FERMT2,RASGRP1,RORA,IQGAP1,CLN3,CETP,CPNE2,GSDMB,GSDMA,MAPT,SYT4,ATP8B1,ZCCHC2,GCDH,APOE,APOC1,KIF16B,JPH2,FITM2,PLTP,TOM1,NCF4,PNPLA3
GO:MF	RNA polymerase II transcription regulatory region sequence-specific DNA binding	GO:0000977	0.00105251	2.97777	1405	861	97	20166	ZBTB17,ZBTB40,ZNF496,ZNF692,DNMT3A,BCL11A,REL,OTX1,NPAS2,STAT4,IKZF2,PPARG,SATB1,EOMES,ZBTB38,MYNN,BCL6,TP63,KLF3,REST,NFKB1,ZNF131,MEF2C,IRF1,PITX1,EBF1,ZNF354A,IRF4,RREB1,ZKSCAN3,POU5F1,EHMT2,ZBTB12,ATF6B,PBX2,BACH2,FOXO3,RFX6,MYB,ESR1,ZNF12,HOXA7,CREB5,IKZF1,MLXIPL,ZNF282,ZNF746,CEBPD,CHD7,NCOA2,TRPS1,POU5F1B,GLIS3,CDK9,GFI1B,HHEX,NKX2-3,TCF7L2,ARNTL,SOX6,ZBTB16,ETS1,FLI1,ATF1,NFE2,IKZF4,STAT2…
GO:MF	transcription cis-regulatory region binding	GO:0000976	0.00109662	2.95995	1500	861	102	20166	ZBTB17,ZBTB40,ZNF496,ZNF692,DNMT3A,ZNF513,BCL11A,REL,OTX1,NPAS2,STAT4,IKZF2,PPARG,SATB1,EOMES,ZBTB38,MYNN,BCL6,TP63,KLF3,REST,SNCA,NFKB1,ZNF131,MEF2C,IRF1,PITX1,EBF1,ZNF354A,IRF4,RREB1,ZKSCAN3,POU5F1,TNF,EHMT2,ZBTB12,ATF6B,PBX2,BACH2,FOXO3,RFX6,MYB,ESR1,ZNF12,HOXA7,CREB5,IKZF1,MLXIPL,ZNF282,ZNF746,CEBPD,CHD7,NCOA2,TRPS1,POU5F1B,GLIS3,CDK9,GFI1B,ARID5B,HHEX,NKX2-3,TCF7L2,ARNTL,SOX6,ZBTB16,ETS1,FLI…
GO:MF	transcription regulatory region nucleic acid binding	GO:0001067	0.001164	2.93405	1502	861	102	20166	ZBTB17,ZBTB40,ZNF496,ZNF692,DNMT3A,ZNF513,BCL11A,REL,OTX1,NPAS2,STAT4,IKZF2,PPARG,SATB1,EOMES,ZBTB38,MYNN,BCL6,TP63,KLF3,REST,SNCA,NFKB1,ZNF131,MEF2C,IRF1,PITX1,EBF1,ZNF354A,IRF4,RREB1,ZKSCAN3,POU5F1,TNF,EHMT2,ZBTB12,ATF6B,PBX2,BACH2,FOXO3,RFX6,MYB,ESR1,ZNF12,HOXA7,CREB5,IKZF1,MLXIPL,ZNF282,ZNF746,CEBPD,CHD7,NCOA2,TRPS1,POU5F1B,GLIS3,CDK9,GFI1B,ARID5B,HHEX,NKX2-3,TCF7L2,ARNTL,SOX6,ZBTB16,ETS1,FLI…
GO:MF	identical protein binding	GO:0042802	0.00124737	2.904	2121	861	134	20166	PEX14,ECE1,PRDX1,HMGCS2,ADAMTSL4-AS1,TMEM79,AIM2,CD247,PRDX6,ADIPOR1,CDC42BPA,DNMT3A,NRBP1,BCL11A,MAT2A,LCT,IFIH1,MSTN,STAT4,ACADL,VIL1,UGT1A8,TRPM8,PPARG,CCR2,CCR5,KIF9,NISCH,TKT,TRMT10C,TMCC1,ZBTB38,NLGN1,ST6GAL1,BCL6,TP63,TLR1,TLR6,KIT,ABCG2,SNCA,NFKB1,GYPA,TERT,HSD17B4,PRDM6,PDLIM4,RAD50,ADRB2,GMDS,ATXN1,HLA-G,TRIM39,CCHCR1,TNF,NCR3,BAG6,CSNK2B,LY6G5B,PRRT1,RNF5,BAK1,VEGFA,CD2AP,L3MBTL3,AHI1,…
GO:MF	cation binding	GO:0043169	0.00126242	2.8988	4364	861	243	20166	RERE,ZBTB17,ECE1,ZBTB40,ZC3H12A,JAK1,PDE4B,RPAP2,RSBN1,TRIM33,SELP,ADIPOR1,NUAK2,CDC42BPA,GALNT2,ZNF496,ZNF692,DNMT3A,ZNF513,ZNF512,CAPN14,EHD3,ZFP36L2,BCL11A,MAT2A,NPAS2,CYP27C1,ACMSD,TANK,IFIH1,ITGA4,CPS1,IKZF2,CTDSP1,VIL1,PLCD4,TTLL4,SP140,CRBN,PPARG,CMC1,CYP8B1,LTF,BSN,RNF123,RBM5,TKT,ZBTB38,RASA2,MYNN,MCCC1,BCL6,TP63,PCGF3,KLF3,KIT,REST,POLR2B,ANTXR2,SCD5,SNCA,ADH7,CFI,ENPP6,TERT,CAPSL,ZNF13…
GO:MF	double-stranded DNA binding	GO:0003690	0.00132013	2.87938	1658	861	110	20166	ZBTB17,ZBTB40,AIM2,ZNF496,ZNF692,DNMT3A,ZNF513,BCL11A,REL,OTX1,NPAS2,RBMS1,STAT4,IKZF2,PPARG,SATB1,EOMES,ZBTB38,MYNN,BCL6,TP63,KLF3,REST,SNCA,NFKB1,ZNF131,MEF2C,IRF1,RAD50,PITX1,EBF1,ZNF354A,IRF4,RREB1,ZKSCAN3,POU5F1,TNF,MSH5,EHMT2,ZBTB12,ATF6B,PBX2,BACH2,FOXO3,RFX6,MYB,ESR1,ZNF12,HOXA7,CREB5,IKZF1,MLXIPL,ZNF282,ZNF746,CEBPD,CHD7,NCOA2,TRPS1,POU5F1B,GLIS3,CDK9,GFI1B,ARID5B,HHEX,NKX2-3,TCF7L2,ARNT…
GO:MF	cytokine receptor binding	GO:0005126	0.00190887	2.71922	277	861	30	20166	JAK1,IL23R,SPRED2,IL1F10,TMBIM1,CX3CR1,CCR2,CCRL2,IL2,ERAP1,IL3,CSF2,IL5,IL13,PRL,LTA,TNF,VEGFA,CD2AP,EPO,IL7,TNFSF15,TNFSF8,MADD,SH2B3,TNFSF13B,FERMT2,IL27,TYK2,LIF
GO:MF	DNA-binding transcription factor activity	GO:0003700	0.00236712	2.62578	1413	861	96	20166	ZBTB17,ZBTB40,HLX,ZNF496,ZNF692,BCL11A,REL,OTX1,NPAS2,CSRNP3,STAT4,IKZF2,SP140,PPARG,SATB1,EOMES,ZBTB38,MYNN,BCL6,TP63,KLF3,REST,NFKB1,ZNF131,MEF2C,IRF1,PITX1,EBF1,ZNF354A,IRF4,RREB1,ZKSCAN3,POU5F1,ZBTB12,ATF6B,PBX2,ZNF292,BACH2,FOXO3,RFX6,MYB,ESR1,ZNF12,HOXA7,CREB5,IKZF1,MLXIPL,GTF2I,ZNF282,ZNF746,CEBPD,TRPS1,POU5F1B,GLIS3,GFI1B,HHEX,NKX2-3,TCF7L2,ARNTL,SOX6,ZBTB16,ETS1,FLI1,CREBL2,ATF1,NFE2,IKZ…
GO:MF	DNA-binding transcription factor activity, RNA polymerase II-specific	GO:0000981	0.00253348	2.59628	1359	861	93	20166	ZBTB17,ZBTB40,HLX,ZNF496,ZNF692,BCL11A,REL,OTX1,NPAS2,CSRNP3,STAT4,SP140,PPARG,SATB1,EOMES,ZBTB38,MYNN,BCL6,TP63,KLF3,REST,NFKB1,ZNF131,MEF2C,IRF1,PITX1,EBF1,ZNF354A,IRF4,RREB1,ZKSCAN3,POU5F1,ZBTB12,ATF6B,PBX2,ZNF292,BACH2,FOXO3,RFX6,MYB,ESR1,ZNF12,HOXA7,CREB5,MLXIPL,GTF2I,ZNF282,ZNF746,CEBPD,TRPS1,POU5F1B,GLIS3,GFI1B,HHEX,NKX2-3,TCF7L2,ARNTL,SOX6,ZBTB16,ETS1,FLI1,CREBL2,ATF1,NFE2,STAT2,FOXO1,CEB…
GO:MF	metal ion binding	GO:0046872	0.00494381	2.30594	4271	861	235	20166	RERE,ZBTB17,ECE1,ZBTB40,ZC3H12A,JAK1,PDE4B,RPAP2,RSBN1,TRIM33,SELP,ADIPOR1,NUAK2,CDC42BPA,GALNT2,ZNF496,ZNF692,DNMT3A,ZNF513,ZNF512,CAPN14,EHD3,ZFP36L2,BCL11A,MAT2A,NPAS2,CYP27C1,ACMSD,TANK,IFIH1,ITGA4,CPS1,IKZF2,CTDSP1,VIL1,PLCD4,TTLL4,SP140,CRBN,PPARG,CMC1,CYP8B1,LTF,BSN,RNF123,RBM5,TKT,ZBTB38,RASA2,MYNN,MCCC1,BCL6,TP63,PCGF3,KLF3,KIT,REST,POLR2B,ANTXR2,SCD5,SNCA,ADH7,CFI,ENPP6,TERT,CAPSL,ZNF13…
GO:MF	sequence-specific double-stranded DNA binding	GO:1990837	0.00571282	2.24315	1558	861	102	20166	ZBTB17,ZBTB40,ZNF496,ZNF692,DNMT3A,ZNF513,BCL11A,REL,OTX1,NPAS2,STAT4,IKZF2,PPARG,SATB1,EOMES,ZBTB38,MYNN,BCL6,TP63,KLF3,REST,SNCA,NFKB1,ZNF131,MEF2C,IRF1,PITX1,EBF1,ZNF354A,IRF4,RREB1,ZKSCAN3,POU5F1,TNF,EHMT2,ZBTB12,ATF6B,PBX2,BACH2,FOXO3,RFX6,MYB,ESR1,ZNF12,HOXA7,CREB5,IKZF1,MLXIPL,ZNF282,ZNF746,CEBPD,CHD7,NCOA2,TRPS1,POU5F1B,GLIS3,CDK9,GFI1B,ARID5B,HHEX,NKX2-3,TCF7L2,ARNTL,SOX6,ZBTB16,ETS1,FLI…
GO:MF	protein kinase binding	GO:0019901	0.0142482	1.84624	702	861	54	20166	RCC2,PTPN22,FCRL3,CD247,PTPRC,ADIPOR1,BCL11A,SPRED2,BCL2L11,USP37,NISCH,BANK1,SLC12A7,RHOBTB3,PDGFRB,RGS14,MAML1,CDKN1A,FOXO3,ESR1,PARK2,HDAC9,CDK13,TBL2,SH2B2,DOCK4,EPHA1,PRKAG2,CDKN2B,NEK6,CDK9,CCNY,TCF7L2,KCNQ1,PTPRJ,CCND2,SH2B3,PTPN11,FERMT2,FRMD5,IQGAP1,GPRC5B,SH2B1,STX1B,NOD2,CDH1,KSR1,CDK12,MAPT,PTPN2,MAPK4,CD226,FAM83E,MAPRE1
GO:MF	transcription coregulator binding	GO:0001221	0.0155921	1.8071	113	861	16	20166	ZBTB17,PPARG,BCL6,TERT,EHMT2,TRERF1,FOXO3,ESR1,NEK6,CDK9,ZBTB16,ETS1,RORA,ZBTB7A,JUND,EP300
GO:MF	adenyl ribonucleotide binding	GO:0032559	0.0179328	1.74635	1563	861	100	20166	JAK1,PDE4B,PKN2,HSPA6,KIF21B,NUAK2,CDC42BPA,NRBP1,EHD3,MAT2A,MERTK,IFIH1,ACADL,CPS1,TTLL4,TRNT1,KIF9,MAGI1,PCCB,MCCC1,ABCC5,KIT,MAPK10,ABCG2,CENPE,DDX4,RHOBTB3,YTHDC2,CSNK1G3,SLC22A4,SLC22A5,RAD50,PDGFRB,VARS2,MSH5,VARS,SKIV2L,STK19,TAP2,CDK13,MYO1G,FIGNL1,BAZ1B,CDK6,EPHA1,PRKAG2,BLK,LYN,CHD7,AK3,ABCA1,NEK6,CDK9,PKN3,CAMK1D,MTPAP,MAP3K8,CNNM2,DGKZ,NADSYN1,ACAT1,SIK3,ERBB3,DDX54,FLT3,RAD51B,ITPK1,…
GO:MF	signaling receptor activity	GO:0038023	0.0195685	1.70844	1489	861	96	20166	TNFRSF14,CSF3R,IL23R,S1PR1,FCRL3,CD244,CD247,PTPRC,ADIPOR1,OR2C3,OR2W3,IL1R1,IL1RL2,IL18RAP,MERTK,CXCR4,LY75,PLA2R1,ITGA4,GPBAR1,CHRNG,IL5RA,PPARG,CX3CR1,CCR3,CCR1,CCR2,CCR5,CCRL2,CD80,NLGN1,TLR1,TLR6,KIT,ANTXR2,IL7R,PTGER4,ADRB2,PDGFRB,OR2J3,OR14J1,OR12D2,NOTCH4,HLA-DRA,HLA-DRB1,HLA-DQA1,HLA-DQA2,HLA-DQB2,HLA-DOB,IL22RA2,ESR1,CCR6,GPR141,CHRM2,EPHA1,GPR20,PTCH1,ABCA1,LPAR1,IL2RA,FAS,OR51L1,OR51V…
GO:MF	molecular transducer activity	GO:0060089	0.0195685	1.70844	1489	861	96	20166	TNFRSF14,CSF3R,IL23R,S1PR1,FCRL3,CD244,CD247,PTPRC,ADIPOR1,OR2C3,OR2W3,IL1R1,IL1RL2,IL18RAP,MERTK,CXCR4,LY75,PLA2R1,ITGA4,GPBAR1,CHRNG,IL5RA,PPARG,CX3CR1,CCR3,CCR1,CCR2,CCR5,CCRL2,CD80,NLGN1,TLR1,TLR6,KIT,ANTXR2,IL7R,PTGER4,ADRB2,PDGFRB,OR2J3,OR14J1,OR12D2,NOTCH4,HLA-DRA,HLA-DRB1,HLA-DQA1,HLA-DQA2,HLA-DQB2,HLA-DOB,IL22RA2,ESR1,CCR6,GPR141,CHRM2,EPHA1,GPR20,PTCH1,ABCA1,LPAR1,IL2RA,FAS,OR51L1,OR51V…
GO:MF	adenyl nucleotide binding	GO:0030554	0.0242538	1.61522	1575	861	100	20166	JAK1,PDE4B,PKN2,HSPA6,KIF21B,NUAK2,CDC42BPA,NRBP1,EHD3,MAT2A,MERTK,IFIH1,ACADL,CPS1,TTLL4,TRNT1,KIF9,MAGI1,PCCB,MCCC1,ABCC5,KIT,MAPK10,ABCG2,CENPE,DDX4,RHOBTB3,YTHDC2,CSNK1G3,SLC22A4,SLC22A5,RAD50,PDGFRB,VARS2,MSH5,VARS,SKIV2L,STK19,TAP2,CDK13,MYO1G,FIGNL1,BAZ1B,CDK6,EPHA1,PRKAG2,BLK,LYN,CHD7,AK3,ABCA1,NEK6,CDK9,PKN3,CAMK1D,MTPAP,MAP3K8,CNNM2,DGKZ,NADSYN1,ACAT1,SIK3,ERBB3,DDX54,FLT3,RAD51B,ITPK1,…
GO:MF	carbohydrate derivative binding	GO:0097367	0.0257536	1.58916	2294	861	136	20166	ANGPTL3,JAK1,PDE4B,PKN2,HSPA6,SELP,PTPRC,KIF21B,CHI3L1,NUAK2,CDC42BPA,APOB,NRBP1,GCKR,GPN1,EHD3,MAT2A,MERTK,IFIH1,MSTN,ACADL,CPS1,VIL1,TTLL4,TRNT1,LTF,KIF9,GNL3,MAGI1,RAB7A,PCCB,MCCC1,ABCC5,KIT,POLR2B,MAPK10,ABCG2,CENPE,IL2,DDX4,RHOBTB3,YTHDC2,CSNK1G3,SLC22A4,SLC22A5,RAD50,PDGFRB,VARS2,MSH5,VARS,SKIV2L,STK19,TNXB,TAP2,VEGFA,GNA12,CDK13,MYO1G,FIGNL1,BAZ1B,CDK6,EPHA1,GIMAP4,AOC1,PRKAG2,BLK,LPL,LYN,…
GO:MF	DNA-binding transcription activator activity, RNA polymerase II-specific	GO:0001228	0.0288538	1.5398	463	861	39	20166	ZBTB17,REL,OTX1,CSRNP3,TP63,NFKB1,ZNF131,MEF2C,IRF1,PITX1,IRF4,RREB1,ATF6B,PBX2,ZNF292,FOXO3,RFX6,MYB,ESR1,HOXA7,GTF2I,CEBPD,GLIS3,GFI1B,HHEX,ZBTB16,ETS1,FLI1,ATF1,FOXO1,CEBPE,TCF12,LITAF,NFAT5,NEUROD2,IKZF3,JUND,MAFB,TEF
GO:MF	protein serine/threonine/tyrosine kinase activity	GO:0004712	0.0295663	1.5292	447	861	38	20166	JAK1,PKN2,NUAK2,CDC42BPA,MERTK,KIT,MAPK10,CSNK1G3,PDGFRB,STK19,CDK13,BAZ1B,CDK6,EPHA1,BLK,LYN,NEK6,CDK9,PKN3,CAMK1D,MAP3K8,SIK3,ERBB3,FLT3,MARK3,MAP2K5,ULK3,IGF1R,CIITA,CSNK2A2,MINK1,KSR1,NEK8,CDK12,RPS6KB1,MAPK4,TYK2,TSSK6
GO:MF	DNA-binding transcription activator activity	GO:0001216	0.0347949	1.45848	467	861	39	20166	ZBTB17,REL,OTX1,CSRNP3,TP63,NFKB1,ZNF131,MEF2C,IRF1,PITX1,IRF4,RREB1,ATF6B,PBX2,ZNF292,FOXO3,RFX6,MYB,ESR1,HOXA7,GTF2I,CEBPD,GLIS3,GFI1B,HHEX,ZBTB16,ETS1,FLI1,ATF1,FOXO1,CEBPE,TCF12,LITAF,NFAT5,NEUROD2,IKZF3,JUND,MAFB,TEF
GO:MF	DNA-binding transcription repressor activity	GO:0001217	0.0421992	1.3747	325	861	30	20166	ZBTB17,ZNF692,BCL11A,PPARG,SATB1,BCL6,REST,NFKB1,ZNF131,ZKSCAN3,POU5F1,ZBTB12,BACH2,FOXO3,MLXIPL,ZNF282,ZNF746,TRPS1,GLIS3,HHEX,SOX6,ZBTB16,FOXO1,MAX,ZFP90,IRF8,TBX2,ZBTB7A,NACC1,FOXS1
GO:MF	anion binding	GO:0043168	0.0435053	1.36146	2422	861	141	20166	JAK1,PDE4B,PKN2,HSPA6,SELP,KIF21B,NUAK2,CDC42BPA,NRBP1,GPN1,EHD3,MAT2A,ACOXL,MERTK,CYP27C1,IFIH1,ACADL,CPS1,VIL1,TTLL4,UGT1A8,TRNT1,PPARG,PLCL2,KIF9,GNL3,TKT,MAGI1,RAB7A,PCCB,MCCC1,ABCC5,KIT,MAPK10,ABCG2,ADH7,CENPE,DDX4,RHOBTB3,YTHDC2,CSNK1G3,SLC22A4,SLC22A5,RAD50,PDGFRB,GMDS,VARS2,MSH5,VARS,SKIV2L,STK19,TAP2,GNA12,CDK13,MYO1G,FIGNL1,BAZ1B,HIP1,CDK6,DLD,EPHA1,GIMAP4,PRKAG2,BLK,LYN,CHD7,AK3,ABCA1,…
GO:MF	apolipoprotein binding	GO:0034185	0.0455442	1.34157	18	861	6	20166	CANX,LPL,ABCA1,LRP1,SCARB1,MAPT
GO:BP	positive regulation of biological process	GO:0048518	3.66881e-41	40.4355	6309	841	442	21092	TNFRSF14,RERE,ZBTB17,RCC2,ECE1,ZC3H12A,MFSD2A,GUCA2B,DOCK7,ANGPTL3,JAK1,LEPROT,PDE4B,IL23R,PKN2,VCAM1,S1PR1,PTPN22,ADAMTSL4-AS1,TMEM79,FCRL3,AIM2,CD244,NOS1AP,CD247,SELP,PRDX6,PTPRC,PKP1,ADIPOR1,CHI3L1,CR1L,HLX,ZNF496,APOB,DNMT3A,ZNF513,EHD3,ZFP36L2,BCL11A,REL,OTX1,SPRED2,VAMP8,NPAS2,IL1R1,IL1RL2,IL18RAP,BCL2L11,MERTK,IL1F10,RAB3GAP1,CXCR4,PLA2R1,TANK,IFIH1,CSRNP3,ITGA4,MSTN,STAT4,CTLA4,ACADL,ARP…
GO:BP	response to stimulus	GO:0050896	1.27178e-40	39.8956	9000	841	555	21092	TNFRSF14,UTS2,RCC2,ECE1,ZBTB40,CLIC4,CSF3R,ZC3H12A,MFSD2A,GUCA2B,PRDX1,DOCK7,ANGPTL3,JAK1,LEPROT,PDE4B,IL23R,PKN2,VCAM1,S1PR1,PTPN22,TRIM33,HMGCS2,ADAMTSL4-AS1,ENSA,HORMAD1,FCRL3,AIM2,CD244,HSPA6,NOS1AP,CD247,SELP,PRDX6,RGS1,PTPRC,PKP1,ADIPOR1,CHI3L1,NUAK2,CR1L,HLX,OR2C3,OR2W3,APOB,DNMT3A,ZNF513,NRBP1,FNDC4,GCKR,ZFP36L2,BCL11A,REL,SPRED2,MAT2A,VAMP8,NPAS2,IL1R1,IL1RL2,IL18RAP,BCL2L11,MERTK,IL1F10…
GO:BP	positive regulation of cellular process	GO:0048522	5.83864e-36	35.2337	5641	841	399	21092	TNFRSF14,RERE,ZBTB17,RCC2,ECE1,ZC3H12A,MFSD2A,GUCA2B,DOCK7,ANGPTL3,JAK1,LEPROT,IL23R,PKN2,VCAM1,S1PR1,PTPN22,ADAMTSL4-AS1,FCRL3,CD244,NOS1AP,CD247,SELP,PRDX6,PTPRC,ADIPOR1,CHI3L1,HLX,ZNF496,APOB,DNMT3A,ZNF513,EHD3,ZFP36L2,BCL11A,REL,OTX1,SPRED2,VAMP8,NPAS2,IL1R1,IL1RL2,IL18RAP,BCL2L11,MERTK,RAB3GAP1,CXCR4,PLA2R1,CSRNP3,ITGA4,MSTN,STAT4,CTLA4,ARPC2,GPBAR1,VIL1,GIGYF2,IL5RA,CRBN,PPARG,WNT7A,TBC1D5,…
GO:BP	cellular response to stimulus	GO:0051716	7.07074e-35	34.1505	7494	841	479	21092	TNFRSF14,UTS2,RCC2,ECE1,ZBTB40,CLIC4,CSF3R,ZC3H12A,MFSD2A,GUCA2B,PRDX1,DOCK7,ANGPTL3,JAK1,LEPROT,PDE4B,IL23R,PKN2,VCAM1,S1PR1,PTPN22,TRIM33,HMGCS2,ADAMTSL4-AS1,HORMAD1,FCRL3,AIM2,CD244,HSPA6,NOS1AP,CD247,SELP,PRDX6,RGS1,PTPRC,PKP1,ADIPOR1,CHI3L1,NUAK2,HLX,OR2C3,OR2W3,APOB,DNMT3A,NRBP1,ZFP36L2,BCL11A,REL,SPRED2,MAT2A,NPAS2,IL1R1,IL1RL2,IL18RAP,BCL2L11,MERTK,IL1F10,INSIG2,RAB3GAP1,CXCR4,PLA2R1,TANK…
GO:BP	regulation of cellular process	GO:0050794	4.11971e-32	31.3851	11130	841	616	21092	TNFRSF14,UTS2,RERE,PEX14,ZBTB17,RCC2,ECE1,ZBTB40,CLIC4,SPOCD1,CSF3R,ZC3H12A,MFSD2A,GUCA2B,PRDX1,DOCK7,ANGPTL3,JAK1,LEPROT,PDE4B,IL23R,PKN2,RPAP2,VCAM1,S1PR1,PTPN22,TRIM33,ADAMTSL4-AS1,ENSA,HORMAD1,FCRL3,AIM2,CD244,NOS1AP,CD247,SELP,PRDX6,RGS1,PTPRC,PKP1,ADIPOR1,CHI3L1,NUAK2,CR1L,HLX,ZNF496,OR2C3,OR2W3,ZNF692,APOB,DNMT3A,ZNF513,NRBP1,GCKR,EHD3,THADA,ZFP36L2,PLEKHH2,BCL11A,REL,XPO1,OTX1,SPRED2,VAMP…
GO:BP	response to stress	GO:0006950	1.90823e-31	30.7194	3938	841	305	21092	TNFRSF14,ZBTB40,CSF3R,ZC3H12A,MFSD2A,PRDX1,JAK1,IL23R,VCAM1,PTPN22,HMGCS2,ADAMTSL4-AS1,AIM2,CD244,HSPA6,SELP,PRDX6,PTPRC,CHI3L1,NUAK2,DNMT3A,FNDC4,ZFP36L2,REL,SPRED2,VAMP8,NPAS2,IL1R1,IL1RL2,IL18RAP,BCL2L11,MERTK,IL1F10,INSIG2,CXCR4,LY75,PLA2R1,TANK,IFIH1,MSTN,STAT4,CTLA4,CPS1,VIL1,SP140,GIGYF2,TRPM8,IL5RA,PPARG,WNT7A,TBC1D5,CX3CR1,CCR3,CCR1,CCR2,CCR5,CCRL2,LTF,PBRM1,ITIH4,ZBTB38,TERC,BCL6,TP63,H…
GO:BP	biological regulation	GO:0065007	7.94106e-31	30.1001	13096	841	682	21092	TNFRSF14,UTS2,RERE,PEX14,ZBTB17,RCC2,ECE1,ZBTB40,CLIC4,SPOCD1,CSF3R,ZC3H12A,MFSD2A,GUCA2B,PRDX1,DOCK7,ANGPTL3,JAK1,LEPROT,PDE4B,IL23R,PKN2,RPAP2,EVI5,MIR137HG,VCAM1,S1PR1,PTPN22,TRIM33,ADAMTSL4-AS1,ENSA,HORMAD1,DPM3,TMEM79,FCRL3,AIM2,CD244,NOS1AP,CD247,SELP,PRDX6,RGS1,PTPRC,PKP1,ADIPOR1,CHI3L1,NUAK2,CR1L,HLX,ZNF496,OR2C3,OR2W3,ZNF692,APOB,DNMT3A,ZNF513,NRBP1,FNDC4,GCKR,EHD3,THADA,ZFP36L2,PLEKHH2,…
GO:BP	positive regulation of metabolic process	GO:0009893	3.36421e-29	28.4731	3849	841	295	21092	TNFRSF14,RERE,ZBTB17,ECE1,ZC3H12A,MFSD2A,GUCA2B,DOCK7,ANGPTL3,PDE4B,IL23R,S1PR1,PTPN22,FCRL3,AIM2,CD244,NOS1AP,PRDX6,PTPRC,PKP1,ADIPOR1,CHI3L1,ZNF496,APOB,ZNF513,ZFP36L2,BCL11A,REL,OTX1,NPAS2,IL1R1,IL1RL2,BCL2L11,MERTK,IL1F10,RAB3GAP1,CXCR4,PLA2R1,TANK,IFIH1,CSRNP3,MSTN,STAT4,ACADL,GIGYF2,TRPM8,PPARG,WNT7A,EOMES,CX3CR1,CCR2,LTF,PBRM1,GNL3,TRMT10C,CD80,RAB7A,ZBTB38,LAMP3,BCL6,TP63,TLR1,TLR6,KIT,RE…
GO:BP	immune system process	GO:0002376	6.74382e-29	28.1711	2842	841	241	21092	TNFRSF14,CSF3R,ZC3H12A,PRDX1,JAK1,PDE4B,IL23R,VCAM1,S1PR1,PTPN22,FCRL3,AIM2,CD244,CD247,SELP,RGS1,PTPRC,CR1L,HLX,ZFP36L2,REL,VAMP8,IL1R1,IL1RL2,IL18RAP,BCL2L11,MERTK,IL1F10,CXCR4,LY75,TANK,IFIH1,ITGA4,MSTN,CTLA4,DOCK10,IL5RA,PPARG,PLCL2,EOMES,CX3CR1,CCR3,CCR1,CCR2,CCR5,CCRL2,LTF,PBRM1,CD80,LAMP3,ST6GAL1,BCL6,KLF3,TLR1,TLR6,KIT,REST,MAPK10,SNCA,BANK1,CFI,IL2,FGB,IL7R,PTGER4,MEF2C,ERAP1,IL3,CSF2,IR…
GO:BP	regulation of response to stimulus	GO:0048583	2.45509e-28	27.6099	3970	841	299	21092	TNFRSF14,ZC3H12A,PRDX1,LEPROT,PDE4B,IL23R,S1PR1,PTPN22,TRIM33,ADAMTSL4-AS1,FCRL3,AIM2,NOS1AP,CD247,SELP,RGS1,PTPRC,ADIPOR1,CHI3L1,NUAK2,CR1L,HLX,FNDC4,REL,SPRED2,VAMP8,NPAS2,IL1R1,IL1RL2,IL18RAP,BCL2L11,INSIG2,CXCR4,PLA2R1,TANK,IFIH1,MSTN,CTLA4,GPBAR1,TMBIM1,VIL1,PPARG,WNT7A,PLCL2,CX3CR1,CCR1,CCR2,LTF,PBRM1,ARHGEF3,CD80,RAB7A,RASA2,NLGN1,ST6GAL1,BCL6,TP63,TLR1,TLR6,KIT,REST,EPGN,ARHGAP24,MAPK10,F…
GO:BP	regulation of biological process	GO:0050789	4.90445e-28	27.3094	12361	841	650	21092	TNFRSF14,UTS2,RERE,PEX14,ZBTB17,RCC2,ECE1,ZBTB40,CLIC4,SPOCD1,CSF3R,ZC3H12A,MFSD2A,GUCA2B,PRDX1,DOCK7,ANGPTL3,JAK1,LEPROT,PDE4B,IL23R,PKN2,RPAP2,MIR137HG,VCAM1,S1PR1,PTPN22,TRIM33,ADAMTSL4-AS1,ENSA,HORMAD1,TMEM79,FCRL3,AIM2,CD244,NOS1AP,CD247,SELP,PRDX6,RGS1,PTPRC,PKP1,ADIPOR1,CHI3L1,NUAK2,CR1L,HLX,ZNF496,OR2C3,OR2W3,ZNF692,APOB,DNMT3A,ZNF513,NRBP1,FNDC4,GCKR,EHD3,THADA,ZFP36L2,PLEKHH2,BCL11A,REL…
GO:BP	cell activation	GO:0001775	1.20108e-27	26.9204	1138	841	135	21092	TNFRSF14,ZC3H12A,PRDX1,IL23R,VCAM1,PTPN22,FCRL3,CD244,CD247,SELP,PTPRC,HLX,ZFP36L2,VAMP8,IL1RL2,IL18RAP,MERTK,ITGA4,CTLA4,DOCK10,WNT7A,PLCL2,EOMES,CX3CR1,CCR2,PBRM1,CD80,BCL6,TLR1,TLR6,KIT,SNCA,BANK1,IL2,FGB,IL7R,PTGER4,MEF2C,CSF2,IRF1,IL5,IL13,NDFIP1,PDGFRB,HAVCR1,IRF4,HFE,BTN3A1,HLA-G,HLA-A,MICB,TNF,NCR3,AIF1,BAG6,BTNL2,HLA-DRA,HLA-DRB5,HLA-DRB1,HLA-DQA1,HLA-DQA2,HLA-DQB2,HLA-DOB,HLA-DMA,HLA-DP…
GO:BP	leukocyte activation	GO:0045321	4.07358e-27	26.39	995	841	124	21092	TNFRSF14,ZC3H12A,PRDX1,IL23R,VCAM1,PTPN22,FCRL3,CD244,CD247,PTPRC,HLX,ZFP36L2,VAMP8,IL1RL2,IL18RAP,MERTK,ITGA4,CTLA4,DOCK10,PLCL2,EOMES,CX3CR1,CCR2,PBRM1,CD80,BCL6,TLR1,TLR6,KIT,SNCA,BANK1,IL2,IL7R,PTGER4,MEF2C,CSF2,IRF1,IL5,IL13,NDFIP1,HAVCR1,IRF4,HFE,BTN3A1,HLA-G,HLA-A,MICB,TNF,NCR3,AIF1,BAG6,BTNL2,HLA-DRA,HLA-DRB5,HLA-DRB1,HLA-DQA1,HLA-DQA2,HLA-DQB2,HLA-DOB,HLA-DMA,HLA-DPB1,BAK1,CDKN1A,FOXO3,M…
GO:BP	regulation of immune system process	GO:0002682	6.14437e-27	26.2115	1488	841	157	21092	TNFRSF14,CSF3R,ZC3H12A,PDE4B,IL23R,VCAM1,PTPN22,FCRL3,AIM2,CD244,CD247,SELP,PTPRC,CR1L,HLX,ZFP36L2,VAMP8,IL1R1,IL1RL2,IL18RAP,MERTK,IFIH1,ITGA4,MSTN,CTLA4,PPARG,PLCL2,CX3CR1,CCR1,CCR2,LTF,PBRM1,CD80,BCL6,TLR1,TLR6,KIT,MAPK10,SNCA,BANK1,CFI,IL2,IL7R,PTGER4,MEF2C,ERAP1,IRF1,IL5,IL13,NDFIP1,HAVCR1,IRF4,HFE,BTN3A1,MOG,HLA-G,HLA-A,TRIM15,HLA-B,MICB,NFKBIL1,LTA,TNF,NCR3,AIF1,BAG6,GPSM3,BTNL2,HLA-DRA,HL…
GO:BP	negative regulation of cellular process	GO:0048523	1.19897e-26	25.9212	4749	841	333	21092	TNFRSF14,RERE,PEX14,ZBTB17,RCC2,CLIC4,SPOCD1,ZC3H12A,MFSD2A,LEPROT,PDE4B,S1PR1,PTPN22,TRIM33,ADAMTSL4-AS1,ENSA,HORMAD1,FCRL3,RGS1,PTPRC,PKP1,ADIPOR1,NUAK2,HLX,ZNF692,DNMT3A,GCKR,THADA,ZFP36L2,PLEKHH2,BCL11A,SPRED2,VAMP8,NPAS2,MERTK,INSIG2,ACMSD,TANK,MSTN,CTLA4,ACADL,TMBIM1,CTDSP1,VIL1,GIGYF2,UGT1A8,CRBN,PPARG,WNT7A,PLCL2,SATB1,EOMES,CX3CR1,CCR2,CCR5,LTF,MAP4,RBM5,NISCH,PBRM1,CD80,RAB7A,ZBTB38,RAS…
GO:BP	positive regulation of response to stimulus	GO:0048584	1.6508e-25	24.7823	2214	841	198	21092	ZC3H12A,PDE4B,IL23R,S1PR1,PTPN22,ADAMTSL4-AS1,FCRL3,AIM2,NOS1AP,CD247,SELP,PTPRC,ADIPOR1,CHI3L1,CR1L,HLX,REL,SPRED2,VAMP8,NPAS2,IL1R1,IL18RAP,BCL2L11,CXCR4,PLA2R1,IFIH1,MSTN,CTLA4,GPBAR1,PPARG,WNT7A,PLCL2,CX3CR1,CCR1,CCR2,LTF,PBRM1,ARHGEF3,CD80,NLGN1,TP63,TLR1,TLR6,KIT,EPGN,SNCA,BANK1,NFKB1,CFI,IL2,FGB,TERT,IL7R,PTGER4,SLC38A9,MEF2C,CSNK1G3,IL5,IL13,NDFIP1,ADRB2,PDGFRB,RREB1,PRL,HFE,BTN3A1,MOG,HL…
GO:BP	cellular response to chemical stimulus	GO:0070887	5.03163e-25	24.2983	3049	841	243	21092	TNFRSF14,CLIC4,CSF3R,ZC3H12A,PRDX1,JAK1,LEPROT,PDE4B,IL23R,VCAM1,S1PR1,PTPN22,TRIM33,HMGCS2,ADAMTSL4-AS1,AIM2,HSPA6,PRDX6,PTPRC,ADIPOR1,CHI3L1,APOB,DNMT3A,ZFP36L2,BCL11A,SPRED2,MAT2A,IL1R1,IL1RL2,IL18RAP,BCL2L11,IL1F10,INSIG2,CXCR4,PLA2R1,TANK,IFIH1,ITGA4,MSTN,STAT4,CPS1,GPBAR1,VIL1,UGT1A8,IL5RA,PPARG,WNT7A,CX3CR1,CCR3,CCR1,CCR2,CCR5,CCRL2,LTF,CD80,TERC,MYNN,NLGN1,ABCC5,TP63,KLF3,TLR6,KIT,REST,AB…
GO:BP	regulation of multicellular organismal process	GO:0051239	5.30435e-25	24.2754	2753	841	227	21092	TNFRSF14,ECE1,CSF3R,ZC3H12A,MFSD2A,DOCK7,ANGPTL3,JAK1,PDE4B,IL23R,S1PR1,PTPN22,FCRL3,AIM2,CD244,NOS1AP,PTPRC,ADIPOR1,CHI3L1,HLX,EHD3,ZFP36L2,BCL11A,REL,SPRED2,VAMP8,NPAS2,IL1R1,IL1RL2,BCL2L11,MERTK,CXCR4,PLA2R1,IFIH1,MSTN,GLS,CTLA4,ACADL,TMBIM1,CTDSP1,VIL1,TRPM8,IL5RA,PPARG,WNT7A,PLCL2,CX3CR1,CYP8B1,CCR3,CCR1,CCR2,LTF,PBRM1,CD80,NLGN1,BCL6,TP63,TLR1,TLR6,KIT,REST,BANK1,NFKB1,KIAA1109,IL2,FGB,TERT…
GO:BP	response to external stimulus	GO:0009605	7.17523e-25	24.1442	2814	841	230	21092	TNFRSF14,ECE1,CSF3R,ZC3H12A,MFSD2A,PRDX1,JAK1,PDE4B,IL23R,VCAM1,S1PR1,PTPN22,HMGCS2,ENSA,AIM2,CD244,SELP,RGS1,PTPRC,CHI3L1,NUAK2,APOB,DNMT3A,FNDC4,REL,VAMP8,IL1R1,IL1RL2,IL18RAP,IL1F10,CXCR4,TANK,IFIH1,ITGA4,MSTN,CPS1,VIL1,TRPM8,PPARG,TBC1D5,CX3CR1,CYP8B1,CCR3,CCR1,CCR2,CCR5,CCRL2,LTF,CD80,RAB7A,ST6GAL1,BCL6,TLR1,TLR6,KIT,SHROOM3,SNCA,ADH7,BANK1,NFKB1,CFI,IL2,FGB,IL7R,PTGER4,MEF2C,ERAP1,CSF2,SLC2…
GO:BP	positive regulation of macromolecule metabolic process	GO:0010604	7.28786e-25	24.1374	3535	841	268	21092	TNFRSF14,RERE,ZBTB17,ECE1,ZC3H12A,DOCK7,PDE4B,IL23R,S1PR1,PTPN22,FCRL3,AIM2,CD244,NOS1AP,PRDX6,PTPRC,PKP1,CHI3L1,ZNF496,APOB,ZNF513,ZFP36L2,BCL11A,REL,OTX1,NPAS2,IL1R1,IL1RL2,BCL2L11,IL1F10,RAB3GAP1,PLA2R1,TANK,IFIH1,CSRNP3,MSTN,STAT4,GIGYF2,PPARG,WNT7A,EOMES,CX3CR1,CCR2,LTF,PBRM1,GNL3,TRMT10C,CD80,RAB7A,ZBTB38,LAMP3,BCL6,TP63,TLR1,TLR6,KIT,REST,EPGN,SNCA,BANK1,NFKB1,CENPE,IL2,MAML3,TERT,IL7R,PTG…
GO:BP	lymphocyte activation	GO:0046649	5.70456e-24	23.2438	834	841	107	21092	TNFRSF14,ZC3H12A,PRDX1,IL23R,VCAM1,PTPN22,FCRL3,CD244,CD247,PTPRC,HLX,ZFP36L2,IL1RL2,MERTK,ITGA4,CTLA4,DOCK10,PLCL2,EOMES,CCR2,PBRM1,CD80,BCL6,KIT,BANK1,IL2,IL7R,PTGER4,MEF2C,IRF1,IL5,IL13,NDFIP1,IRF4,HFE,BTN3A1,HLA-G,HLA-A,MICB,NCR3,AIF1,BAG6,BTNL2,HLA-DRA,HLA-DRB5,HLA-DRB1,HLA-DQA1,HLA-DQA2,HLA-DQB2,HLA-DOB,HLA-DMA,HLA-DPB1,BAK1,CDKN1A,FOXO3,MYB,TNFAIP3,CCR6,HDAC9,SKAP2,IKZF1,CDK6,ACTL6B,EPO,BL…
GO:BP	signal transduction	GO:0007165	7.92679e-24	23.1009	5993	841	383	21092	TNFRSF14,UTS2,RCC2,ECE1,CSF3R,ZC3H12A,GUCA2B,PRDX1,DOCK7,ANGPTL3,JAK1,LEPROT,PDE4B,IL23R,PKN2,VCAM1,S1PR1,PTPN22,TRIM33,ADAMTSL4-AS1,HORMAD1,FCRL3,AIM2,CD244,NOS1AP,CD247,SELP,RGS1,PTPRC,PKP1,ADIPOR1,CHI3L1,NUAK2,HLX,OR2C3,OR2W3,NRBP1,ZFP36L2,REL,SPRED2,IL1R1,IL1RL2,IL18RAP,BCL2L11,MERTK,IL1F10,INSIG2,RAB3GAP1,CXCR4,PLA2R1,TANK,IFIH1,ITGA4,MSTN,STAT4,CTLA4,GPBAR1,TMBIM1,VIL1,PLCD4,DOCK10,CHRNG,GI…
GO:BP	regulation of biological quality	GO:0065008	1.91292e-23	22.7183	3726	841	274	21092	UTS2,ECE1,CLIC4,ZC3H12A,MFSD2A,PRDX1,DOCK7,ANGPTL3,PDE4B,S1PR1,ADAMTSL4-AS1,ENSA,DPM3,TMEM79,NOS1AP,SELP,PRDX6,PTPRC,ADIPOR1,APOB,EHD3,THADA,ZFP36L2,PLEKHH2,BCL11A,VAMP8,ACOXL,BCL2L11,MERTK,CYP27C1,RAB3GAP1,CXCR4,MSTN,GLS,ACADL,CPS1,ARPC2,VIL1,DOCK10,CHRNG,GIGYF2,UGT1A8,TRPM8,PPARG,WNT7A,PLCL2,CX3CR1,CCR3,CCR1,CCR2,CCR5,CCRL2,LTF,RAB7A,NLGN1,BCL6,TP63,HGFAC,KIT,REST,SNCA,ADH7,NFKB1,IL2,FGB,SLC12A…
GO:BP	regulation of cellular metabolic process	GO:0031323	2.3025e-23	22.6378	5649	841	366	21092	TNFRSF14,RERE,PEX14,ZBTB17,ECE1,ZBTB40,ZC3H12A,MFSD2A,GUCA2B,DOCK7,IL23R,RPAP2,S1PR1,PTPN22,TRIM33,ADAMTSL4-AS1,ENSA,FCRL3,AIM2,CD244,NOS1AP,PRDX6,PTPRC,PKP1,ADIPOR1,CHI3L1,HLX,ZNF496,ZNF692,DNMT3A,ZNF513,GCKR,ZFP36L2,BCL11A,REL,XPO1,OTX1,SPRED2,NPAS2,IL18RAP,BCL2L11,MERTK,INSIG2,ACMSD,RAB3GAP1,CSRNP3,CWC22,MSTN,STAT4,ACADL,IKZF2,CTDSP1,USP37,SP140,GIGYF2,UGT1A8,PPARG,WNT7A,SATB1,EOMES,CX3CR1,LTF…
GO:BP	cell communication	GO:0007154	7.43227e-23	22.1289	6551	841	405	21092	TNFRSF14,UTS2,RCC2,ECE1,CSF3R,ZC3H12A,MFSD2A,GUCA2B,PRDX1,DOCK7,ANGPTL3,JAK1,LEPROT,PDE4B,IL23R,PKN2,VCAM1,S1PR1,PTPN22,TRIM33,ADAMTSL4-AS1,ENSA,HORMAD1,FCRL3,AIM2,CD244,NOS1AP,CD247,SELP,RGS1,PTPRC,PKP1,ADIPOR1,CHI3L1,NUAK2,HLX,OR2C3,OR2W3,NRBP1,ZFP36L2,REL,SPRED2,VAMP8,IL1R1,IL1RL2,IL18RAP,BCL2L11,MERTK,IL1F10,INSIG2,RAB3GAP1,CXCR4,PLA2R1,TANK,IFIH1,ITGA4,MSTN,GLS,STAT4,CTLA4,GPBAR1,TMBIM1,VIL1…
GO:BP	signaling	GO:0023052	1.00419e-22	21.9982	6492	841	402	21092	TNFRSF14,UTS2,RCC2,ECE1,CSF3R,ZC3H12A,GUCA2B,PRDX1,DOCK7,ANGPTL3,JAK1,LEPROT,PDE4B,IL23R,PKN2,VCAM1,S1PR1,PTPN22,TRIM33,ADAMTSL4-AS1,ENSA,HORMAD1,FCRL3,AIM2,CD244,NOS1AP,CD247,SELP,RGS1,PTPRC,PKP1,ADIPOR1,CHI3L1,NUAK2,HLX,OR2C3,OR2W3,NRBP1,EHD3,ZFP36L2,REL,SPRED2,VAMP8,IL1R1,IL1RL2,IL18RAP,BCL2L11,MERTK,IL1F10,INSIG2,RAB3GAP1,CXCR4,PLA2R1,TANK,IFIH1,ITGA4,MSTN,GLS,STAT4,CTLA4,GPBAR1,TMBIM1,VIL1,P…
GO:BP	hematopoietic or lymphoid organ development	GO:0048534	4.31893e-22	21.3646	964	841	113	21092	CSF3R,ZC3H12A,JAK1,IL23R,VCAM1,PTPN22,FCRL3,PTPRC,HLX,ZFP36L2,IL1RL2,BCL2L11,MERTK,ITGA4,CTLA4,DOCK10,PPARG,PLCL2,EOMES,CCR1,CCR2,LTF,PBRM1,CD80,BCL6,KLF3,KIT,REST,IL2,IL7R,PTGER4,MEF2C,IL3,CSF2,IRF1,IL5,NDFIP1,IRF4,HLA-G,TRIM10,HLA-B,LTA,TNF,NOTCH4,HLA-DRA,HLA-DRB1,HLA-DQB2,BAK1,VEGFA,SMAP1,FOXO3,CD164,L3MBTL3,MYB,CCR6,HDAC9,HOXA7,CDK13,IKZF1,CDK6,ACTL6B,EPO,BLK,POLB,CEBPD,LYN,CHD7,IL7,CDKN2B,TN…
GO:BP	positive regulation of immune system process	GO:0002684	6.36856e-22	21.196	954	841	112	21092	TNFRSF14,ZC3H12A,PDE4B,IL23R,VCAM1,PTPN22,FCRL3,AIM2,CD244,CD247,SELP,PTPRC,CR1L,HLX,VAMP8,IL1R1,IL1RL2,IL18RAP,ITGA4,MSTN,CTLA4,PLCL2,CX3CR1,CCR1,CCR2,PBRM1,CD80,BCL6,TLR6,KIT,BANK1,CFI,IL2,IL7R,MEF2C,IL5,IL13,HAVCR1,BTN3A1,MOG,HLA-G,HLA-A,HLA-B,MICB,LTA,TNF,NCR3,AIF1,BAG6,GPSM3,BTNL2,HLA-DRA,HLA-DRB5,HLA-DRB1,HLA-DQA1,HLA-DQA2,HLA-DQB2,HLA-DOB,TAP2,HLA-DMA,HLA-DPB1,CDKN1A,VEGFA,FOXO3,MYB,CCR6,M…
GO:BP	positive regulation of cellular metabolic process	GO:0031325	9.77118e-22	21.0101	3094	841	237	21092	TNFRSF14,RERE,ZBTB17,ECE1,ZC3H12A,MFSD2A,GUCA2B,DOCK7,IL23R,S1PR1,FCRL3,CD244,NOS1AP,PRDX6,PTPRC,CHI3L1,ZNF496,ZNF513,ZFP36L2,BCL11A,REL,OTX1,NPAS2,BCL2L11,MERTK,RAB3GAP1,CSRNP3,MSTN,STAT4,GIGYF2,PPARG,WNT7A,EOMES,CX3CR1,LTF,PBRM1,GNL3,TRMT10C,CD80,ZBTB38,TP63,TLR6,KIT,REST,EPGN,SNCA,BANK1,NFKB1,CENPE,IL2,MAML3,TERT,ZNF131,MEF2C,IL3,CSF2,IRF1,IL5,RAD50,IL13,PITX1,ADRB2,PDGFRB,LARP1,FBXW11,MAML1,I…
GO:BP	negative regulation of biological process	GO:0048519	1.28207e-21	20.8921	5918	841	373	21092	TNFRSF14,RERE,PEX14,ZBTB17,RCC2,CLIC4,SPOCD1,ZC3H12A,MFSD2A,DOCK7,LEPROT,PDE4B,IL23R,MIR137HG,S1PR1,PTPN22,TRIM33,ADAMTSL4-AS1,ENSA,HORMAD1,FCRL3,RGS1,PTPRC,PKP1,ADIPOR1,NUAK2,CR1L,HLX,ZNF692,DNMT3A,FNDC4,GCKR,THADA,ZFP36L2,PLEKHH2,BCL11A,REL,SPRED2,VAMP8,NPAS2,MERTK,INSIG2,ACMSD,PLA2R1,TANK,IFIH1,MSTN,CTLA4,ACADL,TMBIM1,CTDSP1,VIL1,GIGYF2,UGT1A8,CRBN,PPARG,WNT7A,PLCL2,SATB1,EOMES,CX3CR1,CCR1,CCR…
GO:BP	hemopoiesis	GO:0030097	1.85832e-21	20.7309	923	841	109	21092	CSF3R,ZC3H12A,JAK1,IL23R,VCAM1,PTPN22,FCRL3,PTPRC,HLX,ZFP36L2,IL1RL2,MERTK,ITGA4,CTLA4,DOCK10,PPARG,PLCL2,EOMES,CCR1,CCR2,LTF,PBRM1,CD80,BCL6,KLF3,KIT,REST,IL2,IL7R,PTGER4,MEF2C,IL3,CSF2,IRF1,IL5,NDFIP1,IRF4,HLA-G,TRIM10,HLA-B,TNF,NOTCH4,HLA-DRA,HLA-DRB1,HLA-DQB2,BAK1,VEGFA,SMAP1,FOXO3,CD164,L3MBTL3,MYB,CCR6,HDAC9,HOXA7,CDK13,IKZF1,CDK6,ACTL6B,EPO,BLK,CEBPD,LYN,CHD7,IL7,CDKN2B,TNFSF8,GFI1B,IL2RA,…
GO:BP	regulation of metabolic process	GO:0019222	2.72376e-21	20.5648	7377	841	436	21092	TNFRSF14,RERE,PEX14,ZBTB17,ECE1,ZBTB40,SPOCD1,ZC3H12A,MFSD2A,GUCA2B,DOCK7,ANGPTL3,PDE4B,IL23R,RPAP2,MIR137HG,S1PR1,PTPN22,TRIM33,ADAMTSL4-AS1,ENSA,FCRL3,AIM2,CD244,NOS1AP,PRDX6,PTPRC,PKP1,ADIPOR1,CHI3L1,HLX,ZNF496,ZNF692,APOB,DNMT3A,ZNF513,GCKR,ZFP36L2,BCL11A,REL,XPO1,OTX1,SPRED2,NPAS2,IL1R1,IL1RL2,IL18RAP,BCL2L11,MERTK,IL1F10,INSIG2,ACMSD,RAB3GAP1,CXCR4,PLA2R1,TANK,IFIH1,CSRNP3,CWC22,MSTN,STAT4,…
GO:BP	immune response	GO:0006955	2.79246e-21	20.554	1913	841	171	21092	TNFRSF14,ZC3H12A,PRDX1,JAK1,PDE4B,IL23R,PTPN22,FCRL3,AIM2,CD244,CD247,RGS1,PTPRC,CR1L,HLX,REL,VAMP8,IL1R1,IL1RL2,IL18RAP,IL1F10,CXCR4,LY75,TANK,IFIH1,CTLA4,DOCK10,IL5RA,PPARG,PLCL2,EOMES,CX3CR1,CCR3,CCR1,CCR2,CCR5,CCRL2,LTF,CD80,LAMP3,ST6GAL1,BCL6,TLR1,TLR6,KIT,MAPK10,SNCA,BANK1,CFI,IL2,FGB,IL7R,PTGER4,MEF2C,ERAP1,IL3,CSF2,IRF1,IL5,IL13,NDFIP1,IRF4,HFE,BTN3A1,MOG,HLA-G,HLA-A,TRIM31,TRIM10,TRIM15,…
GO:BP	response to chemical	GO:0042221	3.82018e-21	20.4179	4383	841	300	21092	TNFRSF14,ECE1,CLIC4,CSF3R,ZC3H12A,PRDX1,ANGPTL3,JAK1,LEPROT,PDE4B,IL23R,VCAM1,S1PR1,PTPN22,TRIM33,HMGCS2,ADAMTSL4-AS1,ENSA,AIM2,HSPA6,SELP,PRDX6,PTPRC,ADIPOR1,CHI3L1,OR2C3,OR2W3,APOB,DNMT3A,FNDC4,GCKR,ZFP36L2,BCL11A,REL,SPRED2,MAT2A,NPAS2,IL1R1,IL1RL2,IL18RAP,BCL2L11,IL1F10,INSIG2,CXCR4,PLA2R1,TANK,IFIH1,ITGA4,MSTN,STAT4,CPS1,GPBAR1,VIL1,UGT1A8,IL5RA,PPARG,WNT7A,CX3CR1,CYP8B1,CCR3,CCR1,CCR2,CCR5,…
GO:BP	mononuclear cell differentiation	GO:1903131	4.43456e-21	20.3531	470	841	74	21092	ZC3H12A,IL23R,VCAM1,PTPN22,FCRL3,PTPRC,HLX,ZFP36L2,IL1RL2,MERTK,ITGA4,CTLA4,DOCK10,PPARG,PLCL2,EOMES,CCR2,PBRM1,CD80,BCL6,KIT,IL2,IL7R,PTGER4,CSF2,IRF1,NDFIP1,IRF4,HLA-G,HLA-B,HLA-DRA,HLA-DRB1,HLA-DQB2,BAK1,VEGFA,FOXO3,MYB,CCR6,HDAC9,HOXA7,IKZF1,CDK6,ACTL6B,BLK,LYN,CHD7,IL7,TNFSF8,IL2RA,HHEX,NKX2-3,PTPRJ,ZBTB16,LTBR,KLRC1,FLT3,GPR183,TNFSF13B,PPP2R3C,ZFP36L1,RASGRP1,RORA,IL27,IRF8,ZFPM1,IKZF3,CCR…
GO:BP	immune system development	GO:0002520	5.52304e-21	20.2578	1023	841	115	21092	CSF3R,ZC3H12A,JAK1,IL23R,VCAM1,PTPN22,FCRL3,PTPRC,HLX,ZFP36L2,IL1RL2,BCL2L11,MERTK,ITGA4,CTLA4,DOCK10,PPARG,PLCL2,EOMES,CCR1,CCR2,LTF,PBRM1,CD80,BCL6,KLF3,KIT,REST,IL2,IL7R,PTGER4,MEF2C,IL3,CSF2,IRF1,IL5,NDFIP1,IRF4,HLA-G,TRIM10,HLA-B,LTA,TNF,NOTCH4,HLA-DRA,HLA-DRB1,HLA-DQB2,BAK1,VEGFA,SMAP1,FOXO3,CD164,L3MBTL3,MYB,TNFAIP3,CCR6,HDAC9,HOXA7,CDK13,IKZF1,CDK6,ACTL6B,EPO,BLK,POLB,CEBPD,LYN,CHD7,IL7,C…
GO:BP	response to organic substance	GO:0010033	1.1792e-20	19.9284	3034	841	231	21092	TNFRSF14,CSF3R,ZC3H12A,ANGPTL3,JAK1,LEPROT,PDE4B,IL23R,VCAM1,PTPN22,TRIM33,HMGCS2,ADAMTSL4-AS1,AIM2,HSPA6,SELP,PTPRC,ADIPOR1,CHI3L1,APOB,DNMT3A,FNDC4,GCKR,ZFP36L2,BCL11A,REL,SPRED2,MAT2A,IL1R1,IL1RL2,IL18RAP,BCL2L11,IL1F10,INSIG2,CXCR4,TANK,IFIH1,ITGA4,MSTN,STAT4,CPS1,GPBAR1,VIL1,IL5RA,PPARG,WNT7A,CX3CR1,CYP8B1,CCR3,CCR1,CCR2,CCR5,CCRL2,LTF,ITIH4,CD80,MYNN,LAMP3,ST6GAL1,TP63,KLF3,TLR1,TLR6,KIT,RE…
GO:BP	positive regulation of multicellular organismal process	GO:0051240	5.2071e-20	19.2834	1507	841	144	21092	TNFRSF14,ZC3H12A,ANGPTL3,JAK1,PDE4B,IL23R,PTPN22,AIM2,CD244,PTPRC,ADIPOR1,CHI3L1,HLX,BCL11A,VAMP8,NPAS2,IL1R1,IL1RL2,CXCR4,PLA2R1,IFIH1,ACADL,TMBIM1,VIL1,TRPM8,PPARG,WNT7A,CX3CR1,CYP8B1,CCR3,CCR1,CCR2,LTF,PBRM1,CD80,NLGN1,BCL6,TP63,TLR1,TLR6,KIT,REST,IL2,FGB,TERT,IL7R,PTGER4,MEF2C,ERAP1,CSF2,SLC22A5,IRF1,IL5,IL13,ADRB2,RGS14,IRF4,RREB1,PRL,BTN3A1,HLA-G,HLA-A,TRIM15,POU5F1,LTA,TNF,AIF1,AGPAT1,GPSM…
GO:BP	intracellular signal transduction	GO:0035556	1.00197e-19	18.9991	2627	841	207	21092	ZC3H12A,GUCA2B,PRDX1,DOCK7,JAK1,PKN2,VCAM1,PTPN22,ADAMTSL4-AS1,HORMAD1,FCRL3,NOS1AP,SELP,PTPRC,ADIPOR1,CHI3L1,NUAK2,NRBP1,ZFP36L2,REL,SPRED2,BCL2L11,MERTK,CXCR4,PLA2R1,TANK,IFIH1,MSTN,GPBAR1,PLCD4,DOCK10,GIGYF2,TRPM8,PPARG,WNT7A,PLCL2,CX3CR1,CCR3,CCR1,CCR2,CCR5,CCRL2,LTF,NISCH,ARHGEF3,CD80,RASA2,NLGN1,BCL6,TP63,TLR6,KIT,EPGN,ARHGAP24,MAPK10,FAM13A,BANK1,NFKB1,FGB,PTGER4,SLC38A9,MEF2C,RHOBTB3,CDC4…
GO:BP	regulation of primary metabolic process	GO:0080090	1.90661e-19	18.7197	5869	841	364	21092	TNFRSF14,RERE,PEX14,ZBTB17,ZBTB40,ZC3H12A,MFSD2A,GUCA2B,DOCK7,ANGPTL3,IL23R,RPAP2,S1PR1,PTPN22,TRIM33,ENSA,FCRL3,AIM2,CD244,NOS1AP,PRDX6,PTPRC,PKP1,ADIPOR1,CHI3L1,HLX,ZNF496,ZNF692,APOB,DNMT3A,ZNF513,GCKR,ZFP36L2,BCL11A,REL,XPO1,OTX1,SPRED2,NPAS2,IL18RAP,BCL2L11,INSIG2,ACMSD,RAB3GAP1,TANK,CSRNP3,CWC22,MSTN,STAT4,ACADL,IKZF2,CTDSP1,VIL1,USP37,SP140,GIGYF2,UGT1A8,PPARG,WNT7A,SATB1,EOMES,CX3CR1,LTF,…
GO:BP	positive regulation of nitrogen compound metabolic process	GO:0051173	3.83834e-19	18.4159	3152	841	233	21092	TNFRSF14,RERE,ZBTB17,ZC3H12A,GUCA2B,DOCK7,IL23R,S1PR1,PTPN22,FCRL3,AIM2,NOS1AP,PRDX6,PTPRC,CHI3L1,ZNF496,ZNF513,ZFP36L2,BCL11A,REL,OTX1,NPAS2,BCL2L11,RAB3GAP1,TANK,CSRNP3,MSTN,STAT4,GIGYF2,PPARG,WNT7A,EOMES,CX3CR1,LTF,PBRM1,GNL3,TRMT10C,CD80,RAB7A,ZBTB38,BCL6,TP63,TLR6,KIT,REST,EPGN,SNCA,BANK1,NFKB1,CENPE,IL2,MAML3,TERT,ZNF131,MEF2C,ARRDC3,IL3,CSF2,IRF1,IL5,RAD50,IL13,PITX1,NDFIP1,ADRB2,PDGFRB,LA…
GO:BP	leukocyte differentiation	GO:0002521	4.30001e-19	18.3665	595	841	81	21092	ZC3H12A,IL23R,VCAM1,PTPN22,FCRL3,PTPRC,HLX,ZFP36L2,IL1RL2,MERTK,ITGA4,CTLA4,DOCK10,PPARG,PLCL2,EOMES,CCR1,CCR2,LTF,PBRM1,CD80,BCL6,KIT,IL2,IL7R,PTGER4,CSF2,IRF1,IL5,NDFIP1,IRF4,HLA-G,HLA-B,TNF,HLA-DRA,HLA-DRB1,HLA-DQB2,BAK1,VEGFA,FOXO3,L3MBTL3,MYB,CCR6,HDAC9,HOXA7,IKZF1,CDK6,ACTL6B,BLK,LYN,CHD7,IL7,TNFSF8,IL2RA,HHEX,NKX2-3,PTPRJ,ZBTB16,LTBR,KLRC1,FLT3,GPR183,TNFSF13B,CEBPE,PPP2R3C,ZFP36L1,RASGRP1…
GO:BP	homeostatic process	GO:0042592	7.57286e-19	18.1207	1684	841	152	21092	CLIC4,MFSD2A,PRDX1,DOCK7,ANGPTL3,PDE4B,S1PR1,ADAMTSL4-AS1,TMEM79,PRDX6,PTPRC,ADIPOR1,APOB,THADA,ACOXL,BCL2L11,MERTK,CXCR4,MSTN,GLS,ACADL,CPS1,DOCK10,GIGYF2,TRPM8,PPARG,PLCL2,CX3CR1,CCR1,CCR2,CCR5,LTF,RAB7A,BCL6,TP63,KIT,SNCA,IL2,SLC12A7,IL7R,MEF2C,ARRDC3,SLC22A5,IL13,NDFIP1,ADRB2,IRF4,HFE,TRIM10,TNF,APOM,HLA-DRB1,BAK1,VEGFA,SMAP1,FOXO3,RFX6,L3MBTL3,TNFAIP3,PARK2,HDAC9,IKZF1,GRB10,MLXIPL,CDK6,TFR2…
GO:BP	cellular response to organic substance	GO:0071310	1.44168e-18	17.8411	2405	841	192	21092	TNFRSF14,CSF3R,ZC3H12A,JAK1,LEPROT,PDE4B,IL23R,VCAM1,PTPN22,TRIM33,HMGCS2,AIM2,HSPA6,PTPRC,ADIPOR1,CHI3L1,APOB,DNMT3A,ZFP36L2,BCL11A,SPRED2,MAT2A,IL1R1,IL1RL2,IL18RAP,BCL2L11,IL1F10,INSIG2,CXCR4,TANK,IFIH1,ITGA4,MSTN,STAT4,CPS1,GPBAR1,VIL1,IL5RA,PPARG,WNT7A,CX3CR1,CCR3,CCR1,CCR2,CCR5,CCRL2,LTF,CD80,MYNN,TP63,KLF3,TLR6,KIT,REST,SNCA,NFKB1,FGB,SLC12A7,IL7R,PTGER4,SLC38A9,MEF2C,CSF2,IRF1,IL5,IL13,AD…
GO:BP	lymphocyte differentiation	GO:0030098	1.98057e-18	17.7032	421	841	66	21092	ZC3H12A,IL23R,VCAM1,PTPN22,FCRL3,PTPRC,HLX,ZFP36L2,IL1RL2,MERTK,ITGA4,CTLA4,DOCK10,PLCL2,EOMES,CCR2,PBRM1,CD80,BCL6,KIT,IL2,IL7R,PTGER4,IRF1,NDFIP1,IRF4,HLA-G,HLA-DRA,HLA-DRB1,HLA-DQB2,BAK1,FOXO3,MYB,CCR6,HDAC9,IKZF1,CDK6,ACTL6B,CHD7,IL7,TNFSF8,IL2RA,HHEX,NKX2-3,PTPRJ,ZBTB16,KLRC1,FLT3,GPR183,TNFSF13B,PPP2R3C,ZFP36L1,RASGRP1,RORA,IL27,IRF8,ZFPM1,IKZF3,CCR7,SMARCE1,CD79B,PTPN2,BCL2,ZBTB7A,MAFB,EP3…
GO:BP	regulation of signaling	GO:0023051	2.52592e-18	17.5976	3374	841	242	21092	ECE1,ZC3H12A,PRDX1,LEPROT,PDE4B,IL23R,PTPN22,TRIM33,ADAMTSL4-AS1,ENSA,FCRL3,NOS1AP,SELP,RGS1,PTPRC,ADIPOR1,CHI3L1,NUAK2,EHD3,REL,SPRED2,VAMP8,IL1R1,BCL2L11,INSIG2,RAB3GAP1,CXCR4,PLA2R1,TANK,MSTN,GPBAR1,TMBIM1,PPARG,WNT7A,PLCL2,CX3CR1,CCR1,CCR2,LTF,ARHGEF3,CD80,RAB7A,RASA2,NLGN1,BCL6,TP63,TLR1,TLR6,KIT,REST,EPGN,ARHGAP24,FAM13A,SNCA,ADH7,BANK1,NFKB1,FGB,TERT,IL7R,SLC38A9,MEF2C,ARRDC3,CSNK1G3,CDC42…
GO:BP	cell surface receptor signaling pathway	GO:0007166	3.21105e-18	17.4934	2816	841	213	21092	TNFRSF14,RCC2,ECE1,CSF3R,ZC3H12A,ANGPTL3,JAK1,LEPROT,PDE4B,IL23R,PTPN22,TRIM33,ADAMTSL4-AS1,FCRL3,AIM2,CD247,PTPRC,ADIPOR1,SPRED2,IL1R1,IL1RL2,IL18RAP,BCL2L11,MERTK,IL1F10,RAB3GAP1,CXCR4,TANK,ITGA4,MSTN,STAT4,CTLA4,GPBAR1,TMBIM1,VIL1,CHRNG,GIGYF2,IL5RA,PPARG,WNT7A,PLCL2,CX3CR1,CCR3,CCR1,CCR2,CCR5,CCRL2,LTF,MAGI1,CD80,RAB7A,NLGN1,BCL6,TP63,KIT,EPGN,MAPK10,SNCA,BANK1,NFKB1,IL2,MAML3,FGB,TERT,IL7R,M…
GO:BP	regulation of cell-cell adhesion	GO:0022407	4.04982e-18	17.3926	475	841	70	21092	TNFRSF14,ZC3H12A,JAK1,IL23R,VCAM1,PTPN22,SELP,PTPRC,HLX,IL1RL2,ITGA4,CTLA4,CCR2,PBRM1,MAGI1,CD80,BCL6,IL2,FGB,IL7R,IRF1,NDFIP1,HFE,HLA-G,HLA-A,MUC21,TNF,AIF1,NOTCH4,BTNL2,HLA-DRA,HLA-DRB5,HLA-DRB1,HLA-DQA1,HLA-DQA2,HLA-DQB2,HLA-DOB,HLA-DMA,HLA-DPB1,VEGFA,FOXO3,MYB,ACTL6B,EPO,BLK,LYN,IL7,SCRIB,DOCK8,IL2RA,MAP3K8,TSPAN32,ZBTB16,ETS1,SH2B3,PTPN11,TNFSF13B,RASGRP1,MAP2K5,NOD2,CDH1,NFAT5,MINK1,GP1BA,F…
GO:BP	T cell activation	GO:0042110	4.12864e-18	17.3842	538	841	75	21092	TNFRSF14,ZC3H12A,IL23R,VCAM1,PTPN22,CD247,PTPRC,HLX,ZFP36L2,IL1RL2,CTLA4,EOMES,CCR2,PBRM1,CD80,BCL6,KIT,IL2,IL7R,PTGER4,IRF1,NDFIP1,IRF4,HFE,BTN3A1,HLA-G,HLA-A,MICB,AIF1,BTNL2,HLA-DRA,HLA-DRB5,HLA-DRB1,HLA-DQA1,HLA-DQA2,HLA-DQB2,HLA-DOB,HLA-DMA,HLA-DPB1,FOXO3,MYB,CCR6,CDK6,ACTL6B,EPO,LYN,CHD7,IL7,SCRIB,DOCK8,TNFSF8,IL2RA,MAP3K8,NKX2-3,TSPAN32,ZBTB16,KLRC1,PTPN11,GPR183,TNFSF13B,ZFP36L1,RASGRP1,RO…
GO:BP	multicellular organismal process	GO:0032501	4.8907e-18	17.3106	7463	841	429	21092	TNFRSF14,UTS2,RERE,ZBTB17,ECE1,ZBTB40,CLIC4,SPOCD1,CSF3R,ZC3H12A,MFSD2A,PRDX1,DOCK7,ANGPTL3,JAK1,PDE4B,IL23R,PKN2,BTBD8,VCAM1,S1PR1,PTPN22,HMGCS2,HORMAD1,TMEM79,FCRL3,AIM2,CD244,NOS1AP,SELP,PTPRC,ADIPOR1,CHI3L1,HLX,OR2C3,OR2W3,APOB,DNMT3A,SLC5A6,ZNF513,EHD3,ZFP36L2,BCL11A,REL,OTX1,SPRED2,VAMP8,NPAS2,IL1R1,IL1RL2,BCL2L11,MERTK,INSIG2,RAB3GAP1,CXCR4,PLA2R1,IFIH1,ITGA4,MSTN,GLS,CTLA4,ACADL,CPS1,TMBI…
GO:BP	regulation of signal transduction	GO:0009966	6.88625e-18	17.162	2968	841	220	21092	ZC3H12A,PRDX1,LEPROT,PDE4B,IL23R,PTPN22,TRIM33,ADAMTSL4-AS1,FCRL3,NOS1AP,SELP,RGS1,PTPRC,ADIPOR1,CHI3L1,NUAK2,REL,SPRED2,IL1R1,BCL2L11,INSIG2,CXCR4,PLA2R1,TANK,MSTN,GPBAR1,TMBIM1,PPARG,WNT7A,PLCL2,CX3CR1,CCR1,CCR2,LTF,ARHGEF3,CD80,RAB7A,RASA2,NLGN1,BCL6,TP63,TLR1,TLR6,KIT,EPGN,ARHGAP24,FAM13A,SNCA,ADH7,BANK1,NFKB1,FGB,TERT,IL7R,SLC38A9,MEF2C,ARRDC3,CSNK1G3,CDC42SE2,CSF2,IRF1,IL5,NDFIP1,ADRB2,PDGF…
GO:BP	regulation of cell activation	GO:0050865	1.63771e-17	16.7858	712	841	87	21092	TNFRSF14,ZC3H12A,IL23R,VCAM1,PTPN22,FCRL3,SELP,PTPRC,HLX,ZFP36L2,VAMP8,IL1RL2,MERTK,CTLA4,CCR2,PBRM1,CD80,BCL6,TLR6,SNCA,BANK1,IL2,IL7R,MEF2C,IRF1,IL5,IL13,NDFIP1,PDGFRB,HAVCR1,IRF4,HFE,HLA-G,HLA-A,TNF,AIF1,BTNL2,HLA-DRA,HLA-DRB5,HLA-DRB1,HLA-DQA1,HLA-DQA2,HLA-DQB2,HLA-DOB,HLA-DMA,HLA-DPB1,CDKN1A,FOXO3,MYB,TNFAIP3,ACTL6B,EPO,BLK,LYN,IL7,SCRIB,DOCK8,TNFSF8,IL2RA,MAP3K8,TSPAN32,ZBTB16,KLRC1,SH2B3,P…
GO:BP	regulation of nitrogen compound metabolic process	GO:0051171	4.12397e-17	16.3847	5706	841	349	21092	TNFRSF14,RERE,PEX14,ZBTB17,ZBTB40,ZC3H12A,MFSD2A,GUCA2B,DOCK7,IL23R,RPAP2,S1PR1,PTPN22,TRIM33,ENSA,FCRL3,AIM2,NOS1AP,PRDX6,PTPRC,PKP1,CHI3L1,HLX,ZNF496,ZNF692,DNMT3A,ZNF513,ZFP36L2,BCL11A,REL,XPO1,OTX1,SPRED2,NPAS2,IL18RAP,BCL2L11,ACMSD,RAB3GAP1,TANK,CSRNP3,CWC22,MSTN,STAT4,IKZF2,CTDSP1,VIL1,USP37,SP140,GIGYF2,PPARG,WNT7A,SATB1,EOMES,CX3CR1,LTF,ELP6,RBM5,PBRM1,GNL3,ITIH3,ITIH4,TRMT10C,CD80,RAB7A,…
GO:BP	regulation of leukocyte activation	GO:0002694	6.22677e-17	16.2057	657	841	82	21092	TNFRSF14,ZC3H12A,IL23R,VCAM1,PTPN22,FCRL3,PTPRC,HLX,ZFP36L2,VAMP8,IL1RL2,MERTK,CTLA4,CCR2,PBRM1,CD80,BCL6,TLR6,SNCA,BANK1,IL2,IL7R,MEF2C,IRF1,IL5,IL13,NDFIP1,HAVCR1,IRF4,HFE,HLA-G,HLA-A,TNF,AIF1,BTNL2,HLA-DRA,HLA-DRB5,HLA-DRB1,HLA-DQA1,HLA-DQA2,HLA-DQB2,HLA-DOB,HLA-DMA,HLA-DPB1,CDKN1A,FOXO3,MYB,TNFAIP3,ACTL6B,EPO,BLK,LYN,IL7,SCRIB,DOCK8,TNFSF8,IL2RA,MAP3K8,TSPAN32,ZBTB16,KLRC1,PTPN11,GPR183,TNFSF…
GO:BP	regulation of cell communication	GO:0010646	8.28304e-17	16.0818	3363	841	237	21092	ZC3H12A,PRDX1,LEPROT,PDE4B,IL23R,PTPN22,TRIM33,ADAMTSL4-AS1,ENSA,FCRL3,NOS1AP,SELP,RGS1,PTPRC,ADIPOR1,CHI3L1,NUAK2,REL,SPRED2,VAMP8,IL1R1,BCL2L11,INSIG2,RAB3GAP1,CXCR4,PLA2R1,TANK,MSTN,GPBAR1,TMBIM1,PPARG,WNT7A,PLCL2,CX3CR1,CCR1,CCR2,LTF,ARHGEF3,CD80,RAB7A,RASA2,NLGN1,BCL6,TP63,TLR1,TLR6,KIT,REST,EPGN,ARHGAP24,FAM13A,SNCA,ADH7,BANK1,NFKB1,FGB,TERT,IL7R,SLC38A9,MEF2C,ARRDC3,CSNK1G3,CDC42SE2,CSF2,I…
GO:BP	positive regulation of leukocyte cell-cell adhesion	GO:1903039	1.20179e-16	15.9202	269	841	50	21092	TNFRSF14,IL23R,VCAM1,PTPN22,SELP,PTPRC,HLX,IL1RL2,ITGA4,CCR2,PBRM1,CD80,BCL6,IL2,IL7R,HLA-G,HLA-A,TNF,AIF1,BTNL2,HLA-DRA,HLA-DRB5,HLA-DRB1,HLA-DQA1,HLA-DQA2,HLA-DQB2,HLA-DOB,HLA-DMA,HLA-DPB1,FOXO3,MYB,ACTL6B,EPO,LYN,IL7,DOCK8,IL2RA,MAP3K8,ZBTB16,ETS1,PTPN11,TNFSF13B,RASGRP1,NOD2,NFAT5,GP1BA,FLOT2,CCR7,SMARCE1,TYK2
GO:BP	defense response	GO:0006952	1.39084e-16	15.8567	1742	841	150	21092	TNFRSF14,CSF3R,ZC3H12A,PRDX1,JAK1,IL23R,VCAM1,PTPN22,AIM2,CD244,SELP,PTPRC,CHI3L1,FNDC4,REL,VAMP8,NPAS2,IL1R1,IL1RL2,IL18RAP,IL1F10,CXCR4,LY75,TANK,IFIH1,STAT4,SP140,IL5RA,PPARG,CX3CR1,CCR3,CCR1,CCR2,CCR5,CCRL2,LTF,ITIH4,BCL6,TLR1,TLR6,KIT,SNCA,NFKB1,CFI,IL2,FGB,IL7R,PTGER4,MEF2C,ERAP1,IRF1,IL5,IL13,NDFIP1,IRF4,HLA-G,HLA-A,PPP1R11,TRIM31,TRIM10,TRIM15,TRIM26,TRIM39,HLA-C,HLA-B,MICB,LTA,TNF,NCR3,A…
GO:BP	positive regulation of cell-cell adhesion	GO:0022409	2.10357e-16	15.677	316	841	54	21092	TNFRSF14,JAK1,IL23R,VCAM1,PTPN22,SELP,PTPRC,HLX,IL1RL2,ITGA4,CCR2,PBRM1,MAGI1,CD80,BCL6,IL2,FGB,IL7R,HLA-G,HLA-A,TNF,AIF1,BTNL2,HLA-DRA,HLA-DRB5,HLA-DRB1,HLA-DQA1,HLA-DQA2,HLA-DQB2,HLA-DOB,HLA-DMA,HLA-DPB1,FOXO3,MYB,ACTL6B,EPO,LYN,IL7,DOCK8,IL2RA,MAP3K8,ZBTB16,ETS1,PTPN11,TNFSF13B,RASGRP1,NOD2,NFAT5,GP1BA,FLOT2,CCR7,SMARCE1,TYK2,PLAUR
GO:BP	regulation of leukocyte cell-cell adhesion	GO:1903037	2.90363e-16	15.5371	364	841	58	21092	TNFRSF14,ZC3H12A,IL23R,VCAM1,PTPN22,SELP,PTPRC,HLX,IL1RL2,ITGA4,CTLA4,CCR2,PBRM1,CD80,BCL6,IL2,IL7R,IRF1,NDFIP1,HFE,HLA-G,HLA-A,TNF,AIF1,BTNL2,HLA-DRA,HLA-DRB5,HLA-DRB1,HLA-DQA1,HLA-DQA2,HLA-DQB2,HLA-DOB,HLA-DMA,HLA-DPB1,FOXO3,MYB,ACTL6B,EPO,LYN,IL7,SCRIB,DOCK8,IL2RA,MAP3K8,TSPAN32,ZBTB16,ETS1,PTPN11,TNFSF13B,RASGRP1,NOD2,NFAT5,GP1BA,FLOT2,CCR7,SMARCE1,PTPN2,TYK2
GO:BP	regulation of macromolecule metabolic process	GO:0060255	3.34993e-16	15.475	6842	841	396	21092	TNFRSF14,RERE,PEX14,ZBTB17,ECE1,ZBTB40,SPOCD1,ZC3H12A,DOCK7,PDE4B,IL23R,RPAP2,MIR137HG,S1PR1,PTPN22,TRIM33,ENSA,FCRL3,AIM2,CD244,NOS1AP,PRDX6,PTPRC,PKP1,CHI3L1,HLX,ZNF496,ZNF692,APOB,DNMT3A,ZNF513,ZFP36L2,BCL11A,REL,XPO1,OTX1,SPRED2,NPAS2,IL1R1,IL1RL2,IL18RAP,BCL2L11,MERTK,IL1F10,RAB3GAP1,PLA2R1,TANK,IFIH1,CSRNP3,CWC22,MSTN,STAT4,IKZF2,CTDSP1,VIL1,USP37,SP140,GIGYF2,IL5RA,PPARG,WNT7A,SATB1,EOMES,…
GO:BP	regulation of cell adhesion	GO:0030155	3.5472e-16	15.4501	775	841	89	21092	TNFRSF14,RCC2,ZC3H12A,JAK1,IL23R,VCAM1,S1PR1,PTPN22,SELP,PTPRC,HLX,IL1RL2,CXCR4,ITGA4,CTLA4,ARPC2,CCR2,PBRM1,MAGI1,CD80,ST6GAL1,BCL6,IL2,FGB,IL7R,IRF1,NDFIP1,RREB1,HFE,HLA-G,HLA-A,MUC21,TNF,AIF1,NOTCH4,BTNL2,HLA-DRA,HLA-DRB5,HLA-DRB1,HLA-DQA1,HLA-DQA2,HLA-DQB2,HLA-DOB,HLA-DMA,HLA-DPB1,VEGFA,FOXO3,CD164,MYB,HOXA7,CDK6,ACTL6B,EPO,EPHA1,BLK,DLC1,LYN,IL7,SCRIB,DOCK8,IL2RA,MAP3K8,TSPAN32,PTPRJ,ZBTB16,…
GO:BP	positive regulation of signaling	GO:0023056	7.87354e-16	15.1038	1722	841	147	21092	ECE1,ZC3H12A,IL23R,PTPN22,ADAMTSL4-AS1,FCRL3,NOS1AP,SELP,PTPRC,ADIPOR1,CHI3L1,REL,SPRED2,VAMP8,IL1R1,BCL2L11,RAB3GAP1,CXCR4,PLA2R1,MSTN,GPBAR1,PPARG,WNT7A,CX3CR1,CCR1,CCR2,LTF,ARHGEF3,CD80,NLGN1,TP63,TLR1,TLR6,KIT,EPGN,SNCA,BANK1,NFKB1,FGB,TERT,IL7R,SLC38A9,MEF2C,CSNK1G3,IL5,NDFIP1,ADRB2,PDGFRB,RGS14,PRL,HFE,TRIM15,TRIM39,POU5F1,TNF,CSNK2B,NELFE,STK19,PRRT1,AGPAT1,HLA-DRB1,BAK1,DAAM2,VEGFA,RFX6,T…
GO:BP	regulation of lymphocyte activation	GO:0051249	1.19799e-15	14.9215	565	841	73	21092	TNFRSF14,ZC3H12A,IL23R,VCAM1,PTPN22,FCRL3,PTPRC,HLX,ZFP36L2,IL1RL2,MERTK,CTLA4,CCR2,PBRM1,CD80,BCL6,BANK1,IL2,IL7R,MEF2C,IRF1,IL5,IL13,NDFIP1,IRF4,HFE,HLA-G,HLA-A,AIF1,BTNL2,HLA-DRA,HLA-DRB5,HLA-DRB1,HLA-DQA1,HLA-DQA2,HLA-DQB2,HLA-DOB,HLA-DMA,HLA-DPB1,CDKN1A,FOXO3,MYB,TNFAIP3,ACTL6B,EPO,BLK,LYN,IL7,SCRIB,DOCK8,TNFSF8,IL2RA,MAP3K8,TSPAN32,ZBTB16,KLRC1,PTPN11,GPR183,TNFSF13B,PPP2R3C,ZFP36L1,RASGRP1…
GO:BP	leukocyte cell-cell adhesion	GO:0007159	1.8042e-15	14.7437	402	841	60	21092	TNFRSF14,ZC3H12A,IL23R,VCAM1,PTPN22,SELP,PTPRC,HLX,IL1RL2,ITGA4,CTLA4,CX3CR1,CCR2,PBRM1,CD80,BCL6,IL2,IL7R,IRF1,NDFIP1,HFE,HLA-G,HLA-A,TNF,AIF1,BTNL2,HLA-DRA,HLA-DRB5,HLA-DRB1,HLA-DQA1,HLA-DQA2,HLA-DQB2,HLA-DOB,HLA-DMA,HLA-DPB1,FOXO3,MYB,ACTL6B,EPO,LYN,IL7,SCRIB,DOCK8,IL2RA,MAP3K8,TSPAN32,ZBTB16,ETS1,PTPN11,TNFSF13B,RASGRP1,ITGAL,NOD2,NFAT5,GP1BA,FLOT2,CCR7,SMARCE1,PTPN2,TYK2
GO:BP	inflammatory response	GO:0006954	2.97268e-15	14.5269	786	841	88	21092	ZC3H12A,IL23R,VCAM1,AIM2,SELP,PTPRC,CHI3L1,FNDC4,REL,VAMP8,IL1R1,IL1RL2,IL18RAP,IL1F10,CXCR4,LY75,IL5RA,PPARG,CX3CR1,CCR3,CCR1,CCR2,CCR5,CCRL2,ITIH4,BCL6,TLR1,TLR6,KIT,SNCA,NFKB1,IL2,PTGER4,IL5,IL13,NDFIP1,LTA,TNF,NCR3,AIF1,GPSM3,HLA-DRB1,IL22RA2,TNFAIP3,ESR1,CCR6,HDAC9,TFR2,EPO,LPL,CLU,POLB,LYN,IL2RA,CAMK1D,PSMA1,CELF1,MMP3,ETS1,TNFRSF1A,C3AR1,LRP1,LYZ,CMKLR1,LACC1,NFKBIA,SERPINA1,PLD4,RASGRP1,R…
GO:BP	positive regulation of signal transduction	GO:0009967	3.21489e-15	14.4928	1523	841	134	21092	ZC3H12A,IL23R,PTPN22,ADAMTSL4-AS1,FCRL3,NOS1AP,SELP,PTPRC,ADIPOR1,CHI3L1,REL,SPRED2,IL1R1,BCL2L11,CXCR4,PLA2R1,MSTN,GPBAR1,PPARG,WNT7A,CX3CR1,CCR1,LTF,ARHGEF3,CD80,NLGN1,TP63,TLR1,TLR6,KIT,EPGN,BANK1,NFKB1,FGB,TERT,IL7R,SLC38A9,MEF2C,CSNK1G3,IL5,NDFIP1,ADRB2,PDGFRB,PRL,HFE,TRIM15,TRIM39,POU5F1,TNF,CSNK2B,NELFE,STK19,AGPAT1,HLA-DRB1,BAK1,DAAM2,VEGFA,TNFAIP3,PARK2,GRB10,HIP1,EPO,WNT16,RBPMS,LYN,IL7…
GO:BP	positive regulation of cell activation	GO:0050867	3.3236e-15	14.4784	457	841	64	21092	TNFRSF14,IL23R,VCAM1,PTPN22,FCRL3,SELP,PTPRC,HLX,VAMP8,IL1RL2,CCR2,PBRM1,CD80,BCL6,TLR6,IL2,IL7R,MEF2C,IL5,IL13,PDGFRB,HAVCR1,HLA-G,HLA-A,TNF,AIF1,BTNL2,HLA-DRA,HLA-DRB5,HLA-DRB1,HLA-DQA1,HLA-DQA2,HLA-DQB2,HLA-DOB,HLA-DMA,HLA-DPB1,CDKN1A,FOXO3,MYB,ACTL6B,EPO,LYN,IL7,DOCK8,IL2RA,MAP3K8,ZBTB16,PTPN11,GPR183,TNFSF13B,PPP2R3C,RASGRP1,ITGAM,NOD2,GP1BA,FLOT2,CCR7,SMARCE1,BCL2,CD226,TYK2,JUND,ZNF335,CD40
GO:BP	positive regulation of cell communication	GO:0010647	4.02965e-15	14.3947	1718	841	145	21092	ZC3H12A,IL23R,PTPN22,ADAMTSL4-AS1,FCRL3,NOS1AP,SELP,PTPRC,ADIPOR1,CHI3L1,REL,SPRED2,VAMP8,IL1R1,BCL2L11,RAB3GAP1,CXCR4,PLA2R1,MSTN,GPBAR1,PPARG,WNT7A,CX3CR1,CCR1,CCR2,LTF,ARHGEF3,CD80,NLGN1,TP63,TLR1,TLR6,KIT,EPGN,SNCA,BANK1,NFKB1,FGB,TERT,IL7R,SLC38A9,MEF2C,CSNK1G3,IL5,NDFIP1,ADRB2,PDGFRB,RGS14,PRL,HFE,TRIM15,TRIM39,POU5F1,TNF,CSNK2B,NELFE,STK19,PRRT1,AGPAT1,HLA-DRB1,BAK1,DAAM2,VEGFA,RFX6,TNFAIP…
GO:BP	regulation of immune response	GO:0050776	5.68967e-15	14.2449	899	841	95	21092	TNFRSF14,ZC3H12A,PDE4B,IL23R,PTPN22,FCRL3,AIM2,CD247,PTPRC,CR1L,HLX,VAMP8,IL1R1,IL18RAP,IFIH1,CTLA4,PPARG,PLCL2,CCR2,LTF,CD80,BCL6,TLR1,TLR6,KIT,MAPK10,BANK1,CFI,IL2,IL7R,MEF2C,ERAP1,IRF1,IL13,NDFIP1,IRF4,HFE,BTN3A1,MOG,HLA-G,HLA-A,TRIM15,HLA-B,MICB,NFKBIL1,LTA,TNF,NCR3,BAG6,BTNL2,HLA-DRA,HLA-DRB1,HLA-DQB2,TAP2,HLA-DPB1,MYB,TNFAIP3,ESR1,MYO1G,SH2B2,BLK,CLU,LYN,PSMA1,DGKZ,PTPRJ,C3AR1,KLRC4,KLRC1,S…
GO:BP	positive regulation of cellular biosynthetic process	GO:0031328	6.80235e-15	14.1673	2033	841	162	21092	RERE,ZBTB17,ZC3H12A,MFSD2A,GUCA2B,S1PR1,CD244,NOS1AP,ZNF496,ZNF513,BCL11A,REL,OTX1,NPAS2,RAB3GAP1,CSRNP3,MSTN,STAT4,PPARG,WNT7A,EOMES,GNL3,TRMT10C,CD80,ZBTB38,TP63,TLR6,REST,SNCA,NFKB1,IL2,MAML3,TERT,ZNF131,MEF2C,IRF1,IL5,PITX1,ADRB2,PDGFRB,LARP1,FBXW11,MAML1,IRF4,RREB1,PRL,ZKSCAN3,TRIM31,TRIM15,POU5F1,TNF,AIF1,NELFE,ATF6B,PBX2,NOTCH4,HLA-DRB1,TRERF1,VEGFA,ZNF292,FOXO3,RFX6,MYB,AHI1,SF3B5,ESR1,PA…
GO:BP	cell differentiation	GO:0030154	9.54598e-15	14.0202	4256	841	274	21092	RERE,RCC2,ECE1,CLIC4,SPOCD1,CSF3R,ZC3H12A,MFSD2A,DOCK7,JAK1,IL23R,BTBD8,VCAM1,S1PR1,PTPN22,ADAMTSL4-AS1,HORMAD1,TMEM79,FCRL3,PTPRC,ADIPOR1,HLX,APOB,DNMT3A,ZFP36L2,BCL11A,SPRED2,VAMP5,IL1RL2,MERTK,CXCR4,ITGA4,MSTN,CTLA4,CPS1,ARPC2,CTDSP1,VIL1,DOCK10,GIGYF2,PPARG,WNT7A,PLCL2,EOMES,CX3CR1,CCR1,CCR2,LTF,MAP4,PBRM1,CD80,LRRC34,NLGN1,ST6GAL1,BCL6,TP63,KIT,REST,SHROOM3,ARHGAP24,NFKB1,KIAA1109,ADAD1,IL2,…
GO:BP	response to cytokine	GO:0034097	9.55885e-15	14.0196	906	841	95	21092	TNFRSF14,CSF3R,ZC3H12A,JAK1,IL23R,VCAM1,ADAMTSL4-AS1,AIM2,SELP,PTPRC,ADIPOR1,CHI3L1,APOB,ZFP36L2,REL,MAT2A,IL1R1,IL1RL2,IL18RAP,IL1F10,CXCR4,TANK,IFIH1,ITGA4,STAT4,IL5RA,PPARG,CX3CR1,CCR3,CCR1,CCR2,CCR5,CCRL2,ITIH4,MYNN,LAMP3,KIT,SNCA,NFKB1,FGB,IL7R,YTHDC2,CSF2,IRF1,IL5,IL13,TNF,AIF1,CSNK2B,AGPAT1,HLA-DQB2,FOXO3,IL22RA2,TNFAIP3,PARK2,CCR6,EPO,SH2B2,LYN,IL7,DOCK8,CDKN2B,CDK9,ENDOG,IL2RA,ARID5B,FAS…
GO:BP	regulation of gene expression	GO:0010468	1.13026e-14	13.9468	5494	841	331	21092	TNFRSF14,RERE,PEX14,ZBTB17,ZBTB40,SPOCD1,ZC3H12A,PDE4B,IL23R,RPAP2,MIR137HG,S1PR1,PTPN22,TRIM33,FCRL3,AIM2,CD244,NOS1AP,PRDX6,PTPRC,PKP1,CHI3L1,HLX,ZNF496,ZNF692,APOB,DNMT3A,ZNF513,ZFP36L2,BCL11A,REL,OTX1,NPAS2,IL1R1,IL1RL2,IL18RAP,MERTK,IL1F10,PLA2R1,IFIH1,CSRNP3,CWC22,MSTN,STAT4,IKZF2,CTDSP1,SP140,GIGYF2,IL5RA,PPARG,WNT7A,SATB1,EOMES,CX3CR1,CCR1,CCR2,LTF,ELP6,RBM5,PBRM1,GNL3,TRMT10C,CD80,ZBTB38…
GO:BP	cellular developmental process	GO:0048869	2.07621e-14	13.6827	4280	841	274	21092	RERE,RCC2,ECE1,CLIC4,SPOCD1,CSF3R,ZC3H12A,MFSD2A,DOCK7,JAK1,IL23R,BTBD8,VCAM1,S1PR1,PTPN22,ADAMTSL4-AS1,HORMAD1,TMEM79,FCRL3,PTPRC,ADIPOR1,HLX,APOB,DNMT3A,ZFP36L2,BCL11A,SPRED2,VAMP5,IL1RL2,MERTK,CXCR4,ITGA4,MSTN,CTLA4,CPS1,ARPC2,CTDSP1,VIL1,DOCK10,GIGYF2,PPARG,WNT7A,PLCL2,EOMES,CX3CR1,CCR1,CCR2,LTF,MAP4,PBRM1,CD80,LRRC34,NLGN1,ST6GAL1,BCL6,TP63,KIT,REST,SHROOM3,ARHGAP24,NFKB1,KIAA1109,ADAD1,IL2,…
GO:BP	negative regulation of cellular metabolic process	GO:0031324	2.71045e-14	13.567	2248	841	172	21092	RERE,PEX14,ZBTB17,ZC3H12A,MFSD2A,PTPN22,TRIM33,ADAMTSL4-AS1,ENSA,PTPRC,PKP1,ZNF692,DNMT3A,GCKR,ZFP36L2,BCL11A,SPRED2,INSIG2,ACMSD,MSTN,ACADL,CTDSP1,GIGYF2,UGT1A8,PPARG,SATB1,EOMES,ZBTB38,TERC,BCL6,TP63,KLF3,REST,SNCA,BANK1,NFKB1,IL2,TERT,ZNF131,MEF2C,PRDM6,CSF2,IRF1,RAD50,PITX1,NDFIP1,LARP1,FBXW11,CPEB4,RGS14,RREB1,ATXN1,HFE,ZKSCAN3,PPP1R11,TRIM39,POU5F1,TNF,BAG6,EHMT2,ZBTB12,NELFE,RNF5,NOTCH4,BA…
GO:BP	positive regulation of cell adhesion	GO:0045785	2.97855e-14	13.526	477	841	64	21092	TNFRSF14,JAK1,IL23R,VCAM1,PTPN22,SELP,PTPRC,HLX,IL1RL2,ITGA4,ARPC2,CCR2,PBRM1,MAGI1,CD80,BCL6,IL2,FGB,IL7R,RREB1,HLA-G,HLA-A,TNF,AIF1,BTNL2,HLA-DRA,HLA-DRB5,HLA-DRB1,HLA-DQA1,HLA-DQA2,HLA-DQB2,HLA-DOB,HLA-DMA,HLA-DPB1,VEGFA,FOXO3,MYB,CDK6,ACTL6B,EPO,EPHA1,LYN,IL7,DOCK8,IL2RA,MAP3K8,PTPRJ,ZBTB16,ETS1,PTPN11,TNFSF13B,FERMT2,RASGRP1,FRMD5,TPM1,NOD2,NFAT5,GP1BA,FLOT2,CCR7,SMARCE1,TYK2,PLAUR,LIF
GO:BP	positive regulation of biosynthetic process	GO:0009891	3.61237e-14	13.4422	2069	841	162	21092	RERE,ZBTB17,ZC3H12A,MFSD2A,GUCA2B,S1PR1,CD244,NOS1AP,ZNF496,ZNF513,BCL11A,REL,OTX1,NPAS2,RAB3GAP1,CSRNP3,MSTN,STAT4,PPARG,WNT7A,EOMES,GNL3,TRMT10C,CD80,ZBTB38,TP63,TLR6,REST,SNCA,NFKB1,IL2,MAML3,TERT,ZNF131,MEF2C,IRF1,IL5,PITX1,ADRB2,PDGFRB,LARP1,FBXW11,MAML1,IRF4,RREB1,PRL,ZKSCAN3,TRIM31,TRIM15,POU5F1,TNF,AIF1,NELFE,ATF6B,PBX2,NOTCH4,HLA-DRB1,TRERF1,VEGFA,ZNF292,FOXO3,RFX6,MYB,AHI1,SF3B5,ESR1,PA…
GO:BP	positive regulation of leukocyte activation	GO:0002696	4.02884e-14	13.3948	441	841	61	21092	TNFRSF14,IL23R,VCAM1,PTPN22,FCRL3,PTPRC,HLX,VAMP8,IL1RL2,CCR2,PBRM1,CD80,BCL6,TLR6,IL2,IL7R,MEF2C,IL5,IL13,HAVCR1,HLA-G,HLA-A,TNF,AIF1,BTNL2,HLA-DRA,HLA-DRB5,HLA-DRB1,HLA-DQA1,HLA-DQA2,HLA-DQB2,HLA-DOB,HLA-DMA,HLA-DPB1,CDKN1A,FOXO3,MYB,ACTL6B,EPO,LYN,IL7,DOCK8,IL2RA,MAP3K8,ZBTB16,PTPN11,GPR183,TNFSF13B,PPP2R3C,RASGRP1,ITGAM,NOD2,FLOT2,CCR7,SMARCE1,BCL2,CD226,TYK2,JUND,ZNF335,CD40
GO:BP	homeostasis of number of cells	GO:0048872	4.26089e-14	13.3705	296	841	49	21092	PRDX1,PDE4B,BCL2L11,MERTK,DOCK10,GIGYF2,CX3CR1,BCL6,KIT,IL2,IL7R,MEF2C,TRIM10,BAK1,VEGFA,SMAP1,FOXO3,L3MBTL3,TNFAIP3,IKZF1,CDK6,EPO,SH2B2,POLB,LYN,IL7,IL2RA,FAS,NKX2-3,KCNQ1,ETS1,SH2B3,PTPN11,FLT3,GPR183,TNFSF13B,PPP2R3C,ZFP36L1,RCOR1,ZFPM1,CCR7,PTPN2,PMAIP1,BCL2,ZBTB7A,DNASE2,KLF1,KLF2,MAFB
GO:BP	regulation of developmental process	GO:0050793	7.49926e-14	13.125	2499	841	184	21092	RCC2,CSF3R,ZC3H12A,MFSD2A,DOCK7,ANGPTL3,JAK1,IL23R,S1PR1,TMEM79,FCRL3,PTPRC,ADIPOR1,CHI3L1,HLX,APOB,ZFP36L2,BCL11A,SPRED2,IL1RL2,BCL2L11,CXCR4,MSTN,CTLA4,ARPC2,TMBIM1,CTDSP1,VIL1,TTLL4,PPARG,WNT7A,CX3CR1,CCR3,CCR1,CCR2,LTF,PBRM1,CD80,NLGN1,ST6GAL1,BCL6,TP63,KIT,REST,SHROOM3,NFKB1,KIAA1109,IL2,FGB,TERT,IL7R,MEF2C,RHOBTB3,ERAP1,PRDM6,CDC42SE2,CSF2,IRF1,IL5,IL13,NDFIP1,ADRB2,RGS14,MAML1,IRF4,RREB1,P…
GO:BP	regulation of T cell activation	GO:0050863	8.27075e-14	13.0825	372	841	55	21092	TNFRSF14,ZC3H12A,IL23R,VCAM1,PTPN22,PTPRC,HLX,IL1RL2,CTLA4,CCR2,PBRM1,CD80,BCL6,IL2,IL7R,IRF1,NDFIP1,IRF4,HFE,HLA-G,HLA-A,AIF1,BTNL2,HLA-DRA,HLA-DRB5,HLA-DRB1,HLA-DQA1,HLA-DQA2,HLA-DQB2,HLA-DOB,HLA-DMA,HLA-DPB1,FOXO3,MYB,ACTL6B,EPO,LYN,IL7,SCRIB,DOCK8,TNFSF8,IL2RA,MAP3K8,TSPAN32,ZBTB16,PTPN11,TNFSF13B,RASGRP1,IL27,NOD2,FLOT2,CCR7,SMARCE1,PTPN2,TYK2
GO:BP	positive regulation of T cell activation	GO:0050870	9.74512e-14	13.0112	246	841	44	21092	TNFRSF14,IL23R,VCAM1,PTPN22,PTPRC,HLX,IL1RL2,CCR2,PBRM1,CD80,BCL6,IL2,IL7R,HLA-G,HLA-A,AIF1,BTNL2,HLA-DRA,HLA-DRB5,HLA-DRB1,HLA-DQA1,HLA-DQA2,HLA-DQB2,HLA-DOB,HLA-DMA,HLA-DPB1,FOXO3,MYB,ACTL6B,EPO,LYN,IL7,DOCK8,IL2RA,MAP3K8,ZBTB16,PTPN11,TNFSF13B,RASGRP1,NOD2,FLOT2,CCR7,SMARCE1,TYK2
GO:BP	regulation of molecular function	GO:0065009	1.07285e-13	12.9695	3055	841	212	21092	PEX14,RCC2,ZC3H12A,GUCA2B,DOCK7,ANGPTL3,PDE4B,IL23R,EVI5,S1PR1,PTPN22,ENSA,DPM3,FCRL3,AIM2,NOS1AP,RGS1,PTPRC,CHI3L1,GCKR,EHD3,THADA,SPRED2,IL18RAP,BCL2L11,MERTK,RAB3GAP1,PLA2R1,TANK,ITGA4,MSTN,TMBIM1,VIL1,PLCD4,DOCK10,UGT1A8,CRBN,PPARG,PLCL2,TBC1D5,EOMES,CX3CR1,CCR2,LTF,ITIH3,ITIH4,ARHGEF3,RASA2,NLGN1,LAMP3,BCL6,TP63,TLR6,KIT,REST,EPGN,ARHGAP24,MAPK10,FAM13A,SNCA,ADH7,NFKB1,CENPE,IL2,TERT,MEF2C,A…
GO:BP	positive regulation of RNA metabolic process	GO:0051254	1.34533e-13	12.8712	1842	841	148	21092	RERE,ZBTB17,ZC3H12A,S1PR1,PRDX6,ZNF496,ZNF513,ZFP36L2,BCL11A,REL,OTX1,NPAS2,CSRNP3,MSTN,STAT4,GIGYF2,PPARG,WNT7A,EOMES,GNL3,CD80,ZBTB38,TP63,REST,NFKB1,IL2,MAML3,TERT,ZNF131,MEF2C,IRF1,IL5,PITX1,ADRB2,FBXW11,MAML1,IRF4,RREB1,PRL,ZKSCAN3,TRIM31,TRIM15,POU5F1,TNF,NELFE,ATF6B,PBX2,NOTCH4,HLA-DRB1,TRERF1,VEGFA,ZNF292,FOXO3,RFX6,MYB,AHI1,SF3B5,ESR1,PARK2,HOXA7,CREB5,CDK13,BAZ1B,MLXIPL,GTF2I,TFR2,ACTL6…
GO:BP	positive regulation of nucleic acid-templated transcription	GO:1903508	1.66816e-13	12.7778	1703	841	140	21092	RERE,ZBTB17,ZC3H12A,S1PR1,ZNF496,ZNF513,BCL11A,REL,OTX1,NPAS2,CSRNP3,MSTN,STAT4,PPARG,WNT7A,EOMES,GNL3,CD80,ZBTB38,TP63,REST,NFKB1,IL2,MAML3,TERT,ZNF131,MEF2C,IRF1,IL5,PITX1,ADRB2,FBXW11,MAML1,IRF4,RREB1,PRL,ZKSCAN3,TRIM31,TRIM15,POU5F1,TNF,NELFE,ATF6B,PBX2,NOTCH4,HLA-DRB1,TRERF1,VEGFA,ZNF292,FOXO3,RFX6,MYB,AHI1,SF3B5,ESR1,PARK2,HOXA7,CREB5,CDK13,BAZ1B,MLXIPL,GTF2I,TFR2,ACTL6B,EPO,ZNF746,RBPMS,CE…
GO:BP	positive regulation of DNA-templated transcription	GO:0045893	1.66816e-13	12.7778	1703	841	140	21092	RERE,ZBTB17,ZC3H12A,S1PR1,ZNF496,ZNF513,BCL11A,REL,OTX1,NPAS2,CSRNP3,MSTN,STAT4,PPARG,WNT7A,EOMES,GNL3,CD80,ZBTB38,TP63,REST,NFKB1,IL2,MAML3,TERT,ZNF131,MEF2C,IRF1,IL5,PITX1,ADRB2,FBXW11,MAML1,IRF4,RREB1,PRL,ZKSCAN3,TRIM31,TRIM15,POU5F1,TNF,NELFE,ATF6B,PBX2,NOTCH4,HLA-DRB1,TRERF1,VEGFA,ZNF292,FOXO3,RFX6,MYB,AHI1,SF3B5,ESR1,PARK2,HOXA7,CREB5,CDK13,BAZ1B,MLXIPL,GTF2I,TFR2,ACTL6B,EPO,ZNF746,RBPMS,CE…
GO:BP	regulation of cytokine production	GO:0001817	1.67371e-13	12.7763	733	841	81	21092	TNFRSF14,ZC3H12A,PDE4B,IL23R,PTPN22,AIM2,CD244,PTPRC,CHI3L1,REL,IL1R1,IL1RL2,MERTK,PLA2R1,IFIH1,IL5RA,CX3CR1,CCR2,LTF,CD80,BCL6,TLR1,TLR6,KIT,BANK1,NFKB1,IL2,PTGER4,CSF2,IRF1,IL13,NDFIP1,IRF4,HFE,BTN3A1,MOG,HLA-G,HLA-A,PPP1R11,TRIM15,HLA-B,NFKBIL1,LTA,TNF,AIF1,AGPAT1,GPSM3,BTNL2,HLA-DRB1,HLA-DPB1,CD2AP,TNFAIP3,HDAC9,LPL,CLU,LYN,IL7,SCRIB,PTPRJ,C3AR1,CMKLR1,PTPN11,LACC1,PLD4,RASGRP1,RORA,MAP2K5,IQ…
GO:BP	regulation of cellular biosynthetic process	GO:0031326	1.71002e-13	12.767	4114	841	263	21092	RERE,PEX14,ZBTB17,ZBTB40,ZC3H12A,MFSD2A,GUCA2B,RPAP2,S1PR1,TRIM33,AIM2,CD244,NOS1AP,HLX,ZNF496,ZNF692,DNMT3A,ZNF513,ZFP36L2,BCL11A,REL,OTX1,NPAS2,IL18RAP,INSIG2,ACMSD,RAB3GAP1,CSRNP3,MSTN,STAT4,ACADL,IKZF2,CTDSP1,SP140,GIGYF2,PPARG,WNT7A,SATB1,EOMES,CX3CR1,LTF,ELP6,PBRM1,GNL3,TRMT10C,CD80,ZBTB38,MYNN,BCL6,TP63,PCGF3,KLF3,TLR6,KIT,REST,MAPK10,SNCA,BANK1,NFKB1,IL2,MAML3,TERT,ZNF131,MEF2C,PRDM6,CSF2…
GO:BP	regulation of response to stress	GO:0080134	1.75516e-13	12.7557	1356	841	120	21092	ZC3H12A,PRDX1,IL23R,PTPN22,ADAMTSL4-AS1,AIM2,PTPRC,FNDC4,SPRED2,VAMP8,NPAS2,IL1R1,IL1RL2,IL18RAP,BCL2L11,INSIG2,CXCR4,PLA2R1,VIL1,PPARG,WNT7A,CCR2,PBRM1,BCL6,TLR6,REST,SNCA,NFKB1,IL2,FGB,PTGER4,MEF2C,ERAP1,IRF1,IL13,NDFIP1,RREB1,HLA-G,HLA-A,HLA-B,MICB,LTA,TNF,NCR3,BAG6,ATF6B,GPSM3,HLA-DRB1,BAK1,VEGFA,FOXO3,SESN1,IL22RA2,TNFAIP3,SF3B5,ESR1,PARK2,FIGNL1,BAZ1B,ACTL6B,EPO,WNT16,LPL,CLU,LYN,GRINA,CDK9…
GO:BP	regulation of response to external stimulus	GO:0032101	1.88562e-13	12.7245	948	841	95	21092	ZC3H12A,IL23R,S1PR1,PTPN22,AIM2,PTPRC,FNDC4,VAMP8,IL1R1,IL1RL2,IL18RAP,CXCR4,MSTN,PPARG,CX3CR1,CCR1,CCR2,LTF,ST6GAL1,BCL6,SNCA,NFKB1,IL2,FGB,PTGER4,ERAP1,IRF1,IL13,NDFIP1,PDGFRB,HLA-G,HLA-A,TRIM15,HLA-B,MICB,NFKBIL1,LTA,TNF,NCR3,AIF1,GPSM3,HLA-DRB1,VEGFA,IL22RA2,TNFAIP3,ESR1,CCR6,LPL,LYN,LPAR1,IL2RA,CAMK1D,TSPAN32,PSMA1,CELF1,MMP3,ETS1,TNFRSF1A,C3AR1,KLRC4,KLRC1,STAT2,CMKLR1,SH2B3,TRAFD1,PTPN11,O…
GO:BP	response to oxygen-containing compound	GO:1901700	2.16628e-13	12.6643	1655	841	137	21092	ZC3H12A,PRDX1,JAK1,LEPROT,PDE4B,IL23R,VCAM1,PTPN22,HMGCS2,SELP,ADIPOR1,APOB,DNMT3A,GCKR,BCL11A,IL18RAP,BCL2L11,IL1F10,INSIG2,ITGA4,MSTN,STAT4,CPS1,GPBAR1,PPARG,WNT7A,CX3CR1,CYP8B1,CCR5,LTF,CD80,ST6GAL1,KLF3,TLR6,SNCA,ADH7,NFKB1,IL2,SLC12A7,PTGER4,SLC38A9,MEF2C,CSF2,IL13,ADRB2,PDGFRB,LARP1,CPEB4,MICB,NFKBIL1,LTA,TNF,AIF1,EHMT2,HLA-DRB1,BAK1,TRERF1,FOXO3,SESN1,RFX6,TNFAIP3,ESR1,PARK2,HDAC9,GRB10,ML…
GO:BP	positive regulation of RNA biosynthetic process	GO:1902680	2.24175e-13	12.6494	1709	841	140	21092	RERE,ZBTB17,ZC3H12A,S1PR1,ZNF496,ZNF513,BCL11A,REL,OTX1,NPAS2,CSRNP3,MSTN,STAT4,PPARG,WNT7A,EOMES,GNL3,CD80,ZBTB38,TP63,REST,NFKB1,IL2,MAML3,TERT,ZNF131,MEF2C,IRF1,IL5,PITX1,ADRB2,FBXW11,MAML1,IRF4,RREB1,PRL,ZKSCAN3,TRIM31,TRIM15,POU5F1,TNF,NELFE,ATF6B,PBX2,NOTCH4,HLA-DRB1,TRERF1,VEGFA,ZNF292,FOXO3,RFX6,MYB,AHI1,SF3B5,ESR1,PARK2,HOXA7,CREB5,CDK13,BAZ1B,MLXIPL,GTF2I,TFR2,ACTL6B,EPO,ZNF746,RBPMS,CE…
GO:BP	cytokine production	GO:0001816	2.6912e-13	12.5701	739	841	81	21092	TNFRSF14,ZC3H12A,PDE4B,IL23R,PTPN22,AIM2,CD244,PTPRC,CHI3L1,REL,IL1R1,IL1RL2,MERTK,PLA2R1,IFIH1,IL5RA,CX3CR1,CCR2,LTF,CD80,BCL6,TLR1,TLR6,KIT,BANK1,NFKB1,IL2,PTGER4,CSF2,IRF1,IL13,NDFIP1,IRF4,HFE,BTN3A1,MOG,HLA-G,HLA-A,PPP1R11,TRIM15,HLA-B,NFKBIL1,LTA,TNF,AIF1,AGPAT1,GPSM3,BTNL2,HLA-DRB1,HLA-DPB1,CD2AP,TNFAIP3,HDAC9,LPL,CLU,LYN,IL7,SCRIB,PTPRJ,C3AR1,CMKLR1,PTPN11,LACC1,PLD4,RASGRP1,RORA,MAP2K5,IQ…
GO:BP	system development	GO:0048731	3.38745e-13	12.4701	4369	841	274	21092	RERE,ECE1,CLIC4,CSF3R,ZC3H12A,MFSD2A,PRDX1,DOCK7,ANGPTL3,JAK1,IL23R,BTBD8,VCAM1,S1PR1,PTPN22,HMGCS2,FCRL3,PTPRC,CHI3L1,HLX,APOB,DNMT3A,ZNF513,ZFP36L2,BCL11A,OTX1,SPRED2,NPAS2,IL1RL2,BCL2L11,MERTK,INSIG2,RAB3GAP1,CXCR4,ITGA4,CTLA4,CPS1,CTDSP1,DOCK10,GIGYF2,PPARG,WNT7A,PLCL2,EOMES,CX3CR1,CCR3,CCR1,CCR2,LTF,MAP4,BSN,PBRM1,CD80,NLGN1,BCL6,TP63,KLF3,KIT,REST,EPGN,SHROOM3,ARHGAP24,MEPE,SNCA,IL2,ADAM29,…
GO:BP	leukocyte proliferation	GO:0070661	3.44541e-13	12.4628	347	841	52	21092	TNFRSF14,IL23R,VCAM1,PTPN22,FCRL3,PTPRC,CTLA4,IL5RA,PLCL2,CCR2,CD80,ST6GAL1,BCL6,KIT,IL2,IL7R,MEF2C,CSF2,IRF1,IL5,IL13,NDFIP1,BTN3A1,HLA-G,HLA-A,AIF1,BTNL2,HLA-DRB1,HLA-DPB1,CDKN1A,TNFAIP3,EPO,BLK,CLU,LYN,IL7,SCRIB,DOCK8,TNFSF8,IL2RA,HHEX,TSPAN32,FLT3,GPR183,TNFSF13B,RASGRP1,IL27,IKZF3,BCL2,TYK2,ZNF335,CD40
GO:BP	multicellular organism development	GO:0007275	3.60885e-13	12.4426	4823	841	295	21092	RERE,ZBTB17,ECE1,CLIC4,CSF3R,ZC3H12A,MFSD2A,PRDX1,DOCK7,ANGPTL3,JAK1,IL23R,BTBD8,VCAM1,S1PR1,PTPN22,HMGCS2,HORMAD1,TMEM79,FCRL3,PTPRC,CHI3L1,HLX,APOB,DNMT3A,ZNF513,ZFP36L2,BCL11A,OTX1,SPRED2,NPAS2,IL1RL2,BCL2L11,MERTK,INSIG2,RAB3GAP1,CXCR4,ITGA4,CTLA4,CPS1,CTDSP1,TTLL4,DOCK10,GIGYF2,PPARG,WNT7A,PLCL2,EOMES,CX3CR1,CCR3,CCR1,CCR2,LTF,MAP4,BSN,PBRM1,CD80,NLGN1,BCL6,TP63,KLF3,KIT,REST,EPGN,SHROOM3,AR…
GO:BP	positive regulation of nucleobase-containing compound metabolic process	GO:0045935	3.87178e-13	12.4121	2048	841	158	21092	RERE,ZBTB17,ZC3H12A,GUCA2B,S1PR1,PRDX6,PTPRC,ZNF496,ZNF513,ZFP36L2,BCL11A,REL,OTX1,NPAS2,CSRNP3,MSTN,STAT4,GIGYF2,PPARG,WNT7A,EOMES,PBRM1,GNL3,CD80,ZBTB38,TP63,REST,NFKB1,IL2,MAML3,TERT,ZNF131,MEF2C,IRF1,IL5,RAD50,PITX1,ADRB2,PDGFRB,FBXW11,MAML1,IRF4,RREB1,PRL,ZKSCAN3,TRIM31,TRIM15,POU5F1,TNF,NELFE,ATF6B,PBX2,NOTCH4,HLA-DRB1,TRERF1,VEGFA,ZNF292,FOXO3,RFX6,MYB,AHI1,SF3B5,ESR1,PARK2,HOXA7,CREB5,CDK…
GO:BP	regulation of leukocyte proliferation	GO:0070663	4.45436e-13	12.3512	267	841	45	21092	TNFRSF14,IL23R,VCAM1,PTPN22,FCRL3,PTPRC,CTLA4,IL5RA,CCR2,CD80,ST6GAL1,BCL6,KIT,IL2,MEF2C,CSF2,IRF1,IL5,IL13,NDFIP1,HLA-G,HLA-A,AIF1,BTNL2,HLA-DRB1,HLA-DPB1,CDKN1A,TNFAIP3,EPO,BLK,LYN,IL7,SCRIB,TNFSF8,IL2RA,HHEX,TSPAN32,GPR183,TNFSF13B,IL27,IKZF3,BCL2,TYK2,ZNF335,CD40
GO:BP	response to external biotic stimulus	GO:0043207	5.77687e-13	12.2383	1516	841	128	21092	TNFRSF14,ZC3H12A,PRDX1,JAK1,PDE4B,IL23R,VCAM1,PTPN22,HMGCS2,AIM2,CD244,SELP,RGS1,PTPRC,APOB,REL,VAMP8,IL1RL2,IL18RAP,IL1F10,CXCR4,TANK,IFIH1,CPS1,VIL1,PPARG,CX3CR1,CCR5,LTF,CD80,RAB7A,TLR1,TLR6,SNCA,ADH7,BANK1,NFKB1,CFI,FGB,IL7R,PTGER4,MEF2C,ERAP1,CSF2,SLC22A5,IRF1,IL13,IRF4,HLA-G,HLA-A,PPP1R11,TRIM31,TRIM10,TRIM15,TRIM26,TRIM39,HLA-C,HLA-B,MICB,NFKBIL1,LTA,TNF,NCR3,AIF1,RNF5,HLA-DRB1,HLA-DQB2,TA…
GO:BP	regulation of biosynthetic process	GO:0009889	5.97107e-13	12.2239	4175	841	264	21092	RERE,PEX14,ZBTB17,ZBTB40,ZC3H12A,MFSD2A,GUCA2B,RPAP2,S1PR1,TRIM33,AIM2,CD244,NOS1AP,HLX,ZNF496,ZNF692,APOB,DNMT3A,ZNF513,ZFP36L2,BCL11A,REL,OTX1,NPAS2,IL18RAP,INSIG2,ACMSD,RAB3GAP1,CSRNP3,MSTN,STAT4,ACADL,IKZF2,CTDSP1,SP140,GIGYF2,PPARG,WNT7A,SATB1,EOMES,CX3CR1,LTF,ELP6,PBRM1,GNL3,TRMT10C,CD80,ZBTB38,MYNN,BCL6,TP63,PCGF3,KLF3,TLR6,KIT,REST,MAPK10,SNCA,BANK1,NFKB1,IL2,MAML3,TERT,ZNF131,MEF2C,PRDM6…
GO:BP	response to biotic stimulus	GO:0009607	6.72247e-13	12.1725	1554	841	130	21092	TNFRSF14,ZC3H12A,PRDX1,JAK1,PDE4B,IL23R,VCAM1,PTPN22,HMGCS2,AIM2,CD244,SELP,RGS1,PTPRC,APOB,REL,VAMP8,IL1RL2,IL18RAP,BCL2L11,IL1F10,CXCR4,TANK,IFIH1,CPS1,VIL1,PPARG,CX3CR1,CCR5,LTF,CD80,RAB7A,TLR1,TLR6,SNCA,ADH7,BANK1,NFKB1,CFI,FGB,IL7R,PTGER4,MEF2C,ERAP1,CSF2,SLC22A5,IRF1,IL13,IRF4,HLA-G,HLA-A,PPP1R11,TRIM31,TRIM10,TRIM15,TRIM26,TRIM39,HLA-C,HLA-B,MICB,NFKBIL1,LTA,TNF,NCR3,AIF1,RNF5,HLA-DRB1,HLA…
GO:BP	cellular response to stress	GO:0033554	7.58372e-13	12.1201	1934	841	151	21092	ZBTB40,ZC3H12A,MFSD2A,PRDX1,PTPN22,ADAMTSL4-AS1,HSPA6,NUAK2,DNMT3A,SPRED2,NPAS2,IL18RAP,BCL2L11,INSIG2,PLA2R1,TANK,CTLA4,GIGYF2,PPARG,WNT7A,PBRM1,ZBTB38,TERC,BCL6,TP63,TLR6,REST,MAPK10,SNCA,NFKB1,TERT,PTGER4,MEF2C,RAD50,CPEB4,RGS14,CANX,ZKSCAN3,GPX5,HLA-G,TRIM39,TNF,AIF1,BAG6,MSH5,EHMT2,ATF6B,RNF5,BAK1,CDKN1A,VEGFA,FOXO3,SESN1,REV3L,TNFAIP3,SF3B5,PARK2,TOMM7,FIGNL1,BAZ1B,TBL2,RHBDD2,CDK6,SHFM1,AC…
GO:BP	response to other organism	GO:0051707	1.21527e-12	11.9153	1513	841	127	21092	TNFRSF14,ZC3H12A,PRDX1,JAK1,PDE4B,IL23R,VCAM1,PTPN22,HMGCS2,AIM2,CD244,SELP,RGS1,PTPRC,APOB,REL,VAMP8,IL1RL2,IL18RAP,IL1F10,CXCR4,TANK,IFIH1,CPS1,VIL1,PPARG,CX3CR1,CCR5,LTF,CD80,RAB7A,TLR1,TLR6,SNCA,ADH7,BANK1,NFKB1,CFI,FGB,IL7R,PTGER4,MEF2C,ERAP1,CSF2,SLC22A5,IRF1,IL13,IRF4,HLA-G,HLA-A,PPP1R11,TRIM31,TRIM10,TRIM15,TRIM26,TRIM39,HLA-C,HLA-B,MICB,NFKBIL1,LTA,TNF,NCR3,AIF1,RNF5,HLA-DRB1,HLA-DQB2,TA…
GO:BP	negative regulation of response to stimulus	GO:0048585	1.40218e-12	11.8532	1604	841	132	21092	TNFRSF14,ZC3H12A,LEPROT,PDE4B,PTPN22,TRIM33,ADAMTSL4-AS1,FCRL3,RGS1,PTPRC,ADIPOR1,CR1L,HLX,FNDC4,SPRED2,INSIG2,TANK,MSTN,CTLA4,TMBIM1,PPARG,PLCL2,CX3CR1,CCR2,LTF,RAB7A,RASA2,ST6GAL1,BCL6,TP63,TLR6,ARHGAP24,SNCA,BANK1,NFKB1,IL2,FGB,TERT,IL7R,PTGER4,ARRDC3,CSF2,IL13,NDFIP1,ADRB2,FBXW11,RGS14,IRF4,HFE,HLA-G,HLA-A,TRIM39,HLA-B,MICB,NFKBIL1,TNF,AIF1,ATF6B,BTNL2,HLA-DRB1,BAK1,LEMD2,CD2AP,FOXO3,SESN1,IL…
GO:BP	developmental process	GO:0032502	1.76864e-12	11.7524	6424	841	364	21092	RERE,ZBTB17,RCC2,ECE1,ZBTB40,CLIC4,SPOCD1,CSF3R,ZC3H12A,MFSD2A,PRDX1,DOCK7,ANGPTL3,JAK1,IL23R,BTBD8,VCAM1,S1PR1,PTPN22,HMGCS2,ADAMTSL4-AS1,HORMAD1,TMEM79,FCRL3,PTPRC,ADIPOR1,CHI3L1,HLX,APOB,DNMT3A,ZNF513,ZFP36L2,BCL11A,OTX1,SPRED2,ASPRV1,VAMP5,NPAS2,IL1RL2,BCL2L11,MERTK,INSIG2,RAB3GAP1,CXCR4,ITGA4,MSTN,CTLA4,CPS1,ARPC2,TMBIM1,CTDSP1,VIL1,TTLL4,DOCK10,GIGYF2,PPARG,WNT7A,PLCL2,EOMES,CX3CR1,CCR3,CCR…
GO:BP	animal organ development	GO:0048513	2.36689e-12	11.6258	3591	841	234	21092	RERE,ECE1,ZBTB40,CLIC4,CSF3R,ZC3H12A,MFSD2A,DOCK7,JAK1,IL23R,VCAM1,S1PR1,PTPN22,HMGCS2,TMEM79,FCRL3,PTPRC,ADIPOR1,CHI3L1,HLX,ZNF513,ZFP36L2,OTX1,SPRED2,ASPRV1,VAMP5,IL1RL2,BCL2L11,MERTK,INSIG2,RAB3GAP1,CXCR4,ITGA4,MSTN,CTLA4,CPS1,DOCK10,GIGYF2,PPARG,WNT7A,PLCL2,EOMES,CX3CR1,CCR1,CCR2,LTF,PBRM1,CD80,BCL6,TP63,KLF3,KIT,REST,MEPE,NFKB1,IL2,ADAM29,IL7R,PTGER4,MEF2C,ARRDC3,RHOBTB3,HSD17B4,IL3,CSF2,PDL…
GO:BP	biological process involved in interspecies interaction between organisms	GO:0044419	3.26304e-12	11.4864	1675	841	135	21092	TNFRSF14,ZC3H12A,PRDX1,JAK1,PDE4B,IL23R,VCAM1,PTPN22,HMGCS2,AIM2,CD244,SELP,RGS1,PTPRC,APOB,REL,VAMP8,IL1RL2,IL18RAP,IL1F10,CXCR4,TANK,IFIH1,CPS1,VIL1,PPARG,CX3CR1,CCR5,LTF,CD80,RAB7A,TLR1,TLR6,REST,SNCA,ADH7,BANK1,NFKB1,CFI,GYPA,FGB,IL7R,PTGER4,MEF2C,ERAP1,YTHDC2,CSF2,SLC22A5,IRF1,IL13,HAVCR1,IRF4,MOG,HLA-G,HLA-A,PPP1R11,TRIM31,TRIM10,TRIM15,TRIM26,TRIM39,HLA-C,HLA-B,MICB,NFKBIL1,LTA,TNF,NCR3,AI…
GO:BP	cell population proliferation	GO:0008283	3.64198e-12	11.4387	1988	841	152	21092	TNFRSF14,RERE,ZBTB17,PRDX1,DOCK7,IL23R,VCAM1,S1PR1,PTPN22,FCRL3,PTPRC,HLX,IL18RAP,ITGA4,MSTN,STAT4,CTLA4,GPBAR1,IL5RA,PPARG,WNT7A,PLCL2,CX3CR1,CCR3,CCR2,LTF,RBM5,PBRM1,GNL3,CD80,ST6GAL1,BCL6,TP63,KIT,REST,EPGN,IL2,TERT,IL7R,MEF2C,IL3,CSF2,IRF1,IL5,IL13,NDFIP1,PDGFRB,LARP1,RREB1,SSR1,PRL,BTN3A1,HLA-G,HLA-A,LTA,TNF,AIF1,CSNK2B,BTNL2,HLA-DRB1,HLA-DPB1,BAK1,CDKN1A,VEGFA,FOXO3,TNFAIP3,ESR1,GNA12,SKAP2…
GO:BP	regulation of intracellular signal transduction	GO:1902531	3.75787e-12	11.4251	1714	841	137	21092	ZC3H12A,PRDX1,PTPN22,ADAMTSL4-AS1,FCRL3,NOS1AP,SELP,PTPRC,ADIPOR1,CHI3L1,NUAK2,REL,SPRED2,BCL2L11,PLA2R1,TANK,MSTN,GPBAR1,PPARG,WNT7A,CX3CR1,CCR1,LTF,ARHGEF3,RASA2,NLGN1,BCL6,TLR6,KIT,EPGN,ARHGAP24,FAM13A,BANK1,FGB,SLC38A9,MEF2C,CDC42SE2,NDFIP1,ADRB2,PDGFRB,FBXW11,RGS14,HLA-G,TRIM15,TRIM39,TNF,NELFE,STK19,HLA-DRB1,LEMD2,VEGFA,CD2AP,SESN1,TNFAIP3,ESR1,TAGAP,PARK2,GNA12,FIGNL1,HIP1,EPO,SH2B2,WNT16,…
GO:BP	positive regulation of lymphocyte activation	GO:0051251	4.47912e-12	11.3488	394	841	54	21092	TNFRSF14,IL23R,VCAM1,PTPN22,FCRL3,PTPRC,HLX,IL1RL2,CCR2,PBRM1,CD80,BCL6,IL2,IL7R,MEF2C,IL5,IL13,HLA-G,HLA-A,AIF1,BTNL2,HLA-DRA,HLA-DRB5,HLA-DRB1,HLA-DQA1,HLA-DQA2,HLA-DQB2,HLA-DOB,HLA-DMA,HLA-DPB1,CDKN1A,FOXO3,MYB,ACTL6B,EPO,LYN,IL7,DOCK8,IL2RA,MAP3K8,ZBTB16,PTPN11,GPR183,TNFSF13B,PPP2R3C,RASGRP1,NOD2,FLOT2,CCR7,SMARCE1,BCL2,TYK2,ZNF335,CD40
GO:BP	T cell differentiation	GO:0030217	5.66706e-12	11.2466	297	841	46	21092	ZC3H12A,IL23R,PTPN22,PTPRC,HLX,ZFP36L2,IL1RL2,CTLA4,EOMES,CCR2,PBRM1,CD80,BCL6,KIT,IL2,IL7R,PTGER4,IRF1,IRF4,HLA-G,HLA-DRA,HLA-DRB1,FOXO3,MYB,CCR6,CDK6,ACTL6B,CHD7,IL7,TNFSF8,IL2RA,NKX2-3,ZBTB16,KLRC1,GPR183,ZFP36L1,RASGRP1,RORA,IL27,ZFPM1,IKZF3,CCR7,SMARCE1,PTPN2,BCL2,MAFB
GO:BP	positive regulation of macromolecule biosynthetic process	GO:0010557	5.90365e-12	11.2289	1925	841	148	21092	RERE,ZBTB17,ZC3H12A,S1PR1,ZNF496,ZNF513,BCL11A,REL,OTX1,NPAS2,CSRNP3,MSTN,STAT4,PPARG,WNT7A,EOMES,GNL3,TRMT10C,CD80,ZBTB38,TP63,REST,NFKB1,IL2,MAML3,TERT,ZNF131,MEF2C,IRF1,IL5,PITX1,ADRB2,PDGFRB,LARP1,FBXW11,MAML1,IRF4,RREB1,PRL,ZKSCAN3,TRIM31,TRIM15,POU5F1,TNF,NELFE,ATF6B,PBX2,NOTCH4,HLA-DRB1,TRERF1,VEGFA,ZNF292,FOXO3,RFX6,MYB,AHI1,SF3B5,ESR1,PARK2,HOXA7,CREB5,CDK13,BAZ1B,MLXIPL,GTF2I,TFR2,ACTL6…
GO:BP	cellular response to cytokine stimulus	GO:0071345	9.15843e-12	11.0382	817	841	83	21092	TNFRSF14,CSF3R,ZC3H12A,JAK1,IL23R,VCAM1,AIM2,PTPRC,ADIPOR1,CHI3L1,APOB,ZFP36L2,MAT2A,IL1R1,IL1RL2,IL18RAP,IL1F10,CXCR4,TANK,ITGA4,STAT4,IL5RA,PPARG,CX3CR1,CCR3,CCR1,CCR2,CCR5,CCRL2,MYNN,KIT,NFKB1,FGB,IL7R,CSF2,IRF1,IL5,IL13,TNF,AIF1,CSNK2B,AGPAT1,HLA-DQB2,FOXO3,IL22RA2,TNFAIP3,PARK2,CCR6,EPO,SH2B2,LYN,IL7,DOCK8,CDK9,IL2RA,ARID5B,FAS,IFITM2,LSP1,PTPRJ,CXCR5,TNFRSF1A,STAT2,CMKLR1,SH2B3,PTPN11,OASL,…
GO:BP	cellular response to oxygen-containing compound	GO:1901701	1.90243e-11	10.7207	1186	841	105	21092	ZC3H12A,PRDX1,JAK1,LEPROT,PDE4B,VCAM1,PTPN22,HMGCS2,ADIPOR1,DNMT3A,BCL11A,IL18RAP,BCL2L11,IL1F10,INSIG2,ITGA4,MSTN,CPS1,GPBAR1,PPARG,CX3CR1,CCR5,LTF,CD80,KLF3,TLR6,SNCA,NFKB1,SLC12A7,PTGER4,SLC38A9,MEF2C,CSF2,ADRB2,LARP1,CPEB4,NFKBIL1,TNF,AIF1,EHMT2,HLA-DRB1,TRERF1,FOXO3,SESN1,RFX6,TNFAIP3,ESR1,PARK2,HDAC9,GRB10,MLXIPL,SH2B2,CHRM2,AOC1,DEFA3,LPL,STC1,LYN,NCOA2,TP53INP1,PLEC,GKAP1,PTCH1,ABCA1,LPAR…
GO:BP	anatomical structure development	GO:0048856	2.03767e-11	10.6909	5836	841	334	21092	RERE,ZBTB17,RCC2,ECE1,ZBTB40,CLIC4,CSF3R,ZC3H12A,MFSD2A,PRDX1,DOCK7,ANGPTL3,JAK1,IL23R,BTBD8,VCAM1,S1PR1,PTPN22,HMGCS2,HORMAD1,TMEM79,FCRL3,PTPRC,ADIPOR1,CHI3L1,HLX,APOB,DNMT3A,ZNF513,ZFP36L2,BCL11A,OTX1,SPRED2,ASPRV1,VAMP5,NPAS2,IL1RL2,BCL2L11,MERTK,INSIG2,RAB3GAP1,CXCR4,ITGA4,MSTN,CTLA4,CPS1,ARPC2,TMBIM1,CTDSP1,VIL1,TTLL4,DOCK10,GIGYF2,PPARG,WNT7A,PLCL2,EOMES,CX3CR1,CCR3,CCR1,CCR2,LTF,MAP4,BSN,…
GO:BP	immune effector process	GO:0002252	2.82233e-11	10.5494	680	841	73	21092	TNFRSF14,ZC3H12A,PRDX1,IL23R,PTPN22,FCRL3,CD244,PTPRC,CR1L,HLX,VAMP8,IL1R1,IL18RAP,DOCK10,PLCL2,EOMES,CX3CR1,CCR2,CD80,BCL6,KIT,CFI,IL2,IL7R,PTGER4,IL5,IL13,NDFIP1,IRF4,HFE,HLA-G,HLA-A,HLA-B,LTA,TNF,NCR3,HLA-DRA,HLA-DRB1,HLA-DQB2,TAP2,MYB,CCR6,MYO1G,BLK,CLU,LYN,PLEC,DBH,PRF1,NKX2-3,PTPRJ,KLRC4,KLRC1,LRP1,LACC1,GPR183,GZMB,RASGRP1,RORA,LITAF,GPRC5B,IL27,ITGAL,ITGAM,NOD2,IRF8,ZFPM1,ZPBP2,MPO,GRP,CD…
GO:BP	mononuclear cell proliferation	GO:0032943	3.72921e-11	10.4284	312	841	46	21092	TNFRSF14,IL23R,VCAM1,PTPN22,FCRL3,PTPRC,CTLA4,PLCL2,CCR2,CD80,ST6GAL1,BCL6,IL2,IL7R,MEF2C,IRF1,IL5,IL13,NDFIP1,BTN3A1,HLA-G,HLA-A,AIF1,BTNL2,HLA-DRB1,HLA-DPB1,CDKN1A,EPO,BLK,LYN,IL7,SCRIB,DOCK8,TNFSF8,IL2RA,TSPAN32,FLT3,GPR183,TNFSF13B,RASGRP1,IL27,IKZF3,BCL2,TYK2,ZNF335,CD40
GO:BP	regulation of mononuclear cell proliferation	GO:0032944	4.20052e-11	10.3767	242	841	40	21092	TNFRSF14,IL23R,VCAM1,PTPN22,FCRL3,PTPRC,CTLA4,CCR2,CD80,ST6GAL1,BCL6,IL2,MEF2C,IRF1,IL5,IL13,NDFIP1,HLA-G,HLA-A,AIF1,BTNL2,HLA-DRB1,HLA-DPB1,CDKN1A,EPO,BLK,LYN,IL7,SCRIB,TNFSF8,IL2RA,TSPAN32,GPR183,TNFSF13B,IL27,IKZF3,BCL2,TYK2,ZNF335,CD40
GO:BP	regulation of cell differentiation	GO:0045595	4.49607e-11	10.3472	1587	841	127	21092	RCC2,CSF3R,ZC3H12A,DOCK7,IL23R,FCRL3,PTPRC,ADIPOR1,HLX,APOB,ZFP36L2,BCL11A,SPRED2,IL1RL2,CXCR4,MSTN,CTLA4,ARPC2,CTDSP1,PPARG,WNT7A,CX3CR1,CCR1,CCR2,LTF,PBRM1,CD80,NLGN1,BCL6,TP63,KIT,REST,NFKB1,KIAA1109,IL2,FGB,TERT,IL7R,MEF2C,PRDM6,CSF2,IRF1,IL5,IL13,NDFIP1,RGS14,MAML1,IRF4,RREB1,HLA-G,HLA-B,LTA,TNF,TNXB,NOTCH4,HLA-DRA,HLA-DRB1,DAAM2,VEGFA,SMAP1,FOXO3,MYB,AHI1,HDAC9,HOXA7,CDK13,CDK6,ACTL6B,EPO,L…
GO:BP	regulation of nucleobase-containing compound metabolic process	GO:0019219	4.84037e-11	10.3151	4088	841	253	21092	RERE,PEX14,ZBTB17,ZBTB40,ZC3H12A,GUCA2B,RPAP2,S1PR1,TRIM33,AIM2,PRDX6,PTPRC,PKP1,HLX,ZNF496,ZNF692,DNMT3A,ZNF513,ZFP36L2,BCL11A,REL,OTX1,NPAS2,IL18RAP,ACMSD,CSRNP3,CWC22,MSTN,STAT4,IKZF2,CTDSP1,USP37,SP140,GIGYF2,PPARG,WNT7A,SATB1,EOMES,CX3CR1,LTF,RBM5,PBRM1,GNL3,CD80,ZBTB38,MYNN,BCL6,TP63,PCGF3,KLF3,TLR6,KIT,REST,MAPK10,SNCA,NFKB1,IL2,MAML3,TERT,IL7R,ZNF131,MEF2C,PRDM6,CSF2,IRF1,IL5,RAD50,PITX1,…
GO:BP	regulation of cell population proliferation	GO:0042127	5.79481e-11	10.237	1683	841	132	21092	TNFRSF14,ZBTB17,IL23R,VCAM1,S1PR1,PTPN22,FCRL3,PTPRC,HLX,ITGA4,MSTN,STAT4,CTLA4,GPBAR1,IL5RA,PPARG,WNT7A,CX3CR1,CCR3,CCR2,LTF,RBM5,PBRM1,GNL3,CD80,ST6GAL1,BCL6,TP63,KIT,REST,EPGN,IL2,TERT,IL7R,MEF2C,IL3,CSF2,IRF1,IL5,IL13,NDFIP1,PDGFRB,RREB1,SSR1,PRL,HLA-G,HLA-A,LTA,TNF,AIF1,CSNK2B,BTNL2,HLA-DRB1,HLA-DPB1,BAK1,CDKN1A,VEGFA,FOXO3,TNFAIP3,ESR1,GNA12,SKAP2,MLXIPL,CDK6,ACTL6B,EPO,EPHA1,BLK,DLC1,CLU,L…
GO:BP	response to lipid	GO:0033993	6.19189e-11	10.2082	909	841	87	21092	ZC3H12A,PDE4B,IL23R,VCAM1,PTPN22,HMGCS2,SELP,APOB,DNMT3A,ZFP36L2,BCL2L11,IL1F10,INSIG2,MSTN,CPS1,GPBAR1,PPARG,WNT7A,CX3CR1,CYP8B1,CCR5,LTF,CD80,TP63,REST,SNCA,NFKB1,PTGER4,MEF2C,CSF2,IL13,PDGFRB,MICB,NFKBIL1,LTA,TNF,AIF1,TRERF1,FOXO3,TNFAIP3,ESR1,EPO,DEFA3,LPL,STC1,LYN,NCOA2,PTCH1,ABCA1,LPAR1,ENDOG,AKR1C1,CYP26A1,CPN1,ARNTL,CPT1A,GRAMD1B,SCNN1A,PTGES3,DDX54,SCARB1,FLT3,FOXO1,F7,CEBPE,NFKBIA,ZFP36…
GO:BP	regulation of macromolecule biosynthetic process	GO:0010556	6.8018e-11	10.1674	3951	841	246	21092	RERE,PEX14,ZBTB17,ZBTB40,ZC3H12A,RPAP2,S1PR1,TRIM33,AIM2,HLX,ZNF496,ZNF692,DNMT3A,ZNF513,ZFP36L2,BCL11A,REL,OTX1,NPAS2,IL18RAP,RAB3GAP1,CSRNP3,MSTN,STAT4,IKZF2,CTDSP1,SP140,GIGYF2,PPARG,WNT7A,SATB1,EOMES,CX3CR1,LTF,ELP6,PBRM1,GNL3,TRMT10C,CD80,ZBTB38,MYNN,BCL6,TP63,PCGF3,KLF3,TLR6,KIT,REST,MAPK10,SNCA,BANK1,NFKB1,IL2,MAML3,TERT,ZNF131,MEF2C,PRDM6,CSF2,IRF1,IL5,PITX1,ADRB2,PDGFRB,LARP1,EBF1,FBXW11…
GO:BP	lymphocyte proliferation	GO:0046651	7.04378e-11	10.1522	305	841	45	21092	TNFRSF14,IL23R,VCAM1,PTPN22,FCRL3,PTPRC,CTLA4,PLCL2,CCR2,CD80,BCL6,IL2,IL7R,MEF2C,IRF1,IL5,IL13,NDFIP1,BTN3A1,HLA-G,HLA-A,AIF1,BTNL2,HLA-DRB1,HLA-DPB1,CDKN1A,EPO,BLK,LYN,IL7,SCRIB,DOCK8,TNFSF8,IL2RA,TSPAN32,FLT3,GPR183,TNFSF13B,RASGRP1,IL27,IKZF3,BCL2,TYK2,ZNF335,CD40
GO:BP	cytokine-mediated signaling pathway	GO:0019221	1.039e-10	9.98338	479	841	58	21092	TNFRSF14,CSF3R,JAK1,IL23R,AIM2,PTPRC,ADIPOR1,IL1R1,IL1RL2,IL18RAP,IL1F10,CXCR4,TANK,STAT4,IL5RA,PPARG,CX3CR1,CCR3,CCR1,CCR2,CCR5,CCRL2,KIT,IL7R,CSF2,IRF1,IL5,TNF,CSNK2B,AGPAT1,FOXO3,IL22RA2,TNFAIP3,PARK2,CCR6,EPO,SH2B2,LYN,IL7,IL2RA,FAS,IFITM2,PTPRJ,CXCR5,TNFRSF1A,STAT2,CMKLR1,SH2B3,PTPN11,OASL,FLT3,TNFSF13B,NFKBIA,CCR7,TBKBP1,PTPN2,TYK2,COMMD7
GO:BP	regulation of immune effector process	GO:0002697	1.0966e-10	9.95995	372	841	50	21092	TNFRSF14,ZC3H12A,IL23R,PTPN22,FCRL3,CD244,PTPRC,CR1L,HLX,VAMP8,IL1R1,IL18RAP,CX3CR1,CCR2,CD80,BCL6,KIT,IL2,IL7R,IL5,IL13,NDFIP1,IRF4,HFE,HLA-G,HLA-A,HLA-B,LTA,TNF,NCR3,HLA-DRA,HLA-DRB1,TAP2,MYB,BLK,LYN,PTPRJ,KLRC4,KLRC1,LACC1,RASGRP1,LITAF,GPRC5B,IL27,ITGAM,NOD2,ZPBP2,CD226,C3,CD40
GO:BP	regulation of lymphocyte proliferation	GO:0050670	1.19584e-10	9.92233	238	841	39	21092	TNFRSF14,IL23R,VCAM1,PTPN22,FCRL3,PTPRC,CTLA4,CCR2,CD80,BCL6,IL2,MEF2C,IRF1,IL5,IL13,NDFIP1,HLA-G,HLA-A,AIF1,BTNL2,HLA-DRB1,HLA-DPB1,CDKN1A,EPO,BLK,LYN,IL7,SCRIB,TNFSF8,IL2RA,TSPAN32,GPR183,TNFSF13B,IL27,IKZF3,BCL2,TYK2,ZNF335,CD40
GO:BP	regulation of RNA metabolic process	GO:0051252	1.91631e-10	9.71753	3775	841	236	21092	RERE,PEX14,ZBTB17,ZBTB40,ZC3H12A,RPAP2,S1PR1,TRIM33,AIM2,PRDX6,PKP1,HLX,ZNF496,ZNF692,DNMT3A,ZNF513,ZFP36L2,BCL11A,REL,OTX1,NPAS2,IL18RAP,CSRNP3,CWC22,MSTN,STAT4,IKZF2,CTDSP1,SP140,GIGYF2,PPARG,WNT7A,SATB1,EOMES,CX3CR1,LTF,RBM5,PBRM1,GNL3,CD80,ZBTB38,MYNN,BCL6,TP63,PCGF3,KLF3,TLR6,KIT,REST,MAPK10,SNCA,NFKB1,IL2,MAML3,TERT,ZNF131,MEF2C,PRDM6,CSF2,IRF1,IL5,PITX1,ADRB2,LARP1,EBF1,FBXW11,RGS14,ZNF354…
GO:BP	myeloid cell differentiation	GO:0030099	2.39661e-10	9.6204	406	841	52	21092	CSF3R,IL23R,PPARG,CCR1,LTF,BCL6,KIT,MEF2C,CSF2,IL5,NDFIP1,IRF4,TRIM10,TNF,HLA-DRB1,VEGFA,SMAP1,FOXO3,L3MBTL3,MYB,HOXA7,IKZF1,CDK6,EPO,LYN,CDKN2B,NKX2-3,KCNQ1,ZBTB16,ETS1,FLI1,LTBR,SH2B3,PTPN11,GPR183,CEBPE,NFKBIA,ZFP36L1,RCOR1,KAT8,IRF8,ZFPM1,GP1BA,CCR7,PTPN2,ZBTB7A,DNASE2,KLF1,KLF2,MAFB,LIF,EP300
GO:BP	regulation of defense response	GO:0031347	2.69287e-10	9.56978	620	841	67	21092	ZC3H12A,IL23R,PTPN22,AIM2,PTPRC,FNDC4,VAMP8,NPAS2,IL1R1,IL1RL2,IL18RAP,PPARG,CCR2,BCL6,SNCA,NFKB1,IL2,PTGER4,MEF2C,ERAP1,IRF1,IL13,NDFIP1,HLA-G,HLA-A,HLA-B,MICB,LTA,TNF,NCR3,GPSM3,HLA-DRB1,IL22RA2,TNFAIP3,ESR1,LPL,LYN,IL2RA,TSPAN32,PSMA1,CELF1,MMP3,ETS1,TNFRSF1A,KLRC4,KLRC1,STAT2,TRAFD1,PTPN11,LACC1,PPP2R3C,NFKBIA,RASGRP1,RORA,C2CD4A,ABCC1,GPRC5B,IL27,NUPR1,NOD2,CCR7,PTPN2,GRP,CD226,C3,APOE,EP300
GO:BP	positive regulation of molecular function	GO:0044093	2.84071e-10	9.54657	1573	841	124	21092	RCC2,GUCA2B,DOCK7,IL23R,EVI5,S1PR1,FCRL3,AIM2,NOS1AP,RGS1,PTPRC,CHI3L1,EHD3,IL18RAP,BCL2L11,MERTK,RAB3GAP1,TANK,DOCK10,PPARG,PLCL2,TBC1D5,CX3CR1,CCR2,LTF,TLR6,KIT,REST,EPGN,ARHGAP24,SNCA,CENPE,IL2,TERT,MEF2C,ARRDC3,IL5,RAD50,ADRB2,PDGFRB,RGS14,IRF4,HFE,TRIM31,TRIM15,TRIM26,TNF,HLA-DRB1,BAK1,CDKN1A,VEGFA,ESR1,PARK2,GNA12,HIP1,EPO,EPHA1,PRKAG2,BLK,DLC1,CLU,LYN,SCRIB,DOCK8,LPAR1,TNFSF15,CDK9,CAMK1D,…
GO:BP	organonitrogen compound metabolic process	GO:1901564	3.23553e-10	9.49005	6522	841	359	21092	TNFRSF14,PGD,ECE1,PIGV,ZDHHC18,SERINC2,ZC3H12A,MFSD2A,GUCA2B,DOCK7,ATG4C,JAK1,PDE4B,IL23R,PKN2,RPAP2,VCAM1,PTPN22,TRIM33,HMGCS2,ENSA,DPM3,FCRL3,AIM2,NOS1AP,PIGC,PTPRC,CHI3L1,TMCC2,NUAK2,CDC42BPA,GALNT2,APOB,DNMT3A,NRBP1,CAPN14,ZFP36L2,BCL11A,XPO1,SPRED2,ASPRV1,BCL2L11,MERTK,ACMSD,RAB3GAP1,LCT,TANK,IFIH1,MSTN,GLS,ACADL,CPS1,CTDSP1,VIL1,USP37,TTLL4,GIGYF2,CRBN,PPARG,WNT7A,EOMES,CX3CR1,LTF,ELP6,RNF1…
GO:BP	alpha-beta T cell activation	GO:0046631	4.50384e-10	9.34642	170	841	32	21092	TNFRSF14,ZC3H12A,IL23R,PTPN22,CD247,PTPRC,HLX,EOMES,CCR2,CD80,BCL6,IL2,PTGER4,IRF1,NDFIP1,IRF4,HFE,HLA-A,HLA-DRA,HLA-DRB1,HLA-DQB2,MYB,TNFSF8,IL2RA,NKX2-3,ZBTB16,GPR183,RORA,IL27,ZFPM1,BCL2,TYK2
GO:BP	regulation of adaptive immune response	GO:0002819	5.06056e-10	9.2958	192	841	34	21092	TNFRSF14,ZC3H12A,IL23R,PTPRC,CR1L,HLX,IL1R1,CCR2,CD80,BCL6,IL2,IL7R,MEF2C,IRF1,NDFIP1,HFE,HLA-G,HLA-A,HLA-B,LTA,TNF,HLA-DRA,HLA-DRB1,HLA-DQB2,TAP2,TNFAIP3,KLRC1,TNFSF13B,IL27,NOD2,CD226,C3,TYK2,CD40
GO:BP	phosphorus metabolic process	GO:0006793	5.80736e-10	9.23602	2841	841	189	21092	TNFRSF14,PGD,PIGV,SERINC2,ZC3H12A,MFSD2A,GUCA2B,DOCK7,ANGPTL3,JAK1,PDE4B,IL23R,PKN2,RPAP2,PTPN22,HMGCS2,ENSA,DPM3,FCRL3,CD244,PIGC,PRDX6,PTPRC,CHI3L1,NUAK2,CDC42BPA,NRBP1,GCKR,SPRED2,MERTK,ACMSD,MSTN,CPS1,CTDSP1,PLCD4,PPARG,CX3CR1,LTF,TKT,CD80,TLR6,KIT,EPGN,MAPK10,SNCA,BANK1,CENPE,IL2,ENPP6,MEF2C,HSD17B4,CSNK1G3,IL3,CSF2,IL5,RAD50,IL13,ADRB2,PDGFRB,FBXW11,RGS14,MAML1,GMDS,GMPR,HFE,PPP1R11,TNF,AIF…
GO:BP	negative regulation of nitrogen compound metabolic process	GO:0051172	7.75866e-10	9.11021	2392	841	166	21092	RERE,PEX14,ZBTB17,ZC3H12A,PTPN22,TRIM33,ENSA,PTPRC,PKP1,ZNF692,DNMT3A,ZFP36L2,BCL11A,SPRED2,ACMSD,CTDSP1,VIL1,GIGYF2,PPARG,SATB1,EOMES,LTF,ITIH3,ITIH4,ZBTB38,LAMP3,BCL6,TP63,KLF3,REST,SNCA,BANK1,NFKB1,IL2,TERT,ZNF131,MEF2C,PRDM6,CSF2,IRF1,RAD50,PITX1,NDFIP1,LARP1,FBXW11,CPEB4,RGS14,RREB1,ATXN1,HFE,ZKSCAN3,PPP1R11,TRIM39,POU5F1,TNF,BAG6,EHMT2,ZBTB12,NELFE,NOTCH4,BAK1,CDKN1A,TRERF1,VEGFA,BACH2,FOXO…
GO:BP	positive regulation of immune response	GO:0050778	8.91778e-10	9.04974	591	841	64	21092	ZC3H12A,PDE4B,IL23R,PTPN22,FCRL3,AIM2,CD247,PTPRC,CR1L,HLX,VAMP8,IL1R1,IL18RAP,CTLA4,PLCL2,CCR2,CD80,BANK1,CFI,IL2,MEF2C,IL13,BTN3A1,MOG,HLA-G,HLA-A,HLA-B,MICB,LTA,TNF,NCR3,BAG6,BTNL2,HLA-DRA,HLA-DRB1,HLA-DQB2,TAP2,HLA-DPB1,MYB,MYO1G,SH2B2,BLK,CLU,LYN,DGKZ,PTPRJ,C3AR1,KLRC4,CMKLR1,TNFSF13B,RASGRP1,ITGAM,NOD2,CCR7,CD79B,PTPN2,BCL2,CD226,C3,TYK2,KCNN4,FPR3,CD40,EP300
GO:BP	positive regulation of leukocyte proliferation	GO:0070665	9.54457e-10	9.02024	164	841	31	21092	IL23R,VCAM1,PTPN22,FCRL3,PTPRC,IL5RA,CCR2,CD80,ST6GAL1,BCL6,KIT,IL2,MEF2C,CSF2,IL5,IL13,HLA-A,AIF1,BTNL2,HLA-DPB1,CDKN1A,EPO,LYN,IL7,IL2RA,GPR183,TNFSF13B,BCL2,TYK2,ZNF335,CD40
GO:BP	regulation of leukocyte differentiation	GO:1902105	9.68365e-10	9.01396	315	841	44	21092	ZC3H12A,IL23R,FCRL3,PTPRC,HLX,ZFP36L2,IL1RL2,CTLA4,CCR1,CCR2,LTF,PBRM1,CD80,BCL6,IL2,IL7R,IRF1,IL5,NDFIP1,IRF4,HLA-G,HLA-B,TNF,HLA-DRA,HLA-DRB1,FOXO3,MYB,HOXA7,CDK6,ACTL6B,LYN,IL7,IL2RA,ZBTB16,PPP2R3C,ZFP36L1,RASGRP1,IL27,ZFPM1,IKZF3,SMARCE1,PTPN2,MAFB,LIF
GO:BP	regulation of DNA-templated transcription	GO:0006355	9.87709e-10	9.00537	3474	841	219	21092	RERE,PEX14,ZBTB17,ZBTB40,ZC3H12A,RPAP2,S1PR1,TRIM33,AIM2,HLX,ZNF496,ZNF692,DNMT3A,ZNF513,BCL11A,REL,OTX1,NPAS2,IL18RAP,CSRNP3,MSTN,STAT4,IKZF2,CTDSP1,SP140,PPARG,WNT7A,SATB1,EOMES,CX3CR1,LTF,PBRM1,GNL3,CD80,ZBTB38,MYNN,BCL6,TP63,PCGF3,KLF3,TLR6,KIT,REST,MAPK10,SNCA,NFKB1,IL2,MAML3,TERT,ZNF131,MEF2C,PRDM6,CSF2,IRF1,IL5,PITX1,ADRB2,EBF1,FBXW11,RGS14,ZNF354A,MAML1,IRF4,RREB1,ATXN1,PRL,ZKSCAN3,TRIM31…
GO:BP	phosphate-containing compound metabolic process	GO:0006796	9.92312e-10	9.00335	2817	841	187	21092	TNFRSF14,PGD,PIGV,SERINC2,ZC3H12A,MFSD2A,GUCA2B,DOCK7,ANGPTL3,JAK1,PDE4B,IL23R,PKN2,RPAP2,PTPN22,HMGCS2,ENSA,DPM3,FCRL3,CD244,PIGC,PRDX6,PTPRC,CHI3L1,NUAK2,CDC42BPA,NRBP1,GCKR,SPRED2,MERTK,ACMSD,MSTN,CPS1,CTDSP1,PLCD4,PPARG,CX3CR1,LTF,TKT,CD80,TLR6,KIT,EPGN,MAPK10,SNCA,BANK1,CENPE,IL2,ENPP6,MEF2C,HSD17B4,CSNK1G3,IL3,CSF2,IL5,RAD50,IL13,ADRB2,PDGFRB,FBXW11,RGS14,MAML1,GMPR,HFE,PPP1R11,TNF,AIF1,CSN…
GO:BP	regulation of nucleic acid-templated transcription	GO:1903506	1.01735e-09	8.99253	3475	841	219	21092	RERE,PEX14,ZBTB17,ZBTB40,ZC3H12A,RPAP2,S1PR1,TRIM33,AIM2,HLX,ZNF496,ZNF692,DNMT3A,ZNF513,BCL11A,REL,OTX1,NPAS2,IL18RAP,CSRNP3,MSTN,STAT4,IKZF2,CTDSP1,SP140,PPARG,WNT7A,SATB1,EOMES,CX3CR1,LTF,PBRM1,GNL3,CD80,ZBTB38,MYNN,BCL6,TP63,PCGF3,KLF3,TLR6,KIT,REST,MAPK10,SNCA,NFKB1,IL2,MAML3,TERT,ZNF131,MEF2C,PRDM6,CSF2,IRF1,IL5,PITX1,ADRB2,EBF1,FBXW11,RGS14,ZNF354A,MAML1,IRF4,RREB1,ATXN1,PRL,ZKSCAN3,TRIM31…
GO:BP	immune response-regulating signaling pathway	GO:0002764	1.03517e-09	8.98499	491	841	57	21092	ZC3H12A,PDE4B,PTPN22,FCRL3,AIM2,CD247,PTPRC,IFIH1,CTLA4,PLCL2,LTF,TLR1,TLR6,KIT,MAPK10,BANK1,MEF2C,IRF1,IRF4,BTN3A1,MOG,HLA-G,HLA-A,TRIM15,MICB,NFKBIL1,TNF,NCR3,BAG6,BTNL2,HLA-DRB1,HLA-DPB1,TNFAIP3,ESR1,MYO1G,SH2B2,BLK,LYN,DGKZ,PTPRJ,C3AR1,KLRC4,KLRC1,CMKLR1,OASL,LACC1,NFKBIA,NOD2,CCR7,CD79B,PTPN2,BCL2,CD226,KCNN4,FPR3,CD40,EP300
GO:BP	regulation of hemopoiesis	GO:1903706	1.18775e-09	8.92528	409	841	51	21092	CSF3R,ZC3H12A,IL23R,FCRL3,PTPRC,HLX,ZFP36L2,IL1RL2,CTLA4,CCR1,CCR2,LTF,PBRM1,CD80,BCL6,IL2,IL7R,MEF2C,IRF1,IL5,NDFIP1,IRF4,HLA-G,HLA-B,TNF,HLA-DRA,HLA-DRB1,SMAP1,FOXO3,MYB,HOXA7,CDK6,ACTL6B,LYN,IL7,GFI1B,IL2RA,ZBTB16,ETS1,PPP2R3C,NFKBIA,ZFP36L1,RCOR1,RASGRP1,IL27,ZFPM1,IKZF3,SMARCE1,PTPN2,MAFB,LIF
GO:BP	regulation of adaptive immune response based on somatic recombination of immune receptors built from immunoglobulin superfamily domains	GO:0002822	1.2188e-09	8.91407	176	841	32	21092	ZC3H12A,IL23R,PTPRC,CR1L,HLX,IL1R1,CCR2,CD80,BCL6,IL2,IL7R,MEF2C,NDFIP1,HFE,HLA-G,HLA-A,HLA-B,LTA,TNF,HLA-DRA,HLA-DRB1,HLA-DQB2,TAP2,TNFAIP3,KLRC1,TNFSF13B,IL27,NOD2,CD226,C3,TYK2,CD40
GO:BP	positive regulation of developmental process	GO:0051094	1.2953e-09	8.88763	1337	841	109	21092	ZC3H12A,ANGPTL3,JAK1,IL23R,TMEM79,PTPRC,CHI3L1,HLX,APOB,BCL11A,IL1RL2,CXCR4,ARPC2,VIL1,PPARG,WNT7A,CX3CR1,CCR3,CCR1,LTF,PBRM1,CD80,NLGN1,BCL6,TP63,KIT,REST,NFKB1,IL2,FGB,TERT,IL7R,MEF2C,ERAP1,CSF2,IL5,IL13,ADRB2,RGS14,MAML1,RREB1,PRL,HLA-G,POU5F1,LTA,TNF,TNXB,HLA-DRA,HLA-DRB1,VEGFA,SMAP1,FOXO3,MYB,AHI1,PARK2,ACTL6B,EPO,EPHA1,LPL,CEBPD,LYN,CHD7,NCOA2,IL7,ZFPM2,CDKN2B,PTCH1,LPAR1,IL2RA,TCF7L2,ARNTL…
GO:BP	regulation of RNA biosynthetic process	GO:2001141	1.3263e-09	8.87736	3484	841	219	21092	RERE,PEX14,ZBTB17,ZBTB40,ZC3H12A,RPAP2,S1PR1,TRIM33,AIM2,HLX,ZNF496,ZNF692,DNMT3A,ZNF513,BCL11A,REL,OTX1,NPAS2,IL18RAP,CSRNP3,MSTN,STAT4,IKZF2,CTDSP1,SP140,PPARG,WNT7A,SATB1,EOMES,CX3CR1,LTF,PBRM1,GNL3,CD80,ZBTB38,MYNN,BCL6,TP63,PCGF3,KLF3,TLR6,KIT,REST,MAPK10,SNCA,NFKB1,IL2,MAML3,TERT,ZNF131,MEF2C,PRDM6,CSF2,IRF1,IL5,PITX1,ADRB2,EBF1,FBXW11,RGS14,ZNF354A,MAML1,IRF4,RREB1,ATXN1,PRL,ZKSCAN3,TRIM31…
GO:BP	regulation of phosphate metabolic process	GO:0019220	1.33857e-09	8.87336	1391	841	112	21092	TNFRSF14,ZC3H12A,MFSD2A,GUCA2B,DOCK7,IL23R,PTPN22,ENSA,FCRL3,CD244,PTPRC,CHI3L1,GCKR,SPRED2,MERTK,ACMSD,MSTN,CTDSP1,PPARG,CX3CR1,LTF,CD80,TLR6,KIT,EPGN,SNCA,BANK1,CENPE,IL2,MEF2C,IL3,CSF2,IL5,RAD50,IL13,ADRB2,PDGFRB,RGS14,HFE,PPP1R11,TNF,AIF1,CSNK2B,TNXB,HLA-DRB1,BAK1,CDKN1A,VEGFA,IL22RA2,TNFAIP3,PARK2,GNA12,GRB10,MLXIPL,EPO,EPHA1,PRKAG2,DLC1,CLU,RBPMS,LYN,IL7,PLEC,CDKN2B,TNFSF15,CCNY,FAS,HHEX,CD…
GO:BP	regulation of phosphorus metabolic process	GO:0051174	1.4027e-09	8.85303	1392	841	112	21092	TNFRSF14,ZC3H12A,MFSD2A,GUCA2B,DOCK7,IL23R,PTPN22,ENSA,FCRL3,CD244,PTPRC,CHI3L1,GCKR,SPRED2,MERTK,ACMSD,MSTN,CTDSP1,PPARG,CX3CR1,LTF,CD80,TLR6,KIT,EPGN,SNCA,BANK1,CENPE,IL2,MEF2C,IL3,CSF2,IL5,RAD50,IL13,ADRB2,PDGFRB,RGS14,HFE,PPP1R11,TNF,AIF1,CSNK2B,TNXB,HLA-DRB1,BAK1,CDKN1A,VEGFA,IL22RA2,TNFAIP3,PARK2,GNA12,GRB10,MLXIPL,EPO,EPHA1,PRKAG2,DLC1,CLU,RBPMS,LYN,IL7,PLEC,CDKN2B,TNFSF15,CCNY,FAS,HHEX,CD…
GO:BP	cell-cell adhesion	GO:0098609	1.55359e-09	8.80866	946	841	86	21092	TNFRSF14,ZC3H12A,JAK1,IL23R,VCAM1,PTPN22,SELP,PTPRC,PKP1,HLX,IL1RL2,ITGA4,CTLA4,CX3CR1,CCR2,PBRM1,MAGI1,CD80,NLGN1,BCL6,KIT,IL2,FGB,IL7R,IRF1,NDFIP1,HFE,HLA-G,HLA-A,MUC21,TNF,AIF1,TNXB,NOTCH4,BTNL2,HLA-DRA,HLA-DRB5,HLA-DRB1,HLA-DQA1,HLA-DQA2,HLA-DQB2,HLA-DOB,HLA-DMA,HLA-DPB1,VEGFA,CD2AP,FOXO3,CD164,MYB,ACTL6B,EPO,BLK,LYN,IL7,SCRIB,DOCK8,IL2RA,MAP3K8,RIC8A,TSPAN32,ZBTB16,ETS1,SH2B3,PTPN11,TNFSF13B…
GO:BP	B cell activation	GO:0042113	1.90272e-09	8.72062	347	841	46	21092	VCAM1,FCRL3,PTPRC,ZFP36L2,ITGA4,CTLA4,DOCK10,PLCL2,BCL6,KIT,BANK1,IL2,IL7R,MEF2C,IL5,IL13,NDFIP1,HLA-DQB2,BAK1,CDKN1A,TNFAIP3,CCR6,HDAC9,SKAP2,BLK,LYN,IL7,HHEX,NKX2-3,PTPRJ,CXCR5,FLT3,GPR183,TNFSF13B,PPP2R3C,ZFP36L1,RASGRP1,NOD2,IRF8,IKZF3,CD79B,PTPN2,BCL2,ZBTB7A,CD40,EP300
GO:BP	regulation of protein modification process	GO:0031399	2.07787e-09	8.68238	1545	841	120	21092	TNFRSF14,ZC3H12A,DOCK7,IL23R,PTPN22,ENSA,FCRL3,NOS1AP,PTPRC,CHI3L1,SPRED2,RAB3GAP1,TANK,MSTN,CTDSP1,PPARG,CX3CR1,LTF,GNL3,CD80,BCL6,TLR6,KIT,EPGN,SNCA,BANK1,CENPE,IL2,MEF2C,ARRDC3,IL3,CSF2,IL5,RAD50,IL13,NDFIP1,ADRB2,PDGFRB,RGS14,HFE,PPP1R11,TNF,AIF1,CSNK2B,EHMT2,NELFE,TNXB,HLA-DRB1,BAK1,CDKN1A,VEGFA,MYB,IL22RA2,TNFAIP3,PARK2,GNA12,BAZ1B,MLXIPL,EPO,EPHA1,PRKAG2,DLC1,CLU,RBPMS,LYN,IL7,PLEC,PARP10,…
GO:BP	negative regulation of signal transduction	GO:0009968	2.27927e-09	8.6422	1243	841	103	21092	ZC3H12A,LEPROT,PDE4B,PTPN22,TRIM33,ADAMTSL4-AS1,FCRL3,RGS1,PTPRC,ADIPOR1,SPRED2,INSIG2,TANK,MSTN,TMBIM1,PPARG,PLCL2,CX3CR1,LTF,RAB7A,RASA2,BCL6,TP63,TLR6,ARHGAP24,SNCA,BANK1,FGB,TERT,ARRDC3,CSF2,ADRB2,FBXW11,RGS14,IRF4,HLA-G,TRIM39,NFKBIL1,TNF,ATF6B,BTNL2,BAK1,LEMD2,CD2AP,FOXO3,SESN1,TNFAIP3,ESR1,PARK2,FIGNL1,GRB10,EPO,DLC1,CLU,LYN,IL7,GRINA,PTCH1,LPAR1,ENDOG,TSPAN15,PPIF,HHEX,CYP26A1,TCF7L2,ARNT…
GO:BP	cellular biosynthetic process	GO:0044249	2.41587e-09	8.61693	5782	841	323	21092	RERE,PEX14,ZBTB17,ZBTB40,PIGV,ZDHHC18,SPOCD1,ZC3H12A,MFSD2A,GUCA2B,RPAP2,S1PR1,TRIM33,HMGCS2,DPM3,AIM2,CD244,NOS1AP,PIGC,HLX,GALNT2,ZNF496,ZNF692,APOB,DNMT3A,ZNF513,ZFP36L2,BCL11A,REL,OTX1,MAT2A,NPAS2,IL18RAP,INSIG2,ACMSD,RAB3GAP1,CSRNP3,MSTN,GLS,STAT4,ACADL,CPS1,IKZF2,CTDSP1,SP140,GIGYF2,PPARG,WNT7A,SATB1,EOMES,CX3CR1,CYP8B1,LTF,ELP6,PBRM1,GNL3,TKT,TRMT10C,CD80,RPN1,PCCB,ZBTB38,TERC,MYNN,ST6GAL1…
GO:BP	protein phosphorylation	GO:0006468	2.44572e-09	8.61159	1567	841	121	21092	TNFRSF14,ZC3H12A,DOCK7,JAK1,IL23R,PKN2,PTPN22,PTPRC,CHI3L1,NUAK2,CDC42BPA,NRBP1,SPRED2,MERTK,MSTN,CTDSP1,PPARG,CX3CR1,LTF,CD80,TLR6,KIT,EPGN,MAPK10,SNCA,BANK1,CENPE,IL2,MEF2C,CSNK1G3,IL3,CSF2,IL5,RAD50,IL13,ADRB2,PDGFRB,RGS14,MAML1,HFE,TNF,AIF1,CSNK2B,STK19,TNXB,PRRT1,HLA-DRB1,BAK1,CDKN1A,VEGFA,IL22RA2,TNFAIP3,PARK2,CDK13,BAZ1B,MLXIPL,CDK6,EPO,EPHA1,PRKAG2,BLK,CLU,RBPMS,LYN,IL7,PLEC,CDKN2B,TNFSF1…
GO:BP	negative regulation of cell communication	GO:0010648	2.63654e-09	8.57896	1352	841	109	21092	ZC3H12A,LEPROT,PDE4B,PTPN22,TRIM33,ADAMTSL4-AS1,FCRL3,RGS1,PTPRC,ADIPOR1,SPRED2,INSIG2,TANK,MSTN,TMBIM1,PPARG,PLCL2,CX3CR1,LTF,RAB7A,RASA2,BCL6,TP63,TLR6,REST,ARHGAP24,SNCA,BANK1,FGB,TERT,ARRDC3,CSF2,ADRB2,FBXW11,RGS14,IRF4,HLA-G,TRIM39,NFKBIL1,TNF,ATF6B,PRRT1,BTNL2,BAK1,LEMD2,CD2AP,FOXO3,SESN1,TNFAIP3,ESR1,PARK2,FIGNL1,GRB10,EPO,DLC1,CLU,LYN,IL7,GRINA,PTCH1,LPAR1,ENDOG,TSPAN15,PPIF,HHEX,CYP26A1,…
GO:BP	negative regulation of cellular biosynthetic process	GO:0031327	2.86593e-09	8.54274	1589	841	122	21092	RERE,PEX14,ZBTB17,ZC3H12A,TRIM33,ZNF692,DNMT3A,ZFP36L2,BCL11A,INSIG2,ACMSD,ACADL,GIGYF2,PPARG,SATB1,EOMES,ZBTB38,BCL6,TP63,KLF3,REST,SNCA,BANK1,NFKB1,ZNF131,MEF2C,PRDM6,CSF2,IRF1,PITX1,LARP1,FBXW11,CPEB4,RREB1,ATXN1,ZKSCAN3,POU5F1,TNF,EHMT2,ZBTB12,NELFE,NOTCH4,CDKN1A,TRERF1,VEGFA,BACH2,FOXO3,L3MBTL3,MYB,ESR1,PARK2,ZNF12,HDAC9,HOXA7,JAZF1,IKZF1,GRB10,MLXIPL,CDK6,EPO,FAM3C,ZNF282,ZNF746,CEBPD,NCOA2…
GO:BP	response to extracellular stimulus	GO:0009991	3.0741e-09	8.51228	504	841	57	21092	ZC3H12A,MFSD2A,VCAM1,HMGCS2,ENSA,PTPRC,NUAK2,DNMT3A,ITGA4,CPS1,PPARG,TBC1D5,CYP8B1,ADRB2,LARP1,CPEB4,PRL,HFE,LTA,TNF,AIF1,EHMT2,CDKN1A,FOXO3,SESN1,SLC22A3,TBL2,EPO,AOC1,PRKAG2,LPL,STC1,LYN,PLEC,CDKN2B,FAS,CYP26A1,FADS1,CPT1A,ACAT1,FOXO1,F7,MAX,IGF1R,CLEC16A,NOD2,MPO,RPS6KB1,SEH1L,PMAIP1,BCL2,APOE,ADNP,CYP24A1,CBS,MN1,ADSL
GO:BP	negative regulation of signaling	GO:0023057	3.33024e-09	8.47752	1357	841	109	21092	ZC3H12A,LEPROT,PDE4B,PTPN22,TRIM33,ADAMTSL4-AS1,FCRL3,RGS1,PTPRC,ADIPOR1,SPRED2,INSIG2,TANK,MSTN,TMBIM1,PPARG,PLCL2,CX3CR1,LTF,RAB7A,RASA2,BCL6,TP63,TLR6,REST,ARHGAP24,SNCA,BANK1,FGB,TERT,ARRDC3,CSF2,ADRB2,FBXW11,RGS14,IRF4,HLA-G,TRIM39,NFKBIL1,TNF,ATF6B,PRRT1,BTNL2,BAK1,LEMD2,CD2AP,FOXO3,SESN1,TNFAIP3,ESR1,PARK2,FIGNL1,GRB10,EPO,DLC1,CLU,LYN,IL7,GRINA,PTCH1,LPAR1,ENDOG,TSPAN15,PPIF,HHEX,CYP26A1,…
GO:BP	negative regulation of biosynthetic process	GO:0009890	4.68801e-09	8.32901	1619	841	123	21092	RERE,PEX14,ZBTB17,ZC3H12A,TRIM33,ZNF692,DNMT3A,ZFP36L2,BCL11A,INSIG2,ACMSD,ACADL,GIGYF2,PPARG,SATB1,EOMES,ZBTB38,BCL6,TP63,KLF3,REST,SNCA,BANK1,NFKB1,ZNF131,MEF2C,PRDM6,CSF2,IRF1,PITX1,LARP1,FBXW11,CPEB4,RREB1,ATXN1,ZKSCAN3,POU5F1,TNF,EHMT2,ZBTB12,NELFE,NOTCH4,CDKN1A,TRERF1,VEGFA,BACH2,FOXO3,L3MBTL3,MYB,ESR1,PARK2,ZNF12,HDAC9,HOXA7,JAZF1,IKZF1,GRB10,MLXIPL,CDK6,EPO,FAM3C,ZNF282,ZNF746,CEBPD,NCOA2…
GO:BP	B cell differentiation	GO:0030183	5.07648e-09	8.29444	153	841	29	21092	VCAM1,FCRL3,PTPRC,ZFP36L2,ITGA4,DOCK10,PLCL2,BCL6,KIT,IL2,HLA-DQB2,BAK1,HDAC9,IL7,HHEX,NKX2-3,PTPRJ,FLT3,GPR183,TNFSF13B,PPP2R3C,ZFP36L1,IRF8,IKZF3,CD79B,PTPN2,BCL2,ZBTB7A,EP300
GO:BP	regulation of protein metabolic process	GO:0051246	5.34007e-09	8.27245	2567	841	172	21092	TNFRSF14,ZC3H12A,DOCK7,IL23R,PTPN22,ENSA,FCRL3,AIM2,NOS1AP,PTPRC,CHI3L1,ZFP36L2,XPO1,SPRED2,BCL2L11,RAB3GAP1,TANK,MSTN,CTDSP1,VIL1,GIGYF2,PPARG,WNT7A,CX3CR1,LTF,ELP6,GNL3,ITIH3,ITIH4,TRMT10C,CD80,RAB7A,LAMP3,BCL6,TP63,TLR6,KIT,REST,EPGN,SNCA,BANK1,NFKB1,CENPE,IL2,MEF2C,ARRDC3,IL3,CSF2,IL5,RAD50,IL13,NDFIP1,ADRB2,PDGFRB,LARP1,FBXW11,CPEB4,RGS14,HFE,PPP1R11,TRIM39,TNF,AIF1,BAG6,CSNK2B,EHMT2,NELFE,T…
GO:BP	positive regulation of transcription by RNA polymerase II	GO:0045944	5.36667e-09	8.27029	1243	841	102	21092	ZBTB17,ZC3H12A,S1PR1,ZNF513,BCL11A,REL,OTX1,NPAS2,CSRNP3,STAT4,PPARG,WNT7A,EOMES,ZBTB38,TP63,REST,NFKB1,IL2,MAML3,ZNF131,MEF2C,IRF1,PITX1,ADRB2,MAML1,IRF4,RREB1,POU5F1,TNF,NELFE,ATF6B,PBX2,NOTCH4,TRERF1,VEGFA,ZNF292,FOXO3,RFX6,MYB,AHI1,ESR1,PARK2,HOXA7,CDK13,BAZ1B,MLXIPL,GTF2I,TFR2,ZNF746,CEBPD,CHD7,NCOA2,ZFPM2,GLIS3,ZNF462,TNFSF8,CDK9,GFI1B,HHEX,NKX2-3,TCF7L2,ARNTL,NPAT,ZBTB16,ETS1,FLI1,TNFRSF1A…
GO:BP	positive regulation of protein metabolic process	GO:0051247	8.36422e-09	8.07757	1504	841	116	21092	TNFRSF14,ZC3H12A,DOCK7,IL23R,PTPN22,FCRL3,AIM2,NOS1AP,PTPRC,CHI3L1,BCL2L11,RAB3GAP1,TANK,MSTN,PPARG,WNT7A,CX3CR1,LTF,GNL3,TRMT10C,CD80,RAB7A,BCL6,TLR6,KIT,REST,EPGN,SNCA,BANK1,CENPE,IL2,MEF2C,ARRDC3,IL3,CSF2,IL5,RAD50,IL13,NDFIP1,ADRB2,PDGFRB,LARP1,FBXW11,HFE,TNF,AIF1,BAG6,CSNK2B,NELFE,HLA-DRB1,BAK1,CDKN1A,VEGFA,MYB,TNFAIP3,PARK2,GNA12,BAZ1B,HIP1,TFR2,EPO,PRKAG2,DLC1,CLU,RBPMS,LYN,AGTPBP1,TNFSF15…
GO:BP	DNA-templated transcription	GO:0006351	9.51287e-09	8.02169	3595	841	221	21092	RERE,PEX14,ZBTB17,ZBTB40,SPOCD1,ZC3H12A,RPAP2,S1PR1,TRIM33,AIM2,HLX,ZNF496,ZNF692,DNMT3A,ZNF513,BCL11A,REL,OTX1,NPAS2,IL18RAP,CSRNP3,MSTN,STAT4,IKZF2,CTDSP1,SP140,PPARG,WNT7A,SATB1,EOMES,CX3CR1,LTF,PBRM1,GNL3,CD80,ZBTB38,MYNN,BCL6,TP63,PCGF3,KLF3,TLR6,KIT,REST,POLR2B,MAPK10,SNCA,NFKB1,IL2,MAML3,TERT,ZNF131,MEF2C,PRDM6,CSF2,IRF1,IL5,PITX1,ADRB2,EBF1,FBXW11,RGS14,ZNF354A,MAML1,IRF4,RREB1,ATXN1,PRL,…
GO:BP	nucleic acid-templated transcription	GO:0097659	9.78088e-09	8.00962	3596	841	221	21092	RERE,PEX14,ZBTB17,ZBTB40,SPOCD1,ZC3H12A,RPAP2,S1PR1,TRIM33,AIM2,HLX,ZNF496,ZNF692,DNMT3A,ZNF513,BCL11A,REL,OTX1,NPAS2,IL18RAP,CSRNP3,MSTN,STAT4,IKZF2,CTDSP1,SP140,PPARG,WNT7A,SATB1,EOMES,CX3CR1,LTF,PBRM1,GNL3,CD80,ZBTB38,MYNN,BCL6,TP63,PCGF3,KLF3,TLR6,KIT,REST,POLR2B,MAPK10,SNCA,NFKB1,IL2,MAML3,TERT,ZNF131,MEF2C,PRDM6,CSF2,IRF1,IL5,PITX1,ADRB2,EBF1,FBXW11,RGS14,ZNF354A,MAML1,IRF4,RREB1,ATXN1,PRL,…
GO:BP	biosynthetic process	GO:0009058	1.1414e-08	7.94256	5941	841	327	21092	RERE,PGD,PEX14,ZBTB17,ZBTB40,PIGV,ZDHHC18,SPOCD1,ZC3H12A,MFSD2A,GUCA2B,RPAP2,S1PR1,TRIM33,HMGCS2,DPM3,AIM2,CD244,NOS1AP,PIGC,HLX,GALNT2,ZNF496,ZNF692,APOB,DNMT3A,ZNF513,ZFP36L2,BCL11A,REL,OTX1,MAT2A,NPAS2,IL18RAP,INSIG2,ACMSD,RAB3GAP1,CSRNP3,MSTN,GLS,STAT4,ACADL,CPS1,IKZF2,CTDSP1,SP140,GIGYF2,PPARG,WNT7A,SATB1,EOMES,CX3CR1,CYP8B1,LTF,ELP6,PBRM1,GNL3,TKT,TRMT10C,CD80,RPN1,PCCB,ZBTB38,TERC,MYNN,ABC…
GO:BP	positive regulation of cytokine production	GO:0001819	1.17348e-08	7.93052	477	841	54	21092	TNFRSF14,PDE4B,IL23R,PTPN22,AIM2,CD244,PTPRC,CHI3L1,IL1R1,IL1RL2,PLA2R1,IFIH1,CCR2,CD80,TLR1,TLR6,KIT,IL2,PTGER4,CSF2,IRF1,IL13,IRF4,BTN3A1,HLA-G,HLA-A,TRIM15,LTA,TNF,AIF1,AGPAT1,GPSM3,BTNL2,HLA-DPB1,LPL,CLU,IL7,SCRIB,PTPRJ,C3AR1,PTPN11,LACC1,RASGRP1,RORA,GPRC5B,IL27,NOD2,IRF8,ZFPM1,CCR7,CD226,C3,TYK2,CD40
GO:BP	organic substance biosynthetic process	GO:1901576	1.26252e-08	7.89876	5854	841	323	21092	RERE,PGD,PEX14,ZBTB17,ZBTB40,PIGV,ZDHHC18,SPOCD1,ZC3H12A,MFSD2A,GUCA2B,RPAP2,S1PR1,TRIM33,HMGCS2,DPM3,AIM2,CD244,PIGC,HLX,GALNT2,ZNF496,ZNF692,APOB,DNMT3A,ZNF513,ZFP36L2,BCL11A,REL,OTX1,MAT2A,NPAS2,IL18RAP,INSIG2,ACMSD,RAB3GAP1,CSRNP3,MSTN,GLS,STAT4,ACADL,CPS1,IKZF2,CTDSP1,SP140,GIGYF2,PPARG,WNT7A,SATB1,EOMES,CX3CR1,CYP8B1,LTF,ELP6,PBRM1,GNL3,TKT,TRMT10C,CD80,RPN1,PCCB,ZBTB38,TERC,MYNN,ABCC5,ST6G…
GO:BP	RNA biosynthetic process	GO:0032774	1.65191e-08	7.78201	3615	841	221	21092	RERE,PEX14,ZBTB17,ZBTB40,SPOCD1,ZC3H12A,RPAP2,S1PR1,TRIM33,AIM2,HLX,ZNF496,ZNF692,DNMT3A,ZNF513,BCL11A,REL,OTX1,NPAS2,IL18RAP,CSRNP3,MSTN,STAT4,IKZF2,CTDSP1,SP140,PPARG,WNT7A,SATB1,EOMES,CX3CR1,LTF,PBRM1,GNL3,CD80,ZBTB38,MYNN,BCL6,TP63,PCGF3,KLF3,TLR6,KIT,REST,POLR2B,MAPK10,SNCA,NFKB1,IL2,MAML3,TERT,ZNF131,MEF2C,PRDM6,CSF2,IRF1,IL5,PITX1,ADRB2,EBF1,FBXW11,RGS14,ZNF354A,MAML1,IRF4,RREB1,ATXN1,PRL,…
GO:BP	cell adhesion	GO:0007155	1.72767e-08	7.76254	1521	841	116	21092	TNFRSF14,RCC2,CSF3R,ZC3H12A,ANGPTL3,JAK1,IL23R,PKN2,VCAM1,S1PR1,PTPN22,SELP,PTPRC,PKP1,HLX,IL1RL2,BCL2L11,MERTK,CXCR4,ITGA4,CTLA4,ARPC2,CX3CR1,CCR3,CCR1,CCR2,PBRM1,MAGI1,CD80,NLGN1,ST6GAL1,BCL6,KIT,IL2,FGB,IL7R,IRF1,NDFIP1,RREB1,HFE,MOG,HLA-G,HLA-A,MUC21,TNF,AIF1,TNXB,NOTCH4,BTNL2,HLA-DRA,HLA-DRB5,HLA-DRB1,HLA-DQA1,HLA-DQA2,HLA-DQB2,HLA-DOB,HLA-DMA,HLA-DPB1,VEGFA,CD2AP,FOXO3,CD164,MYB,HOXA7,MYO1G…
GO:BP	macromolecule modification	GO:0043412	1.80435e-08	7.74368	3874	841	233	21092	TNFRSF14,PIGV,ZDHHC18,SPOCD1,ZC3H12A,DOCK7,ATG4C,JAK1,IL23R,PKN2,RPAP2,PTPN22,TRIM33,ENSA,DPM3,FCRL3,NOS1AP,PIGC,PTPRC,CHI3L1,NUAK2,CDC42BPA,GALNT2,DNMT3A,NRBP1,THADA,BCL11A,SPRED2,MERTK,RAB3GAP1,TANK,IFIH1,MSTN,CTDSP1,USP37,TTLL4,CRBN,PPARG,EOMES,CX3CR1,LTF,ELP6,RNF123,GNL3,TRMT10C,CD80,RPN1,ST6GAL1,BCL6,PCGF3,TLR6,KIT,REST,EPGN,MAPK10,KLHL8,SNCA,BANK1,MANBA,CENPE,ADAD1,IL2,FBXL7,DDX4,MEF2C,ARRD…
GO:BP	protein metabolic process	GO:0019538	1.86139e-08	7.73016	5462	841	305	21092	TNFRSF14,ECE1,PIGV,ZDHHC18,ZC3H12A,DOCK7,ATG4C,JAK1,IL23R,PKN2,RPAP2,PTPN22,TRIM33,ENSA,DPM3,FCRL3,AIM2,NOS1AP,PIGC,PTPRC,CHI3L1,TMCC2,NUAK2,CDC42BPA,GALNT2,APOB,DNMT3A,NRBP1,CAPN14,ZFP36L2,BCL11A,XPO1,SPRED2,ASPRV1,BCL2L11,MERTK,RAB3GAP1,TANK,IFIH1,MSTN,CTDSP1,VIL1,USP37,TTLL4,GIGYF2,CRBN,PPARG,WNT7A,EOMES,CX3CR1,LTF,ELP6,RNF123,GNL3,ITIH3,ITIH4,TRMT10C,CD80,RPN1,RAB7A,LAMP3,ST6GAL1,BCL6,TP63,PC…
GO:BP	nucleobase-containing compound biosynthetic process	GO:0034654	1.95085e-08	7.70978	4049	841	241	21092	RERE,PEX14,ZBTB17,ZBTB40,SPOCD1,ZC3H12A,GUCA2B,RPAP2,S1PR1,TRIM33,AIM2,HLX,ZNF496,ZNF692,DNMT3A,ZNF513,BCL11A,REL,OTX1,NPAS2,IL18RAP,ACMSD,CSRNP3,MSTN,STAT4,IKZF2,CTDSP1,SP140,PPARG,WNT7A,SATB1,EOMES,CX3CR1,LTF,PBRM1,GNL3,CD80,ZBTB38,TERC,MYNN,BCL6,TP63,PCGF3,KLF3,TLR6,KIT,REST,POLR2B,MAPK10,SNCA,NFKB1,IL2,MAML3,TERT,ZNF131,MEF2C,PRDM6,CSF2,IRF1,IL5,RAD50,PITX1,ADRB2,PDGFRB,EBF1,FBXW11,RGS14,ZNF3…
GO:BP	phosphorylation	GO:0016310	2.01065e-08	7.69666	1862	841	134	21092	TNFRSF14,ZC3H12A,DOCK7,JAK1,IL23R,PKN2,PTPN22,PTPRC,CHI3L1,NUAK2,CDC42BPA,NRBP1,GCKR,SPRED2,MERTK,MSTN,CTDSP1,PPARG,CX3CR1,LTF,CD80,TLR6,KIT,EPGN,MAPK10,SNCA,BANK1,CENPE,IL2,MEF2C,CSNK1G3,IL3,CSF2,IL5,RAD50,IL13,ADRB2,PDGFRB,RGS14,MAML1,HFE,TNF,AIF1,CSNK2B,STK19,TNXB,PRRT1,HLA-DRB1,BAK1,CDKN1A,VEGFA,IL22RA2,TNFAIP3,PARK2,CDK13,GRB10,BAZ1B,MLXIPL,CDK6,EPO,EPHA1,PRKAG2,BLK,CLU,RBPMS,LYN,IL7,PLEC,AK…
GO:BP	positive regulation of protein modification process	GO:0031401	2.09359e-08	7.67911	1010	841	87	21092	TNFRSF14,ZC3H12A,DOCK7,IL23R,PTPN22,FCRL3,NOS1AP,PTPRC,CHI3L1,RAB3GAP1,TANK,MSTN,PPARG,CX3CR1,LTF,GNL3,CD80,BCL6,TLR6,KIT,EPGN,SNCA,BANK1,CENPE,IL2,MEF2C,ARRDC3,IL3,CSF2,IL5,RAD50,IL13,NDFIP1,ADRB2,PDGFRB,HFE,TNF,AIF1,CSNK2B,NELFE,HLA-DRB1,CDKN1A,VEGFA,MYB,PARK2,GNA12,BAZ1B,EPO,PRKAG2,DLC1,CLU,RBPMS,LYN,TNFSF15,CCNY,FAS,ARNTL,MADD,PTPRJ,CCND2,TNFRSF1A,CREBL2,ERBB3,PTPN11,FLT3,PPP2R3C,FERMT2,RASGR…
GO:BP	regulation of cell death	GO:0010941	2.11393e-08	7.67491	1637	841	122	21092	ZC3H12A,ADAMTSL4-AS1,PTPRC,NUAK2,DNMT3A,NPAS2,BCL2L11,MERTK,CXCR4,PLA2R1,CSRNP3,ITGA4,CTLA4,TMBIM1,VIL1,PPARG,WNT7A,CX3CR1,LTF,RBM5,LAMP3,ST6GAL1,BCL6,TP63,TLR6,KIT,REST,SNCA,NFKB1,IL2,FGB,TERT,IL7R,MEF2C,CSF2,IL13,PDGFRB,CPEB4,HLA-G,TRIM39,LTA,TNF,AIF1,BAG6,BAK1,CDKN1A,VEGFA,FOXO3,AHI1,TNFAIP3,ESR1,PARK2,FIGNL1,HIP1,EPO,WNT16,ZNF746,BLK,DLC1,CLU,LYN,IL7,TP53INP1,ZFPM2,SCRIB,GRINA,DOCK8,LPAR1,END…
GO:BP	positive regulation of immune effector process	GO:0002699	2.31108e-08	7.63618	255	841	37	21092	TNFRSF14,IL23R,PTPN22,CD244,PTPRC,HLX,VAMP8,IL1R1,IL18RAP,CCR2,CD80,KIT,IL2,IL5,IL13,HLA-G,HLA-A,HLA-B,LTA,TNF,NCR3,HLA-DRA,HLA-DRB1,TAP2,MYB,BLK,LYN,PTPRJ,KLRC4,LACC1,RASGRP1,GPRC5B,ITGAM,NOD2,CD226,C3,CD40
GO:BP	positive regulation of intracellular signal transduction	GO:1902533	2.33107e-08	7.63244	995	841	86	21092	ZC3H12A,PTPN22,ADAMTSL4-AS1,FCRL3,NOS1AP,SELP,PTPRC,CHI3L1,REL,SPRED2,BCL2L11,PLA2R1,GPBAR1,WNT7A,CX3CR1,CCR1,LTF,ARHGEF3,NLGN1,TLR6,KIT,EPGN,BANK1,FGB,SLC38A9,MEF2C,NDFIP1,ADRB2,PDGFRB,TRIM15,TNF,NELFE,STK19,HLA-DRB1,VEGFA,PARK2,HIP1,EPO,WNT16,LYN,GPR20,LPAR1,NEK6,WAC,TCF7L2,MADD,PTPRJ,SIK3,TNFRSF1A,LTBR,ERBB3,PTPN11,OASL,FLT3,GPR183,F7,FERMT2,GPR65,RASGRP1,MAP2K5,RASGRF1,IQGAP1,IGF1R,CLEC16A,LI…
GO:BP	protein modification process	GO:0036211	2.3396e-08	7.63086	3649	841	222	21092	TNFRSF14,PIGV,ZDHHC18,ZC3H12A,DOCK7,ATG4C,JAK1,IL23R,PKN2,RPAP2,PTPN22,TRIM33,ENSA,DPM3,FCRL3,NOS1AP,PIGC,PTPRC,CHI3L1,NUAK2,CDC42BPA,GALNT2,DNMT3A,NRBP1,BCL11A,SPRED2,MERTK,RAB3GAP1,TANK,IFIH1,MSTN,CTDSP1,USP37,TTLL4,CRBN,PPARG,EOMES,CX3CR1,LTF,RNF123,GNL3,CD80,RPN1,ST6GAL1,BCL6,PCGF3,TLR6,KIT,REST,EPGN,MAPK10,KLHL8,SNCA,BANK1,MANBA,CENPE,IL2,FBXL7,MEF2C,ARRDC3,PRDM6,CSNK1G3,IL3,CSF2,IL5,RAD50,I…
GO:BP	negative regulation of macromolecule biosynthetic process	GO:0010558	2.52001e-08	7.5986	1530	841	116	21092	RERE,PEX14,ZBTB17,ZC3H12A,TRIM33,ZNF692,DNMT3A,ZFP36L2,BCL11A,GIGYF2,PPARG,SATB1,EOMES,ZBTB38,BCL6,TP63,KLF3,REST,SNCA,BANK1,NFKB1,ZNF131,MEF2C,PRDM6,CSF2,IRF1,PITX1,LARP1,FBXW11,CPEB4,RREB1,ATXN1,ZKSCAN3,POU5F1,TNF,EHMT2,ZBTB12,NELFE,NOTCH4,CDKN1A,TRERF1,VEGFA,BACH2,FOXO3,L3MBTL3,MYB,ESR1,PARK2,ZNF12,HDAC9,HOXA7,JAZF1,IKZF1,GRB10,MLXIPL,CDK6,EPO,ZNF282,ZNF746,CEBPD,NCOA2,ZFPM2,TRPS1,PARP10,GLIS3…
GO:BP	negative regulation of immune system process	GO:0002683	2.76643e-08	7.55808	430	841	50	21092	TNFRSF14,ZC3H12A,PTPN22,FCRL3,PTPRC,CR1L,HLX,MERTK,CTLA4,PPARG,PLCL2,CX3CR1,CCR2,LTF,CD80,BCL6,BANK1,IL2,IL7R,PTGER4,IRF1,NDFIP1,HFE,HLA-G,HLA-A,HLA-B,TNF,BTNL2,HLA-DRB1,HLA-DOB,TNFAIP3,HOXA7,CDK6,BLK,LYN,SCRIB,IL2RA,TSPAN32,PSMA1,DGKZ,PTPRJ,KLRC1,STAT2,TRAFD1,RIN3,NOD2,ZFPM1,ZPBP2,PTPN2,MAFB
GO:BP	organic cyclic compound biosynthetic process	GO:1901362	2.80146e-08	7.55262	4280	841	251	21092	RERE,PEX14,ZBTB17,ZBTB40,SPOCD1,ZC3H12A,GUCA2B,RPAP2,S1PR1,TRIM33,HMGCS2,AIM2,HLX,ZNF496,ZNF692,APOB,DNMT3A,ZNF513,BCL11A,REL,OTX1,NPAS2,IL18RAP,INSIG2,ACMSD,CSRNP3,MSTN,STAT4,CPS1,IKZF2,CTDSP1,SP140,PPARG,WNT7A,SATB1,EOMES,CX3CR1,CYP8B1,LTF,PBRM1,GNL3,CD80,ZBTB38,TERC,MYNN,BCL6,TP63,PCGF3,KLF3,TLR6,KIT,REST,POLR2B,MAPK10,SNCA,NFKB1,IL2,MAML3,TERT,ZNF131,MEF2C,PRDM6,CSF2,IRF1,IL5,RAD50,PITX1,ADRB…
GO:BP	cell death	GO:0008219	3.29532e-08	7.4821	2107	841	146	21092	ZC3H12A,PKN2,ADAMTSL4-AS1,TMEM79,AIM2,PTPRC,CHI3L1,NUAK2,DNMT3A,NPAS2,BCL2L11,MERTK,CXCR4,PLA2R1,CSRNP3,ITGA4,CTLA4,TMBIM1,VIL1,PPARG,WNT7A,CX3CR1,LTF,RBM5,NISCH,LAMP3,ST6GAL1,BCL6,TP63,TLR6,KIT,REST,SNCA,NFKB1,IL2,FGB,TERT,CLPTM1L,IL7R,MEF2C,CSF2,IRF1,IL13,PDGFRB,CPEB4,HLA-G,TRIM39,LTA,TNF,AIF1,BAG6,BAK1,CDKN1A,VEGFA,FOXO3,AHI1,TNFAIP3,ESR1,PARK2,FIGNL1,HIP1,EPO,WNT16,ZNF746,BLK,DLC1,CLU,POLB,LY…
GO:BP	cellular response to lipid	GO:0071396	3.33069e-08	7.47747	595	841	61	21092	ZC3H12A,PDE4B,PTPN22,HMGCS2,APOB,ZFP36L2,BCL2L11,IL1F10,INSIG2,MSTN,CPS1,GPBAR1,PPARG,CX3CR1,CCR5,LTF,CD80,TP63,REST,NFKB1,PTGER4,MEF2C,CSF2,NFKBIL1,TNF,TRERF1,FOXO3,TNFAIP3,ESR1,DEFA3,LPL,STC1,LYN,PTCH1,ABCA1,LPAR1,AKR1C1,ARNTL,CPT1A,GRAMD1B,SCNN1A,PTGES3,DDX54,SCARB1,FLT3,CEBPE,NFKBIA,ZFP36L1,RORA,IGF1R,LITAF,NOD2,IRF8,WNT3,RPS6KB1,ZBTB7A,CYP24A1,GNAS,UBE2L3,MN1,EP300
GO:BP	positive regulation of gene expression	GO:0010628	3.36833e-08	7.47259	1158	841	95	21092	TNFRSF14,ZC3H12A,PDE4B,IL23R,PTPN22,AIM2,CD244,NOS1AP,PRDX6,PTPRC,PKP1,CHI3L1,APOB,BCL11A,IL1R1,IL1RL2,IL1F10,PLA2R1,IFIH1,PPARG,WNT7A,CCR2,TRMT10C,CD80,LAMP3,TLR1,TLR6,KIT,IL2,TERT,IL7R,PTGER4,MEF2C,CSF2,IRF1,IL5,IL13,LARP1,IRF4,HFE,BTN3A1,HLA-G,HLA-A,TRIM15,POU5F1,LTA,TNF,AIF1,AGPAT1,GPSM3,BTNL2,HLA-DPB1,VEGFA,ESR1,PARK2,CDK6,TFR2,WNT16,LPL,CLU,IL7,TP53INP1,SCRIB,CDC123,CELF1,PTPRJ,ETS1,C3AR1,E…
GO:BP	negative regulation of RNA metabolic process	GO:0051253	3.40224e-08	7.46824	1427	841	110	21092	RERE,PEX14,ZBTB17,ZC3H12A,TRIM33,PKP1,ZNF692,DNMT3A,BCL11A,PPARG,SATB1,EOMES,ZBTB38,BCL6,TP63,KLF3,REST,SNCA,NFKB1,TERT,ZNF131,MEF2C,PRDM6,CSF2,IRF1,PITX1,LARP1,FBXW11,RREB1,ATXN1,ZKSCAN3,POU5F1,TNF,EHMT2,ZBTB12,NELFE,NOTCH4,TRERF1,VEGFA,BACH2,FOXO3,L3MBTL3,MYB,ESR1,PARK2,ZNF12,HDAC9,HOXA7,JAZF1,IKZF1,MLXIPL,CDK6,EPO,ZNF282,ZNF746,CEBPD,NCOA2,ZFPM2,TRPS1,PARP10,GLIS3,PTCH1,GFI1B,ARID5B,HHEX,TCF7L…
GO:BP	regulation of lymphocyte differentiation	GO:0045619	3.43375e-08	7.46423	210	841	33	21092	ZC3H12A,IL23R,FCRL3,PTPRC,HLX,ZFP36L2,IL1RL2,CTLA4,CCR2,PBRM1,CD80,BCL6,IL2,IL7R,IRF1,NDFIP1,IRF4,HLA-G,HLA-DRA,HLA-DRB1,FOXO3,MYB,ACTL6B,IL7,IL2RA,ZBTB16,PPP2R3C,ZFP36L1,RASGRP1,IL27,IKZF3,SMARCE1,PTPN2
GO:BP	regulation of multicellular organismal development	GO:2000026	3.94702e-08	7.40373	1394	841	108	21092	CSF3R,ZC3H12A,DOCK7,ANGPTL3,JAK1,IL23R,S1PR1,FCRL3,PTPRC,CHI3L1,HLX,ZFP36L2,BCL11A,SPRED2,IL1RL2,CXCR4,CTLA4,CTDSP1,PPARG,WNT7A,CX3CR1,CCR3,CCR1,CCR2,LTF,PBRM1,CD80,NLGN1,BCL6,TP63,KIT,REST,KIAA1109,IL2,TERT,IL7R,MEF2C,ERAP1,IRF1,IL5,IL13,NDFIP1,ADRB2,RGS14,IRF4,PRL,HLA-G,HLA-B,LTA,TNF,BAG6,NOTCH4,HLA-DRA,HLA-DRB1,DAAM2,VEGFA,SMAP1,FOXO3,MYB,AHI1,TNFAIP3,HOXA7,GTF2I,CDK6,ACTL6B,EPHA1,LYN,CHD7,IL7…
GO:BP	cellular response to external stimulus	GO:0071496	3.96334e-08	7.40194	324	841	42	21092	ZC3H12A,MFSD2A,VCAM1,PTPRC,NUAK2,ITGA4,PPARG,NFKB1,PTGER4,IRF1,IL13,CPEB4,AIF1,EHMT2,BAK1,CDKN1A,FOXO3,SESN1,TBL2,AOC1,PRKAG2,LPL,LYN,PLEC,CDKN2B,FAS,FADS1,TNFRSF1A,LTBR,CRADD,FOXO1,MAX,IGF1R,CLEC16A,SEH1L,PMAIP1,BCL2,CD40,ADNP,CYP24A1,CBS,MN1
GO:BP	heterocycle biosynthetic process	GO:0018130	4.1796e-08	7.37887	4122	841	243	21092	RERE,PEX14,ZBTB17,ZBTB40,SPOCD1,ZC3H12A,GUCA2B,RPAP2,S1PR1,TRIM33,AIM2,HLX,ZNF496,ZNF692,DNMT3A,ZNF513,BCL11A,REL,OTX1,NPAS2,IL18RAP,ACMSD,CSRNP3,MSTN,STAT4,CPS1,IKZF2,CTDSP1,SP140,PPARG,WNT7A,SATB1,EOMES,CX3CR1,LTF,PBRM1,GNL3,CD80,ZBTB38,TERC,MYNN,BCL6,TP63,PCGF3,KLF3,TLR6,KIT,REST,POLR2B,MAPK10,SNCA,NFKB1,IL2,MAML3,TERT,ZNF131,MEF2C,PRDM6,CSF2,IRF1,IL5,RAD50,PITX1,ADRB2,PDGFRB,EBF1,FBXW11,RGS14…
GO:BP	regulation of transcription by RNA polymerase II	GO:0006357	4.67048e-08	7.33064	2574	841	169	21092	ZBTB17,ZBTB40,ZC3H12A,RPAP2,S1PR1,TRIM33,HLX,ZNF496,ZNF692,DNMT3A,ZNF513,BCL11A,REL,OTX1,NPAS2,CSRNP3,STAT4,IKZF2,CTDSP1,SP140,PPARG,WNT7A,SATB1,EOMES,PBRM1,ZBTB38,MYNN,BCL6,TP63,PCGF3,KLF3,REST,SNCA,NFKB1,IL2,MAML3,ZNF131,MEF2C,PRDM6,IRF1,PITX1,ADRB2,EBF1,ZNF354A,MAML1,IRF4,RREB1,ATXN1,ZKSCAN3,POU5F1,TNF,EHMT2,ZBTB12,NELFE,ATF6B,PBX2,NOTCH4,TRERF1,VEGFA,ZNF292,BACH2,FOXO3,RFX6,MYB,AHI1,ESR1,PARK…
GO:BP	regulation of phosphorylation	GO:0042325	4.95691e-08	7.30479	1237	841	99	21092	TNFRSF14,ZC3H12A,DOCK7,IL23R,PTPN22,PTPRC,CHI3L1,GCKR,SPRED2,MERTK,MSTN,CTDSP1,PPARG,CX3CR1,LTF,CD80,TLR6,KIT,EPGN,SNCA,BANK1,CENPE,IL2,MEF2C,IL3,CSF2,IL5,RAD50,IL13,ADRB2,PDGFRB,RGS14,HFE,TNF,AIF1,CSNK2B,TNXB,HLA-DRB1,BAK1,CDKN1A,VEGFA,IL22RA2,TNFAIP3,PARK2,GRB10,MLXIPL,EPO,EPHA1,PRKAG2,CLU,RBPMS,LYN,IL7,PLEC,CDKN2B,TNFSF15,CCNY,FAS,HHEX,CDKN1C,DGKZ,MADD,PTPRJ,CCND2,TNFRSF1A,CREBL2,ERBB3,STAT2,P…
GO:BP	cellular catabolic process	GO:0044248	5.36418e-08	7.2705	2121	841	146	21092	PGD,ECE1,ZC3H12A,MFSD2A,PRDX1,ANGPTL3,ATG4C,PDE4B,PTPN22,ADAMTSL4-AS1,PRDX6,PKP1,APOB,ZFP36L2,XPO1,VAMP8,ACOXL,BCL2L11,ACMSD,RAB3GAP1,LCT,GLS,ACADL,CPS1,USP37,GIGYF2,CRBN,TBC1D5,RAB7A,PCCB,MCCC1,LAMP3,KLHL8,SNCA,MANBA,ENPP6,FBXL7,DMGDH,ERAP1,HSD17B4,NDFIP1,ADRB2,LARP1,FBXW11,CANX,HFE,ZKSCAN3,PPP1R11,TRIM39,ATP6V1G2,TNF,BAG6,LSM2,NEU1,EHMT2,SKIV2L,RNF5,CD2AP,FOXO3,SESN1,TNFAIP3,PARK2,GNA12,TOMM7,M…
GO:BP	aromatic compound biosynthetic process	GO:0019438	5.51538e-08	7.25842	4133	841	243	21092	RERE,PEX14,ZBTB17,ZBTB40,SPOCD1,ZC3H12A,GUCA2B,RPAP2,S1PR1,TRIM33,AIM2,HLX,ZNF496,ZNF692,DNMT3A,ZNF513,BCL11A,REL,OTX1,NPAS2,IL18RAP,ACMSD,CSRNP3,MSTN,STAT4,IKZF2,CTDSP1,SP140,PPARG,WNT7A,SATB1,EOMES,CX3CR1,LTF,PBRM1,GNL3,CD80,ZBTB38,TERC,MYNN,BCL6,TP63,PCGF3,KLF3,TLR6,KIT,REST,POLR2B,MAPK10,SNCA,NFKB1,IL2,MAML3,TERT,ZNF131,MEF2C,PRDM6,CSF2,IRF1,IL5,RAD50,PITX1,ADRB2,PDGFRB,EBF1,FBXW11,RGS14,ZNF3…
GO:BP	negative regulation of metabolic process	GO:0009892	5.56915e-08	7.25421	3575	841	217	21092	RERE,PEX14,ZBTB17,SPOCD1,ZC3H12A,MFSD2A,DOCK7,IL23R,MIR137HG,PTPN22,TRIM33,ADAMTSL4-AS1,ENSA,FCRL3,PTPRC,PKP1,ZNF692,DNMT3A,GCKR,ZFP36L2,BCL11A,REL,SPRED2,MERTK,INSIG2,ACMSD,MSTN,ACADL,CTDSP1,VIL1,GIGYF2,UGT1A8,PPARG,PLCL2,SATB1,EOMES,CX3CR1,CCR1,LTF,ITIH3,ITIH4,ZBTB38,TERC,LAMP3,BCL6,TP63,KLF3,TLR6,REST,SNCA,BANK1,NFKB1,IL2,TERT,PTGER4,ZNF131,DDX4,MEF2C,ARRDC3,PRDM6,CSF2,IRF1,RAD50,IL13,PITX1,ND…
GO:BP	positive regulation of mononuclear cell proliferation	GO:0032946	6.25137e-08	7.20402	147	841	27	21092	IL23R,VCAM1,PTPN22,FCRL3,PTPRC,CCR2,CD80,ST6GAL1,BCL6,IL2,MEF2C,IL5,IL13,HLA-A,AIF1,BTNL2,HLA-DPB1,CDKN1A,EPO,IL7,IL2RA,GPR183,TNFSF13B,BCL2,TYK2,ZNF335,CD40
GO:BP	response to nutrient levels	GO:0031667	8.79999e-08	7.05552	473	841	52	21092	ZC3H12A,MFSD2A,VCAM1,HMGCS2,ENSA,NUAK2,DNMT3A,CPS1,PPARG,TBC1D5,CYP8B1,ADRB2,LARP1,CPEB4,PRL,HFE,LTA,TNF,EHMT2,CDKN1A,FOXO3,SESN1,SLC22A3,TBL2,EPO,AOC1,PRKAG2,LPL,STC1,PLEC,CDKN2B,FAS,CYP26A1,FADS1,CPT1A,ACAT1,FOXO1,F7,MAX,IGF1R,CLEC16A,NOD2,MPO,RPS6KB1,SEH1L,PMAIP1,BCL2,APOE,CYP24A1,CBS,MN1,ADSL
GO:BP	programmed cell death	GO:0012501	9.26207e-08	7.03329	1942	841	136	21092	ZC3H12A,PKN2,ADAMTSL4-AS1,TMEM79,AIM2,PTPRC,CHI3L1,NUAK2,DNMT3A,BCL2L11,MERTK,CXCR4,PLA2R1,CSRNP3,ITGA4,CTLA4,TMBIM1,VIL1,PPARG,WNT7A,CX3CR1,LTF,RBM5,NISCH,LAMP3,ST6GAL1,BCL6,TP63,KIT,REST,SNCA,NFKB1,IL2,FGB,TERT,CLPTM1L,IL7R,MEF2C,CSF2,IRF1,IL13,PDGFRB,CPEB4,HLA-G,TRIM39,LTA,TNF,AIF1,BAG6,BAK1,CDKN1A,VEGFA,FOXO3,AHI1,TNFAIP3,ESR1,PARK2,FIGNL1,HIP1,EPO,BLK,DLC1,CLU,POLB,LYN,IL7,TP53INP1,SCRIB,GRI…
GO:BP	macromolecule biosynthetic process	GO:0009059	1.15127e-07	6.93882	4801	841	272	21092	RERE,PEX14,ZBTB17,ZBTB40,PIGV,ZDHHC18,SPOCD1,ZC3H12A,RPAP2,S1PR1,TRIM33,DPM3,AIM2,PIGC,HLX,GALNT2,ZNF496,ZNF692,APOB,DNMT3A,ZNF513,ZFP36L2,BCL11A,REL,OTX1,NPAS2,IL18RAP,RAB3GAP1,CSRNP3,MSTN,STAT4,IKZF2,CTDSP1,SP140,GIGYF2,PPARG,WNT7A,SATB1,EOMES,CX3CR1,LTF,ELP6,PBRM1,GNL3,TRMT10C,CD80,RPN1,ZBTB38,TERC,MYNN,ABCC5,ST6GAL1,BCL6,TP63,PCGF3,KLF3,TLR6,KIT,REST,POLR2B,MAPK10,SNCA,BANK1,NFKB1,IL2,MAML3,T…
GO:BP	regulation of leukocyte mediated immunity	GO:0002703	1.36739e-07	6.86411	233	841	34	21092	IL23R,PTPRC,CR1L,VAMP8,IL1R1,IL18RAP,CX3CR1,CCR2,BCL6,KIT,IL2,IL7R,IL13,NDFIP1,HFE,HLA-G,HLA-A,HLA-B,LTA,TNF,NCR3,HLA-DRA,HLA-DRB1,TAP2,BLK,LYN,KLRC4,KLRC1,RASGRP1,ITGAM,NOD2,CD226,C3,CD40
GO:BP	negative regulation of DNA-templated transcription	GO:0045892	1.38828e-07	6.85752	1314	841	102	21092	RERE,PEX14,ZBTB17,TRIM33,ZNF692,DNMT3A,BCL11A,PPARG,SATB1,EOMES,ZBTB38,BCL6,TP63,KLF3,REST,SNCA,NFKB1,ZNF131,MEF2C,PRDM6,CSF2,IRF1,PITX1,FBXW11,RREB1,ATXN1,ZKSCAN3,POU5F1,TNF,EHMT2,ZBTB12,NELFE,NOTCH4,TRERF1,VEGFA,BACH2,FOXO3,L3MBTL3,MYB,ESR1,PARK2,ZNF12,HDAC9,HOXA7,JAZF1,IKZF1,MLXIPL,CDK6,EPO,ZNF282,ZNF746,CEBPD,NCOA2,ZFPM2,TRPS1,PARP10,GLIS3,PTCH1,GFI1B,ARID5B,HHEX,TCF7L2,CDKN1C,ARNTL,SOX6,NPAT…
GO:BP	response to bacterium	GO:0009617	1.39346e-07	6.85591	760	841	70	21092	TNFRSF14,ZC3H12A,PDE4B,IL23R,VCAM1,PTPN22,HMGCS2,SELP,RGS1,APOB,IL1F10,CPS1,VIL1,CX3CR1,CCR5,LTF,CD80,RAB7A,TLR1,TLR6,SNCA,ADH7,BANK1,NFKB1,FGB,IL7R,PTGER4,MEF2C,ERAP1,CSF2,SLC22A5,IL13,HLA-A,PPP1R11,HLA-B,NFKBIL1,LTA,TNF,RNF5,HLA-DRB1,TAP2,FKBP5,TNFAIP3,EPO,DEFA3,LPL,LYN,CHD7,ABCA1,TNFSF8,TNFRSF1A,LYZ,SCARB1,CEBPE,NFKBIA,LITAF,IL27,NOD2,CDH1,IRF8,SRR,IKZF3,GSDMB,GSDMA,CCR7,MPO,RPS6KB1,SEH1L,C3,J…
GO:BP	negative regulation of nucleic acid-templated transcription	GO:1903507	1.51398e-07	6.81988	1316	841	102	21092	RERE,PEX14,ZBTB17,TRIM33,ZNF692,DNMT3A,BCL11A,PPARG,SATB1,EOMES,ZBTB38,BCL6,TP63,KLF3,REST,SNCA,NFKB1,ZNF131,MEF2C,PRDM6,CSF2,IRF1,PITX1,FBXW11,RREB1,ATXN1,ZKSCAN3,POU5F1,TNF,EHMT2,ZBTB12,NELFE,NOTCH4,TRERF1,VEGFA,BACH2,FOXO3,L3MBTL3,MYB,ESR1,PARK2,ZNF12,HDAC9,HOXA7,JAZF1,IKZF1,MLXIPL,CDK6,EPO,ZNF282,ZNF746,CEBPD,NCOA2,ZFPM2,TRPS1,PARP10,GLIS3,PTCH1,GFI1B,ARID5B,HHEX,TCF7L2,CDKN1C,ARNTL,SOX6,NPAT…
GO:BP	regulation of programmed cell death	GO:0043067	1.56887e-07	6.80441	1482	841	111	21092	ZC3H12A,ADAMTSL4-AS1,PTPRC,NUAK2,BCL2L11,MERTK,CXCR4,PLA2R1,CSRNP3,ITGA4,CTLA4,TMBIM1,VIL1,PPARG,WNT7A,CX3CR1,LTF,RBM5,LAMP3,ST6GAL1,BCL6,TP63,KIT,REST,SNCA,NFKB1,IL2,FGB,TERT,IL7R,MEF2C,CSF2,IL13,PDGFRB,CPEB4,HLA-G,TRIM39,LTA,TNF,AIF1,BAG6,BAK1,CDKN1A,VEGFA,FOXO3,AHI1,TNFAIP3,ESR1,PARK2,FIGNL1,HIP1,EPO,BLK,DLC1,CLU,LYN,IL7,TP53INP1,SCRIB,GRINA,DOCK8,LPAR1,ENDOG,DBH,CAMK1D,PRF1,PPIF,FAS,TCF7L2,MA…
GO:BP	negative regulation of RNA biosynthetic process	GO:1902679	1.65064e-07	6.78235	1318	841	102	21092	RERE,PEX14,ZBTB17,TRIM33,ZNF692,DNMT3A,BCL11A,PPARG,SATB1,EOMES,ZBTB38,BCL6,TP63,KLF3,REST,SNCA,NFKB1,ZNF131,MEF2C,PRDM6,CSF2,IRF1,PITX1,FBXW11,RREB1,ATXN1,ZKSCAN3,POU5F1,TNF,EHMT2,ZBTB12,NELFE,NOTCH4,TRERF1,VEGFA,BACH2,FOXO3,L3MBTL3,MYB,ESR1,PARK2,ZNF12,HDAC9,HOXA7,JAZF1,IKZF1,MLXIPL,CDK6,EPO,ZNF282,ZNF746,CEBPD,NCOA2,ZFPM2,TRPS1,PARP10,GLIS3,PTCH1,GFI1B,ARID5B,HHEX,TCF7L2,CDKN1C,ARNTL,SOX6,NPAT…
GO:BP	regulation of catalytic activity	GO:0050790	1.71844e-07	6.76487	2354	841	156	21092	RCC2,GUCA2B,DOCK7,ANGPTL3,IL23R,EVI5,S1PR1,PTPN22,ENSA,DPM3,FCRL3,AIM2,NOS1AP,RGS1,PTPRC,CHI3L1,GCKR,SPRED2,BCL2L11,MERTK,RAB3GAP1,PLA2R1,TANK,MSTN,TMBIM1,VIL1,PLCD4,DOCK10,UGT1A8,PPARG,TBC1D5,CCR2,LTF,ITIH3,ITIH4,ARHGEF3,RASA2,LAMP3,BCL6,TP63,TLR6,KIT,REST,EPGN,ARHGAP24,FAM13A,SNCA,NFKB1,CENPE,IL2,TERT,MEF2C,ARRDC3,RAD50,IL13,ADRB2,PDGFRB,RGS14,PPP1R11,TNF,CSNK2B,TNXB,GPSM3,HLA-DRB1,PSMB8,BAK1,C…
GO:BP	regulation of alpha-beta T cell activation	GO:0046634	2.13548e-07	6.6705	113	841	23	21092	TNFRSF14,ZC3H12A,IL23R,PTPN22,PTPRC,HLX,CCR2,CD80,BCL6,IL2,IRF1,NDFIP1,IRF4,HFE,HLA-A,HLA-DRA,HLA-DRB1,HLA-DQB2,MYB,IL2RA,ZBTB16,IL27,TYK2
GO:BP	positive regulation of interferon-gamma production	GO:0032729	2.1546e-07	6.66663	76	841	19	21092	PDE4B,IL23R,PTPN22,CD244,IL1R1,CCR2,IL2,BTN3A1,HLA-A,LTA,TNF,HLA-DPB1,SCRIB,RASGRP1,IL27,IRF8,ZFPM1,CD226,TYK2
GO:BP	positive regulation of lymphocyte proliferation	GO:0050671	2.16413e-07	6.66472	144	841	26	21092	IL23R,VCAM1,PTPN22,FCRL3,PTPRC,CCR2,CD80,BCL6,IL2,MEF2C,IL5,IL13,HLA-A,AIF1,BTNL2,HLA-DPB1,CDKN1A,EPO,IL7,IL2RA,GPR183,TNFSF13B,BCL2,TYK2,ZNF335,CD40
GO:BP	apoptotic process	GO:0006915	2.20197e-07	6.65719	1889	841	132	21092	ZC3H12A,PKN2,ADAMTSL4-AS1,AIM2,PTPRC,CHI3L1,NUAK2,DNMT3A,BCL2L11,MERTK,CXCR4,PLA2R1,CSRNP3,ITGA4,CTLA4,TMBIM1,VIL1,PPARG,WNT7A,CX3CR1,LTF,RBM5,NISCH,LAMP3,ST6GAL1,BCL6,TP63,REST,SNCA,NFKB1,IL2,FGB,TERT,CLPTM1L,IL7R,MEF2C,CSF2,IRF1,IL13,PDGFRB,CPEB4,HLA-G,TRIM39,LTA,TNF,AIF1,BAG6,BAK1,CDKN1A,VEGFA,FOXO3,AHI1,TNFAIP3,ESR1,PARK2,FIGNL1,HIP1,EPO,BLK,DLC1,CLU,POLB,LYN,IL7,TP53INP1,SCRIB,GRINA,DOCK8,LP…
GO:BP	cellular nitrogen compound biosynthetic process	GO:0044271	2.27648e-07	6.64274	4853	841	273	21092	RERE,PEX14,ZBTB17,ZBTB40,SPOCD1,ZC3H12A,GUCA2B,RPAP2,S1PR1,TRIM33,AIM2,NOS1AP,HLX,ZNF496,ZNF692,DNMT3A,ZNF513,ZFP36L2,BCL11A,REL,OTX1,NPAS2,IL18RAP,ACMSD,CSRNP3,MSTN,STAT4,CPS1,IKZF2,CTDSP1,SP140,GIGYF2,PPARG,WNT7A,SATB1,EOMES,CX3CR1,LTF,ELP6,PBRM1,GNL3,TRMT10C,CD80,ZBTB38,TERC,MYNN,BCL6,TP63,PCGF3,KLF3,TLR6,KIT,REST,POLR2B,MAPK10,SNCA,BANK1,NFKB1,IL2,MAML3,TERT,ZNF131,MEF2C,PRDM6,CSF2,IRF1,IL5,R…
GO:BP	catabolic process	GO:0009056	2.42709e-07	6.61491	2587	841	167	21092	PGD,ECE1,ZC3H12A,MFSD2A,PRDX1,ANGPTL3,ATG4C,PDE4B,PTPN22,ADAMTSL4-AS1,PRDX6,PKP1,CHI3L1,APOB,ZFP36L2,XPO1,VAMP8,ACOXL,BCL2L11,ACMSD,RAB3GAP1,LCT,GLS,ACADL,CPS1,USP37,PLCD4,GIGYF2,CRBN,PLCL2,TBC1D5,RNF123,RAB7A,PCCB,MCCC1,LAMP3,KLHL8,SNCA,ADH7,MANBA,ENPP6,FBXL7,DMGDH,ERAP1,HSD17B4,NDFIP1,ADRB2,LARP1,FBXW11,CANX,HFE,ZKSCAN3,PPP1R11,TRIM39,ATP6V1G2,TNF,BAG6,LSM2,NEU1,EHMT2,SKIV2L,RNF5,PSMB8,CD2AP,FO…
GO:BP	regulation of protein phosphorylation	GO:0001932	2.56313e-07	6.59123	1095	841	89	21092	TNFRSF14,ZC3H12A,DOCK7,IL23R,PTPN22,PTPRC,CHI3L1,SPRED2,MSTN,CTDSP1,PPARG,CX3CR1,LTF,CD80,TLR6,KIT,EPGN,SNCA,BANK1,CENPE,IL2,MEF2C,IL3,CSF2,IL5,RAD50,IL13,ADRB2,PDGFRB,RGS14,HFE,TNF,AIF1,CSNK2B,TNXB,HLA-DRB1,BAK1,CDKN1A,VEGFA,IL22RA2,TNFAIP3,PARK2,MLXIPL,EPO,EPHA1,PRKAG2,CLU,RBPMS,LYN,IL7,PLEC,CDKN2B,TNFSF15,CCNY,FAS,HHEX,CDKN1C,MADD,PTPRJ,CCND2,TNFRSF1A,CREBL2,ERBB3,STAT2,LRP1,SH2B3,PTPN11,FLT3,…
GO:BP	immune response-regulating cell surface receptor signaling pathway	GO:0002768	2.89458e-07	6.53841	331	841	41	21092	ZC3H12A,PDE4B,PTPN22,FCRL3,CD247,PTPRC,CTLA4,PLCL2,KIT,MAPK10,BANK1,MEF2C,BTN3A1,MOG,HLA-G,HLA-A,MICB,NCR3,BAG6,BTNL2,HLA-DRB1,HLA-DPB1,MYO1G,SH2B2,BLK,LYN,DGKZ,PTPRJ,C3AR1,KLRC4,KLRC1,CMKLR1,CCR7,CD79B,PTPN2,BCL2,CD226,KCNN4,FPR3,CD40,EP300
GO:BP	negative regulation of nucleobase-containing compound metabolic process	GO:0045934	2.96858e-07	6.52745	1554	841	114	21092	RERE,PEX14,ZBTB17,ZC3H12A,TRIM33,PKP1,ZNF692,DNMT3A,BCL11A,PPARG,SATB1,EOMES,ZBTB38,BCL6,TP63,KLF3,REST,SNCA,NFKB1,TERT,ZNF131,MEF2C,PRDM6,CSF2,IRF1,RAD50,PITX1,NDFIP1,LARP1,FBXW11,RREB1,ATXN1,ZKSCAN3,POU5F1,TNF,EHMT2,ZBTB12,NELFE,NOTCH4,CDKN1A,TRERF1,VEGFA,BACH2,FOXO3,L3MBTL3,MYB,ESR1,PARK2,ZNF12,HDAC9,HOXA7,JAZF1,IKZF1,MLXIPL,CDK6,EPO,ZNF282,ZNF746,CEBPD,NCOA2,ZFPM2,TRPS1,PARP10,GLIS3,PTCH1,GFI…
GO:BP	cell migration	GO:0016477	2.98121e-07	6.52561	1498	841	111	21092	TNFRSF14,RERE,RCC2,CLIC4,CSF3R,ZC3H12A,DOCK7,ANGPTL3,PDE4B,PKN2,VCAM1,S1PR1,PTPN22,SELP,PTPRC,ADIPOR1,CDC42BPA,IL1R1,MERTK,CXCR4,ITGA4,MSTN,TNS1,VIL1,DOCK10,PPARG,WNT7A,EOMES,CX3CR1,CCR3,CCR1,CCR2,CCR5,CCRL2,ELP6,NISCH,KIT,ARHGAP24,TERT,PTGER4,MEF2C,RHOBTB3,PDGFRB,RREB1,TNF,AIF1,CSNK2B,GPSM3,DAAM2,VEGFA,CD2AP,FOXO3,TNFAIP3,CCR6,GNA12,HDAC9,HOXA7,MYO1G,GRB10,DOCK4,EPHA1,DLC1,STC1,LYN,TP53INP1,SCRI…
GO:BP	response to molecule of bacterial origin	GO:0002237	3.26216e-07	6.48649	346	841	42	21092	ZC3H12A,PDE4B,IL23R,VCAM1,PTPN22,HMGCS2,SELP,APOB,IL1F10,CPS1,CX3CR1,CCR5,LTF,CD80,TLR1,TLR6,SNCA,NFKB1,PTGER4,MEF2C,CSF2,IL13,NFKBIL1,LTA,TNF,TAP2,TNFAIP3,EPO,DEFA3,LYN,ABCA1,SCARB1,CEBPE,NFKBIA,LITAF,NOD2,IRF8,SRR,CCR7,MPO,RPS6KB1,JUND
GO:BP	cellular response to peptide	GO:1901653	3.30238e-07	6.48117	360	841	43	21092	JAK1,LEPROT,VCAM1,PTPN22,HMGCS2,ADIPOR1,BCL2L11,INSIG2,ITGA4,MSTN,CPS1,PPARG,KLF3,TLR6,NFKB1,ADRB2,TNF,FOXO3,HDAC9,GRB10,SH2B2,LPL,LYN,NCOA2,GKAP1,SCNN1A,LRP1,PTPN11,FOXO1,MAX,ZFP36L1,IGF1R,ABCC1,NOD2,CRHR1,RPS6KB1,LPIN2,PTPN2,TYK2,KLF1,KLF2,NCOA5,PNPLA3
GO:BP	myeloid cell homeostasis	GO:0002262	3.38313e-07	6.47068	169	841	28	21092	PRDX1,PDE4B,BCL2L11,MERTK,BCL6,KIT,TRIM10,BAK1,VEGFA,SMAP1,FOXO3,L3MBTL3,IKZF1,CDK6,EPO,LYN,KCNQ1,ETS1,SH2B3,ZFP36L1,RCOR1,ZFPM1,PTPN2,ZBTB7A,DNASE2,KLF1,KLF2,MAFB
GO:BP	negative regulation of multicellular organismal process	GO:0051241	4.17826e-07	6.37901	1035	841	85	21092	ZC3H12A,DOCK7,PDE4B,IL23R,PTPN22,PTPRC,ADIPOR1,HLX,BCL11A,REL,SPRED2,MERTK,MSTN,CTLA4,CTDSP1,PPARG,WNT7A,PLCL2,CX3CR1,CCR1,CCR2,LTF,BCL6,TP63,TLR6,REST,BANK1,NFKB1,IL2,FGB,PTGER4,MEF2C,ARRDC3,IRF1,IL13,NDFIP1,ADRB2,PRL,HFE,HLA-G,PPP1R11,NFKBIL1,TNF,APOM,CSNK2B,HLA-DRB1,DAAM2,CD2AP,TNFAIP3,HDAC9,HOXA7,GTF2I,CDK6,DOCK4,STC1,LYN,ZFPM2,CDKN2B,PTCH1,HHEX,ARNTL,SOX6,TNFRSF1A,CMKLR1,SH2B3,PTPN11,FOXO1,M…
GO:BP	antigen processing and presentation of peptide antigen	GO:0048002	4.31726e-07	6.36479	62	841	17	21092	ERAP1,HFE,HLA-G,HLA-A,HLA-C,HLA-B,HLA-DRA,HLA-DRB5,HLA-DRB1,HLA-DQA1,HLA-DQA2,HLA-DQB2,HLA-DOB,TAP2,HLA-DMA,HLA-DPB1,MARCH8
GO:BP	antigen processing and presentation	GO:0019882	4.44027e-07	6.35259	107	841	22	21092	ERAP1,HFE,HLA-G,HLA-A,HLA-C,HLA-B,HLA-DRA,HLA-DRB5,HLA-DRB1,HLA-DQA1,HLA-DQB1,HLA-DQA2,HLA-DQB2,HLA-DOB,TAP2,PSMB8,HLA-DMA,HLA-DPB1,MARCH8,RAB5B,NOD2,CCR7
GO:BP	receptor signaling pathway via STAT	GO:0097696	5.16296e-07	6.2871	172	841	28	21092	JAK1,LEPROT,IL23R,PTPRC,ADIPOR1,STAT4,PPARG,CCR2,KIT,IL2,IL7R,IL3,CSF2,IL5,IL13,PRL,TNF,IL22RA2,EPO,LYN,TNFRSF1A,STAT2,SH2B3,FLT3,PTPN2,TYK2,CD40,LIF
GO:BP	regulation of interferon-gamma production	GO:0032649	5.33795e-07	6.27263	118	841	23	21092	ZC3H12A,PDE4B,IL23R,PTPN22,CD244,IL1R1,CCR2,IL2,BTN3A1,HLA-A,LTA,TNF,HLA-DRB1,HLA-DPB1,SCRIB,RASGRP1,IL27,NOD2,IRF8,ZFPM1,CCR7,CD226,TYK2
GO:BP	transcription by RNA polymerase II	GO:0006366	5.51761e-07	6.25825	2676	841	170	21092	ZBTB17,ZBTB40,ZC3H12A,RPAP2,S1PR1,TRIM33,HLX,ZNF496,ZNF692,DNMT3A,ZNF513,BCL11A,REL,OTX1,NPAS2,CSRNP3,STAT4,IKZF2,CTDSP1,SP140,PPARG,WNT7A,SATB1,EOMES,PBRM1,ZBTB38,MYNN,BCL6,TP63,PCGF3,KLF3,REST,POLR2B,SNCA,NFKB1,IL2,MAML3,ZNF131,MEF2C,PRDM6,IRF1,PITX1,ADRB2,EBF1,ZNF354A,MAML1,IRF4,RREB1,ATXN1,ZKSCAN3,POU5F1,TNF,EHMT2,ZBTB12,NELFE,ATF6B,PBX2,NOTCH4,TRERF1,VEGFA,ZNF292,BACH2,FOXO3,RFX6,MYB,AHI1,ES…
GO:BP	cellular response to organonitrogen compound	GO:0071417	5.76276e-07	6.23937	638	841	61	21092	JAK1,LEPROT,PDE4B,VCAM1,PTPN22,HMGCS2,ADIPOR1,DNMT3A,BCL11A,BCL2L11,INSIG2,ITGA4,MSTN,CPS1,PPARG,KLF3,TLR6,SNCA,NFKB1,SLC38A9,MEF2C,ADRB2,LARP1,CPEB4,TNF,AIF1,EHMT2,FOXO3,SESN1,PARK2,HDAC9,GRB10,SH2B2,CHRM2,AOC1,LPL,STC1,LYN,NCOA2,GKAP1,KCNQ1,SCNN1A,LRP1,PTPN11,FOXO1,MAX,ZFP36L1,IGF1R,ABCC1,NOD2,CDH1,CRHR1,RPS6KB1,LPIN2,PTPN2,TYK2,KLF1,KLF2,NCOA5,GNAS,PNPLA3
GO:BP	positive regulation of phosphate metabolic process	GO:0045937	5.76331e-07	6.23933	903	841	77	21092	TNFRSF14,GUCA2B,DOCK7,IL23R,FCRL3,CD244,PTPRC,CHI3L1,MERTK,MSTN,PPARG,CX3CR1,LTF,CD80,TLR6,KIT,EPGN,SNCA,BANK1,CENPE,IL2,MEF2C,IL3,CSF2,IL5,RAD50,IL13,ADRB2,PDGFRB,HFE,TNF,AIF1,CSNK2B,HLA-DRB1,CDKN1A,VEGFA,GNA12,GRB10,MLXIPL,EPO,EPHA1,PRKAG2,DLC1,CLU,RBPMS,LYN,TNFSF15,CCNY,FAS,DGKZ,MADD,PTPRJ,CCND2,TNFRSF1A,CREBL2,ERBB3,PTGES3,PTPN11,FLT3,PPP2R3C,FERMT2,RASGRP1,MAP2K5,IQGAP1,IGF1R,GPRC5B,CLN3,NOD…
GO:BP	positive regulation of phosphorus metabolic process	GO:0010562	5.76331e-07	6.23933	903	841	77	21092	TNFRSF14,GUCA2B,DOCK7,IL23R,FCRL3,CD244,PTPRC,CHI3L1,MERTK,MSTN,PPARG,CX3CR1,LTF,CD80,TLR6,KIT,EPGN,SNCA,BANK1,CENPE,IL2,MEF2C,IL3,CSF2,IL5,RAD50,IL13,ADRB2,PDGFRB,HFE,TNF,AIF1,CSNK2B,HLA-DRB1,CDKN1A,VEGFA,GNA12,GRB10,MLXIPL,EPO,EPHA1,PRKAG2,DLC1,CLU,RBPMS,LYN,TNFSF15,CCNY,FAS,DGKZ,MADD,PTPRJ,CCND2,TNFRSF1A,CREBL2,ERBB3,PTGES3,PTPN11,FLT3,PPP2R3C,FERMT2,RASGRP1,MAP2K5,IQGAP1,IGF1R,GPRC5B,CLN3,NOD…
GO:BP	locomotion	GO:0040011	6.09772e-07	6.21483	1349	841	102	21092	TNFRSF14,RCC2,ECE1,CLIC4,CSF3R,ZC3H12A,DOCK7,ANGPTL3,PDE4B,PKN2,VCAM1,S1PR1,PTPN22,SELP,PTPRC,ADIPOR1,IL1R1,CXCR4,ITGA4,MSTN,VIL1,DOCK10,PPARG,WNT7A,CX3CR1,CCR3,CCR1,CCR2,CCR5,CCRL2,KIF9,ELP6,NISCH,ST6GAL1,KIT,SNCA,TERT,PTGER4,MEF2C,ARRDC3,PDGFRB,RREB1,TNF,AIF1,CSNK2B,GPSM3,VEGFA,FOXO3,CCR6,GNA12,HDAC9,HOXA7,CDK6,DOCK4,EPHA1,DLC1,STC1,LYN,TP53INP1,SCRIB,PLEC,DOCK8,PTCH1,LPAR1,CAMK1D,LSP1,PTPRJ,CX…
GO:BP	interferon-gamma production	GO:0032609	6.3714e-07	6.19576	119	841	23	21092	ZC3H12A,PDE4B,IL23R,PTPN22,CD244,IL1R1,CCR2,IL2,BTN3A1,HLA-A,LTA,TNF,HLA-DRB1,HLA-DPB1,SCRIB,RASGRP1,IL27,NOD2,IRF8,ZFPM1,CCR7,CD226,TYK2
GO:BP	positive regulation of phosphorylation	GO:0042327	6.68343e-07	6.175	821	841	72	21092	TNFRSF14,DOCK7,IL23R,PTPRC,CHI3L1,MERTK,MSTN,PPARG,CX3CR1,LTF,CD80,TLR6,KIT,EPGN,SNCA,BANK1,CENPE,IL2,MEF2C,IL3,CSF2,IL5,RAD50,IL13,ADRB2,PDGFRB,HFE,TNF,AIF1,CSNK2B,HLA-DRB1,CDKN1A,VEGFA,GRB10,MLXIPL,EPO,EPHA1,PRKAG2,CLU,RBPMS,LYN,TNFSF15,CCNY,FAS,DGKZ,MADD,PTPRJ,CCND2,TNFRSF1A,CREBL2,ERBB3,PTGES3,PTPN11,FLT3,PPP2R3C,FERMT2,RASGRP1,MAP2K5,IQGAP1,IGF1R,GPRC5B,CLN3,NOD2,CCR7,MAPT,BCL2,C3,PLAUR,CD40…
GO:BP	response to organonitrogen compound	GO:0010243	6.91148e-07	6.16043	1028	841	84	21092	JAK1,LEPROT,PDE4B,VCAM1,PTPN22,HMGCS2,ADIPOR1,DNMT3A,BCL11A,BCL2L11,INSIG2,CXCR4,ITGA4,MSTN,STAT4,CPS1,PPARG,KLF3,TLR6,SNCA,NFKB1,SLC38A9,MEF2C,ADRB2,LARP1,CPEB4,CANX,TNF,AIF1,BAG6,EHMT2,RNF5,FOXO3,SESN1,TNFAIP3,PARK2,HDAC9,GRB10,RHBDD2,SH2B2,CHRM2,AOC1,LPL,STC1,LYN,NCOA2,GKAP1,ABCA1,DBH,KCNQ1,CPT1A,MMP3,SCNN1A,ATF1,STAT2,LRP1,PTPN11,FLT3,FOXO1,F7,NFKBIA,MAX,ZFP36L1,IGF1R,ABCC1,VKORC1,NOD2,CDH1,S…
GO:BP	regulation of locomotion	GO:0040012	7.6e-07	6.11919	1030	841	84	21092	TNFRSF14,RCC2,CLIC4,ZC3H12A,DOCK7,ANGPTL3,PKN2,S1PR1,PTPN22,SELP,PTPRC,ADIPOR1,IL1R1,CXCR4,ITGA4,MSTN,VIL1,DOCK10,PPARG,WNT7A,CX3CR1,CCR1,CCR2,KIF9,ELP6,NISCH,ST6GAL1,KIT,SNCA,TERT,PTGER4,MEF2C,ARRDC3,PDGFRB,RREB1,TNF,AIF1,CSNK2B,GPSM3,VEGFA,FOXO3,CCR6,GNA12,HDAC9,HOXA7,CDK6,DOCK4,EPHA1,DLC1,STC1,LYN,TP53INP1,DOCK8,LPAR1,CAMK1D,PTPRJ,ETS1,C3AR1,LRP1,CMKLR1,SCARB1,GPR183,F7,FERMT2,RIN3,FRMD5,TPM1,…
GO:BP	positive regulation of cell differentiation	GO:0045597	8.77949e-07	6.05653	877	841	75	21092	ZC3H12A,IL23R,PTPRC,HLX,APOB,BCL11A,IL1RL2,CXCR4,ARPC2,PPARG,CX3CR1,CCR1,LTF,PBRM1,CD80,BCL6,TP63,KIT,REST,NFKB1,IL2,FGB,TERT,IL7R,MEF2C,CSF2,IL5,IL13,RGS14,MAML1,RREB1,HLA-G,LTA,TNF,HLA-DRA,HLA-DRB1,VEGFA,SMAP1,FOXO3,MYB,AHI1,ACTL6B,EPO,LPL,CEBPD,LYN,IL7,CDKN2B,PTCH1,IL2RA,TCF7L2,ARNTL,SOX6,ZBTB16,ETS1,CREBL2,CMKLR1,PPP2R3C,FERMT2,ZFP36L1,RCOR1,RASGRP1,ITPKA,TCF12,GPRC5B,NEUROD2,SMARCE1,MAPT,WNT…
GO:BP	positive regulation of catalytic activity	GO:0043085	8.97234e-07	6.04709	1176	841	92	21092	RCC2,GUCA2B,DOCK7,IL23R,EVI5,S1PR1,FCRL3,AIM2,NOS1AP,RGS1,PTPRC,CHI3L1,BCL2L11,MERTK,RAB3GAP1,TANK,DOCK10,PPARG,TBC1D5,LTF,TLR6,KIT,REST,EPGN,ARHGAP24,SNCA,CENPE,IL2,TERT,MEF2C,ARRDC3,RAD50,ADRB2,PDGFRB,RGS14,TNF,HLA-DRB1,BAK1,CDKN1A,VEGFA,ESR1,GNA12,HIP1,EPO,EPHA1,PRKAG2,DLC1,CLU,LYN,SCRIB,DOCK8,LPAR1,TNFSF15,CCNY,FAS,DGKZ,MADD,APOA5,CCND2,ERBB3,PTGES3,CRADD,SCARB1,FLT3,EGLN3,PPP2R3C,FERMT2,GPR6…
GO:BP	response to peptide	GO:1901652	8.98887e-07	6.0463	489	841	51	21092	JAK1,LEPROT,VCAM1,PTPN22,HMGCS2,ADIPOR1,BCL2L11,INSIG2,ITGA4,MSTN,STAT4,CPS1,PPARG,KLF3,TLR6,NFKB1,ADRB2,TNF,FOXO3,TNFAIP3,HDAC9,GRB10,SH2B2,LPL,LYN,NCOA2,GKAP1,KCNQ1,MMP3,SCNN1A,STAT2,LRP1,PTPN11,FOXO1,F7,NFKBIA,MAX,ZFP36L1,IGF1R,ABCC1,NOD2,CRHR1,RPS6KB1,LPIN2,PTPN2,TYK2,KLF1,KLF2,JUND,NCOA5,PNPLA3
GO:BP	cellular response to nitrogen compound	GO:1901699	9.13167e-07	6.03945	694	841	64	21092	JAK1,LEPROT,PDE4B,VCAM1,PTPN22,HMGCS2,ADIPOR1,DNMT3A,BCL11A,BCL2L11,INSIG2,IFIH1,ITGA4,MSTN,CPS1,PPARG,KLF3,TLR6,SNCA,NFKB1,SLC38A9,MEF2C,ADRB2,LARP1,CPEB4,TNF,AIF1,EHMT2,FOXO3,SESN1,PARK2,HDAC9,GRB10,SH2B2,CHRM2,AOC1,LPL,STC1,LYN,NCOA2,GKAP1,KCNQ1,MMP3,SCNN1A,LRP1,PTPN11,FOXO1,MAX,ZFP36L1,IGF1R,CIITA,ABCC1,NOD2,CDH1,CRHR1,RPS6KB1,LPIN2,PTPN2,TYK2,KLF1,KLF2,NCOA5,GNAS,PNPLA3
GO:BP	MHC class II protein complex assembly	GO:0002399	9.28389e-07	6.03227	14	841	9	21092	HLA-DRA,HLA-DRB5,HLA-DRB1,HLA-DQA1,HLA-DQA2,HLA-DQB2,HLA-DOB,HLA-DMA,HLA-DPB1
GO:BP	peptide antigen assembly with MHC class II protein complex	GO:0002503	9.28389e-07	6.03227	14	841	9	21092	HLA-DRA,HLA-DRB5,HLA-DRB1,HLA-DQA1,HLA-DQA2,HLA-DQB2,HLA-DOB,HLA-DMA,HLA-DPB1
GO:BP	regulation of apoptotic process	GO:0042981	9.58851e-07	6.01825	1453	841	107	21092	ZC3H12A,ADAMTSL4-AS1,PTPRC,NUAK2,BCL2L11,MERTK,PLA2R1,CSRNP3,ITGA4,CTLA4,TMBIM1,VIL1,PPARG,WNT7A,CX3CR1,LTF,RBM5,LAMP3,ST6GAL1,BCL6,TP63,REST,SNCA,NFKB1,IL2,FGB,TERT,IL7R,MEF2C,CSF2,IL13,PDGFRB,CPEB4,HLA-G,TRIM39,LTA,TNF,AIF1,BAG6,BAK1,VEGFA,FOXO3,AHI1,TNFAIP3,ESR1,PARK2,FIGNL1,HIP1,EPO,BLK,DLC1,CLU,LYN,IL7,TP53INP1,SCRIB,GRINA,DOCK8,LPAR1,ENDOG,DBH,CAMK1D,PPIF,FAS,TCF7L2,MADD,RAPSN,NDUFS3,ZBTB16…
GO:BP	receptor signaling pathway via JAK-STAT	GO:0007259	1.10324e-06	5.95733	166	841	27	21092	JAK1,LEPROT,IL23R,PTPRC,ADIPOR1,STAT4,CCR2,KIT,IL2,IL7R,IL3,CSF2,IL5,IL13,PRL,TNF,IL22RA2,EPO,LYN,TNFRSF1A,STAT2,SH2B3,FLT3,PTPN2,TYK2,CD40,LIF
GO:BP	regulation of inflammatory response	GO:0050727	1.12633e-06	5.94834	360	841	42	21092	AIM2,PTPRC,FNDC4,VAMP8,IL1R1,IL1RL2,PPARG,CCR2,BCL6,SNCA,NFKB1,IL2,PTGER4,IL13,NDFIP1,LTA,TNF,GPSM3,HLA-DRB1,IL22RA2,TNFAIP3,ESR1,LPL,LYN,IL2RA,PSMA1,CELF1,MMP3,ETS1,TNFRSF1A,LACC1,NFKBIA,RORA,C2CD4A,ABCC1,GPRC5B,NUPR1,NOD2,CCR7,PTPN2,C3,APOE
GO:BP	response to organic cyclic compound	GO:0014070	1.23108e-06	5.90971	918	841	77	21092	ZC3H12A,PDE4B,HMGCS2,APOB,DNMT3A,ZFP36L2,BCL2L11,INSIG2,CXCR4,IFIH1,MSTN,CPS1,GPBAR1,PPARG,WNT7A,CYP8B1,CCR5,TP63,REST,SNCA,NFKB1,MEF2C,PDGFRB,LARP1,TNF,AIF1,EHMT2,BAK1,TRERF1,FOXO3,ESR1,PARK2,EPO,CHRM2,AOC1,DEFA3,STC1,LYN,NCOA2,CDKN2B,PTCH1,ENDOG,CPN1,KCNQ1,ARNTL,CPT1A,ACAT1,GRAMD1B,SCNN1A,ATF1,PTGES3,DDX54,FLT3,F7,NFKBIA,ZFP36L1,RORA,IGF1R,CIITA,VKORC1,NOD2,CDH1,SRR,RPS6KB1,PMAIP1,BCL2,ZBTB7A,K…
GO:BP	erythrocyte homeostasis	GO:0034101	1.58148e-06	5.80094	135	841	24	21092	PRDX1,BCL6,KIT,TRIM10,VEGFA,SMAP1,FOXO3,L3MBTL3,IKZF1,CDK6,EPO,LYN,KCNQ1,ETS1,SH2B3,ZFP36L1,RCOR1,ZFPM1,PTPN2,ZBTB7A,DNASE2,KLF1,KLF2,MAFB
GO:BP	response to nitrogen compound	GO:1901698	1.58383e-06	5.80029	1117	841	88	21092	JAK1,LEPROT,PDE4B,VCAM1,PTPN22,HMGCS2,ADIPOR1,DNMT3A,BCL11A,BCL2L11,INSIG2,CXCR4,IFIH1,ITGA4,MSTN,STAT4,CPS1,PPARG,KLF3,TLR6,SNCA,NFKB1,SLC38A9,MEF2C,ADRB2,LARP1,CPEB4,CANX,TNF,AIF1,BAG6,EHMT2,RNF5,FOXO3,SESN1,TNFAIP3,PARK2,HDAC9,GRB10,RHBDD2,SH2B2,CHRM2,AOC1,LPL,STC1,LYN,NCOA2,GKAP1,ABCA1,DBH,KCNQ1,CPT1A,MMP3,SCNN1A,ATF1,STAT2,LRP1,PTPN11,FLT3,FOXO1,F7,NFKBIA,MAX,ZFP36L1,IGF1R,CIITA,ABCC1,VKORC1…
GO:BP	leukocyte homeostasis	GO:0001776	1.62934e-06	5.78799	104	841	21	21092	PDE4B,BCL2L11,MERTK,DOCK10,IL2,IL7R,MEF2C,BAK1,TNFAIP3,SH2B2,LYN,IL2RA,FAS,NKX2-3,SH2B3,FLT3,GPR183,TNFSF13B,PPP2R3C,PMAIP1,BCL2
GO:BP	regulation of B cell proliferation	GO:0030888	1.63166e-06	5.78737	67	841	17	21092	FCRL3,PTPRC,CTLA4,BCL6,IL2,MEF2C,IL5,IL13,CDKN1A,BLK,LYN,IL7,GPR183,TNFSF13B,IKZF3,BCL2,CD40
GO:BP	cell activation involved in immune response	GO:0002263	1.6378e-06	5.78574	295	841	37	21092	ZC3H12A,IL23R,CD244,PTPRC,HLX,VAMP8,DOCK10,PLCL2,EOMES,CX3CR1,CCR2,CD80,BCL6,KIT,IL2,PTGER4,IL13,NDFIP1,IRF4,HLA-DRA,HLA-DRB1,MYB,CCR6,BLK,LYN,NKX2-3,LRP1,GPR183,RASGRP1,RORA,IL27,ITGAL,ITGAM,IRF8,ZFPM1,GRP,CD40
GO:BP	adaptive immune response	GO:0002250	1.68146e-06	5.77431	721	841	65	21092	TNFRSF14,ZC3H12A,IL23R,CD244,CD247,PTPRC,CR1L,HLX,IL1R1,CTLA4,EOMES,CX3CR1,CCR2,CD80,LAMP3,BCL6,CFI,IL2,FGB,IL7R,MEF2C,ERAP1,IRF1,NDFIP1,IRF4,HFE,BTN3A1,HLA-G,HLA-A,HLA-C,HLA-B,MICB,LTA,TNF,HLA-DRA,HLA-DRB5,HLA-DRB1,HLA-DQA1,HLA-DQB1,HLA-DQA2,HLA-DQB2,HLA-DOB,TAP2,HLA-DMA,HLA-DPB1,BACH2,TNFAIP3,CCR6,MYO1G,CLU,LYN,MARCH8,PRF1,KLRC1,GPR183,TNFSF13B,RORA,IL27,NOD2,RAP1GAP2,CD79B,CD226,C3,TYK2,CD40
GO:BP	positive regulation of transport	GO:0051050	1.76734e-06	5.75268	908	841	76	21092	ZC3H12A,LEPROT,PTPN22,NOS1AP,PTPRC,EHD3,VAMP8,MERTK,RAB3GAP1,PLA2R1,PPARG,TBC1D5,CYP8B1,CCR1,CCR2,RAB7A,NLGN1,SNCA,FGB,TERT,IL13,ADRB2,PDGFRB,PRL,HFE,TNF,HLA-DRB1,BAK1,VEGFA,CD2AP,RFX6,AHI1,PARK2,TOMM7,HIP1,TFR2,BLK,STC1,CLU,PTCH1,ABCA1,CAMK1D,TCF7L2,KCNQ1,PTPRJ,APOA5,CREBL2,LRP1,PTPN11,GZMB,NFKBIA,CLN3,ATP2A1,STX1B,ITGAM,NOD2,CETP,CSNK2A2,CDH3,CDH1,ATP1B2,NPEPPS,VMP1,SYT4,GRP,C3,KCNN4,APOE,BBC3,…
GO:BP	peptidyl-amino acid modification	GO:0018193	2.00285e-06	5.69835	1286	841	97	21092	TNFRSF14,ZDHHC18,DOCK7,JAK1,IL23R,PKN2,PTPN22,DPM3,NOS1AP,PTPRC,CHI3L1,CDC42BPA,GALNT2,BCL11A,SPRED2,MERTK,IFIH1,TTLL4,EOMES,GNL3,CD80,RPN1,ST6GAL1,KIT,EPGN,SNCA,BANK1,IL2,CSNK1G3,IL3,CSF2,IL5,IL13,PDGFRB,IRF4,TNF,BAG6,CSNK2B,EHMT2,NELFE,BAK1,FKBP5,VEGFA,SENP6,MYB,IL22RA2,SF3B5,HDAC9,BAZ1B,MLXIPL,ACTL6B,EPO,EPHA1,PRKAG2,BLK,LYN,IL7,AGTPBP1,NEK6,PKN3,CAMK1D,PPIF,AGBL2,PTPRJ,FOLH1,KDELC2,TNFRSF1A,C…
GO:BP	erythrocyte differentiation	GO:0030218	2.08398e-06	5.68111	126	841	23	21092	BCL6,KIT,TRIM10,VEGFA,SMAP1,FOXO3,L3MBTL3,IKZF1,CDK6,EPO,LYN,KCNQ1,ETS1,SH2B3,ZFP36L1,RCOR1,ZFPM1,PTPN2,ZBTB7A,DNASE2,KLF1,KLF2,MAFB
GO:BP	regulation of lymphocyte mediated immunity	GO:0002706	2.17975e-06	5.66159	171	841	27	21092	IL23R,PTPRC,CR1L,IL1R1,IL18RAP,CCR2,BCL6,IL2,IL7R,NDFIP1,HFE,HLA-G,HLA-A,HLA-B,LTA,TNF,NCR3,HLA-DRA,HLA-DRB1,TAP2,KLRC4,KLRC1,RASGRP1,NOD2,CD226,C3,CD40
GO:BP	response to lipopolysaccharide	GO:0032496	2.49215e-06	5.60343	327	841	39	21092	ZC3H12A,PDE4B,IL23R,VCAM1,PTPN22,HMGCS2,SELP,APOB,IL1F10,CPS1,CX3CR1,CCR5,LTF,CD80,SNCA,NFKB1,PTGER4,MEF2C,CSF2,IL13,NFKBIL1,LTA,TNF,TNFAIP3,EPO,DEFA3,LYN,ABCA1,SCARB1,CEBPE,NFKBIA,LITAF,NOD2,IRF8,SRR,CCR7,MPO,RPS6KB1,JUND
GO:BP	response to endogenous stimulus	GO:0009719	2.52094e-06	5.59844	1592	841	113	21092	ANGPTL3,JAK1,LEPROT,PDE4B,VCAM1,PTPN22,TRIM33,HMGCS2,ADIPOR1,APOB,DNMT3A,FNDC4,ZFP36L2,BCL11A,SPRED2,BCL2L11,INSIG2,ITGA4,MSTN,STAT4,CPS1,VIL1,PPARG,WNT7A,CX3CR1,TP63,KLF3,TLR6,KIT,REST,SNCA,NFKB1,FGB,PTGER4,SLC38A9,MEF2C,ADRB2,PDGFRB,LARP1,CPEB4,HFE,POU5F1,TNF,AIF1,CSNK2B,EHMT2,LEMD2,TRERF1,FOXO3,SESN1,ESR1,PARK2,HDAC9,GRB10,EPO,SH2B2,CHRM2,AOC1,DEFA3,LPL,STC1,LYN,NCOA2,CDKN2B,GKAP1,ABCA1,AKR1C1…
GO:BP	cellular response to endogenous stimulus	GO:0071495	2.6052e-06	5.58416	1348	841	100	21092	JAK1,LEPROT,PDE4B,VCAM1,PTPN22,TRIM33,HMGCS2,ADIPOR1,APOB,DNMT3A,ZFP36L2,BCL11A,SPRED2,BCL2L11,INSIG2,ITGA4,MSTN,CPS1,VIL1,PPARG,WNT7A,CX3CR1,TP63,KLF3,TLR6,KIT,REST,SNCA,NFKB1,FGB,PTGER4,SLC38A9,MEF2C,ADRB2,PDGFRB,LARP1,CPEB4,HFE,POU5F1,TNF,AIF1,CSNK2B,EHMT2,LEMD2,TRERF1,FOXO3,SESN1,ESR1,PARK2,HDAC9,GRB10,SH2B2,CHRM2,AOC1,DEFA3,LPL,STC1,LYN,NCOA2,CDKN2B,GKAP1,AKR1C1,KCNQ1,CDKN1C,ARNTL,SOX6,SCNN1…
GO:BP	regulation of cell killing	GO:0031341	2.80703e-06	5.55175	97	841	20	21092	IL23R,PTPRC,CR1L,IL18RAP,CX3CR1,IL7R,IL13,HLA-G,HLA-A,HLA-B,NCR3,HLA-DRA,HLA-DRB1,TAP2,PRF1,KLRC4,KLRC1,RASGRP1,ITGAM,CD226
GO:BP	cell motility	GO:0048870	3.59232e-06	5.44462	1698	841	118	21092	TNFRSF14,RERE,RCC2,CLIC4,CSF3R,ZC3H12A,DOCK7,ANGPTL3,PDE4B,PKN2,VCAM1,S1PR1,PTPN22,SELP,PTPRC,ADIPOR1,CDC42BPA,APOB,IL1R1,MERTK,CXCR4,ITGA4,MSTN,TNS1,ARPC2,VIL1,DOCK10,PPARG,WNT7A,EOMES,CX3CR1,CCR3,CCR1,CCR2,CCR5,CCRL2,KIF9,ELP6,NISCH,KIT,ARHGAP24,TERT,PTGER4,DDX4,MEF2C,RHOBTB3,PDGFRB,RREB1,TNF,AIF1,CSNK2B,GPSM3,DAAM2,VEGFA,CD2AP,FOXO3,TNFAIP3,CCR6,GNA12,HDAC9,HOXA7,MYO1G,GRB10,CDK6,DOCK4,EPHA1,D…
GO:BP	regulation of cell migration	GO:0030334	3.67841e-06	5.43434	923	841	76	21092	TNFRSF14,RCC2,CLIC4,ZC3H12A,DOCK7,ANGPTL3,S1PR1,PTPN22,SELP,PTPRC,ADIPOR1,IL1R1,CXCR4,ITGA4,MSTN,VIL1,DOCK10,PPARG,WNT7A,CX3CR1,CCR1,CCR2,ELP6,NISCH,KIT,TERT,PTGER4,MEF2C,PDGFRB,RREB1,TNF,AIF1,CSNK2B,GPSM3,VEGFA,FOXO3,CCR6,GNA12,HDAC9,HOXA7,DOCK4,EPHA1,DLC1,STC1,LYN,TP53INP1,DOCK8,LPAR1,CAMK1D,PTPRJ,ETS1,C3AR1,LRP1,CMKLR1,SCARB1,GPR183,F7,FERMT2,RIN3,FRMD5,TPM1,RAB11A,MAP2K5,IGF1R,CLN3,NOD2,CDH1,…
GO:BP	leukocyte activation involved in immune response	GO:0002366	4.05524e-06	5.39198	291	841	36	21092	ZC3H12A,IL23R,CD244,PTPRC,HLX,VAMP8,DOCK10,PLCL2,EOMES,CX3CR1,CCR2,CD80,BCL6,KIT,IL2,PTGER4,IL13,NDFIP1,IRF4,HLA-DRA,HLA-DRB1,MYB,CCR6,BLK,LYN,NKX2-3,GPR183,RASGRP1,RORA,IL27,ITGAL,ITGAM,IRF8,ZFPM1,GRP,CD40
GO:BP	regulation of transport	GO:0051049	5.64543e-06	5.2483	1750	841	120	21092	CLIC4,ZC3H12A,LEPROT,PDE4B,PTPN22,ENSA,FCRL3,NOS1AP,PTPRC,EHD3,THADA,XPO1,VAMP8,MERTK,RAB3GAP1,CXCR4,PLA2R1,CRBN,PPARG,WNT7A,TBC1D5,CYP8B1,CCR1,CCR2,BSN,RAB7A,NLGN1,REST,SNCA,NFKB1,FGB,TERT,MEF2C,IL13,NDFIP1,ADRB2,PDGFRB,PRL,HFE,TNF,PRRT1,HLA-DRB1,BAK1,VEGFA,CD2AP,SMAP1,RFX6,AHI1,PARK2,TOMM7,GRB10,HIP1,TFR2,EPO,CHRM2,PRKAG2,BLK,STC1,CLU,LYN,CHD7,SCRIB,PTCH1,ABCA1,CAMK1D,PPIF,TCF7L2,KCNQ1,ARNTL,PT…
GO:BP	regulation of cell motility	GO:2000145	5.68758e-06	5.24507	985	841	79	21092	TNFRSF14,RCC2,CLIC4,ZC3H12A,DOCK7,ANGPTL3,PKN2,S1PR1,PTPN22,SELP,PTPRC,ADIPOR1,IL1R1,CXCR4,ITGA4,MSTN,VIL1,DOCK10,PPARG,WNT7A,CX3CR1,CCR1,CCR2,KIF9,ELP6,NISCH,KIT,TERT,PTGER4,MEF2C,PDGFRB,RREB1,TNF,AIF1,CSNK2B,GPSM3,VEGFA,FOXO3,CCR6,GNA12,HDAC9,HOXA7,CDK6,DOCK4,EPHA1,DLC1,STC1,LYN,TP53INP1,DOCK8,LPAR1,CAMK1D,PTPRJ,ETS1,C3AR1,LRP1,CMKLR1,SCARB1,GPR183,F7,FERMT2,RIN3,FRMD5,TPM1,RAB11A,MAP2K5,IGF1R,…
GO:BP	regulation of T cell differentiation	GO:0045580	6.12773e-06	5.2127	179	841	27	21092	ZC3H12A,IL23R,PTPRC,HLX,IL1RL2,CTLA4,CCR2,PBRM1,CD80,BCL6,IL2,IL7R,IRF1,IRF4,HLA-G,HLA-DRA,HLA-DRB1,FOXO3,MYB,ACTL6B,IL7,IL2RA,ZBTB16,RASGRP1,IL27,SMARCE1,PTPN2
GO:BP	regulation of localization	GO:0032879	6.29375e-06	5.20109	2089	841	137	21092	CLIC4,ZC3H12A,LEPROT,PDE4B,PTPN22,ENSA,FCRL3,NOS1AP,CD247,PTPRC,APOB,EHD3,THADA,XPO1,VAMP8,MERTK,RAB3GAP1,CXCR4,PLA2R1,TMBIM1,VIL1,CRBN,PPARG,WNT7A,TBC1D5,CYP8B1,CCR1,CCR2,CCR5,BSN,GNL3,RAB7A,NLGN1,REST,SNCA,NFKB1,FGB,TERT,MEF2C,IL13,NDFIP1,ADRB2,PDGFRB,PRL,HFE,TNF,PRRT1,HLA-DRB1,BAK1,VEGFA,CD2AP,SMAP1,RFX6,AHI1,PARK2,TOMM7,GRB10,HIP1,TFR2,EPO,CHRM2,PRKAG2,BLK,LPL,STC1,CLU,LYN,CHD7,SCRIB,PTCH1,AB…
GO:BP	chemical homeostasis	GO:0048878	6.39274e-06	5.19431	1041	841	82	21092	CLIC4,ANGPTL3,TMEM79,PTPRC,ADIPOR1,APOB,THADA,ACOXL,GLS,CPS1,TRPM8,PPARG,CCR1,CCR2,CCR5,LTF,RAB7A,TP63,SNCA,SLC12A7,IL13,NDFIP1,HFE,APOM,HLA-DRB1,BAK1,VEGFA,FOXO3,RFX6,PARK2,HDAC9,MLXIPL,TFR2,SLC12A9,LPL,STC1,LYN,CHD7,PLEC,GRINA,PTCH1,ABCA1,ENDOG,DBH,AKR1C1,CNNM2,TCF7L2,KCNQ1,APOA5,GRAMD1B,SCNN1A,PTPN11,SCARB1,FOXO1,AKAP11,LACC1,SLC7A8,ANKRD9,PACS2,RORA,IGF1R,CLN3,ATP2A1,CETP,GP1BA,ATP1B2,ORMDL3,…
GO:BP	MAPK cascade	GO:0000165	9.12305e-06	5.03986	769	841	66	21092	ZC3H12A,PRDX1,PTPN22,FCRL3,PTPRC,CHI3L1,ZFP36L2,SPRED2,GPBAR1,PPARG,WNT7A,CCR1,CCR5,TLR6,KIT,EPGN,MAPK10,BANK1,NFKB1,FGB,PTGER4,MEF2C,ADRB2,PDGFRB,RGS14,TNF,NELFE,HLA-DRB1,LEMD2,VEGFA,PARK2,GRB10,EPO,WNT16,LYN,LPAR1,MAP3K8,FAS,MADD,PTPRJ,LTBR,SH2B3,BRAP,PTPN11,FLT3,FOXO1,GPR183,FERMT2,ZFP36L1,RASGRP1,MAP2K5,IQGAP1,IGF1R,NOD2,MINK1,KSR1,IGFBP4,CCR7,PTPN2,MAPK4,APOE,ADRA1D,CD40,EDN3,LIF,RBX1
GO:BP	activation of immune response	GO:0002253	9.33729e-06	5.02978	386	841	42	21092	ZC3H12A,PDE4B,PTPN22,FCRL3,AIM2,CD247,PTPRC,CR1L,CTLA4,PLCL2,BANK1,CFI,MEF2C,BTN3A1,MOG,HLA-A,MICB,NCR3,BAG6,BTNL2,HLA-DRB1,HLA-DPB1,MYO1G,SH2B2,BLK,CLU,LYN,DGKZ,PTPRJ,C3AR1,KLRC4,CMKLR1,NOD2,CCR7,CD79B,PTPN2,BCL2,CD226,C3,KCNN4,FPR3,EP300
GO:BP	adaptive immune response based on somatic recombination of immune receptors built from immunoglobulin superfamily domains	GO:0002460	9.48627e-06	5.0229	357	841	40	21092	ZC3H12A,IL23R,PTPRC,CR1L,HLX,IL1R1,CCR2,CD80,BCL6,CFI,IL2,IL7R,MEF2C,NDFIP1,IRF4,HFE,HLA-G,HLA-A,HLA-B,LTA,TNF,HLA-DRA,HLA-DRB1,HLA-DQB2,TAP2,BACH2,TNFAIP3,CCR6,MYO1G,CLU,PRF1,KLRC1,TNFSF13B,RORA,IL27,NOD2,CD226,C3,TYK2,CD40
GO:BP	response to wounding	GO:0009611	9.92336e-06	5.00334	572	841	54	21092	SELP,ZFP36L2,MERTK,CXCR4,VIL1,PPARG,WNT7A,CX3CR1,CCR1,CCR2,HGFAC,ARHGAP24,FGB,PDGFRB,RREB1,POU5F1,TNF,AIF1,NOTCH4,CDKN1A,VEGFA,TNFAIP3,GNA12,EPO,BLK,LYN,SCRIB,PLEC,AK3,JMJD1C,HABP2,TSPAN32,DGKZ,RTN4RL2,ERBB3,SH2B3,SCARB1,F7,FERMT2,MAX,ZFP36L1,ITPK1,SERPINA1,TPM1,IGF1R,VKORC1,CDH3,GP1BA,RPS6KB1,BCL2,PLAUR,APOE,CD40,GNAS
GO:BP	B cell proliferation	GO:0042100	1.01158e-05	4.995	104	841	20	21092	FCRL3,PTPRC,CTLA4,PLCL2,BCL6,IL2,IL7R,MEF2C,IL5,IL13,CDKN1A,BLK,LYN,IL7,GPR183,TNFSF13B,RASGRP1,IKZF3,BCL2,CD40
GO:BP	immune response-activating cell surface receptor signaling pathway	GO:0002429	1.10637e-05	4.9561	302	841	36	21092	ZC3H12A,PDE4B,PTPN22,FCRL3,CD247,PTPRC,CTLA4,PLCL2,BANK1,MEF2C,BTN3A1,MOG,HLA-A,MICB,NCR3,BAG6,BTNL2,HLA-DRB1,HLA-DPB1,MYO1G,SH2B2,BLK,LYN,DGKZ,PTPRJ,C3AR1,KLRC4,CMKLR1,CCR7,CD79B,PTPN2,BCL2,CD226,KCNN4,FPR3,EP300
GO:BP	immune response-activating signal transduction	GO:0002757	1.10637e-05	4.9561	302	841	36	21092	ZC3H12A,PDE4B,PTPN22,FCRL3,CD247,PTPRC,CTLA4,PLCL2,BANK1,MEF2C,BTN3A1,MOG,HLA-A,MICB,NCR3,BAG6,BTNL2,HLA-DRB1,HLA-DPB1,MYO1G,SH2B2,BLK,LYN,DGKZ,PTPRJ,C3AR1,KLRC4,CMKLR1,CCR7,CD79B,PTPN2,BCL2,CD226,KCNN4,FPR3,EP300
GO:BP	positive regulation of response to external stimulus	GO:0032103	1.16087e-05	4.93522	449	841	46	21092	S1PR1,AIM2,VAMP8,IL18RAP,CXCR4,MSTN,CX3CR1,CCR1,CCR2,SNCA,IL2,PTGER4,PDGFRB,HLA-G,TRIM15,LTA,TNF,NCR3,AIF1,GPSM3,VEGFA,CCR6,LPL,LYN,LPAR1,CAMK1D,ETS1,TNFRSF1A,C3AR1,KLRC4,CMKLR1,OASL,F7,NFKBIA,RASGRP1,C2CD4A,IGF1R,ABCC1,GPRC5B,NUPR1,NOD2,CCR7,CD226,C3,EDN3,EP300
GO:BP	alpha-beta T cell differentiation	GO:0046632	1.30432e-05	4.88461	116	841	21	21092	ZC3H12A,IL23R,HLX,EOMES,CD80,BCL6,IL2,PTGER4,IRF1,IRF4,HLA-DRA,HLA-DRB1,MYB,TNFSF8,NKX2-3,ZBTB16,GPR183,RORA,IL27,ZFPM1,BCL2
GO:BP	positive regulation of protein phosphorylation	GO:0001934	1.37842e-05	4.86062	743	841	64	21092	TNFRSF14,DOCK7,IL23R,PTPRC,CHI3L1,MSTN,PPARG,CX3CR1,LTF,CD80,TLR6,KIT,EPGN,SNCA,BANK1,CENPE,IL2,MEF2C,IL3,CSF2,IL5,RAD50,IL13,ADRB2,PDGFRB,HFE,TNF,AIF1,CSNK2B,HLA-DRB1,CDKN1A,VEGFA,EPO,PRKAG2,CLU,RBPMS,LYN,TNFSF15,CCNY,FAS,MADD,PTPRJ,CCND2,TNFRSF1A,CREBL2,ERBB3,PTPN11,FLT3,PPP2R3C,FERMT2,RASGRP1,MAP2K5,IQGAP1,GPRC5B,CLN3,NOD2,CCR7,BCL2,C3,PLAUR,CD40,ADNP,EDN3,LIF
GO:BP	response to alcohol	GO:0097305	1.40382e-05	4.85269	250	841	32	21092	VCAM1,HMGCS2,DNMT3A,MSTN,PPARG,CYP8B1,CCR5,ST6GAL1,ADH7,IL2,PTGER4,IL13,LARP1,TNF,EHMT2,BAK1,FOXO3,POLB,TP53INP1,PTCH1,DBH,CPT1A,GRAMD1B,SCNN1A,F7,IGF1R,CDH1,CCR7,CRHR1,RPS6KB1,KLF2,GNAS
GO:BP	positive regulation of cell population proliferation	GO:0008284	1.56137e-05	4.80649	954	841	76	21092	IL23R,VCAM1,S1PR1,PTPN22,FCRL3,PTPRC,HLX,ITGA4,GPBAR1,IL5RA,WNT7A,CX3CR1,CCR3,CCR2,LTF,CD80,ST6GAL1,BCL6,TP63,KIT,EPGN,IL2,TERT,IL7R,MEF2C,IL3,CSF2,IL5,IL13,PDGFRB,RREB1,SSR1,PRL,HLA-A,LTA,TNF,AIF1,BTNL2,HLA-DPB1,CDKN1A,VEGFA,TNFAIP3,ESR1,MLXIPL,CDK6,ACTL6B,EPO,EPHA1,LYN,IL7,ZFPM2,IL2RA,CDC123,TCF7L2,CCND2,ERBB3,FLT3,GPR183,TNFSF13B,FERMT2,RAD51B,MAP2K5,IGF1R,NOD2,CDH3,RPS6KB1,TBX2,BCL2,TYK2,NACC…
GO:BP	regulation of lipid storage	GO:0010883	1.71462e-05	4.76583	51	841	14	21092	ZC3H12A,APOB,PPARG,NFKB1,TNF,LPL,ABCA1,CPT1A,SCARB1,NFKBIA,FTO,PTPN2,C3,FITM2
GO:BP	T cell proliferation	GO:0042098	1.77064e-05	4.75187	213	841	29	21092	TNFRSF14,IL23R,VCAM1,PTPN22,PTPRC,CTLA4,CCR2,CD80,BCL6,IL2,IRF1,NDFIP1,BTN3A1,HLA-G,HLA-A,AIF1,BTNL2,HLA-DRB1,HLA-DPB1,EPO,SCRIB,DOCK8,TNFSF8,IL2RA,TSPAN32,TNFSF13B,RASGRP1,IL27,TYK2
GO:BP	response to abiotic stimulus	GO:0009628	1.81597e-05	4.74089	1138	841	86	21092	VCAM1,HMGCS2,HSPA6,PTPRC,CHI3L1,DNMT3A,CXCR4,TANK,MSTN,TRPM8,PPARG,TERC,KIT,REST,MAPK10,NFKB1,TERT,PTGER4,IRF1,IL13,ADRB2,PDGFRB,CPEB4,RGS14,GMPR,MICB,LTA,TNF,AIF1,BAK1,CDKN1A,VEGFA,FOXO3,FIGNL1,TBL2,EPO,LPL,STC1,POLB,LYN,TP53INP1,PLEC,PTCH1,LPAR1,ENDOG,DBH,FAS,RIC8A,KCNQ1,FEN1,BEST1,MMP3,CCND2,TNFRSF1A,SCNN1A,LTBR,CRADD,FOXO1,F7,EGLN3,NFKBIA,ZFP36L1,GPR65,RORA,IGF1R,CIITA,CLN3,NFAT5,NEUROD2,TCAP…
GO:BP	MHC protein complex assembly	GO:0002396	1.95164e-05	4.7096	18	841	9	21092	HLA-DRA,HLA-DRB5,HLA-DRB1,HLA-DQA1,HLA-DQA2,HLA-DQB2,HLA-DOB,HLA-DMA,HLA-DPB1
GO:BP	peptide antigen assembly with MHC protein complex	GO:0002501	1.95164e-05	4.7096	18	841	9	21092	HLA-DRA,HLA-DRB5,HLA-DRB1,HLA-DQA1,HLA-DQA2,HLA-DQB2,HLA-DOB,HLA-DMA,HLA-DPB1
GO:BP	positive regulation of cell death	GO:0010942	2.03956e-05	4.69046	584	841	54	21092	ZC3H12A,ADAMTSL4-AS1,PTPRC,DNMT3A,BCL2L11,PLA2R1,CSRNP3,ITGA4,CTLA4,PPARG,RBM5,BCL6,TP63,TLR6,REST,SNCA,MEF2C,PDGFRB,HLA-G,TRIM39,LTA,TNF,BAK1,CDKN1A,FOXO3,ZNF746,BLK,DLC1,CLU,LYN,TP53INP1,SCRIB,LPAR1,ENDOG,CAMK1D,PRF1,FAS,RAPSN,CELF1,MMP3,ZBTB16,TNFRSF1A,LTBR,LRP1,CRADD,FOXO1,MOAP1,NUPR1,ITGAM,MAPT,PTPN2,PMAIP1,BBC3,CD40
GO:BP	cellular response to extracellular stimulus	GO:0031668	2.28325e-05	4.64145	255	841	32	21092	ZC3H12A,MFSD2A,VCAM1,PTPRC,NUAK2,ITGA4,PPARG,CPEB4,AIF1,EHMT2,CDKN1A,FOXO3,SESN1,TBL2,AOC1,PRKAG2,LPL,LYN,PLEC,CDKN2B,FAS,FADS1,FOXO1,MAX,CLEC16A,SEH1L,PMAIP1,BCL2,ADNP,CYP24A1,CBS,MN1
GO:BP	regulation of small molecule metabolic process	GO:0062012	2.36526e-05	4.62612	325	841	37	21092	MFSD2A,GUCA2B,CD244,ADIPOR1,ZNF692,APOB,GCKR,INSIG2,ACMSD,ACADL,UGT1A8,PPARG,KIT,REST,SNCA,NFKB1,TNF,PARK2,MLXIPL,FAM3C,PRKAG2,NCOA2,CPT1A,APOA5,FOXO1,LACC1,RORA,CLN3,NUPR1,BCKDK,IGFBP4,PTPN2,PMAIP1,ZBTB7A,APOE,APOC1,EP300
GO:BP	negative regulation of developmental process	GO:0051093	2.50938e-05	4.60043	929	841	74	21092	RCC2,ZC3H12A,ADIPOR1,HLX,ZFP36L2,BCL11A,SPRED2,MSTN,CTLA4,CTDSP1,PPARG,WNT7A,CCR1,CCR2,LTF,NLGN1,BCL6,TP63,KIT,REST,IL2,PRDM6,IRF1,IL13,NDFIP1,ADRB2,PRL,HLA-G,TNF,NOTCH4,CDKN1A,DAAM2,VEGFA,FOXO3,MYB,PARK2,HOXA7,CDK13,GTF2I,CDK6,ACTL6B,LYN,TP53INP1,ZFPM2,CDKN2B,PTCH1,ABCA1,HHEX,ARNTL,SOX6,C11ORF65,ZBTB16,PTPN11,FOXO1,NFKBIA,FERMT2,ZFP36L1,RORA,HMG20A,CETP,CDH3,ZFPM1,CDK12,NEUROD2,MAPT,WNT3,TBX2,PT…
GO:BP	lipid metabolic process	GO:0006629	2.60788e-05	4.58371	1409	841	100	21092	PIGV,SERINC2,MFSD2A,ANGPTL3,PTPN22,HMGCS2,DPM3,PIGC,PRDX6,ADIPOR1,APOB,ACOXL,INSIG2,CYP27C1,LCT,ACADL,CPS1,PLCD4,UGT1A8,PPARG,PLCL2,CYP8B1,RAB7A,PCCB,KIT,REST,GC,SCD5,SNCA,ADH7,NFKB1,ENPP6,HSD17B4,SLC22A4,PDGFRB,GPX5,TNF,NEU1,TNXB,AGPAT1,PDSS2,ESR1,JAZF1,MLXIPL,CYP3A5,PRKAG2,LPL,CLU,LYN,NCOA2,ABCA1,AKR1C1,CYP26A1,CYP2C8,NKX2-3,DGKZ,FADS1,FADS3,PLCB3,CPT1A,ACAT1,BCO2,APOA5,TNFRSF1A,CREBL2,PLBD1,AP…
GO:BP	alpha-beta T cell differentiation involved in immune response	GO:0002293	2.65457e-05	4.57601	70	841	16	21092	ZC3H12A,IL23R,HLX,EOMES,CD80,BCL6,IL2,PTGER4,IRF4,HLA-DRA,HLA-DRB1,MYB,GPR183,RORA,IL27,ZFPM1
GO:BP	alpha-beta T cell activation involved in immune response	GO:0002287	2.65457e-05	4.57601	70	841	16	21092	ZC3H12A,IL23R,HLX,EOMES,CD80,BCL6,IL2,PTGER4,IRF4,HLA-DRA,HLA-DRB1,MYB,GPR183,RORA,IL27,ZFPM1
GO:BP	negative regulation of molecular function	GO:0044092	2.69141e-05	4.57002	1111	841	84	21092	PEX14,RCC2,ZC3H12A,ANGPTL3,PTPN22,ENSA,AIM2,PTPRC,GCKR,THADA,SPRED2,PLA2R1,ITGA4,MSTN,TMBIM1,VIL1,UGT1A8,CRBN,PPARG,EOMES,CCR2,LTF,ITIH3,ITIH4,LAMP3,SNCA,ADH7,NFKB1,IL13,NDFIP1,ADRB2,RGS14,HFE,PPP1R11,NFKBIL1,TNF,CDKN1A,VEGFA,TNFAIP3,ESR1,PARK2,HDAC9,EPO,EPHA1,PRKAG2,LYN,IL7,PLEC,PARP10,CDKN2B,PTCH1,ZNF462,PPIF,HHEX,TCF7L2,KCNQ1,CDKN1C,PTPRJ,LRP1,CMKLR1,SH2B3,NFKBIA,PPP4R4,SERPINA1,MAP2K5,IQGAP1,…
GO:BP	positive regulation of B cell proliferation	GO:0030890	2.98376e-05	4.52524	45	841	13	21092	FCRL3,PTPRC,BCL6,IL2,MEF2C,IL5,IL13,CDKN1A,IL7,GPR183,TNFSF13B,BCL2,CD40
GO:BP	tyrosine phosphorylation of STAT protein	GO:0007260	3.01913e-05	4.52012	80	841	17	21092	JAK1,IL23R,KIT,IL2,IL3,CSF2,IL13,TNF,IL22RA2,EPO,LYN,TNFRSF1A,SH2B3,FLT3,PTPN2,CD40,LIF
GO:BP	antigen processing and presentation of endogenous peptide antigen	GO:0002483	3.57681e-05	4.4465	19	841	9	21092	ERAP1,HFE,HLA-G,HLA-A,HLA-C,HLA-B,HLA-DRA,HLA-DRB1,TAP2
GO:BP	peptidyl-tyrosine phosphorylation	GO:0018108	3.83435e-05	4.41631	375	841	40	21092	TNFRSF14,JAK1,IL23R,PTPN22,PTPRC,MERTK,CD80,KIT,EPGN,BANK1,IL2,IL3,CSF2,IL5,IL13,PDGFRB,TNF,VEGFA,IL22RA2,BAZ1B,EPO,EPHA1,BLK,LYN,IL7,PTPRJ,TNFRSF1A,ERBB3,SH2B3,PTPN11,FLT3,MAP2K5,IGF1R,GPRC5B,NOD2,PTPN2,TYK2,CD40,ADNP,LIF
GO:BP	cell killing	GO:0001906	3.83792e-05	4.4159	182	841	26	21092	PRDX1,IL23R,PTPRC,CR1L,IL18RAP,CX3CR1,LTF,IL7R,IL13,HLA-G,HLA-A,HLA-B,NCR3,HLA-DRA,HLA-DRB1,TAP2,DEFA3,PRF1,KLRC4,KLRC1,LYZ,GZMB,RASGRP1,ITGAM,CD226,C3
GO:BP	regulation of T cell proliferation	GO:0042129	3.83792e-05	4.4159	182	841	26	21092	TNFRSF14,IL23R,VCAM1,PTPN22,PTPRC,CTLA4,CCR2,CD80,BCL6,IL2,IRF1,NDFIP1,HLA-G,HLA-A,AIF1,BTNL2,HLA-DRB1,HLA-DPB1,EPO,SCRIB,TNFSF8,IL2RA,TSPAN32,TNFSF13B,IL27,TYK2
GO:BP	positive regulation of hemopoiesis	GO:1903708	3.83792e-05	4.4159	182	841	26	21092	IL23R,PTPRC,HLX,IL1RL2,CCR1,PBRM1,CD80,BCL6,IL2,IL7R,IL5,HLA-G,TNF,HLA-DRA,HLA-DRB1,FOXO3,MYB,ACTL6B,IL7,IL2RA,ZBTB16,PPP2R3C,ZFP36L1,RASGRP1,SMARCE1,LIF
GO:BP	positive regulation of leukocyte differentiation	GO:1902107	3.83792e-05	4.4159	182	841	26	21092	IL23R,PTPRC,HLX,IL1RL2,CCR1,PBRM1,CD80,BCL6,IL2,IL7R,IL5,HLA-G,TNF,HLA-DRA,HLA-DRB1,FOXO3,MYB,ACTL6B,IL7,IL2RA,ZBTB16,PPP2R3C,ZFP36L1,RASGRP1,SMARCE1,LIF
GO:BP	cellular response to hormone stimulus	GO:0032870	3.86125e-05	4.41327	595	841	54	21092	JAK1,LEPROT,HMGCS2,ADIPOR1,APOB,ZFP36L2,BCL2L11,INSIG2,MSTN,CPS1,PPARG,TP63,KIT,REST,NFKB1,FGB,PTGER4,MEF2C,AIF1,CSNK2B,TRERF1,FOXO3,ESR1,HDAC9,GRB10,SH2B2,DEFA3,LPL,STC1,LYN,NCOA2,GKAP1,AKR1C1,ARNTL,SCNN1A,PTGES3,PTPN11,DDX54,FLT3,FOXO1,MAX,ZFP36L1,IGF1R,CRHR1,RPS6KB1,LPIN2,PTPN2,ZBTB7A,TYK2,NCOA5,GNAS,UBE2L3,EP300,PNPLA3
GO:BP	negative regulation of intracellular signal transduction	GO:1902532	4.08619e-05	4.38868	515	841	49	21092	ZC3H12A,PTPN22,ADAMTSL4-AS1,PTPRC,ADIPOR1,SPRED2,TANK,MSTN,PPARG,RASA2,BCL6,ARHGAP24,BANK1,FBXW11,RGS14,HLA-G,TRIM39,LEMD2,CD2AP,SESN1,TNFAIP3,ESR1,PARK2,FIGNL1,EPO,DLC1,CLU,LYN,GRINA,LPAR1,ENDOG,PPIF,ARNTL,NDUFS3,PTPRJ,SH2B3,FOXO1,MARK3,RORA,IGF1R,LITAF,PTPN2,SEH1L,BCL2,PLAUR,APOE,OPRL1,PTTG1IP,LIF
GO:BP	triglyceride metabolic process	GO:0006641	4.24688e-05	4.37193	102	841	19	21092	MFSD2A,APOB,INSIG2,CPS1,SLC22A4,TNXB,LPL,NKX2-3,CPT1A,APOA5,PTPN11,SCARB1,CETP,LPIN2,C3,APOE,APOC1,FITM2,PNPLA3
GO:BP	fat cell differentiation	GO:0045444	4.43597e-05	4.35301	235	841	30	21092	ZC3H12A,ZFP36L2,PPARG,ERAP1,ADRB2,RREB1,TNF,PSMB8,BBS9,SH2B2,LPL,CEBPD,ZFPM2,ARID5B,TCF7L2,ARNTL,ZBTB16,CREBL2,CMKLR1,FOXO1,FERMT2,ZFP36L1,RORA,FTO,ZFPM1,ZNF516,ZBTB7A,MAFB,EP300,PNPLA3
GO:BP	peptidyl-tyrosine modification	GO:0018212	4.44885e-05	4.35175	377	841	40	21092	TNFRSF14,JAK1,IL23R,PTPN22,PTPRC,MERTK,CD80,KIT,EPGN,BANK1,IL2,IL3,CSF2,IL5,IL13,PDGFRB,TNF,VEGFA,IL22RA2,BAZ1B,EPO,EPHA1,BLK,LYN,IL7,PTPRJ,TNFRSF1A,ERBB3,SH2B3,PTPN11,FLT3,MAP2K5,IGF1R,GPRC5B,NOD2,PTPN2,TYK2,CD40,ADNP,LIF
GO:BP	regulation of leukocyte mediated cytotoxicity	GO:0001910	4.47297e-05	4.3494	82	841	17	21092	IL23R,PTPRC,IL18RAP,CX3CR1,IL7R,HLA-G,HLA-A,HLA-B,NCR3,HLA-DRA,HLA-DRB1,TAP2,KLRC4,KLRC1,RASGRP1,ITGAM,CD226
GO:BP	positive regulation of leukocyte mediated immunity	GO:0002705	4.91175e-05	4.30876	136	841	22	21092	IL23R,PTPRC,IL1R1,IL18RAP,KIT,IL2,HLA-G,HLA-A,HLA-B,LTA,TNF,NCR3,HLA-DRA,HLA-DRB1,TAP2,KLRC4,RASGRP1,ITGAM,NOD2,CD226,C3,CD40
GO:BP	defense response to other organism	GO:0098542	4.92961e-05	4.30719	1163	841	86	21092	TNFRSF14,ZC3H12A,PRDX1,JAK1,IL23R,PTPN22,AIM2,CD244,SELP,PTPRC,REL,VAMP8,IL1RL2,IL18RAP,TANK,IFIH1,PPARG,CX3CR1,LTF,TLR1,TLR6,SNCA,CFI,FGB,IL7R,ERAP1,IRF1,IRF4,HLA-G,HLA-A,PPP1R11,TRIM31,TRIM10,TRIM15,TRIM26,TRIM39,HLA-C,HLA-B,MICB,LTA,TNF,NCR3,AIF1,HLA-DQB2,TNFAIP3,DEFA3,BLK,CLU,LYN,TNFSF8,PRF1,IFITM2,TSPAN32,TNFRSF1A,KLRC4,KLRC1,STAT2,LYZ,TRAFD1,PTPN11,OASL,LACC1,GZMB,PPP2R3C,PLD4,RASGRP1,CIITA…
GO:BP	response to xenobiotic stimulus	GO:0009410	4.96528e-05	4.30406	424	841	43	21092	PDE4B,HMGCS2,AIM2,DNMT3A,NPAS2,CXCR4,CPS1,UGT1A8,PPARG,ABCC5,REST,SNCA,MEF2C,TRIM39-RPP21,LTA,TNF,EHMT2,BAK1,FOXO3,GNA12,CYP3A5,LPL,LYN,PTCH1,CDK9,AKR1C1,CYP26A1,CYP2C8,KCNQ1,CPT1A,CD69,RORA,ABCC1,SULT1A1,VKORC1,CDH3,CDH1,SRR,RPS6KB1,BCL2,CYP2A6,CYP2A7,SMOX
GO:BP	positive regulation of lymphocyte mediated immunity	GO:0002708	6.09442e-05	4.21507	115	841	20	21092	IL23R,PTPRC,IL1R1,IL18RAP,IL2,HLA-G,HLA-A,HLA-B,LTA,TNF,NCR3,HLA-DRA,HLA-DRB1,TAP2,KLRC4,RASGRP1,NOD2,CD226,C3,CD40
GO:BP	leukocyte migration	GO:0050900	6.35921e-05	4.1966	397	841	41	21092	TNFRSF14,CSF3R,PDE4B,VCAM1,S1PR1,PTPN22,SELP,IL1R1,CXCR4,ITGA4,MSTN,CX3CR1,CCR1,CCR2,CCR5,KIT,PTGER4,TNF,AIF1,GPSM3,VEGFA,CCR6,HOXA7,MYO1G,LYN,PLEC,DOCK8,DBH,CAMK1D,NKX2-3,CXCR5,C3AR1,CMKLR1,GPR183,F7,RIN3,ITGAL,NOD2,GP1BA,CCR7,EDN3
GO:BP	positive regulation of T cell differentiation	GO:0045582	7.09236e-05	4.14921	116	841	20	21092	IL23R,PTPRC,HLX,IL1RL2,PBRM1,CD80,BCL6,IL2,IL7R,HLA-G,HLA-DRA,HLA-DRB1,FOXO3,MYB,ACTL6B,IL7,IL2RA,ZBTB16,RASGRP1,SMARCE1
GO:BP	B cell homeostasis	GO:0001782	7.465e-05	4.12697	33	841	11	21092	BCL2L11,DOCK10,IL7R,MEF2C,BAK1,TNFAIP3,SH2B2,LYN,TNFSF13B,PPP2R3C,BCL2
GO:BP	leukocyte mediated immunity	GO:0002443	7.69633e-05	4.11372	446	841	44	21092	PRDX1,IL23R,PTPRC,CR1L,VAMP8,IL1R1,IL18RAP,CX3CR1,CCR2,BCL6,KIT,CFI,IL2,IL7R,IL13,NDFIP1,HFE,HLA-G,HLA-A,HLA-B,LTA,TNF,NCR3,HLA-DRA,HLA-DRB1,HLA-DQB2,TAP2,CCR6,MYO1G,BLK,CLU,LYN,DBH,PRF1,KLRC4,KLRC1,GZMB,RASGRP1,ITGAM,NOD2,GRP,CD226,C3,CD40
GO:BP	cellular response to organic cyclic compound	GO:0071407	8.02377e-05	4.09562	575	841	52	21092	ZC3H12A,PDE4B,HMGCS2,DNMT3A,ZFP36L2,BCL2L11,INSIG2,IFIH1,MSTN,CPS1,GPBAR1,PPARG,TP63,REST,SNCA,NFKB1,MEF2C,LARP1,TNF,AIF1,EHMT2,TRERF1,FOXO3,ESR1,PARK2,CHRM2,AOC1,DEFA3,STC1,PTCH1,KCNQ1,ARNTL,GRAMD1B,SCNN1A,PTGES3,DDX54,FLT3,ZFP36L1,RORA,IGF1R,CIITA,NOD2,CDH1,RPS6KB1,ZBTB7A,KLF2,CYP24A1,GNAS,UBE2L3,MN1,EP300,PNPLA3
GO:BP	regulation of lipid localization	GO:1905952	9.52929e-05	4.02094	165	841	24	21092	ZC3H12A,APOB,PLA2R1,PPARG,CYP8B1,NFKB1,TNF,PARK2,LPL,PTCH1,ABCA1,APOA5,LRP1,PTPN11,SCARB1,NFKBIA,CETP,CRHR1,PTPN2,C3,APOE,APOC1,FITM2,PLTP
GO:BP	regulation of peptidyl-tyrosine phosphorylation	GO:0050730	9.80384e-05	4.0086	257	841	31	21092	TNFRSF14,IL23R,PTPN22,PTPRC,CD80,KIT,EPGN,BANK1,IL2,IL3,CSF2,IL5,IL13,TNF,VEGFA,IL22RA2,EPO,LYN,IL7,PTPRJ,TNFRSF1A,ERBB3,SH2B3,PTPN11,FLT3,GPRC5B,NOD2,PTPN2,CD40,ADNP,LIF
GO:BP	T-helper cell differentiation	GO:0042093	0.000102413	3.98964	67	841	15	21092	ZC3H12A,IL23R,HLX,CD80,BCL6,IL2,PTGER4,IRF4,HLA-DRA,HLA-DRB1,MYB,GPR183,RORA,IL27,ZFPM1
GO:BP	positive regulation of lymphocyte differentiation	GO:0045621	0.000104974	3.97892	130	841	21	21092	IL23R,PTPRC,HLX,IL1RL2,PBRM1,CD80,BCL6,IL2,IL7R,HLA-G,HLA-DRA,HLA-DRB1,FOXO3,MYB,ACTL6B,IL7,IL2RA,ZBTB16,PPP2R3C,RASGRP1,SMARCE1
GO:BP	positive regulation of peptidyl-tyrosine phosphorylation	GO:0050731	0.000105075	3.9785	191	841	26	21092	TNFRSF14,IL23R,PTPRC,CD80,KIT,EPGN,BANK1,IL2,IL3,CSF2,IL5,IL13,TNF,VEGFA,EPO,LYN,PTPRJ,TNFRSF1A,ERBB3,PTPN11,FLT3,GPRC5B,NOD2,CD40,ADNP,LIF
GO:BP	positive regulation of cytosolic calcium ion concentration	GO:0007204	0.000105761	3.97567	204	841	27	21092	S1PR1,CXCR4,CX3CR1,CCR3,CCR1,CCR2,CCR5,CCRL2,IL2,PTGER4,BAK1,ESR1,CCR6,EPO,GPR20,LPAR1,CXCR5,C3AR1,CMKLR1,GPR65,CCR7,BCL2,FPR3,ADRA1D,JPH2,OPRL1,MCHR1
GO:BP	response to starvation	GO:0042594	0.000105761	3.97567	204	841	27	21092	ZC3H12A,MFSD2A,HMGCS2,NUAK2,CPS1,PPARG,TBC1D5,LARP1,CPEB4,HFE,EHMT2,CDKN1A,FOXO3,SESN1,TBL2,AOC1,PRKAG2,FAS,FADS1,ACAT1,FOXO1,MAX,CLEC16A,SEH1L,PMAIP1,BCL2,ADSL
GO:BP	negative regulation of transcription by RNA polymerase II	GO:0000122	0.000110427	3.95692	963	841	74	21092	ZBTB17,TRIM33,ZNF692,DNMT3A,BCL11A,PPARG,SATB1,EOMES,BCL6,TP63,KLF3,REST,SNCA,NFKB1,ZNF131,MEF2C,PRDM6,RREB1,ATXN1,ZKSCAN3,POU5F1,TNF,EHMT2,ZBTB12,NELFE,NOTCH4,VEGFA,BACH2,FOXO3,MYB,ESR1,PARK2,HDAC9,HOXA7,JAZF1,MLXIPL,CDK6,EPO,ZNF282,ZNF746,NCOA2,ZFPM2,TRPS1,GLIS3,PTCH1,GFI1B,ARID5B,HHEX,TCF7L2,ZBTB16,ATF7IP,FOXO1,MAX,ZBTB42,MAP2K5,SKOR1,HMG20A,CIITA,ZFP90,IRF8,ZFPM1,SUPT4H1,TBX2,PTPN2,ZBTB7A,NAC…
GO:BP	regulation of tyrosine phosphorylation of STAT protein	GO:0042509	0.000112693	3.9481	77	841	16	21092	IL23R,KIT,IL2,IL3,CSF2,IL13,TNF,IL22RA2,EPO,LYN,TNFRSF1A,SH2B3,FLT3,PTPN2,CD40,LIF
GO:BP	response to hormone	GO:0009725	0.000118374	3.92674	857	841	68	21092	ANGPTL3,JAK1,LEPROT,HMGCS2,ADIPOR1,APOB,ZFP36L2,BCL2L11,INSIG2,MSTN,STAT4,CPS1,PPARG,WNT7A,TP63,KIT,REST,NFKB1,FGB,PTGER4,MEF2C,PDGFRB,TNF,AIF1,CSNK2B,TRERF1,FOXO3,ESR1,HDAC9,GRB10,EPO,SH2B2,DEFA3,LPL,STC1,LYN,NCOA2,GKAP1,AKR1C1,CPN1,KCNQ1,ARNTL,ACAT1,SCNN1A,STAT2,PTGES3,PTPN11,DDX54,FLT3,FOXO1,F7,MAX,ZFP36L1,IGF1R,CCR7,CRHR1,RPS6KB1,LPIN2,PTPN2,BCL2,ZBTB7A,TYK2,JUND,NCOA5,GNAS,UBE2L3,EP300,PNPLA3
GO:BP	neutral lipid metabolic process	GO:0006638	0.000120397	3.91939	131	841	21	21092	MFSD2A,APOB,INSIG2,CPS1,SNCA,SLC22A4,TNXB,LPL,NKX2-3,DGKZ,CPT1A,APOA5,PTPN11,SCARB1,CETP,LPIN2,C3,APOE,APOC1,FITM2,PNPLA3
GO:BP	positive regulation of adaptive immune response based on somatic recombination of immune receptors built from immunoglobulin superfamily domains	GO:0002824	0.000130235	3.88527	109	841	19	21092	IL23R,PTPRC,IL1R1,CCR2,IL2,HLA-A,HLA-B,LTA,TNF,HLA-DRA,HLA-DRB1,HLA-DQB2,TAP2,TNFSF13B,NOD2,CD226,C3,TYK2,CD40
GO:BP	negative regulation of macromolecule metabolic process	GO:0010605	0.00013531	3.86867	3357	841	192	21092	RERE,PEX14,ZBTB17,SPOCD1,ZC3H12A,IL23R,MIR137HG,PTPN22,TRIM33,ENSA,FCRL3,PTPRC,PKP1,ZNF692,DNMT3A,ZFP36L2,BCL11A,REL,SPRED2,MERTK,CTDSP1,VIL1,GIGYF2,PPARG,SATB1,EOMES,CX3CR1,CCR1,LTF,ITIH3,ITIH4,ZBTB38,LAMP3,BCL6,TP63,KLF3,TLR6,REST,SNCA,BANK1,NFKB1,IL2,TERT,PTGER4,ZNF131,DDX4,MEF2C,PRDM6,CSF2,IRF1,RAD50,IL13,PITX1,NDFIP1,LARP1,FBXW11,CPEB4,RGS14,RREB1,ATXN1,HFE,ZKSCAN3,PPP1R11,TRIM39,POU5F1,NFKB…
GO:BP	T cell differentiation involved in immune response	GO:0002292	0.000136585	3.8646	78	841	16	21092	ZC3H12A,IL23R,HLX,EOMES,CD80,BCL6,IL2,PTGER4,IRF4,HLA-DRA,HLA-DRB1,MYB,GPR183,RORA,IL27,ZFPM1
GO:BP	CD4-positive, alpha-beta T cell differentiation involved in immune response	GO:0002294	0.000155863	3.80726	69	841	15	21092	ZC3H12A,IL23R,HLX,CD80,BCL6,IL2,PTGER4,IRF4,HLA-DRA,HLA-DRB1,MYB,GPR183,RORA,IL27,ZFPM1
GO:BP	positive regulation of hydrolase activity	GO:0051345	0.000161739	3.79119	571	841	51	21092	RCC2,DOCK7,EVI5,S1PR1,FCRL3,AIM2,RGS1,PTPRC,BCL2L11,RAB3GAP1,TANK,DOCK10,PPARG,TBC1D5,KIT,REST,ARHGAP24,SNCA,MEF2C,PDGFRB,RGS14,TNF,BAK1,VEGFA,ESR1,GNA12,HIP1,EPHA1,DLC1,LYN,SCRIB,DOCK8,LPAR1,TNFSF15,FAS,APOA5,CRADD,EGLN3,FERMT2,GPR65,RASGRP1,MYO9A,RASGRF1,RAP1GAP2,CCR7,MAPT,PMAIP1,DOCK6,BBC3,CD40,GNAS
GO:BP	regulation of kinase activity	GO:0043549	0.000164428	3.78402	776	841	63	21092	IL23R,PTPN22,PTPRC,CHI3L1,GCKR,MERTK,MSTN,PPARG,LTF,TLR6,KIT,EPGN,SNCA,CENPE,IL2,MEF2C,RAD50,ADRB2,PDGFRB,RGS14,TNF,TNXB,HLA-DRB1,CDKN1A,VEGFA,TNFAIP3,PARK2,EPO,EPHA1,PRKAG2,CLU,LYN,PLEC,CDKN2B,TNFSF15,CCNY,HHEX,CDKN1C,DGKZ,MADD,PTPRJ,CCND2,ERBB3,SH2B3,FLT3,PPP2R3C,FERMT2,RASGRP1,MAP2K5,IQGAP1,IGF1R,GPRC5B,NOD2,KSR1,CDK12,CCR7,MAPT,PTPN2,APOE,CD40,ADNP,EDN3,CBS
GO:BP	myeloid leukocyte activation	GO:0002274	0.000177529	3.75073	236	841	29	21092	ZC3H12A,PTPRC,VAMP8,IL18RAP,CX3CR1,CCR2,TLR1,TLR6,KIT,SNCA,CSF2,IL13,HAVCR1,IRF4,TNF,AIF1,BLK,CLU,LYN,TSPAN32,LTBR,RASGRP1,RORA,CRTC3,ITGAM,MAPT,GRP,CD226,JUND
GO:BP	signal transduction in absence of ligand	GO:0038034	0.000191132	3.71867	70	841	15	21092	ADAMTSL4-AS1,BCL2L11,IL2,TERT,CSF2,TNF,BAK1,FOXO3,IL7,FAS,ERBB3,MOAP1,MAP2K5,BCL2A1,BCL2
GO:BP	extrinsic apoptotic signaling pathway in absence of ligand	GO:0097192	0.000191132	3.71867	70	841	15	21092	ADAMTSL4-AS1,BCL2L11,IL2,TERT,CSF2,TNF,BAK1,FOXO3,IL7,FAS,ERBB3,MOAP1,MAP2K5,BCL2A1,BCL2
GO:BP	regulation of MAP kinase activity	GO:0043405	0.000197207	3.70508	184	841	25	21092	PTPN22,PTPRC,PPARG,TLR6,KIT,EPGN,MEF2C,PDGFRB,RGS14,TNF,TNXB,VEGFA,LYN,PTPRJ,SH2B3,FLT3,RASGRP1,MAP2K5,NOD2,KSR1,CDK12,APOE,CD40,EDN3,CBS
GO:BP	negative regulation of immune response	GO:0050777	0.000197207	3.70508	184	841	25	21092	TNFRSF14,ZC3H12A,PTPRC,CR1L,HLX,CTLA4,PPARG,CCR2,BCL6,IL2,IL7R,NDFIP1,HFE,HLA-G,HLA-A,HLA-B,HLA-DRB1,TNFAIP3,LYN,PSMA1,KLRC1,STAT2,TRAFD1,NOD2,PTPN2
GO:BP	multicellular organismal homeostasis	GO:0048871	0.000202224	3.69417	542	841	49	21092	MFSD2A,PRDX1,DOCK7,S1PR1,TMEM79,ADIPOR1,CXCR4,ACADL,GIGYF2,TRPM8,PLCL2,CCR2,LTF,RAB7A,TP63,ARRDC3,SLC22A5,IL13,ADRB2,IRF4,HFE,TNF,VEGFA,TNFAIP3,GRB10,MLXIPL,IL7,PLEC,DBH,ARNTL,SCNN1A,LYZ,CMKLR1,PTPN11,FOXO1,AKAP11,GATM,CRTC3,IGF1R,NOD2,FTO,CDH3,ATP1B2,KDM6B,PLEKHM1,BCL2,ZNF516,CRTC1,GNAS
GO:BP	antigen processing and presentation of peptide or polysaccharide antigen via MHC class II	GO:0002504	0.000207668	3.68263	36	841	11	21092	HLA-DRA,HLA-DRB5,HLA-DRB1,HLA-DQA1,HLA-DQB1,HLA-DQA2,HLA-DQB2,HLA-DOB,HLA-DMA,HLA-DPB1,MARCH8
GO:BP	plasma lipoprotein particle organization	GO:0071827	0.000220583	3.65643	44	841	12	21092	MFSD2A,APOB,APOM,LPL,ABCA1,APOA5,SCARB1,CETP,MPO,APOE,APOC1,PLTP
GO:BP	circulatory system process	GO:0003013	0.000228619	3.64089	594	841	52	21092	UTS2,ECE1,ZC3H12A,MFSD2A,PDE4B,NOS1AP,SLC5A6,EHD3,CXCR4,CPS1,PPARG,ABCC5,ABCG2,IL2,FGB,ERAP1,SLC22A5,ADRB2,TNF,VEGFA,SLC22A3,GNA12,EPO,DOCK4,CHRM2,STC1,CHD7,PLEC,DBH,KCNQ1,PTPRJ,PLCB3,FLI1,SCNN1A,C3AR1,LRP1,MYL2,SLC7A8,FERMT2,C2CD4A,TPM1,ABCC1,ATP2A1,ATP1B2,TCAP,TBX2,KLF2,APOE,ADRA1D,EDN3,OPRL1,CBS
GO:BP	lymphocyte homeostasis	GO:0002260	0.000233485	3.63174	71	841	15	21092	BCL2L11,DOCK10,IL2,IL7R,MEF2C,BAK1,TNFAIP3,SH2B2,LYN,IL2RA,FAS,TNFSF13B,PPP2R3C,PMAIP1,BCL2
GO:BP	apoptotic signaling pathway	GO:0097190	0.000254375	3.59453	596	841	52	21092	ADAMTSL4-AS1,PTPRC,BCL2L11,TMBIM1,CX3CR1,TP63,IL2,FGB,TERT,CSF2,TRIM39,TNF,BAG6,BAK1,CDKN1A,FOXO3,TNFAIP3,PARK2,FIGNL1,HIP1,EPO,CLU,POLB,IL7,GRINA,DBH,CUL2,PPIF,FAS,TCF7L2,MADD,NDUFS3,TNFRSF1A,LTBR,ERBB3,CRADD,GZMB,MOAP1,MAP2K5,BCL2A1,NUPR1,ATP2A1,ITGAM,CSNK2A2,RPS6KB1,PTPN2,PMAIP1,BCL2,PLAUR,BBC3,PTTG1IP,EP300
GO:BP	positive regulation of programmed cell death	GO:0043068	0.000315339	3.50122	517	841	47	21092	ZC3H12A,ADAMTSL4-AS1,PTPRC,BCL2L11,PLA2R1,CSRNP3,ITGA4,CTLA4,PPARG,RBM5,BCL6,TP63,REST,SNCA,MEF2C,PDGFRB,HLA-G,TRIM39,LTA,TNF,BAK1,CDKN1A,FOXO3,BLK,DLC1,CLU,LYN,TP53INP1,SCRIB,LPAR1,ENDOG,CAMK1D,PRF1,FAS,RAPSN,ZBTB16,TNFRSF1A,LTBR,CRADD,FOXO1,MOAP1,NUPR1,ITGAM,PTPN2,PMAIP1,BBC3,CD40
GO:BP	positive regulation of adaptive immune response	GO:0002821	0.000315612	3.50085	115	841	19	21092	IL23R,PTPRC,IL1R1,CCR2,IL2,HLA-A,HLA-B,LTA,TNF,HLA-DRA,HLA-DRB1,HLA-DQB2,TAP2,TNFSF13B,NOD2,CD226,C3,TYK2,CD40
GO:BP	positive regulation of cell killing	GO:0031343	0.000317806	3.49784	63	841	14	21092	IL23R,PTPRC,IL18RAP,HLA-A,HLA-B,NCR3,HLA-DRA,HLA-DRB1,TAP2,PRF1,KLRC4,RASGRP1,ITGAM,CD226
GO:BP	protein-lipid complex remodeling	GO:0034368	0.000318117	3.49741	30	841	10	21092	APOB,APOM,LPL,APOA5,SCARB1,CETP,MPO,APOE,APOC1,PLTP
GO:BP	plasma lipoprotein particle remodeling	GO:0034369	0.000318117	3.49741	30	841	10	21092	APOB,APOM,LPL,APOA5,SCARB1,CETP,MPO,APOE,APOC1,PLTP
GO:BP	leukocyte mediated cytotoxicity	GO:0001909	0.000336754	3.47269	127	841	20	21092	PRDX1,IL23R,PTPRC,IL18RAP,CX3CR1,IL7R,HLA-G,HLA-A,HLA-B,NCR3,HLA-DRA,HLA-DRB1,TAP2,PRF1,KLRC4,KLRC1,GZMB,RASGRP1,ITGAM,CD226
GO:BP	lipid storage	GO:0019915	0.000340801	3.4675	83	841	16	21092	ZC3H12A,ANGPTL3,APOB,PPARG,NFKB1,TNF,LPL,ABCA1,CPT1A,SCARB1,NFKBIA,FTO,PTPN2,C3,APOE,FITM2
GO:BP	regulation of cellular component organization	GO:0051128	0.000347217	3.4594	2355	841	143	21092	RCC2,CLIC4,MFSD2A,S1PR1,HORMAD1,SELP,ADIPOR1,EHD3,PLEKHH2,BCL11A,XPO1,BCL2L11,RAB3GAP1,CXCR4,MSTN,ARPC2,GPBAR1,VIL1,CRBN,PPARG,WNT7A,TBC1D5,KIF9,MAP4,PBRM1,GNL3,RAB7A,NLGN1,BCL6,TLR6,KIT,EPGN,ARHGAP24,SNCA,CENPE,KIAA1109,IL2,PTGER4,MEF2C,RHOBTB3,CSF2,IL5,RAD50,ADRB2,PDGFRB,RREB1,HFE,POU5F1,TNF,APOM,EHMT2,TNXB,RNF5,BAK1,CDKN1A,DAAM2,VEGFA,CD2AP,SMAP1,SENP6,L3MBTL3,AHI1,ESR1,PARK2,BAZ1B,HIP1,TFR2,A…
GO:BP	cellular response to chemical stress	GO:0062197	0.000371669	3.42984	331	841	35	21092	ZC3H12A,PRDX1,ADAMTSL4-AS1,IL18RAP,PLA2R1,PPARG,TLR6,REST,SNCA,GPX5,TNF,AIF1,FOXO3,TNFAIP3,PARK2,EPO,WNT16,TP53INP1,PLEC,ENDOG,PPIF,FAS,ARNTL,MMP3,FOXO1,ZFP36L1,TPM1,ABCC1,CLN3,NFAT5,KDM6B,MAPT,MPO,BCL2,KLF2
GO:BP	antigen processing and presentation of exogenous peptide antigen	GO:0002478	0.000386621	3.41271	38	841	11	21092	HLA-A,HLA-DRA,HLA-DRB5,HLA-DRB1,HLA-DQA1,HLA-DQA2,HLA-DQB2,HLA-DOB,TAP2,HLA-DMA,HLA-DPB1
GO:BP	positive regulation of cellular component organization	GO:0051130	0.000398115	3.39999	1050	841	77	21092	BCL11A,BCL2L11,RAB3GAP1,MSTN,ARPC2,VIL1,CRBN,PPARG,WNT7A,TBC1D5,GNL3,NLGN1,TLR6,KIT,EPGN,SNCA,CSF2,IL5,RAD50,ADRB2,PDGFRB,RREB1,HFE,TNF,TNXB,BAK1,VEGFA,AHI1,ESR1,PARK2,HIP1,TFR2,EPO,EPHA1,CLU,LYN,ABCA1,LPAR1,SNX30,ENDOG,CAMK1D,PPIF,PTPRJ,FEN1,MMP3,APOA5,ATF7IP,ATF1,LRP1,GRIP1,CDC16,GZMB,FERMT2,GPR65,MOAP1,ITPKA,MNS1,TPM1,IGF1R,CLN3,SH2B1,ATP1B2,NEUROD2,CCR7,PLEKHM1,MAPT,WNT3,PMAIP1,C3,CRTC1,PLAUR…
GO:BP	lymphocyte activation involved in immune response	GO:0002285	0.000400975	3.39688	204	841	26	21092	ZC3H12A,IL23R,CD244,PTPRC,HLX,DOCK10,PLCL2,EOMES,CD80,BCL6,IL2,PTGER4,NDFIP1,IRF4,HLA-DRA,HLA-DRB1,MYB,CCR6,NKX2-3,GPR183,RORA,IL27,ITGAL,IRF8,ZFPM1,CD40
GO:BP	cholesterol efflux	GO:0033344	0.000409976	3.38724	55	841	13	21092	APOB,PPARG,APOM,PTCH1,ABCA1,APOA5,LRP1,SCARB1,NFKBIA,CETP,APOE,APOC1,PLTP
GO:BP	temperature homeostasis	GO:0001659	0.00041196	3.38514	178	841	24	21092	DOCK7,ADIPOR1,CXCR4,ACADL,TRPM8,PLCL2,CCR2,ARRDC3,IL13,ADRB2,IRF4,TNF,VEGFA,GRB10,DBH,ARNTL,CMKLR1,FOXO1,GATM,IGF1R,FTO,KDM6B,ZNF516,GNAS
GO:BP	production of molecular mediator of immune response	GO:0002440	0.000421703	3.37499	218	841	27	21092	TNFRSF14,PTPN22,FCRL3,CD244,PTPRC,IL1R1,CCR2,BCL6,KIT,IL2,IL5,IL13,NDFIP1,HFE,HLA-G,HLA-A,TNF,HLA-DQB2,CCR6,POLB,LACC1,LITAF,GPRC5B,NOD2,ZPBP2,CD226,CD40
GO:BP	regulation of hydrolase activity	GO:0051336	0.000422361	3.37432	996	841	74	21092	RCC2,DOCK7,ANGPTL3,EVI5,S1PR1,FCRL3,AIM2,RGS1,PTPRC,BCL2L11,RAB3GAP1,PLA2R1,TANK,VIL1,DOCK10,PPARG,TBC1D5,LTF,ITIH3,ITIH4,RASA2,LAMP3,BCL6,TP63,KIT,REST,ARHGAP24,SNCA,MEF2C,PDGFRB,RGS14,PPP1R11,TNF,CSNK2B,PSMB8,BAK1,VEGFA,ESR1,GNA12,HDAC9,HIP1,EPHA1,DLC1,LYN,SCRIB,DOCK8,LPAR1,TNFSF15,FAS,APOA5,LRP1,CRADD,OASL,EGLN3,FERMT2,GPR65,PPP4R4,SERPINA1,RASGRP1,MAP2K5,MYO9A,RASGRF1,IQGAP1,RAP1GAP2,CCR7,MAP…
GO:BP	circulatory system development	GO:0072359	0.00044552	3.35113	1109	841	80	21092	ECE1,CLIC4,ZC3H12A,ANGPTL3,JAK1,VCAM1,S1PR1,CHI3L1,APOB,CXCR4,PPARG,WNT7A,EOMES,CX3CR1,CCR3,CCR2,KIT,REST,EPGN,ARHGAP24,TERT,MEF2C,ERAP1,PDLIM4,PDGFRB,MAML1,PRL,HLA-G,POU5F1,TNF,NOTCH4,BAK1,LEMD2,CDKN1A,VEGFA,AHI1,TNFAIP3,HDAC9,HOXA7,GTF2I,WNT16,EPHA1,DLC1,CHD7,ZFPM2,PLEC,PTCH1,HHEX,TCF7L2,RIC8A,KCNQ1,SOX6,ETS1,TNFRSF1A,C3AR1,ERBB3,LRP1,MYL2,PTPN11,FOXO1,ZFP36L1,RORA,TPM1,MAP2K5,IGF1R,ZFPM1,KDM6B…
GO:BP	protein-lipid complex subunit organization	GO:0071825	0.00048947	3.31027	47	841	12	21092	MFSD2A,APOB,APOM,LPL,ABCA1,APOA5,SCARB1,CETP,MPO,APOE,APOC1,PLTP
GO:BP	acylglycerol metabolic process	GO:0006639	0.000498746	3.30212	130	841	20	21092	MFSD2A,APOB,INSIG2,CPS1,SLC22A4,TNXB,LPL,NKX2-3,DGKZ,CPT1A,APOA5,PTPN11,SCARB1,CETP,LPIN2,C3,APOE,APOC1,FITM2,PNPLA3
GO:BP	positive regulation of leukocyte mediated cytotoxicity	GO:0001912	0.000514586	3.28854	56	841	13	21092	IL23R,PTPRC,IL18RAP,HLA-A,HLA-B,NCR3,HLA-DRA,HLA-DRB1,TAP2,KLRC4,RASGRP1,ITGAM,CD226
GO:BP	regulation of apoptotic signaling pathway	GO:2001233	0.000517649	3.28596	366	841	37	21092	ADAMTSL4-AS1,PTPRC,BCL2L11,TMBIM1,CX3CR1,TP63,FGB,TERT,CSF2,TRIM39,TNF,BAK1,TNFAIP3,PARK2,FIGNL1,EPO,CLU,IL7,GRINA,DBH,PPIF,FAS,TCF7L2,MADD,NDUFS3,LTBR,CRADD,MAP2K5,NUPR1,CSNK2A2,RPS6KB1,PTPN2,PMAIP1,BCL2,PLAUR,BBC3,PTTG1IP
GO:BP	organic substance catabolic process	GO:1901575	0.000605184	3.21811	2128	841	131	21092	PGD,ECE1,ZC3H12A,MFSD2A,ANGPTL3,PDE4B,PRDX6,PKP1,CHI3L1,APOB,ZFP36L2,XPO1,ACOXL,ACMSD,LCT,GLS,ACADL,CPS1,USP37,PLCD4,GIGYF2,CRBN,PLCL2,RNF123,RAB7A,PCCB,MCCC1,LAMP3,KLHL8,SNCA,ADH7,MANBA,ENPP6,FBXL7,DMGDH,ERAP1,HSD17B4,NDFIP1,LARP1,FBXW11,CANX,HFE,PPP1R11,TRIM39,TNF,BAG6,LSM2,NEU1,SKIV2L,RNF5,PSMB8,CD2AP,TNFAIP3,PARK2,GNA12,MLXIPL,RHBDD2,SHFM1,CYP3A5,DLD,PRKAG2,LPL,CLU,POLB,AGTPBP1,ENDOG,DBH,WAC,…
GO:BP	negative regulation of immune effector process	GO:0002698	0.000629558	3.20096	120	841	19	21092	ZC3H12A,FCRL3,PTPRC,CR1L,HLX,CX3CR1,CCR2,BCL6,IL2,IL7R,NDFIP1,HFE,HLA-G,HLA-A,HLA-B,TNF,KLRC1,NOD2,ZPBP2
GO:BP	antigen processing and presentation of peptide antigen via MHC class II	GO:0002495	0.000635253	3.19705	32	841	10	21092	HLA-DRA,HLA-DRB5,HLA-DRB1,HLA-DQA1,HLA-DQA2,HLA-DQB2,HLA-DOB,HLA-DMA,HLA-DPB1,MARCH8
GO:BP	protein-containing complex remodeling	GO:0034367	0.000635253	3.19705	32	841	10	21092	APOB,APOM,LPL,APOA5,SCARB1,CETP,MPO,APOE,APOC1,PLTP
GO:BP	regulation of protein serine/threonine kinase activity	GO:0071900	0.000655741	3.18327	385	841	38	21092	PTPN22,PTPRC,PPARG,LTF,TLR6,KIT,EPGN,SNCA,MEF2C,ADRB2,PDGFRB,RGS14,TNF,TNXB,CDKN1A,VEGFA,TNFAIP3,PRKAG2,LYN,CDKN2B,CCNY,HHEX,CDKN1C,PTPRJ,CCND2,SH2B3,FLT3,FERMT2,RASGRP1,MAP2K5,IQGAP1,NOD2,KSR1,CDK12,APOE,CD40,EDN3,CBS
GO:BP	CD4-positive, alpha-beta T cell differentiation	GO:0043367	0.000672646	3.17221	87	841	16	21092	ZC3H12A,IL23R,HLX,CD80,BCL6,IL2,PTGER4,IRF4,HLA-DRA,HLA-DRB1,MYB,NKX2-3,GPR183,RORA,IL27,ZFPM1
GO:BP	positive regulation of cold-induced thermogenesis	GO:0120162	0.000694048	3.15861	98	841	17	21092	ADIPOR1,CXCR4,ACADL,TRPM8,CCR2,IL13,ADRB2,IRF4,VEGFA,GRB10,DBH,CMKLR1,GATM,IGF1R,KDM6B,ZNF516,GNAS
GO:BP	regulation of MAPK cascade	GO:0043408	0.000726592	3.13871	668	841	55	21092	ZC3H12A,PRDX1,PTPN22,FCRL3,PTPRC,CHI3L1,SPRED2,GPBAR1,PPARG,WNT7A,CCR1,TLR6,KIT,EPGN,BANK1,FGB,MEF2C,ADRB2,PDGFRB,RGS14,TNF,NELFE,HLA-DRB1,LEMD2,VEGFA,PARK2,EPO,WNT16,LYN,LPAR1,FAS,MADD,PTPRJ,LTBR,SH2B3,PTPN11,FLT3,FOXO1,GPR183,FERMT2,RASGRP1,MAP2K5,IQGAP1,IGF1R,NOD2,MINK1,KSR1,IGFBP4,CCR7,PTPN2,APOE,ADRA1D,CD40,EDN3,LIF
GO:BP	positive regulation of MAPK cascade	GO:0043410	0.00074792	3.12614	483	841	44	21092	ZC3H12A,PTPN22,FCRL3,PTPRC,CHI3L1,GPBAR1,WNT7A,CCR1,TLR6,KIT,EPGN,BANK1,FGB,MEF2C,ADRB2,PDGFRB,TNF,NELFE,HLA-DRB1,VEGFA,EPO,WNT16,LPAR1,MADD,PTPRJ,LTBR,PTPN11,FLT3,GPR183,FERMT2,RASGRP1,MAP2K5,IQGAP1,IGF1R,NOD2,MINK1,KSR1,IGFBP4,CCR7,APOE,ADRA1D,CD40,EDN3,LIF
GO:BP	extrinsic apoptotic signaling pathway	GO:0097191	0.000802211	3.09571	225	841	27	21092	ADAMTSL4-AS1,PTPRC,BCL2L11,TMBIM1,IL2,FGB,TERT,CSF2,TNF,BAK1,FOXO3,TNFAIP3,IL7,DBH,FAS,TCF7L2,MADD,TNFRSF1A,LTBR,ERBB3,CRADD,MOAP1,MAP2K5,BCL2A1,RPS6KB1,PMAIP1,BCL2
GO:BP	cellular senescence	GO:0090398	0.000807232	3.093	99	841	17	21092	PLA2R1,TERC,BCL6,TP63,MAPK10,TERT,ZKSCAN3,HLA-G,CDKN1A,CDK6,WNT16,CDKN2B,NEK6,ARNTL,ULK3,IGF1R,TBX2
GO:BP	cell development	GO:0048468	0.000869546	3.06071	2142	841	131	21092	RERE,RCC2,ECE1,CLIC4,MFSD2A,DOCK7,BTBD8,HORMAD1,TMEM79,PTPRC,BCL11A,MERTK,CXCR4,ITGA4,ARPC2,CTDSP1,DOCK10,PPARG,WNT7A,CX3CR1,LTF,MAP4,NLGN1,ST6GAL1,BCL6,TP63,KIT,REST,SHROOM3,ADAD1,IL2,FGB,MEF2C,YTHDC2,HSD17B4,IL5,PDGFRB,FBXW11,RGS14,MAML1,RREB1,LTA,TNF,EHMT2,PBX2,NOTCH4,DAAM2,VEGFA,FOXO3,L3MBTL3,MYB,AHI1,ESR1,PARK2,CCR6,HDAC9,CDK6,ACTL6B,EPO,DLD,EPHA1,BLK,STC1,CLU,LYN,CHD7,SCRIB,PLEC,CDKN2B,AGTP…
GO:BP	lipid catabolic process	GO:0016042	0.000876986	3.05701	343	841	35	21092	MFSD2A,ANGPTL3,PRDX6,APOB,ACOXL,LCT,ACADL,CPS1,PLCD4,PLCL2,RAB7A,PCCB,ENPP6,HSD17B4,TNF,NEU1,LPL,CYP26A1,PLCB3,CPT1A,ACAT1,BCO2,APOA5,PLBD1,SCARB1,PLD4,CRTC3,ZPBP2,LPIN2,GCDH,APOE,APOC1,FITM2,CYP24A1,PNPLA3
GO:BP	cold-induced thermogenesis	GO:0106106	0.000900322	3.0456	147	841	21	21092	DOCK7,ADIPOR1,CXCR4,ACADL,TRPM8,PLCL2,CCR2,ARRDC3,IL13,ADRB2,IRF4,VEGFA,GRB10,DBH,ARNTL,CMKLR1,GATM,IGF1R,KDM6B,ZNF516,GNAS
GO:BP	regulation of cold-induced thermogenesis	GO:0120161	0.000900322	3.0456	147	841	21	21092	DOCK7,ADIPOR1,CXCR4,ACADL,TRPM8,PLCL2,CCR2,ARRDC3,IL13,ADRB2,IRF4,VEGFA,GRB10,DBH,ARNTL,CMKLR1,GATM,IGF1R,KDM6B,ZNF516,GNAS
GO:BP	monocarboxylic acid metabolic process	GO:0032787	0.000922293	3.03513	604	841	51	21092	PGD,MFSD2A,ANGPTL3,ADIPOR1,ACOXL,INSIG2,CYP27C1,ACMSD,ACADL,UGT1A8,PPARG,CYP8B1,PCCB,MCCC1,KIT,SCD5,SNCA,ADH7,HSD17B4,TNXB,MLXIPL,CYP3A5,DLD,PRKAG2,LPL,AKR1C1,CYP26A1,CYP2C8,FADS1,FADS3,CPT1A,ACAT1,BCO2,APOA5,TNFRSF1A,PTGES3,GATM,FAH,NUPR1,SRR,LPIN2,ATP8B1,ZBTB7A,C3,GCDH,CYP2A6,CYP2A7,APOC1,CYP24A1,EP300,PNPLA3
GO:BP	antigen processing and presentation of endogenous antigen	GO:0019883	0.000940319	3.02672	26	841	9	21092	ERAP1,HFE,HLA-G,HLA-A,HLA-C,HLA-B,HLA-DRA,HLA-DRB1,TAP2
GO:BP	regulation of production of molecular mediator of immune response	GO:0002700	0.000941297	3.02627	186	841	24	21092	TNFRSF14,PTPN22,FCRL3,CD244,PTPRC,IL1R1,CCR2,BCL6,KIT,IL2,IL5,IL13,NDFIP1,HFE,HLA-G,HLA-A,TNF,LACC1,LITAF,GPRC5B,NOD2,ZPBP2,CD226,CD40
GO:BP	adaptive thermogenesis	GO:1990845	0.00094223	3.02584	160	841	22	21092	DOCK7,ADIPOR1,THADA,CXCR4,ACADL,TRPM8,PLCL2,CCR2,ARRDC3,IL13,ADRB2,IRF4,VEGFA,GRB10,DBH,ARNTL,CMKLR1,GATM,IGF1R,KDM6B,ZNF516,GNAS
GO:BP	cell chemotaxis	GO:0060326	0.000961314	3.01713	314	841	33	21092	CSF3R,PDE4B,VCAM1,S1PR1,CXCR4,MSTN,CX3CR1,CCR3,CCR1,CCR2,CCR5,CCRL2,KIT,PDGFRB,AIF1,GPSM3,VEGFA,CCR6,DOCK4,LYN,PLEC,LPAR1,CAMK1D,CXCR5,C3AR1,CMKLR1,GPR183,F7,RIN3,ABCC1,NOD2,CCR7,EDN3
GO:BP	positive regulation of apoptotic process	GO:0043065	0.00102241	2.99037	505	841	45	21092	ZC3H12A,ADAMTSL4-AS1,PTPRC,BCL2L11,PLA2R1,CSRNP3,ITGA4,CTLA4,PPARG,RBM5,BCL6,TP63,REST,SNCA,MEF2C,PDGFRB,HLA-G,TRIM39,LTA,TNF,BAK1,FOXO3,BLK,DLC1,CLU,LYN,TP53INP1,SCRIB,LPAR1,ENDOG,CAMK1D,FAS,RAPSN,ZBTB16,TNFRSF1A,LTBR,CRADD,FOXO1,MOAP1,NUPR1,ITGAM,PTPN2,PMAIP1,BBC3,CD40
GO:BP	response to oxygen levels	GO:0070482	0.00110033	2.95848	331	841	34	21092	VCAM1,DNMT3A,CXCR4,PPARG,TERC,REST,TERT,PDGFRB,CPEB4,LTA,TNF,VEGFA,FOXO3,TBL2,EPO,STC1,POLB,LPAR1,ENDOG,FAS,FOXO1,F7,EGLN3,ZFP36L1,RORA,NPEPPS,PMAIP1,BCL2,JUND,BBC3,TM9SF4,CBS,ADSL,EP300
GO:BP	wound healing	GO:0042060	0.0011082	2.95538	441	841	41	21092	SELP,MERTK,CXCR4,VIL1,PPARG,WNT7A,HGFAC,ARHGAP24,FGB,PDGFRB,RREB1,TNF,NOTCH4,CDKN1A,VEGFA,TNFAIP3,GNA12,BLK,LYN,SCRIB,PLEC,AK3,JMJD1C,HABP2,TSPAN32,DGKZ,ERBB3,SH2B3,SCARB1,F7,FERMT2,ITPK1,SERPINA1,TPM1,VKORC1,CDH3,GP1BA,PLAUR,APOE,CD40,GNAS
GO:BP	negative regulation of cell activation	GO:0050866	0.0011328	2.94585	215	841	26	21092	TNFRSF14,ZC3H12A,PTPN22,PTPRC,HLX,MERTK,CTLA4,CCR2,CD80,BCL6,BANK1,IL2,IRF1,NDFIP1,HFE,HLA-G,HLA-DRB1,TNFAIP3,BLK,LYN,SCRIB,IL2RA,TSPAN32,SH2B3,PTPN2,APOE
GO:BP	regulation of T-helper cell differentiation	GO:0045622	0.00118847	2.92501	42	841	11	21092	ZC3H12A,IL23R,HLX,CD80,BCL6,IL2,IRF4,HLA-DRA,HLA-DRB1,MYB,IL27
GO:BP	second-messenger-mediated signaling	GO:0019932	0.00119441	2.92285	317	841	33	21092	GUCA2B,VCAM1,NOS1AP,SELP,PTPRC,CXCR4,TRPM8,CX3CR1,CCR3,CCR1,CCR2,CCR5,CCRL2,TNF,VEGFA,CCR6,LPAR1,PTPRJ,CXCR5,ATF1,ERBB3,CMKLR1,NFAT5,KSR1,NEUROD2,CCR7,MAPT,APOE,ADNP,GNAS,EDN3,OPRL1,CBS
GO:BP	lymphocyte mediated immunity	GO:0002449	0.00123642	2.90783	348	841	35	21092	PRDX1,IL23R,PTPRC,CR1L,IL1R1,IL18RAP,CCR2,BCL6,CFI,IL2,IL7R,NDFIP1,HFE,HLA-G,HLA-A,HLA-B,LTA,TNF,NCR3,HLA-DRA,HLA-DRB1,HLA-DQB2,TAP2,CCR6,MYO1G,CLU,PRF1,KLRC4,KLRC1,GZMB,RASGRP1,NOD2,CD226,C3,CD40
GO:BP	regulation of leukocyte migration	GO:0002685	0.00124706	2.90411	230	841	27	21092	TNFRSF14,PTPN22,SELP,IL1R1,ITGA4,MSTN,CX3CR1,CCR1,CCR2,PTGER4,TNF,AIF1,GPSM3,VEGFA,CCR6,HOXA7,LYN,DOCK8,CAMK1D,C3AR1,CMKLR1,F7,RIN3,NOD2,GP1BA,CCR7,EDN3
GO:BP	lipid localization	GO:0010876	0.0013034	2.88492	460	841	42	21092	ZC3H12A,MFSD2A,ANGPTL3,APOB,PLA2R1,PPARG,CYP8B1,ABCG2,NFKB1,PRELID2,TNF,APOM,PARK2,LPL,CLU,PTCH1,ABCA1,AKR1C1,KCNQ1,CPT1A,APOA5,GRAMD1B,APOF,LRP1,PTPN11,SCARB1,NFKBIA,ABCC1,CLN3,FTO,CETP,CRHR1,VMP1,RPS6KB1,PTPN2,ATP8B1,C3,KCNN4,APOE,APOC1,FITM2,PLTP
GO:BP	negative regulation of lymphocyte activation	GO:0051250	0.00130404	2.88471	163	841	22	21092	TNFRSF14,ZC3H12A,PTPN22,HLX,MERTK,CTLA4,CD80,BCL6,BANK1,IL2,IRF1,NDFIP1,HFE,HLA-G,HLA-DRB1,TNFAIP3,BLK,LYN,SCRIB,IL2RA,TSPAN32,PTPN2
GO:BP	CD4-positive, alpha-beta T cell activation	GO:0035710	0.00134603	2.87095	114	841	18	21092	ZC3H12A,IL23R,HLX,CD80,BCL6,IL2,PTGER4,NDFIP1,IRF4,HLA-DRA,HLA-DRB1,MYB,IL2RA,NKX2-3,GPR183,RORA,IL27,ZFPM1
GO:BP	positive regulation of cell migration	GO:0030335	0.00136631	2.86445	527	841	46	21092	TNFRSF14,ZC3H12A,DOCK7,ANGPTL3,S1PR1,SELP,PTPRC,IL1R1,CXCR4,ITGA4,MSTN,VIL1,WNT7A,CX3CR1,CCR1,CCR2,ELP6,KIT,TERT,PDGFRB,RREB1,TNF,AIF1,GPSM3,VEGFA,CCR6,HDAC9,DOCK4,EPHA1,LYN,DOCK8,LPAR1,CAMK1D,ETS1,C3AR1,CMKLR1,SCARB1,F7,FERMT2,RAB11A,IGF1R,CCR7,RPS6KB1,BCL2,CD40,EDN3
GO:BP	negative regulation of cell differentiation	GO:0045596	0.00140167	2.85335	682	841	55	21092	RCC2,ZC3H12A,ADIPOR1,HLX,ZFP36L2,BCL11A,SPRED2,MSTN,CTLA4,CTDSP1,PPARG,WNT7A,LTF,BCL6,TP63,REST,IL2,PRDM6,IRF1,IL13,HLA-G,TNF,NOTCH4,DAAM2,VEGFA,FOXO3,MYB,HOXA7,CDK13,CDK6,ACTL6B,LYN,TP53INP1,ZFPM2,CDKN2B,PTCH1,ABCA1,ARNTL,SOX6,ZBTB16,PTPN11,FOXO1,NFKBIA,FERMT2,ZFP36L1,RORA,HMG20A,CETP,ZFPM1,CDK12,WNT3,PTPN2,SYT4,CTDP1,MAFB
GO:BP	positive regulation of kinase activity	GO:0033674	0.00146785	2.83332	495	841	44	21092	IL23R,PTPRC,CHI3L1,MERTK,LTF,TLR6,KIT,EPGN,SNCA,CENPE,IL2,MEF2C,RAD50,ADRB2,PDGFRB,TNF,HLA-DRB1,CDKN1A,VEGFA,EPO,EPHA1,PRKAG2,CLU,LYN,TNFSF15,CCNY,DGKZ,MADD,CCND2,ERBB3,FLT3,PPP2R3C,FERMT2,RASGRP1,MAP2K5,IQGAP1,IGF1R,GPRC5B,NOD2,CCR7,MAPT,CD40,ADNP,EDN3
GO:BP	myeloid leukocyte differentiation	GO:0002573	0.00148325	2.82879	218	841	26	21092	IL23R,PPARG,CCR1,LTF,KIT,CSF2,IL5,NDFIP1,IRF4,TNF,HLA-DRB1,VEGFA,L3MBTL3,HOXA7,CDK6,LYN,NKX2-3,LTBR,GPR183,CEBPE,ZFP36L1,ZFPM1,CCR7,PTPN2,MAFB,LIF
GO:BP	cellular response to molecule of bacterial origin	GO:0071219	0.00162067	2.79031	219	841	26	21092	ZC3H12A,PDE4B,PTPN22,HMGCS2,IL1F10,CX3CR1,CCR5,LTF,CD80,TLR1,TLR6,NFKB1,MEF2C,CSF2,NFKBIL1,TNF,TNFAIP3,DEFA3,LYN,ABCA1,SCARB1,CEBPE,NFKBIA,LITAF,NOD2,IRF8
GO:BP	cholesterol transport	GO:0030301	0.0016671	2.77804	104	841	17	21092	APOB,PPARG,CYP8B1,NFKB1,APOM,CLU,PTCH1,ABCA1,AKR1C1,APOA5,LRP1,SCARB1,NFKBIA,CETP,APOE,APOC1,PLTP
GO:BP	regulation of transferase activity	GO:0051338	0.00179909	2.74495	904	841	67	21092	IL23R,PTPN22,PTPRC,CHI3L1,GCKR,MERTK,MSTN,PPARG,LTF,TLR6,KIT,EPGN,SNCA,CENPE,IL2,MEF2C,ARRDC3,RAD50,ADRB2,PDGFRB,RGS14,TNF,TNXB,HLA-DRB1,CDKN1A,VEGFA,TNFAIP3,PARK2,EPO,EPHA1,PRKAG2,CLU,LYN,PLEC,CDKN2B,TNFSF15,CCNY,HHEX,CDKN1C,DGKZ,MADD,PTPRJ,CCND2,ERBB3,PTGES3,SH2B3,FLT3,PPP2R3C,FERMT2,RASGRP1,MAP2K5,IQGAP1,IGF1R,GPRC5B,NOD2,KSR1,CDK12,ORMDL3,CCR7,MAPT,PTPN2,APOE,CD40,ADNP,EDN3,CBS,UBE2L3
GO:BP	positive regulation of defense response	GO:0031349	0.00185385	2.73193	293	841	31	21092	AIM2,VAMP8,NPAS2,IL18RAP,CCR2,SNCA,IL2,PTGER4,MEF2C,HLA-G,LTA,TNF,NCR3,GPSM3,LPL,LYN,ETS1,TNFRSF1A,KLRC4,NFKBIA,RASGRP1,C2CD4A,ABCC1,GPRC5B,NUPR1,NOD2,CCR7,GRP,CD226,C3,EP300
GO:BP	negative regulation of leukocyte activation	GO:0002695	0.00186058	2.73035	193	841	24	21092	TNFRSF14,ZC3H12A,PTPN22,PTPRC,HLX,MERTK,CTLA4,CCR2,CD80,BCL6,BANK1,IL2,IRF1,NDFIP1,HFE,HLA-G,HLA-DRB1,TNFAIP3,BLK,LYN,SCRIB,IL2RA,TSPAN32,PTPN2
GO:BP	antigen processing and presentation of exogenous peptide antigen via MHC class II	GO:0019886	0.00193444	2.71345	28	841	9	21092	HLA-DRA,HLA-DRB5,HLA-DRB1,HLA-DQA1,HLA-DQA2,HLA-DQB2,HLA-DOB,HLA-DMA,HLA-DPB1
GO:BP	cellular response to oxygen levels	GO:0071453	0.00198484	2.70227	167	841	22	21092	DNMT3A,PPARG,TERC,TERT,CPEB4,VEGFA,FOXO3,TBL2,STC1,LPAR1,ENDOG,FAS,FOXO1,EGLN3,ZFP36L1,RORA,NPEPPS,PMAIP1,BCL2,JUND,BBC3,CBS
GO:BP	regulation of lipid metabolic process	GO:0019216	0.00204299	2.68973	340	841	34	21092	MFSD2A,ANGPTL3,ADIPOR1,APOB,INSIG2,ACADL,UGT1A8,PPARG,KIT,REST,SNCA,NFKB1,PDGFRB,TNF,MLXIPL,PRKAG2,LYN,NCOA2,DGKZ,CPT1A,APOA5,CREBL2,SCARB1,FLT3,RORA,CRTC3,IGF1R,NOD2,ORMDL3,CCR7,C3,APOE,APOC1,FITM2
GO:BP	negative regulation of response to external stimulus	GO:0032102	0.00217353	2.66283	388	841	37	21092	PTPRC,FNDC4,PPARG,LTF,ST6GAL1,NFKB1,IL2,FGB,PTGER4,IL13,NDFIP1,HLA-G,HLA-A,HLA-B,MICB,NFKBIL1,TNF,AIF1,HLA-DRB1,IL22RA2,TNFAIP3,LYN,IL2RA,PSMA1,TNFRSF1A,KLRC1,STAT2,SH2B3,TRAFD1,RIN3,RORA,NOD2,GP1BA,WNT3,PTPN2,PLAUR,APOE
GO:BP	sterol transport	GO:0015918	0.00226831	2.6443	118	841	18	21092	APOB,PPARG,CYP8B1,NFKB1,APOM,CLU,PTCH1,ABCA1,AKR1C1,APOA5,GRAMD1B,LRP1,SCARB1,NFKBIA,CETP,APOE,APOC1,PLTP
GO:BP	regulation of DNA-binding transcription factor activity	GO:0051090	0.00226922	2.64412	437	841	40	21092	PEX14,ZC3H12A,AIM2,IL18RAP,PPARG,EOMES,CX3CR1,LTF,TLR6,KIT,MAPK10,IL5,TRIM31,TRIM15,TRIM26,NFKBIL1,TNF,VEGFA,TNFAIP3,ESR1,CLU,PARP10,PTCH1,CAMK1D,ARID5B,TCF7L2,CMKLR1,NFKBIA,MAP2K5,CRTC3,NUPR1,NOD2,FLOT2,NEUROD2,ZBTB7A,CRTC1,FOXS1,COMMD7,CD40,EP300
GO:BP	negative regulation of cytokine production	GO:0001818	0.00230043	2.63819	281	841	30	21092	ZC3H12A,IL23R,PTPN22,PTPRC,REL,MERTK,CX3CR1,LTF,BCL6,TLR6,BANK1,NFKB1,PTGER4,IL13,NDFIP1,HFE,PPP1R11,NFKBIL1,TNF,HLA-DRB1,CD2AP,TNFAIP3,HDAC9,CMKLR1,MAP2K5,NOD2,CDH3,ZFPM1,CCR7,KLF2
GO:BP	T cell mediated cytotoxicity	GO:0001913	0.00252617	2.59754	45	841	11	21092	IL23R,PTPRC,IL7R,HLA-G,HLA-A,HLA-B,HLA-DRA,HLA-DRB1,TAP2,PRF1,KLRC1
GO:BP	leukocyte apoptotic process	GO:0071887	0.00257452	2.5893	119	841	18	21092	BCL2L11,MERTK,ST6GAL1,BCL6,IL2,IL7R,MEF2C,BAK1,BLK,LYN,DOCK8,IL2RA,FAS,NOD2,ORMDL3,CCR7,BCL2,BBC3
GO:BP	regulation of antigen receptor-mediated signaling pathway	GO:0050854	0.00266357	2.57454	64	841	13	21092	PTPN22,FCRL3,PTPRC,PLCL2,BTNL2,BLK,LYN,DGKZ,PTPRJ,CCR7,PTPN2,CD226,KCNN4
GO:BP	regulation of protein kinase activity	GO:0045859	0.00267712	2.57233	661	841	53	21092	IL23R,PTPN22,PTPRC,CHI3L1,PPARG,LTF,TLR6,KIT,EPGN,SNCA,CENPE,MEF2C,ADRB2,PDGFRB,RGS14,TNF,TNXB,CDKN1A,VEGFA,TNFAIP3,EPO,EPHA1,PRKAG2,CLU,LYN,PLEC,CDKN2B,TNFSF15,CCNY,HHEX,CDKN1C,MADD,PTPRJ,CCND2,ERBB3,SH2B3,FLT3,PPP2R3C,FERMT2,RASGRP1,MAP2K5,IQGAP1,GPRC5B,NOD2,KSR1,CDK12,CCR7,PTPN2,APOE,CD40,ADNP,EDN3,CBS
GO:BP	cellular lipid metabolic process	GO:0044255	0.00270374	2.56804	1008	841	72	21092	PIGV,SERINC2,MFSD2A,ANGPTL3,HMGCS2,DPM3,PIGC,PRDX6,ADIPOR1,APOB,ACOXL,INSIG2,CYP27C1,LCT,ACADL,CPS1,PLCD4,UGT1A8,PPARG,PCCB,KIT,SCD5,SNCA,ADH7,ENPP6,HSD17B4,SLC22A4,PDGFRB,NEU1,TNXB,AGPAT1,PDSS2,MLXIPL,CYP3A5,PRKAG2,LPL,AKR1C1,CYP26A1,CYP2C8,NKX2-3,DGKZ,FADS1,FADS3,PLCB3,CPT1A,ACAT1,BCO2,APOA5,TNFRSF1A,PLBD1,PTGES3,LRP1,PTPN11,SCARB1,ITPKA,CLN3,CETP,PIGL,ZPBP2,ORMDL3,LPIN2,KDSR,C3,GCDH,CYP2A6,CYP…
GO:BP	small molecule metabolic process	GO:0044281	0.0027792	2.55608	1837	841	114	21092	PGD,MFSD2A,GUCA2B,ANGPTL3,PDE4B,HMGCS2,DPM3,CD244,ADIPOR1,ZNF692,APOB,GCKR,MAT2A,ACOXL,INSIG2,CYP27C1,ACMSD,GLS,ACADL,CPS1,UGT1A8,PPARG,CYP8B1,TKT,PCCB,MCCC1,ST6GAL1,KIT,REST,GC,SCD5,ABCG2,SNCA,ADH7,NFKB1,HSD17B4,GMDS,GMPR,SLC17A3,VARS2,TNF,VARS,TNXB,PDSS2,PARK2,FIGNL1,MLXIPL,CYP3A5,DLD,FAM3C,PRKAG2,LPL,NCOA2,PARP10,AK3,NANS,ABCA1,DBH,AKR1C1,CYP26A1,CYP2C8,KCNQ1,NDUFS3,FADS1,FADS3,CPT1A,NADSYN1,A…
GO:BP	lipid homeostasis	GO:0055088	0.00302369	2.51946	158	841	21	21092	ANGPTL3,APOB,THADA,ACOXL,PPARG,APOM,HDAC9,MLXIPL,LPL,ABCA1,AKR1C1,APOA5,GRAMD1B,SCARB1,RORA,CETP,ORMDL3,APOE,RALY,FITM2,PNPLA3
GO:BP	regulation of vesicle-mediated transport	GO:0060627	0.00313042	2.5044	543	841	46	21092	PTPRC,VAMP8,MERTK,RAB3GAP1,PPARG,WNT7A,TBC1D5,CCR2,BSN,RAB7A,NLGN1,REST,SNCA,FGB,IL13,HFE,TNF,VEGFA,CD2AP,SMAP1,AHI1,PARK2,HIP1,TFR2,CHRM2,BLK,CLU,LYN,SCRIB,CAMK1D,PTPRJ,APOA5,RAB5B,LRP1,ATXN2,SCARB1,RIN3,RAB11A,CLN3,STX1B,ITGAM,NOD2,SYT4,C3,APOE,APOC1
GO:BP	negative regulation of leukocyte mediated immunity	GO:0002704	0.0032091	2.49362	65	841	13	21092	PTPRC,CR1L,CX3CR1,CCR2,BCL6,IL7R,NDFIP1,HFE,HLA-G,HLA-A,HLA-B,KLRC1,NOD2
GO:BP	cellular response to corticosteroid stimulus	GO:0071384	0.0032091	2.49362	65	841	13	21092	HMGCS2,ZFP36L2,BCL2L11,MSTN,REST,FOXO3,STC1,SCNN1A,FLT3,ZFP36L1,IGF1R,RPS6KB1,UBE2L3
GO:BP	positive regulation of tyrosine phosphorylation of STAT protein	GO:0042531	0.0032091	2.49362	65	841	13	21092	IL23R,KIT,IL2,IL3,CSF2,IL13,TNF,EPO,LYN,TNFRSF1A,FLT3,CD40,LIF
GO:BP	steroid metabolic process	GO:0008202	0.00324237	2.48914	316	841	32	21092	ANGPTL3,HMGCS2,APOB,INSIG2,ACADL,UGT1A8,CYP8B1,KIT,REST,GC,NFKB1,HSD17B4,TNF,ESR1,CYP3A5,PRKAG2,ABCA1,AKR1C1,CYP26A1,CYP2C8,APOA5,APOF,SCARB1,RORA,IGF1R,SULT1A1,CETP,ATP8B1,CYP2A6,APOE,APOC1,CYP24A1
GO:BP	response to mechanical stimulus	GO:0009612	0.00326322	2.48635	213	841	25	21092	CHI3L1,CXCR4,PPARG,KIT,NFKB1,PTGER4,IRF1,IL13,TNF,BAK1,PLEC,PTCH1,ENDOG,FAS,KCNQ1,TNFRSF1A,LTBR,CRADD,NFKBIA,IGF1R,TCAP,MPO,RPS6KB1,JUND,CD40
GO:BP	positive regulation of lipid localization	GO:1905954	0.00328673	2.48324	109	841	17	21092	ZC3H12A,APOB,PLA2R1,PPARG,CYP8B1,NFKB1,LPL,PTCH1,ABCA1,LRP1,SCARB1,NFKBIA,CETP,C3,APOE,FITM2,PLTP
GO:BP	negative regulation of cell adhesion	GO:0007162	0.00357708	2.44647	287	841	30	21092	TNFRSF14,RCC2,ZC3H12A,PTPN22,PTPRC,HLX,CTLA4,CD80,BCL6,IL2,IRF1,NDFIP1,HFE,HLA-G,MUC21,NOTCH4,HLA-DRB1,VEGFA,CD164,HOXA7,DLC1,SCRIB,IL2RA,TSPAN32,ERBB3,SH2B3,PTPN11,MAP2K5,CDH1,PTPN2
GO:BP	regulation of T cell mediated cytotoxicity	GO:0001914	0.00374553	2.42649	38	841	10	21092	IL23R,PTPRC,IL7R,HLA-G,HLA-A,HLA-B,HLA-DRA,HLA-DRB1,TAP2,KLRC1
GO:BP	cellular response to glucocorticoid stimulus	GO:0071385	0.00376006	2.42481	56	841	12	21092	HMGCS2,ZFP36L2,BCL2L11,MSTN,REST,FOXO3,STC1,FLT3,ZFP36L1,IGF1R,RPS6KB1,UBE2L3
GO:BP	antigen receptor-mediated signaling pathway	GO:0050851	0.00398182	2.39992	244	841	27	21092	ZC3H12A,PDE4B,PTPN22,FCRL3,CD247,PTPRC,CTLA4,PLCL2,BANK1,MEF2C,BTN3A1,MOG,HLA-A,BTNL2,HLA-DRB1,HLA-DPB1,SH2B2,BLK,LYN,DGKZ,PTPRJ,CCR7,CD79B,PTPN2,BCL2,CD226,KCNN4
GO:BP	antigen processing and presentation of exogenous antigen	GO:0019884	0.00402988	2.39471	47	841	11	21092	HLA-A,HLA-DRA,HLA-DRB5,HLA-DRB1,HLA-DQA1,HLA-DQA2,HLA-DQB2,HLA-DOB,TAP2,HLA-DMA,HLA-DPB1
GO:BP	negative regulation of defense response	GO:0031348	0.00413087	2.38396	230	841	26	21092	PTPRC,FNDC4,PPARG,NFKB1,IL2,PTGER4,IL13,NDFIP1,HLA-G,HLA-A,HLA-B,MICB,HLA-DRB1,IL22RA2,TNFAIP3,LYN,IL2RA,PSMA1,TNFRSF1A,KLRC1,STAT2,TRAFD1,RORA,NOD2,PTPN2,APOE
GO:BP	regulation of response to biotic stimulus	GO:0002831	0.00420014	2.37674	351	841	34	21092	ZC3H12A,IL23R,PTPN22,AIM2,IL18RAP,PPARG,LTF,ERAP1,IRF1,HLA-G,HLA-A,TRIM15,HLA-B,MICB,NFKBIL1,NCR3,HLA-DRB1,TNFAIP3,LYN,TSPAN32,KLRC4,KLRC1,STAT2,TRAFD1,PTPN11,OASL,PPP2R3C,RASGRP1,IL27,NOD2,PTPN2,CD226,APOE,EP300
GO:BP	regulation of B cell activation	GO:0050864	0.00424088	2.37254	202	841	24	21092	FCRL3,PTPRC,ZFP36L2,CTLA4,BCL6,BANK1,IL2,MEF2C,IL5,IL13,NDFIP1,CDKN1A,TNFAIP3,BLK,LYN,IL7,GPR183,TNFSF13B,PPP2R3C,ZFP36L1,NOD2,IKZF3,BCL2,CD40
GO:BP	cellular response to biotic stimulus	GO:0071216	0.00466085	2.33153	246	841	27	21092	ZC3H12A,PDE4B,PTPN22,HMGCS2,BCL2L11,IL1F10,CX3CR1,CCR5,LTF,CD80,TLR1,TLR6,NFKB1,MEF2C,CSF2,NFKBIL1,TNF,TNFAIP3,DEFA3,LYN,ABCA1,SCARB1,CEBPE,NFKBIA,LITAF,NOD2,IRF8
GO:BP	cellular response to amyloid-beta	GO:1904646	0.00485805	2.31354	39	841	10	21092	VCAM1,BCL2L11,ITGA4,TLR6,ADRB2,TNF,FOXO3,LRP1,IGF1R,ABCC1
GO:BP	positive regulation of transferase activity	GO:0051347	0.0049945	2.30151	587	841	48	21092	IL23R,PTPRC,CHI3L1,MERTK,LTF,TLR6,KIT,EPGN,SNCA,CENPE,IL2,MEF2C,ARRDC3,RAD50,ADRB2,PDGFRB,TNF,HLA-DRB1,CDKN1A,VEGFA,EPO,EPHA1,PRKAG2,CLU,LYN,TNFSF15,CCNY,DGKZ,MADD,CCND2,ERBB3,PTGES3,FLT3,PPP2R3C,FERMT2,RASGRP1,MAP2K5,IQGAP1,IGF1R,GPRC5B,NOD2,CCR7,MAPT,APOE,CD40,ADNP,EDN3,UBE2L3
GO:BP	response to amyloid-beta	GO:1904645	0.00504092	2.29749	48	841	11	21092	VCAM1,BCL2L11,ITGA4,TLR6,ADRB2,TNF,FOXO3,MMP3,LRP1,IGF1R,ABCC1
GO:BP	positive regulation of cell motility	GO:2000147	0.00539629	2.2679	554	841	46	21092	TNFRSF14,ZC3H12A,DOCK7,ANGPTL3,S1PR1,SELP,PTPRC,IL1R1,CXCR4,ITGA4,MSTN,VIL1,WNT7A,CX3CR1,CCR1,CCR2,ELP6,KIT,TERT,PDGFRB,RREB1,TNF,AIF1,GPSM3,VEGFA,CCR6,HDAC9,DOCK4,EPHA1,LYN,DOCK8,LPAR1,CAMK1D,ETS1,C3AR1,CMKLR1,SCARB1,F7,FERMT2,RAB11A,IGF1R,CCR7,RPS6KB1,BCL2,CD40,EDN3
GO:BP	neuroinflammatory response	GO:0150076	0.00548942	2.26047	68	841	13	21092	PTPRC,CX3CR1,TLR6,SNCA,IL13,TNF,AIF1,CLU,MMP3,LRP1,NUPR1,ITGAM,MAPT
GO:BP	vascular process in circulatory system	GO:0003018	0.00553278	2.25706	263	841	28	21092	UTS2,ECE1,MFSD2A,SLC5A6,CPS1,ABCC5,ABCG2,FGB,SLC22A5,ADRB2,TNF,VEGFA,SLC22A3,DOCK4,PLEC,DBH,PTPRJ,LRP1,SLC7A8,FERMT2,C2CD4A,ABCC1,ATP1B2,KLF2,APOE,ADRA1D,EDN3,CBS
GO:BP	platelet-derived growth factor receptor signaling pathway	GO:0048008	0.00558097	2.25329	58	841	12	21092	SNCA,PDGFRB,RGS14,VEGFA,HIP1,ARID5B,PTPRJ,LRP1,PTPN11,F7,IQGAP1,PTPN2
GO:BP	process utilizing autophagic mechanism	GO:0061919	0.00566454	2.24684	555	841	46	21092	ZC3H12A,ATG4C,PTPN22,ADAMTSL4-AS1,VAMP8,BCL2L11,RAB3GAP1,TBC1D5,RAB7A,LAMP3,SNCA,ADRB2,LARP1,ZKSCAN3,ATP6V1G2,EHMT2,RNF5,FOXO3,SESN1,PARK2,TOMM7,CLU,TP53INP1,SNX30,ENDOG,WAC,CCNY,VPS37C,FOXO1,MOAP1,PACS2,MAP2K5,ULK3,CLEC16A,CLN3,NUPR1,KAT8,NOD2,CSNK2A2,IRF8,ORMDL3,PLEKHM1,MAPT,VMP1,BCL2,EP300
GO:BP	autophagy	GO:0006914	0.00566454	2.24684	555	841	46	21092	ZC3H12A,ATG4C,PTPN22,ADAMTSL4-AS1,VAMP8,BCL2L11,RAB3GAP1,TBC1D5,RAB7A,LAMP3,SNCA,ADRB2,LARP1,ZKSCAN3,ATP6V1G2,EHMT2,RNF5,FOXO3,SESN1,PARK2,TOMM7,CLU,TP53INP1,SNX30,ENDOG,WAC,CCNY,VPS37C,FOXO1,MOAP1,PACS2,MAP2K5,ULK3,CLEC16A,CLN3,NUPR1,KAT8,NOD2,CSNK2A2,IRF8,ORMDL3,PLEKHM1,MAPT,VMP1,BCL2,EP300
GO:BP	positive regulation of leukocyte migration	GO:0002687	0.00567344	2.24615	151	841	20	21092	TNFRSF14,SELP,IL1R1,ITGA4,MSTN,CX3CR1,CCR1,CCR2,TNF,AIF1,GPSM3,VEGFA,CCR6,DOCK8,CAMK1D,C3AR1,CMKLR1,F7,CCR7,EDN3
GO:BP	antigen processing and presentation of endogenous peptide antigen via MHC class I via ER pathway	GO:0002484	0.00570533	2.24372	4	841	4	21092	HLA-A,HLA-C,HLA-B,TAP2
GO:BP	response to inorganic substance	GO:0010035	0.00594515	2.22584	556	841	46	21092	CLIC4,ZC3H12A,PRDX1,VCAM1,HMGCS2,APOB,DNMT3A,IL18RAP,CPS1,NLGN1,KIT,SNCA,FGB,TERT,MEF2C,CSF2,PDGFRB,HFE,BAK1,FOXO3,TNFAIP3,PARK2,TFR2,AOC1,PLEC,PTCH1,ENDOG,PPIF,MMP3,ATF1,FOXO1,ITPKA,IQGAP1,CPNE2,CDH1,KDM6B,SLFN14,NEUROD2,CCR7,MAPT,MPO,SYT4,BCL2,KLF2,JUND,ADNP
GO:BP	response to ethanol	GO:0045471	0.00600191	2.22171	126	841	18	21092	VCAM1,HMGCS2,DNMT3A,MSTN,ST6GAL1,ADH7,IL2,IL13,TNF,EHMT2,BAK1,POLB,TP53INP1,DBH,CPT1A,IGF1R,CRHR1,RPS6KB1
GO:BP	negative regulation of cell-cell adhesion	GO:0022408	0.00600373	2.22158	192	841	23	21092	TNFRSF14,ZC3H12A,PTPN22,HLX,CTLA4,CD80,BCL6,IL2,IRF1,NDFIP1,HFE,HLA-G,MUC21,NOTCH4,HLA-DRB1,VEGFA,SCRIB,IL2RA,TSPAN32,SH2B3,MAP2K5,CDH1,PTPN2
GO:BP	regulation of endocytosis	GO:0030100	0.00600999	2.22113	206	841	24	21092	PPARG,TBC1D5,NLGN1,SNCA,HFE,VEGFA,CD2AP,SMAP1,AHI1,HIP1,TFR2,CLU,SCRIB,APOA5,RAB5B,LRP1,ATXN2,RIN3,CLN3,STX1B,SYT4,C3,APOE,APOC1
GO:BP	negative regulation of apoptotic process	GO:0043066	0.00624136	2.20472	881	841	64	21092	ZC3H12A,ADAMTSL4-AS1,NUAK2,MERTK,TMBIM1,VIL1,WNT7A,CX3CR1,LTF,LAMP3,ST6GAL1,BCL6,SNCA,NFKB1,IL2,FGB,TERT,IL7R,MEF2C,CSF2,IL13,PDGFRB,CPEB4,TNF,AIF1,BAG6,BAK1,VEGFA,AHI1,TNFAIP3,PARK2,FIGNL1,EPO,CLU,IL7,GRINA,DOCK8,CAMK1D,PPIF,FAS,TCF7L2,NDUFS3,CCND2,ERBB3,FOXO1,ALKBH1,MAP2K5,BCL2A1,IGF1R,CLN3,NUPR1,NOD2,CSNK2A2,ORMDL3,CCR7,MPO,RPS6KB1,BCL2,PLAUR,APOE,ADNP,TNFRSF6B,CBS,PTTG1IP
GO:BP	negative regulation of programmed cell death	GO:0043069	0.0063233	2.19906	900	841	65	21092	ZC3H12A,ADAMTSL4-AS1,NUAK2,MERTK,TMBIM1,VIL1,WNT7A,CX3CR1,LTF,LAMP3,ST6GAL1,BCL6,KIT,SNCA,NFKB1,IL2,FGB,TERT,IL7R,MEF2C,CSF2,IL13,PDGFRB,CPEB4,TNF,AIF1,BAG6,BAK1,VEGFA,AHI1,TNFAIP3,PARK2,FIGNL1,EPO,CLU,IL7,GRINA,DOCK8,CAMK1D,PPIF,FAS,TCF7L2,NDUFS3,CCND2,ERBB3,FOXO1,ALKBH1,MAP2K5,BCL2A1,IGF1R,CLN3,NUPR1,NOD2,CSNK2A2,ORMDL3,CCR7,MPO,RPS6KB1,BCL2,PLAUR,APOE,ADNP,TNFRSF6B,CBS,PTTG1IP
GO:BP	cellular lipid catabolic process	GO:0044242	0.00641038	2.19312	221	841	25	21092	MFSD2A,ANGPTL3,PRDX6,APOB,ACOXL,LCT,ACADL,CPS1,PCCB,ENPP6,HSD17B4,NEU1,LPL,CYP26A1,CPT1A,ACAT1,BCO2,APOA5,PLBD1,SCARB1,ZPBP2,LPIN2,GCDH,APOC1,PNPLA3
GO:BP	developmental growth	GO:0048589	0.00666096	2.17646	646	841	51	21092	CLIC4,MFSD2A,S1PR1,HLX,BCL11A,BCL2L11,CXCR4,ITGA4,MSTN,VIL1,GIGYF2,WNT7A,MEF2C,ADRB2,PDGFRB,PRL,EHMT2,CDKN1A,VEGFA,FOXO3,ESR1,PARK2,STC1,CHD7,IL7,ZFPM2,PLEC,PTCH1,ARID5B,CELF1,APOA5,PTPN11,RAD51B,ZFP36L1,ALKBH1,IQGAP1,FTO,MAPT,WNT3,RPS6KB1,TBX2,SYT4,BCL2,CTDP1,KLF2,APOE,FOXS1,ADNP,GNAS,EDN3,EP300
GO:BP	regulation of cell cycle	GO:0051726	0.0068065	2.16708	1111	841	76	21092	ZBTB17,RCC2,PKN2,HORMAD1,PTPRC,ZFP36L2,XPO1,BCL2L11,CTDSP1,GIGYF2,PBRM1,BCL6,TP63,EPGN,CENPE,TERT,YTHDC2,IRF1,RAD50,PDGFRB,HLA-G,TRIM39,TNF,AIF1,BAK1,CDKN1A,SENP6,TNFAIP3,CDK13,FIGNL1,BAZ1B,CDK6,ACTL6B,TP53INP1,SCRIB,CDKN2B,PTCH1,NEK6,CDK9,GFI1B,CDC123,WAC,CCNY,HHEX,CDKN1C,ARNTL,DGKZ,MADD,FEN1,CXCR5,ETS1,CCND2,CRADD,PTPN11,CDC16,RAD51B,ZFP36L1,RAB11A,IQGAP1,IGF1R,NUPR1,SH2B1,CSNK2A2,CDK12,SMARCE1…
GO:BP	viral life cycle	GO:0019058	0.00702201	2.15354	312	841	31	21092	TNFRSF14,ZC3H12A,PKN2,VAMP8,CXCR4,IFIH1,CCR5,LTF,CD80,RAB7A,LAMP3,GYPA,YTHDC2,LARP1,HAVCR1,MOG,TRIM31,TRIM10,TRIM15,TRIM26,TNF,HLA-DRB1,PARK2,PARP10,IFITM2,VPS37C,OASL,SCARB1,CIITA,BCL2,APOE
GO:BP	blood circulation	GO:0008015	0.00741134	2.1301	509	841	43	21092	UTS2,ECE1,ZC3H12A,PDE4B,NOS1AP,EHD3,CXCR4,CPS1,PPARG,IL2,FGB,ERAP1,ADRB2,TNF,VEGFA,GNA12,EPO,DOCK4,CHRM2,STC1,CHD7,PLEC,DBH,KCNQ1,PTPRJ,PLCB3,FLI1,SCNN1A,C3AR1,MYL2,FERMT2,C2CD4A,TPM1,ATP2A1,ATP1B2,TCAP,TBX2,KLF2,APOE,ADRA1D,EDN3,OPRL1,CBS
GO:BP	cell cycle	GO:0007049	0.007656	2.116	1794	841	110	21092	ZBTB17,RCC2,PKN2,EVI5,ENSA,HORMAD1,PTPRC,DNMT3A,ZFP36L2,XPO1,BCL2L11,CTDSP1,USP37,GIGYF2,MAP4,PBRM1,STAG1,BCL6,TP63,EPGN,CENPE,TERT,FBXL7,DDX4,YTHDC2,IRF1,RAD50,PDGFRB,FBXW11,RGS14,HLA-G,TRIM39,TNF,AIF1,BAG6,MSH5,EHMT2,BAK1,CDKN1A,CD2AP,SENP6,CENPW,MYB,TNFAIP3,CDK13,IKZF1,FIGNL1,BAZ1B,CDK6,ACTL6B,TP53INP1,SCRIB,PLEC,CDKN2B,PTCH1,NEK6,CDK9,GFI1B,CDC123,WAC,MAP3K8,CUL2,CCNY,HHEX,PSMD13,CDKN1C,ARNTL…
GO:BP	T cell activation involved in immune response	GO:0002286	0.00793069	2.10069	116	841	17	21092	ZC3H12A,IL23R,HLX,EOMES,CD80,BCL6,IL2,PTGER4,IRF4,HLA-DRA,HLA-DRB1,MYB,GPR183,RORA,IL27,ITGAL,ZFPM1
GO:BP	negative regulation of cell death	GO:0060548	0.00803493	2.09502	1001	841	70	21092	ZC3H12A,ADAMTSL4-AS1,NUAK2,NPAS2,MERTK,TMBIM1,VIL1,WNT7A,CX3CR1,LTF,LAMP3,ST6GAL1,BCL6,KIT,REST,SNCA,NFKB1,IL2,FGB,TERT,IL7R,MEF2C,CSF2,IL13,PDGFRB,CPEB4,TNF,AIF1,BAG6,BAK1,VEGFA,AHI1,TNFAIP3,PARK2,FIGNL1,EPO,WNT16,CLU,IL7,ZFPM2,GRINA,DOCK8,CAMK1D,PPIF,FAS,TCF7L2,NDUFS3,CCND2,ERBB3,FOXO1,FERMT2,ALKBH1,MAP2K5,BCL2A1,IGF1R,CLN3,NUPR1,NOD2,CSNK2A2,ORMDL3,CCR7,MPO,RPS6KB1,BCL2,PLAUR,APOE,ADNP,TNFRSF6…
GO:BP	negative regulation of adaptive immune response	GO:0002820	0.00813901	2.08943	60	841	12	21092	TNFRSF14,ZC3H12A,PTPRC,CR1L,BCL6,IL2,IL7R,NDFIP1,HFE,HLA-G,KLRC1,NOD2
GO:BP	regulation of chemotaxis	GO:0050920	0.00817863	2.08732	224	841	25	21092	S1PR1,CXCR4,MSTN,CX3CR1,CCR1,CCR2,ST6GAL1,PDGFRB,AIF1,GPSM3,VEGFA,CCR6,LYN,LPAR1,CAMK1D,C3AR1,CMKLR1,GPR183,F7,RIN3,NOD2,CCR7,WNT3,PTPN2,EDN3
GO:BP	regulation of autophagy	GO:0010506	0.00830147	2.08085	346	841	33	21092	ZC3H12A,PTPN22,ADAMTSL4-AS1,BCL2L11,RAB3GAP1,LAMP3,SNCA,ADRB2,LARP1,ZKSCAN3,ATP6V1G2,EHMT2,RNF5,FOXO3,SESN1,PARK2,TP53INP1,SNX30,ENDOG,WAC,CCNY,FOXO1,MOAP1,CLEC16A,CLN3,NUPR1,KAT8,NOD2,CSNK2A2,ORMDL3,MAPT,BCL2,EP300
GO:BP	cellular response to lipopolysaccharide	GO:0071222	0.00843109	2.07412	210	841	24	21092	ZC3H12A,PDE4B,PTPN22,HMGCS2,IL1F10,CX3CR1,CCR5,LTF,CD80,NFKB1,MEF2C,CSF2,NFKBIL1,TNF,TNFAIP3,DEFA3,LYN,ABCA1,SCARB1,CEBPE,NFKBIA,LITAF,NOD2,IRF8
GO:BP	leukocyte chemotaxis	GO:0030595	0.00845029	2.07313	239	841	26	21092	CSF3R,PDE4B,S1PR1,CXCR4,MSTN,CX3CR1,CCR1,CCR2,CCR5,KIT,AIF1,GPSM3,VEGFA,CCR6,LYN,PLEC,CAMK1D,CXCR5,C3AR1,CMKLR1,GPR183,F7,RIN3,NOD2,CCR7,EDN3
GO:BP	regulation of leukocyte apoptotic process	GO:2000106	0.00881387	2.05483	93	841	15	21092	BCL2L11,MERTK,ST6GAL1,BCL6,IL2,IL7R,MEF2C,BLK,LYN,DOCK8,NOD2,ORMDL3,CCR7,BCL2,BBC3
GO:BP	macrophage activation	GO:0042116	0.00910221	2.04085	105	841	16	21092	ZC3H12A,PTPRC,CX3CR1,TLR1,TLR6,SNCA,CSF2,IL13,TNF,AIF1,CLU,RORA,CRTC3,ITGAM,MAPT,JUND
GO:BP	positive regulation of alpha-beta T cell activation	GO:0046635	0.00910583	2.04068	71	841	13	21092	IL23R,PTPN22,PTPRC,HLX,CCR2,CD80,HLA-A,HLA-DRA,HLA-DRB1,HLA-DQB2,MYB,ZBTB16,TYK2
GO:BP	regulation of body fluid levels	GO:0050878	0.00916173	2.03802	396	841	36	21092	TMEM79,SELP,VAMP8,MERTK,TP63,HGFAC,FGB,SLC22A4,PRL,VEGFA,PDSS2,GNA12,BLK,LYN,PLEC,AK3,JMJD1C,HABP2,TSPAN32,DGKZ,FLI1,SCNN1A,NFE2,SH2B3,AKAP11,F7,ITPK1,SERPINA1,VKORC1,GP1BA,PLAUR,KCNN4,APOE,CD40,GNAS,OPRL1
GO:BP	viral process	GO:0016032	0.00947381	2.02348	413	841	37	21092	TNFRSF14,ZC3H12A,PKN2,VAMP8,CXCR4,IFIH1,CCR5,LTF,CD80,RAB7A,LAMP3,ST6GAL1,REST,GYPA,YTHDC2,LARP1,HAVCR1,CANX,MOG,TRIM31,TRIM10,TRIM15,TRIM26,TNF,HLA-DRB1,PARK2,PARP10,CDK9,IFITM2,VPS37C,OASL,SCARB1,CIITA,BCL2,CTDP1,APOE,EP300
GO:BP	muscle structure development	GO:0061061	0.0102911	1.98754	656	841	51	21092	S1PR1,HLX,VAMP5,MSTN,EOMES,PBRM1,KIT,REST,MEF2C,PRDM6,PDLIM4,PITX1,PDGFRB,MAML1,TNF,LEMD2,VEGFA,CD164,HDAC9,ACTL6B,CHD7,ZFPM2,PLEC,CDK9,ARID5B,TCF7L2,ARNTL,SOX6,ERBB3,MYL2,ZFP36L1,ZBTB42,TCF12,RORA,TPM1,NUPR1,PRR14,ZFPM1,KDM6B,FLOT2,TCAP,SMARCE1,RPS6KB1,TBX2,RNF165,BCL2,CTDP1,JPH2,RBM38,LIF,EP300
GO:BP	regulation of epithelial cell apoptotic process	GO:1904035	0.0103295	1.98592	106	841	16	21092	PLA2R1,ITGA4,FGB,TERT,IL13,HLA-G,TNF,FOXO3,TNFAIP3,ESR1,TCF7L2,ZFP36L1,IGF1R,NUPR1,BCL2,CD40
GO:BP	response to tumor necrosis factor	GO:0034612	0.010628	1.97355	242	841	26	21092	TNFRSF14,ZC3H12A,VCAM1,AIM2,CHI3L1,APOB,ZFP36L2,TANK,NFKB1,YTHDC2,TNF,FOXO3,TNFAIP3,PARK2,ENDOG,FAS,TNFRSF1A,TNFSF13B,NFKBIA,ZFP36L1,RORA,RPS6KB1,PTPN2,KLF2,COMMD7,CD40
GO:BP	myeloid cell development	GO:0061515	0.0107317	1.96933	83	841	14	21092	LTF,BCL6,KIT,L3MBTL3,MYB,EPO,FLI1,SH2B3,PTPN11,ZFPM1,GP1BA,ZBTB7A,KLF2,EP300
GO:BP	regulation of cellular response to stress	GO:0080135	0.0111606	1.95231	712	841	54	21092	ZC3H12A,PRDX1,PTPN22,ADAMTSL4-AS1,SPRED2,NPAS2,BCL2L11,INSIG2,PLA2R1,WNT7A,PBRM1,TLR6,REST,TNF,BAG6,ATF6B,BAK1,VEGFA,FOXO3,SF3B5,PARK2,FIGNL1,BAZ1B,ACTL6B,EPO,WNT16,CLU,LYN,GRINA,CDK9,ENDOG,FAS,MMP3,LTBR,FOXO1,RASGRP1,IGF1R,CLN3,NUPR1,NOD2,MINK1,CCR7,SMARCE1,MAPT,MBTD1,RNFT1,PTPN2,RBBP8,PMAIP1,BCL2,BBC3,RTEL1-TNFRSF6B,PTTG1IP,EP300
GO:BP	innate immune response	GO:0045087	0.0112927	1.9472	916	841	65	21092	TNFRSF14,PRDX1,JAK1,IL23R,PTPN22,AIM2,CD244,REL,IL1RL2,IL18RAP,TANK,IFIH1,PPARG,CX3CR1,LTF,TLR1,TLR6,SNCA,CFI,FGB,ERAP1,IRF1,HLA-G,HLA-A,TRIM31,TRIM10,TRIM15,TRIM26,TRIM39,HLA-C,HLA-B,TNF,NCR3,AIF1,HLA-DQB2,TNFAIP3,DEFA3,BLK,CLU,LYN,IFITM2,KLRC4,KLRC1,STAT2,TRAFD1,PTPN11,OASL,LACC1,GZMB,PLD4,RASGRP1,CIITA,IL27,ITGAM,NOD2,IRF8,TBKBP1,RPS6KB1,PTPN2,CD226,C3,TYK2,APOE,CD40,EP300
GO:BP	positive regulation of locomotion	GO:0040017	0.0115049	1.93912	570	841	46	21092	TNFRSF14,ZC3H12A,DOCK7,ANGPTL3,S1PR1,SELP,PTPRC,IL1R1,CXCR4,ITGA4,MSTN,VIL1,WNT7A,CX3CR1,CCR1,CCR2,ELP6,KIT,TERT,PDGFRB,RREB1,TNF,AIF1,GPSM3,VEGFA,CCR6,HDAC9,DOCK4,EPHA1,LYN,DOCK8,LPAR1,CAMK1D,ETS1,C3AR1,CMKLR1,SCARB1,F7,FERMT2,RAB11A,IGF1R,CCR7,RPS6KB1,BCL2,CD40,EDN3
GO:BP	negative regulation of cell killing	GO:0031342	0.0115709	1.93663	26	841	8	21092	PTPRC,CX3CR1,IL7R,IL13,HLA-G,HLA-A,HLA-B,KLRC1
GO:BP	glial cell activation	GO:0061900	0.0116497	1.93368	52	841	11	21092	PTPRC,CX3CR1,TLR6,SNCA,IL13,TNF,AIF1,CLU,LRP1,ITGAM,MAPT
GO:BP	T cell mediated immunity	GO:0002456	0.0117029	1.93171	107	841	16	21092	IL23R,PTPRC,IL1R1,CCR2,IL7R,HFE,HLA-G,HLA-A,HLA-B,HLA-DRA,HLA-DRB1,TAP2,MYO1G,PRF1,KLRC1,NOD2
GO:BP	intrinsic apoptotic signaling pathway in response to DNA damage	GO:0008630	0.0117029	1.93171	107	841	16	21092	ADAMTSL4-AS1,BCL2L11,TP63,TNF,BAG6,BAK1,CDKN1A,CLU,POLB,TNFRSF1A,MOAP1,BCL2A1,NUPR1,BCL2,BBC3,EP300
GO:BP	cellular process	GO:0009987	0.0117538	1.92982	19221	841	800	21092	TNFRSF14,UTS2,RERE,PGD,PEX14,ZBTB17,RCC2,ECE1,ZBTB40,CLIC4,PIGV,ZDHHC18,SERINC2,SPOCD1,CSF3R,ZC3H12A,MFSD2A,GUCA2B,PRDX1,DOCK7,ANGPTL3,ATG4C,JAK1,LEPROT,PDE4B,IL23R,PKN2,BTBD8,RPAP2,EVI5,VCAM1,S1PR1,RSBN1,PTPN22,TRIM33,HMGCS2,ADAMTSL4-AS1,ENSA,HORMAD1,DPM3,TMEM79,FCRL3,AIM2,CD244,HSPA6,NOS1AP,CD247,SELP,PIGC,PRDX6,RGS1,PTPRC,KIF21B,PKP1,ADIPOR1,CHI3L1,NUAK2,CR1L,HLX,CDC42BPA,GALNT2,ZNF496,OR2C3,O…
GO:BP	T cell receptor signaling pathway	GO:0050852	0.011778	1.92893	132	841	18	21092	ZC3H12A,PDE4B,PTPN22,CD247,PTPRC,CTLA4,BTN3A1,MOG,HLA-A,BTNL2,HLA-DRB1,HLA-DPB1,DGKZ,PTPRJ,CCR7,PTPN2,CD226,KCNN4
GO:BP	positive regulation of inflammatory response	GO:0050729	0.011804	1.92797	145	841	19	21092	AIM2,VAMP8,CCR2,SNCA,IL2,PTGER4,LTA,TNF,GPSM3,LPL,ETS1,TNFRSF1A,NFKBIA,C2CD4A,ABCC1,GPRC5B,NUPR1,CCR7,C3
GO:BP	negative regulation of phosphate metabolic process	GO:0045936	0.0118203	1.92737	417	841	37	21092	ZC3H12A,PTPN22,ENSA,PTPRC,GCKR,SPRED2,MSTN,CTDSP1,PPARG,SNCA,IL2,RGS14,PPP1R11,TNF,BAK1,CDKN1A,TNFAIP3,PARK2,GRB10,MLXIPL,EPHA1,PRKAG2,LYN,PLEC,CDKN2B,HHEX,CDKN1C,PTPRJ,LRP1,SH2B3,PPP4R4,IQGAP1,NUPR1,MAPT,PTPN2,APOE,APOC1
GO:BP	antigen processing and presentation of endogenous peptide antigen via MHC class I	GO:0019885	0.0121039	1.91708	13	841	6	21092	ERAP1,HFE,HLA-A,HLA-C,HLA-B,TAP2
GO:BP	negative regulation of phosphorus metabolic process	GO:0010563	0.0124854	1.9036	418	841	37	21092	ZC3H12A,PTPN22,ENSA,PTPRC,GCKR,SPRED2,MSTN,CTDSP1,PPARG,SNCA,IL2,RGS14,PPP1R11,TNF,BAK1,CDKN1A,TNFAIP3,PARK2,GRB10,MLXIPL,EPHA1,PRKAG2,LYN,PLEC,CDKN2B,HHEX,CDKN1C,PTPRJ,LRP1,SH2B3,PPP4R4,IQGAP1,NUPR1,MAPT,PTPN2,APOE,APOC1
GO:BP	cellular response to DNA damage stimulus	GO:0006974	0.012866	1.89056	882	841	63	21092	ZBTB40,ZC3H12A,ADAMTSL4-AS1,SPRED2,NPAS2,BCL2L11,PLA2R1,TANK,CTLA4,GIGYF2,PBRM1,ZBTB38,BCL6,TP63,RAD50,TRIM39,TNF,BAG6,MSH5,BAK1,CDKN1A,FOXO3,REV3L,SF3B5,FIGNL1,BAZ1B,SHFM1,ACTL6B,BLK,CLU,POLB,LYN,PARP10,CDK9,ENDOG,WAC,DGKZ,FEN1,TNFRSF1A,CRADD,PTPN11,FOXO1,EGLN3,RAD51B,ALKBH1,MOAP1,BCL2A1,NUPR1,FTO,SMARCE1,MAPT,MBTD1,RBBP8,PMAIP1,BCL2,ZBTB7A,C19ORF40,BBC3,RBM38,RTEL1-TNFRSF6B,PTTG1IP,RBX1,EP300
GO:BP	negative regulation of lymphocyte mediated immunity	GO:0002707	0.0141756	1.84846	53	841	11	21092	PTPRC,CR1L,BCL6,IL7R,NDFIP1,HFE,HLA-G,HLA-A,HLA-B,KLRC1,NOD2
GO:BP	regulation of T cell mediated immunity	GO:0002709	0.0143206	1.84404	85	841	14	21092	IL23R,PTPRC,IL1R1,CCR2,IL7R,HFE,HLA-G,HLA-A,HLA-B,HLA-DRA,HLA-DRB1,TAP2,KLRC1,NOD2
GO:BP	negative regulation of inflammatory response	GO:0050728	0.0144616	1.83978	147	841	19	21092	PTPRC,FNDC4,PPARG,NFKB1,IL2,PTGER4,IL13,NDFIP1,HLA-DRB1,IL22RA2,TNFAIP3,LYN,IL2RA,PSMA1,TNFRSF1A,RORA,NOD2,PTPN2,APOE
GO:BP	smooth muscle cell migration	GO:0014909	0.0146887	1.83302	74	841	13	21092	DOCK7,TERT,MEF2C,PDGFRB,AIF1,GNA12,GRB10,DOCK4,LPAR1,LRP1,TPM1,RPS6KB1,BCL2
GO:BP	cellular response to oxidative stress	GO:0034599	0.0150563	1.82228	277	841	28	21092	ZC3H12A,PRDX1,ADAMTSL4-AS1,IL18RAP,PLA2R1,TLR6,REST,SNCA,GPX5,TNF,AIF1,FOXO3,TNFAIP3,PARK2,WNT16,TP53INP1,ENDOG,PPIF,ARNTL,MMP3,FOXO1,TPM1,ABCC1,KDM6B,MAPT,MPO,BCL2,KLF2
GO:BP	establishment of localization	GO:0051234	0.015481	1.8102	4913	841	250	21092	PEX14,RCC2,CLIC4,ZDHHC18,ZC3H12A,MFSD2A,DOCK7,ATG4C,LEPROT,PDE4B,BTBD8,EVI5,PTPN22,ADAMTSL4-AS1,ENSA,TMEM79,FCRL3,HSPA6,NOS1AP,PTPRC,APOB,SLC5A6,NRBP1,GCKR,EHD3,HEATR5B,THADA,XPO1,VAMP8,VAMP5,BCL2L11,MERTK,RAB3GAP1,CXCR4,LY75,PLA2R1,ITGA4,VIL1,CHRNG,TRPM8,CRBN,PPARG,WNT7A,TBC1D5,CYP8B1,CCR1,CCR2,CCR5,LTF,MAP4,BSN,RAB7A,TMCC1,KPNA4,NLGN1,LAMP3,ABCC5,KIT,REST,GC,ANTXR2,ABCG2,SNCA,NFKB1,CENPE,CFI,KI…
GO:BP	transport	GO:0006810	0.0163113	1.78751	4755	841	243	21092	PEX14,CLIC4,ZDHHC18,ZC3H12A,MFSD2A,DOCK7,ATG4C,LEPROT,PDE4B,BTBD8,EVI5,PTPN22,ADAMTSL4-AS1,ENSA,TMEM79,FCRL3,HSPA6,NOS1AP,PTPRC,APOB,SLC5A6,NRBP1,GCKR,EHD3,HEATR5B,THADA,XPO1,VAMP8,VAMP5,BCL2L11,MERTK,RAB3GAP1,CXCR4,LY75,PLA2R1,ITGA4,VIL1,CHRNG,TRPM8,CRBN,PPARG,WNT7A,TBC1D5,CYP8B1,CCR1,CCR2,CCR5,LTF,BSN,RAB7A,TMCC1,KPNA4,NLGN1,ABCC5,KIT,REST,GC,ANTXR2,ABCG2,SNCA,NFKB1,CFI,KIAA1109,FGB,SLC12A7,TER…
GO:BP	response to oxidative stress	GO:0006979	0.0163596	1.78623	423	841	37	21092	ZC3H12A,PRDX1,ADAMTSL4-AS1,PRDX6,IL18RAP,PLA2R1,TLR6,REST,SNCA,PDGFRB,RGS14,GPX5,MICB,TNF,AIF1,BAK1,FOXO3,SESN1,TNFAIP3,PARK2,WNT16,RBPMS,TP53INP1,ENDOG,PPIF,ARNTL,MMP3,FOXO1,TPM1,ABCC1,KDM6B,MAPT,MPO,BCL2,KLF2,APOE,RBX1
GO:BP	cholesterol homeostasis	GO:0042632	0.0164856	1.78289	86	841	14	21092	ANGPTL3,APOB,APOM,HDAC9,LPL,ABCA1,AKR1C1,APOA5,GRAMD1B,SCARB1,RORA,CETP,APOE,RALY
GO:BP	regulation of sterol transport	GO:0032371	0.0165012	1.78248	64	841	12	21092	PPARG,CYP8B1,NFKB1,PTCH1,ABCA1,APOA5,LRP1,NFKBIA,CETP,APOE,APOC1,PLTP
GO:BP	regulation of cholesterol transport	GO:0032374	0.0165012	1.78248	64	841	12	21092	PPARG,CYP8B1,NFKB1,PTCH1,ABCA1,APOA5,LRP1,NFKBIA,CETP,APOE,APOC1,PLTP
GO:BP	positive regulation of endocytosis	GO:0045807	0.0171315	1.76621	98	841	15	21092	PPARG,TBC1D5,NLGN1,SNCA,HFE,VEGFA,AHI1,HIP1,TFR2,CLU,APOA5,LRP1,CLN3,C3,APOE
GO:BP	response to chemokine	GO:1990868	0.0171315	1.76621	98	841	15	21092	ZC3H12A,CXCR4,CX3CR1,CCR3,CCR1,CCR2,CCR5,CCRL2,CCR6,LYN,DOCK8,CXCR5,CMKLR1,SH2B3,CCR7
GO:BP	cellular response to chemokine	GO:1990869	0.0171315	1.76621	98	841	15	21092	ZC3H12A,CXCR4,CX3CR1,CCR3,CCR1,CCR2,CCR5,CCRL2,CCR6,LYN,DOCK8,CXCR5,CMKLR1,SH2B3,CCR7
GO:BP	regulation of CD4-positive, alpha-beta T cell differentiation	GO:0043370	0.0171662	1.76533	54	841	11	21092	ZC3H12A,IL23R,HLX,CD80,BCL6,IL2,IRF4,HLA-DRA,HLA-DRB1,MYB,IL27
GO:BP	regulation of mitotic cell cycle	GO:0007346	0.0182803	1.73802	493	841	41	21092	RCC2,PKN2,ZFP36L2,CTDSP1,GIGYF2,PBRM1,BCL6,EPGN,CENPE,TERT,YTHDC2,RAD50,PDGFRB,TRIM39,TNF,AIF1,CDKN1A,ACTL6B,SCRIB,CDKN2B,PTCH1,NEK6,GFI1B,WAC,CDKN1C,DGKZ,CCND2,CRADD,PTPN11,CDC16,RAD51B,ZFP36L1,RAB11A,IQGAP1,SH2B1,SMARCE1,RPS6KB1,RBBP8,BCL2,RBM38,EDN3
GO:BP	sterol homeostasis	GO:0055092	0.0189358	1.72272	87	841	14	21092	ANGPTL3,APOB,APOM,HDAC9,LPL,ABCA1,AKR1C1,APOA5,GRAMD1B,SCARB1,RORA,CETP,APOE,RALY
GO:BP	muscle cell migration	GO:0014812	0.0189358	1.72272	87	841	14	21092	DOCK7,MSTN,TERT,MEF2C,PDGFRB,AIF1,GNA12,GRB10,DOCK4,LPAR1,LRP1,TPM1,RPS6KB1,BCL2
GO:BP	receptor-mediated endocytosis	GO:0006898	0.0191738	1.71729	250	841	26	21092	BTBD8,PLA2R1,ITGA4,TBC1D5,SNCA,ADRB2,CANX,HFE,VEGFA,CD2AP,SMAP1,AHI1,HIP1,TFR2,CLU,SCRIB,APOA5,LRP1,ATXN2,RIN3,CLN3,ITGAM,AP2B1,C3,APOE,APOC1
GO:BP	cellular response to decreased oxygen levels	GO:0036294	0.0194652	1.71074	150	841	19	21092	DNMT3A,PPARG,TERC,TERT,CPEB4,VEGFA,FOXO3,TBL2,STC1,ENDOG,EGLN3,ZFP36L1,RORA,NPEPPS,PMAIP1,BCL2,JUND,BBC3,CBS
GO:BP	regulation of alpha-beta T cell proliferation	GO:0046640	0.0196246	1.7072	45	841	10	21092	TNFRSF14,PTPN22,PTPRC,CCR2,IL2,IRF1,NDFIP1,HLA-A,IL2RA,TYK2
GO:BP	foam cell differentiation	GO:0090077	0.0197895	1.70357	36	841	9	21092	APOB,PPARG,NFKB1,CSF2,LPL,ABCA1,NFKBIA,CETP,EP300
GO:BP	macrophage derived foam cell differentiation	GO:0010742	0.0197895	1.70357	36	841	9	21092	APOB,PPARG,NFKB1,CSF2,LPL,ABCA1,NFKBIA,CETP,EP300
GO:BP	negative regulation of adaptive immune response based on somatic recombination of immune receptors built from immunoglobulin superfamily domains	GO:0002823	0.0206915	1.68421	55	841	11	21092	ZC3H12A,PTPRC,CR1L,BCL6,IL2,IL7R,NDFIP1,HFE,HLA-G,KLRC1,NOD2
GO:BP	regulation of smooth muscle cell migration	GO:0014910	0.0229905	1.63845	66	841	12	21092	DOCK7,TERT,MEF2C,PDGFRB,AIF1,GNA12,DOCK4,LPAR1,LRP1,TPM1,RPS6KB1,BCL2
GO:BP	regulation of CD4-positive, alpha-beta T cell activation	GO:2000514	0.0230981	1.63642	77	841	13	21092	ZC3H12A,IL23R,HLX,CD80,BCL6,IL2,NDFIP1,IRF4,HLA-DRA,HLA-DRB1,MYB,IL2RA,IL27
GO:BP	cellular response to peptide hormone stimulus	GO:0071375	0.0231048	1.6363	299	841	29	21092	JAK1,LEPROT,HMGCS2,ADIPOR1,INSIG2,MSTN,CPS1,PPARG,NFKB1,HDAC9,GRB10,SH2B2,LPL,LYN,NCOA2,GKAP1,SCNN1A,PTPN11,FOXO1,MAX,ZFP36L1,IGF1R,CRHR1,RPS6KB1,LPIN2,PTPN2,TYK2,NCOA5,PNPLA3
GO:BP	positive regulation of lipid metabolic process	GO:0045834	0.0236158	1.6268	152	841	19	21092	MFSD2A,ANGPTL3,PPARG,KIT,PDGFRB,TNF,MLXIPL,LYN,DGKZ,CPT1A,APOA5,CREBL2,SCARB1,FLT3,IGF1R,NOD2,CCR7,APOE,APOC1
GO:BP	regulation of cellular catabolic process	GO:0031329	0.0241499	1.61708	787	841	57	21092	ZC3H12A,MFSD2A,PTPN22,ADAMTSL4-AS1,PKP1,ZFP36L2,XPO1,BCL2L11,RAB3GAP1,GIGYF2,LAMP3,SNCA,ADRB2,LARP1,HFE,ZKSCAN3,TRIM39,ATP6V1G2,TNF,BAG6,EHMT2,RNF5,FOXO3,SESN1,PARK2,GNA12,MLXIPL,CLU,POLB,TP53INP1,AGTPBP1,SNX30,ENDOG,WAC,CCNY,CELF1,CPT1A,APOA5,SCARB1,FOXO1,ZFP36L1,MOAP1,CLEC16A,CLN3,NUPR1,KAT8,NOD2,FTO,CSNK2A2,ORMDL3,MAPT,BCL2,APOE,APOC1,RBM38,RBX1,EP300
GO:BP	dendritic cell differentiation	GO:0097028	0.0241866	1.61642	46	841	10	21092	CSF2,IRF4,HLA-G,HLA-B,BLK,LYN,LTBR,FLT3,IRF8,CCR7
GO:BP	microglial cell activation	GO:0001774	0.0241866	1.61642	46	841	10	21092	PTPRC,CX3CR1,TLR6,SNCA,IL13,TNF,AIF1,CLU,ITGAM,MAPT
GO:BP	neuron death	GO:0070997	0.0242524	1.61525	364	841	33	21092	ADAMTSL4-AS1,BCL2L11,CX3CR1,TP63,TLR6,REST,SNCA,TERT,MEF2C,IL13,CPEB4,TNF,FOXO3,PARK2,EPO,ZNF746,CLU,POLB,ENDOG,FAS,RAPSN,ERBB3,EGLN3,MAX,ALKBH1,CLN3,NUPR1,ITGAM,MAPT,BCL2,APOE,BBC3,ADNP
GO:BP	regulation of system process	GO:0044057	0.0243614	1.6133	569	841	45	21092	ECE1,ZC3H12A,PDE4B,NOS1AP,EHD3,MSTN,GLS,PPARG,WNT7A,CYP8B1,NLGN1,KIT,IL2,FGB,SLC22A5,ADRB2,TNF,AIF1,FOXO3,DOCK4,CHRM2,STC1,CDK9,DBH,KCNQ1,APOA5,TNFRSF1A,MYL2,PTPN11,FOXO1,TPM1,ATP2A1,STX1B,FTO,ATP1B2,ORMDL3,CRHR1,RPS6KB1,TBX2,CELF4,CTDP1,APOE,ADRA1D,EDN3,OPRL1
GO:BP	regulation of catabolic process	GO:0009894	0.0245744	1.60952	996	841	68	21092	ZC3H12A,MFSD2A,ANGPTL3,PTPN22,ADAMTSL4-AS1,PKP1,ZFP36L2,XPO1,BCL2L11,RAB3GAP1,GIGYF2,RAB7A,LAMP3,SNCA,NDFIP1,ADRB2,LARP1,HFE,ZKSCAN3,TRIM39,ATP6V1G2,TNF,BAG6,EHMT2,RNF5,FOXO3,SESN1,TNFAIP3,PARK2,GNA12,MLXIPL,PRKAG2,CLU,POLB,TP53INP1,AGTPBP1,SNX30,ENDOG,WAC,CCNY,CELF1,CPT1A,APOA5,LRP1,SCARB1,FOXO1,ZFP36L1,MOAP1,CRTC3,CLEC16A,CLN3,NUPR1,KAT8,NOD2,FTO,CSNK2A2,CDH1,ORMDL3,PSMD3,MAPT,RNFT1,BCL2,ZBTB7A…
GO:BP	regulation of leukocyte chemotaxis	GO:0002688	0.0246994	1.60731	126	841	17	21092	MSTN,CX3CR1,CCR1,CCR2,AIF1,GPSM3,VEGFA,CCR6,LYN,CAMK1D,C3AR1,CMKLR1,F7,RIN3,NOD2,CCR7,EDN3
GO:BP	positive regulation of neuron death	GO:1901216	0.0248221	1.60516	89	841	14	21092	ADAMTSL4-AS1,BCL2L11,TLR6,REST,SNCA,TNF,FOXO3,ZNF746,CLU,RAPSN,NUPR1,ITGAM,MAPT,BBC3
GO:BP	cognition	GO:0050890	0.0248791	1.60417	316	841	30	21092	MFSD2A,CX3CR1,KIT,MEF2C,RGS14,ATXN1,TNF,EHMT2,PRRT1,HLA-DRA,PARK2,CHD7,DBH,RIC8A,FEN1,CCND2,GATM,RASGRF1,CLN3,NEUROD2,MAPT,RPS6KB1,SYT4,CRTC1,APOE,ADNP,GNAS,OPRL1,S100B,EP300
GO:BP	acylglycerol homeostasis	GO:0055090	0.0252306	1.59807	37	841	9	21092	ANGPTL3,MLXIPL,LPL,APOA5,SCARB1,RORA,CETP,APOE,FITM2
GO:BP	triglyceride homeostasis	GO:0070328	0.0252306	1.59807	37	841	9	21092	ANGPTL3,MLXIPL,LPL,APOA5,SCARB1,RORA,CETP,APOE,FITM2
GO:BP	positive regulation of oxidative stress-induced cell death	GO:1903209	0.0252911	1.59703	21	841	7	21092	ADAMTSL4-AS1,TLR6,REST,TNF,FOXO3,ENDOG,MMP3
GO:BP	cellular response to nutrient levels	GO:0031669	0.0255961	1.59183	224	841	24	21092	ZC3H12A,MFSD2A,NUAK2,PPARG,CPEB4,EHMT2,CDKN1A,FOXO3,SESN1,TBL2,AOC1,PRKAG2,LPL,CDKN2B,FAS,FADS1,FOXO1,MAX,CLEC16A,SEH1L,PMAIP1,BCL2,CYP24A1,MN1
GO:BP	multicellular organism growth	GO:0035264	0.0259757	1.58543	153	841	19	21092	CLIC4,MFSD2A,VIL1,GIGYF2,ADRB2,PRL,CHD7,PLEC,PTCH1,ARID5B,CELF1,PTPN11,ZFP36L1,FTO,BCL2,KLF2,FOXS1,GNAS,EP300
GO:BP	regulation of myeloid cell differentiation	GO:0045637	0.027078	1.56738	210	841	23	21092	CSF3R,IL23R,CCR1,LTF,MEF2C,IL5,NDFIP1,TNF,HLA-DRB1,SMAP1,FOXO3,HOXA7,CDK6,LYN,ZBTB16,ETS1,NFKBIA,ZFP36L1,RCOR1,ZFPM1,PTPN2,MAFB,LIF
GO:BP	negative regulation of T cell activation	GO:0050868	0.0274754	1.56106	127	841	17	21092	TNFRSF14,ZC3H12A,PTPN22,HLX,CTLA4,CD80,BCL6,IL2,IRF1,NDFIP1,HFE,HLA-G,HLA-DRB1,SCRIB,IL2RA,TSPAN32,PTPN2
GO:BP	response to decreased oxygen levels	GO:0036293	0.0279552	1.55354	302	841	29	21092	VCAM1,DNMT3A,CXCR4,PPARG,TERC,REST,TERT,CPEB4,LTA,TNF,VEGFA,FOXO3,TBL2,EPO,STC1,ENDOG,F7,EGLN3,ZFP36L1,RORA,NPEPPS,PMAIP1,BCL2,JUND,BBC3,TM9SF4,CBS,ADSL,EP300
GO:BP	anatomical structure morphogenesis	GO:0009653	0.0280885	1.55147	2722	841	151	21092	RERE,ZBTB17,RCC2,ECE1,CLIC4,ZC3H12A,MFSD2A,DOCK7,ANGPTL3,JAK1,S1PR1,TMEM79,CHI3L1,HLX,APOB,BCL11A,OTX1,BCL2L11,MERTK,INSIG2,RAB3GAP1,CXCR4,ITGA4,ARPC2,TMBIM1,VIL1,DOCK10,PPARG,WNT7A,EOMES,CX3CR1,CCR3,CCR2,LTF,NLGN1,ST6GAL1,BCL6,TP63,KIT,EPGN,SHROOM3,ARHGAP24,NFKB1,FGB,TERT,IL7R,MEF2C,RHOBTB3,ERAP1,CDC42SE2,PITX1,PDGFRB,FBXW11,RREB1,PRL,HLA-G,TRIM15,CDSN,POU5F1,TNF,CSNK2B,PBX2,NOTCH4,VPS52,BAK1,LE…
GO:BP	regulation of carbohydrate metabolic process	GO:0006109	0.028979	1.53792	182	841	21	21092	CD244,ADIPOR1,ZNF692,GCKR,SNCA,NFKB1,PARK2,GRB10,MLXIPL,FAM3C,PRKAG2,NCOA2,FOXO1,RORA,NUPR1,BCKDK,IGFBP4,PTPN2,PMAIP1,ZBTB7A,EP300
GO:BP	cellular response to xenobiotic stimulus	GO:0071466	0.028979	1.53792	182	841	21	21092	PDE4B,AIM2,CXCR4,UGT1A8,ABCC5,REST,MEF2C,EHMT2,CYP3A5,AKR1C1,CYP26A1,CYP2C8,KCNQ1,CD69,RORA,ABCC1,SULT1A1,VKORC1,CYP2A6,CYP2A7,SMOX
GO:BP	regulation of cellular senescence	GO:2000772	0.0296344	1.5282	47	841	10	21092	TERC,BCL6,TP63,TERT,ZKSCAN3,HLA-G,CDK6,NEK6,ARNTL,TBX2
GO:BP	cell-cell signaling	GO:0007267	0.0299954	1.52295	1663	841	101	21092	UTS2,ENSA,VAMP8,MERTK,RAB3GAP1,GLS,CHRNG,PPARG,WNT7A,PLCL2,CX3CR1,CCR1,CCR2,CCR5,BSN,NLGN1,TP63,KIT,REST,SNCA,NFKB1,IL2,FGB,SLC12A7,TERT,MEF2C,CSNK1G3,IL3,PDLIM4,ADRB2,FBXW11,RGS14,HFE,POU5F1,LTA,TNF,CSNK2B,PRRT1,HLA-DRB1,DAAM2,FOXO3,RFX6,TNFAIP3,PARK2,GRB10,TFR2,WNT16,CHRM2,BLK,PNOC,LYN,CHD7,IL7,SCRIB,ABCA1,TNFSF8,DBH,CCNY,HHEX,TCF7L2,TSPAN32,KCNQ1,ARNTL,DGKZ,RAPSN,FADS1,CPT1A,LRP1,PTPN11,RPH3A,…
GO:BP	localization	GO:0051179	0.0306621	1.5134	5540	841	275	21092	PEX14,RCC2,CLIC4,ZDHHC18,ZC3H12A,MFSD2A,DOCK7,ANGPTL3,ATG4C,JAK1,LEPROT,PDE4B,BTBD8,EVI5,PTPN22,ADAMTSL4-AS1,ENSA,TMEM79,FCRL3,HSPA6,NOS1AP,CD247,PTPRC,NUAK2,APOB,SLC5A6,NRBP1,GCKR,EHD3,HEATR5B,THADA,XPO1,VAMP8,VAMP5,BCL2L11,MERTK,INSIG2,RAB3GAP1,CXCR4,LY75,PLA2R1,ITGA4,TMBIM1,VIL1,CHRNG,TRPM8,CRBN,PPARG,WNT7A,TBC1D5,CYP8B1,CCR1,CCR2,CCR5,LTF,MAP4,BSN,GNL3,RAB7A,TMCC1,KPNA4,NLGN1,LAMP3,ABCC5,BCL6…
GO:BP	regulation of developmental growth	GO:0048638	0.0317694	1.49799	320	841	30	21092	MFSD2A,HLX,BCL11A,BCL2L11,CXCR4,MSTN,VIL1,MEF2C,ADRB2,PRL,CDKN1A,VEGFA,PARK2,CHD7,IL7,ZFPM2,PTCH1,CELF1,FTO,MAPT,WNT3,RPS6KB1,TBX2,SYT4,BCL2,CTDP1,APOE,FOXS1,ADNP,GNAS
GO:BP	positive regulation of sterol transport	GO:0032373	0.0318983	1.49623	38	841	9	21092	PPARG,CYP8B1,PTCH1,ABCA1,LRP1,NFKBIA,CETP,APOE,PLTP
GO:BP	positive regulation of cholesterol transport	GO:0032376	0.0318983	1.49623	38	841	9	21092	PPARG,CYP8B1,PTCH1,ABCA1,LRP1,NFKBIA,CETP,APOE,PLTP
GO:BP	vesicle-mediated transport	GO:0016192	0.032471	1.4885	1625	841	99	21092	MFSD2A,LEPROT,BTBD8,EVI5,TMEM79,HSPA6,PTPRC,NRBP1,EHD3,HEATR5B,VAMP8,VAMP5,MERTK,RAB3GAP1,LY75,PLA2R1,ITGA4,PPARG,WNT7A,TBC1D5,CCR1,CCR2,BSN,RAB7A,TMCC1,NLGN1,KIT,REST,SNCA,CFI,KIAA1109,FGB,RHOBTB3,CSNK1G3,CDC42SE2,IL13,ADRB2,HAVCR1,CANX,HFE,TNF,AIF1,VPS52,VEGFA,CD2AP,SMAP1,AHI1,PARK2,KDELR2,MYO1G,HIP1,TFR2,CHRM2,BLK,SLC18A1,CLU,LYN,SCRIB,ABCA1,CAMK1D,PTPRJ,VPS37C,RAB3IL1,APOA5,COPZ1,RAB5B,LRP1,G…
GO:BP	cellular response to hypoxia	GO:0071456	0.03302	1.48122	142	841	18	21092	DNMT3A,PPARG,TERC,TERT,VEGFA,FOXO3,TBL2,STC1,ENDOG,EGLN3,ZFP36L1,RORA,NPEPPS,PMAIP1,BCL2,JUND,BBC3,CBS
GO:BP	response to hypoxia	GO:0001666	0.0333382	1.47706	289	841	28	21092	VCAM1,DNMT3A,CXCR4,PPARG,TERC,REST,TERT,LTA,TNF,VEGFA,FOXO3,TBL2,EPO,STC1,ENDOG,F7,EGLN3,ZFP36L1,RORA,NPEPPS,PMAIP1,BCL2,JUND,BBC3,TM9SF4,CBS,ADSL,EP300
GO:BP	organic hydroxy compound transport	GO:0015850	0.0347869	1.45858	274	841	27	21092	APOB,PPARG,CYP8B1,SNCA,NFKB1,APOM,SLC22A3,PARK2,SLC18A1,CLU,PTCH1,ABCA1,AKR1C1,KCNQ1,APOA5,GRAMD1B,LRP1,PTPN11,SCARB1,NFKBIA,CETP,CRHR1,SYT4,ATP8B1,APOE,APOC1,PLTP
GO:BP	positive regulation of T cell proliferation	GO:0042102	0.0358301	1.44575	104	841	15	21092	IL23R,VCAM1,PTPN22,PTPRC,CCR2,CD80,IL2,HLA-A,AIF1,BTNL2,HLA-DPB1,EPO,IL2RA,TNFSF13B,TYK2
GO:BP	cell cycle G1/S phase transition	GO:0044843	0.0359541	1.44425	259	841	26	21092	CTDSP1,USP37,GIGYF2,PBRM1,TP63,TERT,TRIM39,AIF1,CDKN1A,CDK6,ACTL6B,CDKN2B,GFI1B,WAC,CUL2,DGKZ,NPAT,CCND2,CRADD,SMARCE1,RPS6KB1,TBX2,RBBP8,BCL2,RBM38,MN1
GO:BP	alpha-beta T cell proliferation	GO:0046633	0.0361064	1.44242	48	841	10	21092	TNFRSF14,PTPN22,PTPRC,CCR2,IL2,IRF1,NDFIP1,HLA-A,IL2RA,TYK2
GO:BP	response to glucocorticoid	GO:0051384	0.0363932	1.43898	143	841	18	21092	HMGCS2,ZFP36L2,BCL2L11,MSTN,CPS1,REST,TNF,AIF1,FOXO3,EPO,STC1,CPN1,FLT3,ZFP36L1,IGF1R,RPS6KB1,BCL2,UBE2L3
GO:BP	oxoacid metabolic process	GO:0043436	0.0372988	1.4283	951	841	65	21092	PGD,MFSD2A,ANGPTL3,ADIPOR1,ACOXL,INSIG2,CYP27C1,ACMSD,GLS,ACADL,CPS1,UGT1A8,PPARG,CYP8B1,PCCB,MCCC1,ST6GAL1,KIT,SCD5,SNCA,ADH7,HSD17B4,VARS2,VARS,TNXB,MLXIPL,CYP3A5,DLD,PRKAG2,LPL,AKR1C1,CYP26A1,CYP2C8,FADS1,FADS3,CPT1A,ACAT1,BCO2,APOA5,TNFRSF1A,PTGES3,GATM,FAH,ABCC1,CLN3,NUPR1,SULT1A1,BCKDK,SRR,MPO,LPIN2,ATP8B1,ZBTB7A,C3,GCDH,FARSA,PEPD,CYP2A6,CYP2A7,APOC1,CYP24A1,CBS,EP300,ACO2,PNPLA3
GO:BP	negative regulation of locomotion	GO:0040013	0.0375944	1.42488	339	841	31	21092	CLIC4,ADIPOR1,PPARG,CX3CR1,NISCH,ST6GAL1,PTGER4,MEF2C,ARRDC3,TNF,AIF1,CSNK2B,FOXO3,GNA12,HOXA7,EPHA1,DLC1,STC1,TP53INP1,PTPRJ,LRP1,RIN3,FRMD5,TPM1,MAP2K5,CDH1,ATP1B2,WNT3,PTPN2,BCL2,APOE
GO:BP	response to nutrient	GO:0007584	0.0376788	1.4239	157	841	19	21092	VCAM1,HMGCS2,ENSA,DNMT3A,PPARG,LTA,EPO,LPL,STC1,CDKN2B,CYP26A1,F7,IGF1R,NOD2,RPS6KB1,CYP24A1,CBS,MN1,ADSL
GO:BP	negative regulation of apoptotic signaling pathway	GO:2001234	0.0398726	1.39932	230	841	24	21092	ADAMTSL4-AS1,TMBIM1,CX3CR1,FGB,TERT,CSF2,TNF,BAK1,TNFAIP3,PARK2,FIGNL1,EPO,CLU,IL7,GRINA,PPIF,TCF7L2,NDUFS3,MAP2K5,CSNK2A2,RPS6KB1,BCL2,PLAUR,PTTG1IP
GO:BP	nervous system development	GO:0007399	0.0423415	1.37323	2504	841	140	21092	RERE,ECE1,ZC3H12A,MFSD2A,DOCK7,BTBD8,VCAM1,S1PR1,HMGCS2,HLX,APOB,DNMT3A,BCL11A,OTX1,NPAS2,BCL2L11,MERTK,RAB3GAP1,CXCR4,ITGA4,CTDSP1,DOCK10,GIGYF2,PPARG,WNT7A,EOMES,CX3CR1,CCR2,MAP4,BSN,NLGN1,BCL6,TP63,KIT,REST,SHROOM3,SNCA,IL2,MEF2C,PRDM6,IL3,PITX1,FBXW11,RGS14,ATXN1,MOG,LTA,TNF,AIF1,BAG6,EHMT2,PBX2,BAK1,LEMD2,DAAM2,VEGFA,PDSS2,FOXO3,AHI1,PARK2,HDAC9,CDK6,ACTL6B,EPO,SH2B2,WNT16,CHRM2,EPHA1,BLK,DL…
GO:BP	regulation of plasma lipoprotein particle levels	GO:0097006	0.0429305	1.36723	70	841	12	21092	MFSD2A,APOB,APOM,LPL,ABCA1,APOA5,SCARB1,CETP,MPO,APOE,APOC1,PLTP
GO:BP	leukocyte activation involved in inflammatory response	GO:0002269	0.0437573	1.35895	49	841	10	21092	PTPRC,CX3CR1,TLR6,SNCA,IL13,TNF,AIF1,CLU,ITGAM,MAPT
GO:BP	regulation of establishment of protein localization to mitochondrion	GO:1903747	0.0437573	1.35895	49	841	10	21092	LEPROT,PARK2,TOMM7,C11ORF65,GZMB,CSNK2A2,MAPT,NPEPPS,BBC3,UBE2L3
GO:BP	positive regulation of chemotaxis	GO:0050921	0.0440774	1.35578	145	841	18	21092	S1PR1,CXCR4,MSTN,CX3CR1,CCR1,CCR2,PDGFRB,AIF1,GPSM3,VEGFA,CCR6,LPAR1,CAMK1D,C3AR1,CMKLR1,F7,CCR7,EDN3
GO:BP	negative regulation of cell population proliferation	GO:0008285	0.0453488	1.34343	711	841	52	21092	TNFRSF14,ZBTB17,MSTN,CTLA4,PPARG,RBM5,PBRM1,CD80,BCL6,REST,IL2,MEF2C,IRF1,NDFIP1,PRL,HLA-G,LTA,TNF,AIF1,CSNK2B,HLA-DRB1,BAK1,CDKN1A,TNFAIP3,GNA12,SKAP2,CDK6,BLK,DLC1,LYN,TP53INP1,SCRIB,PARP10,CDKN2B,AGTPBP1,PTCH1,IL2RA,TSPAN32,CDKN1C,CELF1,PTPRJ,ZBTB16,ETS1,SH2B3,TPM1,NUPR1,PTPN2,BCL2,APOE,RBM38,MN1,LIF
GO:BP	response to toxic substance	GO:0009636	0.046034	1.33692	232	841	24	21092	PRDX1,PRDX6,DNMT3A,CPS1,ABCG2,SLC22A5,PDGFRB,SLC17A3,GPX5,TNF,APOM,EHMT2,BAK1,SESN1,PARK2,LYN,TP53INP1,SLC7A8,NUPR1,CDH1,MPO,RPS6KB1,BCL2,APOE
GO:BP	regulation of anatomical structure morphogenesis	GO:0022603	0.046089	1.3364	919	841	63	21092	RCC2,ZC3H12A,MFSD2A,ANGPTL3,JAK1,CHI3L1,BCL11A,CXCR4,ARPC2,TMBIM1,VIL1,PPARG,WNT7A,CX3CR1,CCR3,CCR2,NLGN1,ST6GAL1,BCL6,KIT,SHROOM3,FGB,TERT,MEF2C,RHOBTB3,ERAP1,CDC42SE2,RREB1,PRL,HLA-G,POU5F1,TNF,VEGFA,AHI1,TNFAIP3,ESR1,PARK2,GNA12,GTF2I,EPHA1,DLC1,LPAR1,HHEX,C11ORF65,ETS1,C3AR1,STAT2,GRIP1,TNFSF13B,FERMT2,ITPKA,TPM1,MYO9A,MAPT,WNT3,TBX2,SYT4,C3,KLF2,FITM2,CD40,ADNP,LIF
GO:BP	activation of cysteine-type endopeptidase activity involved in apoptotic process	GO:0006919	0.0466771	1.3309	82	841	13	21092	BCL2L11,PPARG,SNCA,TNF,BAK1,HIP1,DLC1,TNFSF15,CRADD,EGLN3,MAPT,PMAIP1,BBC3
GO:BP	lymphocyte apoptotic process	GO:0070227	0.0466771	1.3309	82	841	13	21092	BCL2L11,BCL6,IL2,IL7R,BAK1,BLK,LYN,DOCK8,IL2RA,FAS,ORMDL3,BCL2,BBC3
GO:BP	organic acid metabolic process	GO:0006082	0.0468191	1.32958	958	841	65	21092	PGD,MFSD2A,ANGPTL3,ADIPOR1,ACOXL,INSIG2,CYP27C1,ACMSD,GLS,ACADL,CPS1,UGT1A8,PPARG,CYP8B1,PCCB,MCCC1,ST6GAL1,KIT,SCD5,SNCA,ADH7,HSD17B4,VARS2,VARS,TNXB,MLXIPL,CYP3A5,DLD,PRKAG2,LPL,AKR1C1,CYP26A1,CYP2C8,FADS1,FADS3,CPT1A,ACAT1,BCO2,APOA5,TNFRSF1A,PTGES3,GATM,FAH,ABCC1,CLN3,NUPR1,SULT1A1,BCKDK,SRR,MPO,LPIN2,ATP8B1,ZBTB7A,C3,GCDH,FARSA,PEPD,CYP2A6,CYP2A7,APOC1,CYP24A1,CBS,EP300,ACO2,PNPLA3
GO:BP	regulation of macrophage derived foam cell differentiation	GO:0010743	0.0489419	1.31032	31	841	8	21092	APOB,PPARG,NFKB1,CSF2,LPL,ABCA1,NFKBIA,CETP
GO:BP	megakaryocyte development	GO:0035855	0.0497235	1.30344	23	841	7	21092	KIT,FLI1,SH2B3,PTPN11,ZFPM1,GP1BA,EP300
GO:BP	negative regulation of leukocyte mediated cytotoxicity	GO:0001911	0.0497235	1.30344	23	841	7	21092	PTPRC,CX3CR1,IL7R,HLA-G,HLA-A,HLA-B,KLRC1
GO:BP	regulation of alpha-beta T cell differentiation	GO:0046637	0.0498101	1.30268	71	841	12	21092	ZC3H12A,IL23R,HLX,CD80,BCL6,IL2,IRF4,HLA-DRA,HLA-DRB1,MYB,ZBTB16,IL27
GO:BP	system process	GO:0003008	0.0498209	1.30259	2275	841	129	21092	UTS2,ECE1,ZC3H12A,MFSD2A,PDE4B,S1PR1,NOS1AP,OR2C3,OR2W3,SLC5A6,ZNF513,EHD3,RAB3GAP1,CXCR4,MSTN,GLS,CPS1,VIL1,CHRNG,GIGYF2,TRPM8,PPARG,WNT7A,CX3CR1,CYP8B1,CCR2,NLGN1,ABCC5,KIT,ABCG2,SNCA,IL2,FGB,MEF2C,ERAP1,SLC22A5,ADRB2,RGS14,ZNF354A,ATXN1,OR2J3,OR14J1,OR12D2,TNF,AIF1,EHMT2,PRRT1,HLA-DRA,VEGFA,FOXO3,SLC22A3,PARK2,GNA12,BBS9,EPO,DOCK4,CHRM2,STC1,PNOC,CHD7,PLEC,AGTPBP1,CDK9,OBP2B,DBH,AKR1C1,RIC8A,K…
KEGG	Allograft rejection	KEGG:05330	8.83355e-15	14.0539	34	467	20	8064	CD80,IL2,IL5,HLA-G,HLA-A,HLA-C,HLA-B,TNF,HLA-DRA,HLA-DRB5,HLA-DRB1,HLA-DQB1,HLA-DQA2,HLA-DOB,HLA-DMA,HLA-DPB1,PRF1,FAS,GZMB,CD40
KEGG	Graft-versus-host disease	KEGG:05332	1.6212e-12	11.7902	37	467	19	8064	CD80,IL2,HLA-G,HLA-A,HLA-C,HLA-B,TNF,HLA-DRA,HLA-DRB5,HLA-DRB1,HLA-DQB1,HLA-DQA2,HLA-DOB,HLA-DMA,HLA-DPB1,PRF1,FAS,KLRC1,GZMB
KEGG	Type I diabetes mellitus	KEGG:04940	1.02321e-11	10.99	40	467	19	8064	CD80,IL2,HLA-G,HLA-A,HLA-C,HLA-B,LTA,TNF,HLA-DRA,HLA-DRB5,HLA-DRB1,HLA-DQB1,HLA-DQA2,HLA-DOB,HLA-DMA,HLA-DPB1,PRF1,FAS,GZMB
KEGG	Autoimmune thyroid disease	KEGG:05320	7.94042e-11	10.1002	49	467	20	8064	CTLA4,CD80,IL2,IL5,HLA-G,HLA-A,HLA-C,HLA-B,HLA-DRA,HLA-DRB5,HLA-DRB1,HLA-DQB1,HLA-DQA2,HLA-DOB,HLA-DMA,HLA-DPB1,PRF1,FAS,GZMB,CD40
KEGG	Hematopoietic cell lineage	KEGG:04640	1.36423e-09	8.86511	95	467	26	8064	CSF3R,CR1L,IL1R1,ITGA4,IL5RA,KIT,GYPA,IL7R,IL3,CSF2,IL5,TNF,HLA-DRA,HLA-DRB5,HLA-DRB1,HLA-DQB1,HLA-DQA2,HLA-DOB,HLA-DMA,HLA-DPB1,EPO,IL7,IL2RA,FLT3,ITGAM,GP1BA
KEGG	Human T-cell leukemia virus 1 infection	KEGG:05166	5.41459e-09	8.26643	219	467	40	8064	JAK1,XPO1,IL1R1,MAPK10,NFKB1,IL2,TERT,CSF2,CANX,HLA-G,HLA-A,HLA-C,HLA-B,LTA,TNF,ATF6B,HLA-DRA,HLA-DRB5,HLA-DRB1,HLA-DQB1,HLA-DQA2,HLA-DOB,HLA-DMA,HLA-DPB1,CDKN1A,CREB5,POLB,CDKN2B,IL2RA,ETS1,CCND2,TNFRSF1A,LTBR,CDC16,NFKBIA,CRTC3,ITGAL,CRTC1,CD40,EP300
KEGG	Asthma	KEGG:05310	7.40227e-08	7.13064	27	467	13	8064	IL3,IL5,IL13,TNF,HLA-DRA,HLA-DRB5,HLA-DRB1,HLA-DQB1,HLA-DQA2,HLA-DOB,HLA-DMA,HLA-DPB1,CD40
KEGG	Intestinal immune network for IgA production	KEGG:04672	1.27744e-07	6.89366	44	467	16	8064	CXCR4,ITGA4,CD80,IL2,IL5,HLA-DRA,HLA-DRB5,HLA-DRB1,HLA-DQB1,HLA-DQA2,HLA-DOB,HLA-DMA,HLA-DPB1,LTBR,TNFSF13B,CD40
KEGG	Epstein-Barr virus infection	KEGG:05169	2.30849e-07	6.63667	198	467	35	8064	JAK1,CD247,BCL2L11,MAPK10,NFKB1,HLA-G,HLA-A,HLA-C,HLA-B,TNF,HLA-DRA,HLA-DRB5,HLA-DRB1,HLA-DQB1,HLA-DQA2,HLA-DOB,TAP2,HLA-DMA,HLA-DPB1,BAK1,CDKN1A,TNFAIP3,CDK6,SHFM1,LYN,FAS,PSMD13,CCND2,STAT2,NFKBIA,ITGAL,PSMD3,BCL2,TYK2,CD40
KEGG	Inflammatory bowel disease	KEGG:05321	7.42777e-07	6.12914	62	467	18	8064	IL23R,IL18RAP,STAT4,NFKB1,IL2,IL5,IL13,TNF,HLA-DRA,HLA-DRB5,HLA-DRB1,HLA-DQB1,HLA-DQA2,HLA-DOB,HLA-DMA,HLA-DPB1,RORA,NOD2
KEGG	Antigen processing and presentation	KEGG:04612	7.46869e-07	6.12676	69	467	19	8064	HSPA6,CANX,HLA-G,HLA-A,HLA-C,HLA-B,TNF,HLA-DRA,HLA-DRB5,HLA-DRB1,HLA-DQB1,HLA-DQA2,HLA-DOB,TAP2,HLA-DMA,HLA-DPB1,KLRC4,KLRC1,CIITA
KEGG	Transcriptional misregulation in cancer	KEGG:05202	1.40113e-06	5.85352	192	467	33	8064	ZBTB17,REL,PPARG,BCL6,KLF3,AFF1,NFKB1,MEF2C,IL3,CSF2,BAK1,CDKN1A,WNT16,DEFA3,CDK9,JMJD1C,HHEX,MMP3,ZBTB16,FLI1,CCND2,ATF1,FLT3,FOXO1,CEBPE,GZMB,MAX,BCL2A1,IGF1R,NUPR1,ITGAM,MPO,CD40
KEGG	Th1 and Th2 cell differentiation	KEGG:04658	2.43984e-06	5.61264	89	467	21	8064	JAK1,CD247,STAT4,MAPK10,NFKB1,IL2,MAML3,IL5,IL13,MAML1,HLA-DRA,HLA-DRB5,HLA-DRB1,HLA-DQB1,HLA-DQA2,HLA-DOB,HLA-DMA,HLA-DPB1,IL2RA,NFKBIA,TYK2
KEGG	Viral myocarditis	KEGG:05416	6.67835e-06	5.17533	56	467	16	8064	CD80,HLA-G,HLA-A,HLA-C,HLA-B,HLA-DRA,HLA-DRB5,HLA-DRB1,HLA-DQB1,HLA-DQA2,HLA-DOB,HLA-DMA,HLA-DPB1,PRF1,ITGAL,CD40
KEGG	Cytokine-cytokine receptor interaction	KEGG:04060	3.05825e-05	4.51453	293	467	40	8064	TNFRSF14,CSF3R,IL23R,IL1R1,IL1RL2,IL18RAP,IL1F10,CXCR4,MSTN,IL5RA,CX3CR1,CCR3,CCR1,CCR2,CCR5,IL2,IL7R,IL3,CSF2,IL5,IL13,PRL,LTA,TNF,CCR6,EPO,IL7,TNFSF15,TNFSF8,IL2RA,FAS,CXCR5,TNFRSF1A,LTBR,TNFSF13B,IL27,CCR7,CD40,TNFRSF6B,LIF
KEGG	Th17 cell differentiation	KEGG:04659	5.01747e-05	4.29952	105	467	21	8064	JAK1,IL23R,CD247,IL1R1,MAPK10,NFKB1,IL2,IRF4,HLA-DRA,HLA-DRB5,HLA-DRB1,HLA-DQB1,HLA-DQA2,HLA-DOB,HLA-DMA,HLA-DPB1,IL2RA,NFKBIA,RORA,IL27,TYK2
KEGG	Leishmaniasis	KEGG:05140	5.39443e-05	4.26805	72	467	17	8064	JAK1,CR1L,ITGA4,NFKB1,TNF,HLA-DRA,HLA-DRB5,HLA-DRB1,HLA-DQB1,HLA-DQA2,HLA-DOB,HLA-DMA,HLA-DPB1,NFKBIA,ITGAM,C3,NCF4
KEGG	JAK-STAT signaling pathway	KEGG:04630	5.79904e-05	4.23664	162	467	27	8064	CSF3R,JAK1,IL23R,ADAMTSL4-AS1,STAT4,IL5RA,IL2,IL7R,IL3,CSF2,IL5,IL13,PDGFRB,PRL,CDKN1A,IL22RA2,EPO,IL7,IL2RA,CCND2,STAT2,PTPN11,PTPN2,BCL2,TYK2,LIF,EP300
KEGG	Pathways in cancer	KEGG:05200	6.3485e-05	4.19733	529	467	59	8064	ZBTB17,CSF3R,JAK1,IL23R,BCL2L11,CXCR4,STAT4,IL5RA,PPARG,WNT7A,KIT,MAPK10,NFKB1,IL2,TERT,IL7R,PTGER4,IL3,IL5,IL13,PDGFRB,NOTCH4,BAK1,CDKN1A,VEGFA,ESR1,GNA12,CDK6,EPO,WNT16,IL7,CDKN2B,PTCH1,LPAR1,IL2RA,CUL2,FAS,TCF7L2,PLCB3,ZBTB16,ETS1,CCND2,STAT2,FLT3,FOXO1,EGLN3,NFKBIA,MAX,RASGRP1,IGF1R,CDH1,WNT3,RPS6KB1,PMAIP1,BCL2,BBC3,GNAS,RBX1,EP300
KEGG	Toxoplasmosis	KEGG:05145	9.63494e-05	4.01615	109	467	21	8064	JAK1,HSPA6,CCR5,MAPK10,NFKB1,TNF,HLA-DRA,HLA-DRB5,HLA-DRB1,HLA-DQB1,HLA-DQA2,HLA-DOB,HLA-DMA,HLA-DPB1,PPIF,TNFRSF1A,NFKBIA,CIITA,BCL2,TYK2,CD40
KEGG	Cell adhesion molecules	KEGG:04514	0.000224139	3.64948	153	467	25	8064	VCAM1,SELP,PTPRC,ITGA4,CTLA4,CD80,NLGN1,HLA-G,HLA-A,HLA-C,HLA-B,HLA-DRA,HLA-DRB5,HLA-DRB1,HLA-DQB1,HLA-DQA2,HLA-DOB,HLA-DMA,HLA-DPB1,ITGAL,ITGAM,CDH3,CDH1,CD226,CD40
KEGG	Tuberculosis	KEGG:05152	0.000275111	3.56049	175	467	27	8064	JAK1,CR1L,PLA2R1,RAB7A,TLR1,TLR6,MAPK10,NFKB1,TNF,HLA-DRA,HLA-DRB5,HLA-DRB1,HLA-DQB1,HLA-DQA2,HLA-DOB,HLA-DMA,HLA-DPB1,LSP1,TNFRSF1A,RAB5B,CIITA,ITGAM,NOD2,KSR1,BCL2,C3,EP300
KEGG	Phagosome	KEGG:04145	0.000364864	3.43787	147	467	24	8064	PLA2R1,RAB7A,TLR6,CANX,HLA-G,HLA-A,HLA-C,HLA-B,ATP6V1G2,HLA-DRA,HLA-DRB5,HLA-DRB1,HLA-DQB1,HLA-DQA2,HLA-DOB,TAP2,HLA-DMA,HLA-DPB1,RAB5B,SCARB1,ITGAM,MPO,C3,NCF4
KEGG	Rheumatoid arthritis	KEGG:05323	0.00102907	2.98756	88	467	17	8064	CTLA4,CD80,CSF2,ATP6V1G2,TNF,HLA-DRA,HLA-DRB5,HLA-DRB1,HLA-DQB1,HLA-DQA2,HLA-DOB,HLA-DMA,HLA-DPB1,VEGFA,MMP3,TNFSF13B,ITGAL
KEGG	Human papillomavirus infection	KEGG:05165	0.00169666	2.77041	331	467	39	8064	JAK1,ITGA4,WNT7A,MAGI1,NFKB1,MAML3,TERT,PTGER4,IRF1,PDGFRB,MAML1,HLA-G,HLA-A,HLA-C,HLA-B,ATP6V1G2,TNF,TNXB,NOTCH4,BAK1,CDKN1A,VEGFA,CREB5,CDK6,WNT16,SCRIB,FAS,TCF7L2,CCND2,TNFRSF1A,STAT2,OASL,FOXO1,PPP2R3C,WNT3,RPS6KB1,TYK2,GNAS,EP300
KEGG	Staphylococcus aureus infection	KEGG:05150	0.00357941	2.44619	87	467	16	8064	SELP,CFI,HLA-DRA,HLA-DRB5,HLA-DRB1,HLA-DQB1,HLA-DQA2,HLA-DOB,HLA-DMA,HLA-DPB1,DEFA3,C3AR1,ITGAL,ITGAM,C3,FPR3
KEGG	Viral protein interaction with cytokine and cytokine receptor	KEGG:04061	0.00447863	2.34885	98	467	17	8064	TNFRSF14,IL18RAP,CXCR4,CX3CR1,CCR3,CCR1,CCR2,CCR5,IL2,LTA,TNF,CCR6,IL2RA,CXCR5,TNFRSF1A,LTBR,CCR7
KEGG	Kaposi sarcoma-associated herpesvirus infection	KEGG:05167	0.0054516	2.26348	194	467	26	8064	JAK1,CCR3,CCR1,CCR5,MAPK10,NFKB1,CSF2,HLA-G,HLA-A,HLA-C,HLA-B,MICA,MICB,BAK1,CDKN1A,VEGFA,CDK6,LYN,FAS,TCF7L2,TNFRSF1A,STAT2,NFKBIA,C3,TYK2,EP300
KEGG	Viral carcinogenesis	KEGG:05203	0.00998596	2.00061	201	467	26	8064	JAK1,REL,CCR3,CCR5,RASA2,NFKB1,HLA-G,HLA-A,HLA-C,HLA-B,ATF6B,BAK1,CDKN1A,HDAC9,CREB5,CDK6,POLB,LYN,SCRIB,CDKN2B,CCND2,LTBR,NFKBIA,PMAIP1,C3,EP300
KEGG	Influenza A	KEGG:05164	0.0106335	1.97332	168	467	23	8064	JAK1,XPO1,IFIH1,NFKB1,TNF,HLA-DRA,HLA-DRB5,HLA-DRB1,HLA-DQB1,HLA-DQA2,HLA-DOB,HLA-DMA,HLA-DPB1,BAK1,CDK6,FAS,TNFRSF1A,STAT2,NFKBIA,RAB11A,CIITA,TYK2,EP300
KEGG	Human cytomegalovirus infection	KEGG:05163	0.0226286	1.64534	223	467	27	8064	JAK1,IL1R1,CXCR4,CCR3,CCR1,CCR5,NFKB1,PTGER4,HLA-G,HLA-A,HLA-C,HLA-B,TNF,ATF6B,TAP2,BAK1,CDKN1A,VEGFA,GNA12,CREB5,CDK6,FAS,PLCB3,TNFRSF1A,NFKBIA,RPS6KB1,GNAS
KEGG	TNF signaling pathway	KEGG:04668	0.0248136	1.60531	112	467	17	8064	VCAM1,MAPK10,NFKB1,CSF2,IRF1,LTA,TNF,ATF6B,TNFAIP3,CREB5,MAP3K8,FAS,MMP3,TNFRSF1A,NFKBIA,NOD2,LIF
KEGG	NF-kappa B signaling pathway	KEGG:04064	0.0256467	1.59097	102	467	16	8064	VCAM1,IL1R1,NFKB1,LTA,TNF,CSNK2B,TNFAIP3,LYN,TNFRSF1A,LTBR,TNFSF13B,NFKBIA,BCL2A1,CSNK2A2,BCL2,CD40
KEGG	Measles	KEGG:05162	0.0433843	1.36267	139	467	19	8064	JAK1,HSPA6,IFIH1,MAPK10,NFKB1,IL2,CSNK2B,BAK1,TNFAIP3,CDK6,IL2RA,FAS,CCND2,STAT2,NFKBIA,CSNK2A2,BCL2,TYK2,BBC3
KEGG	Acute myeloid leukemia	KEGG:05221	0.0445815	1.35084	67	467	12	8064	KIT,NFKB1,IL3,CSF2,TCF7L2,ZBTB16,FLT3,CEBPE,BCL2A1,ITGAM,MPO,RPS6KB1
REAC	Cytokine Signaling in Immune system	REAC:R-HSA-1280215	8.73425e-14	13.0588	704	584	95	10461	TNFRSF14,CSF3R,JAK1,IL23R,VCAM1,S1PR1,ADAMTSL4-AS1,IL1R1,IL1RL2,IL18RAP,BCL2L11,IL1F10,STAT4,IL5RA,CCR1,CCR2,CCR5,CD80,KPNA4,BCL6,MAPK10,NFKB1,IL2,IL7R,MEF2C,IL3,CSF2,IRF1,IL5,IL13,FBXW11,CANX,IRF4,PRL,HLA-G,HLA-A,TRIM31,TRIM10,TRIM26,HLA-C,HLA-B,LTA,TNF,HLA-DRA,HLA-DRB5,HLA-DRB1,HLA-DQA1,HLA-DQA2,HLA-DQB2,PSMB8,HLA-DPB1,CDKN1A,VEGFA,FOXO3,IL22RA2,GRB10,SHFM1,CEBPD,LYN,IL7,TNFSF15,TNFSF8,IL2RA,MA…
REAC	Immune System	REAC:R-HSA-168256	7.68427e-08	7.1144	2039	584	176	10461	TNFRSF14,CSF3R,JAK1,IL23R,VCAM1,S1PR1,PTPN22,ADAMTSL4-AS1,AIM2,HSPA6,PRDX6,PTPRC,PKP1,CHI3L1,APOB,REL,VAMP8,IL1R1,IL1RL2,IL18RAP,BCL2L11,IL1F10,TANK,IFIH1,ITGA4,STAT4,CTLA4,ARPC2,TMBIM1,IL5RA,CCR1,CCR2,CCR5,LTF,RNF123,CD80,RAB7A,KPNA4,BCL6,TLR1,TLR6,MAPK10,NFKB1,MANBA,CENPE,CFI,IL2,FGB,FBXL7,IL7R,MEF2C,ERAP1,IL3,CSF2,IRF1,IL5,IL13,FBXW11,CANX,IRF4,PRL,BTN3A1,HLA-G,HLA-A,TRIM31,TRIM10,TRIM26,TRIM3…
REAC	Signaling by Interleukins	REAC:R-HSA-449147	8.15007e-08	7.08884	460	584	61	10461	CSF3R,JAK1,IL23R,VCAM1,S1PR1,ADAMTSL4-AS1,IL1R1,IL1RL2,IL18RAP,IL1F10,STAT4,IL5RA,CCR1,CCR2,CCR5,CD80,BCL6,MAPK10,NFKB1,IL2,IL7R,MEF2C,IL3,CSF2,IL5,IL13,FBXW11,CANX,IRF4,TNF,PSMB8,CDKN1A,VEGFA,FOXO3,IL22RA2,SHFM1,CEBPD,LYN,IL7,IL2RA,MAP3K8,PSMD13,PSMA1,MMP3,TNFRSF1A,ATF1,STAT2,PTPN11,FOXO1,NFKBIA,RORA,IL27,ITGAM,NOD2,PSMD3,PTPN2,BCL2,TYK2,S100B,LIF,RBX1
REAC	Interferon gamma signaling	REAC:R-HSA-877300	5.43935e-07	6.26445	86	584	22	10461	JAK1,VCAM1,IRF1,IRF4,HLA-G,HLA-A,TRIM31,TRIM10,TRIM26,HLA-C,HLA-B,HLA-DRA,HLA-DRB5,HLA-DRB1,HLA-DQA1,HLA-DQA2,HLA-DQB2,HLA-DPB1,PTPN11,OASL,CIITA,IRF8
REAC	Phosphorylation of CD3 and TCR zeta chains	REAC:R-HSA-202427	8.20886e-05	4.08572	23	584	10	10461	PTPN22,PTPRC,HLA-DRA,HLA-DRB5,HLA-DRB1,HLA-DQA1,HLA-DQA2,HLA-DQB2,HLA-DPB1,PTPRJ
REAC	Interleukin-4 and Interleukin-13 signaling	REAC:R-HSA-6785807	0.00123867	2.90704	110	584	20	10461	JAK1,IL23R,VCAM1,S1PR1,ADAMTSL4-AS1,BCL6,IL13,IRF4,TNF,CDKN1A,VEGFA,FOXO3,CEBPD,MMP3,FOXO1,RORA,ITGAM,BCL2,TYK2,LIF
REAC	Interferon Signaling	REAC:R-HSA-913531	0.00135652	2.86757	192	584	28	10461	JAK1,VCAM1,KPNA4,IRF1,IRF4,HLA-G,HLA-A,TRIM31,TRIM10,TRIM26,HLA-C,HLA-B,HLA-DRA,HLA-DRB5,HLA-DRB1,HLA-DQA1,HLA-DQA2,HLA-DQB2,PSMB8,HLA-DPB1,IFITM2,STAT2,PTPN11,OASL,CIITA,IRF8,KPNB1,TYK2
REAC	Translocation of ZAP-70 to Immunological synapse	REAC:R-HSA-202430	0.00317761	2.4979	20	584	8	10461	PTPN22,HLA-DRA,HLA-DRB5,HLA-DRB1,HLA-DQA1,HLA-DQA2,HLA-DQB2,HLA-DPB1
REAC	Interferon alpha/beta signaling	REAC:R-HSA-909733	0.00933347	2.02996	68	584	14	10461	JAK1,IRF1,IRF4,HLA-G,HLA-A,HLA-C,HLA-B,PSMB8,IFITM2,STAT2,PTPN11,OASL,IRF8,TYK2
REAC	Factors involved in megakaryocyte development and platelet production	REAC:R-HSA-983231	0.0109963	1.95875	169	584	24	10461	DOCK7,KIF21B,EHD3,DOCK10,KIF9,CENPE,IRF1,MYB,SH2B2,DOCK4,ZFPM2,DOCK8,AK3,JMJD1C,NFE2,SH2B3,RAD51B,ITPK1,RCOR1,SH2B1,ZFPM1,CABLES1,DOCK6,KIF16B
REAC	Interleukin-10 signaling	REAC:R-HSA-6783783	0.013588	1.86685	45	584	11	10461	JAK1,IL1R1,CCR1,CCR2,CCR5,CD80,CSF2,TNF,TNFRSF1A,TYK2,LIF
REAC	Signal Transduction	REAC:R-HSA-162582	0.013666	1.86436	2523	584	183	10461	UTS2,RCC2,ECE1,DOCK7,ANGPTL3,JAK1,PDE4B,PKN2,S1PR1,TRIM33,RGS1,CDC42BPA,XPO1,SPRED2,BCL2L11,CXCR4,ARPC2,GPBAR1,DOCK10,IL5RA,PPARG,WNT7A,CX3CR1,CCR3,CCR1,CCR2,CCR5,CCRL2,NISCH,ARHGEF3,CD80,RAB7A,STAG1,RASA2,HGFAC,KIT,REST,POLR2B,EPGN,ARHGAP24,FAM13A,NFKB1,CENPE,IL2,MAML3,FGB,TERT,PTGER4,SLC38A9,DDX4,MEF2C,RHOBTB3,CDC42SE2,IL3,CSF2,IL5,ADRB2,PDGFRB,RGS14,MAML1,ATP6V1G2,TNF,CSNK2B,GPSM3,NOTCH4,PSMB8…
REAC	PD-1 signaling	REAC:R-HSA-389948	0.015201	1.81813	24	584	8	10461	HLA-DRA,HLA-DRB5,HLA-DRB1,HLA-DQA1,HLA-DQA2,HLA-DQB2,HLA-DPB1,PTPN11
REAC	Adaptive Immune System	REAC:R-HSA-1280218	0.0324974	1.48815	805	584	71	10461	TNFRSF14,VCAM1,PTPN22,PTPRC,REL,VAMP8,ITGA4,CTLA4,RNF123,CD80,RAB7A,TLR1,TLR6,NFKB1,CENPE,FGB,FBXL7,ERAP1,FBXW11,CANX,BTN3A1,HLA-G,HLA-A,TRIM39,HLA-C,HLA-B,MICB,NCR3,BTNL2,HLA-DRA,HLA-DRB5,HLA-DRB1,HLA-DQA1,HLA-DQA2,HLA-DQB2,HLA-DOB,TAP2,PSMB8,HLA-DMA,HLA-DPB1,PARK2,SHFM1,BLK,LYN,NPDC1,MAP3K8,CUL2,PSMD13,PSMA1,PTPRJ,ZBTB16,KLRC1,PTPN11,CDC16,NFKBIA,BTBD6,RASGRP1,ITGAL,FBXL19,CDH1,RAP1GAP2,AP2B1,P…
REAC	Costimulation by the CD28 family	REAC:R-HSA-388841	0.035624	1.44826	67	584	13	10461	TNFRSF14,CTLA4,CD80,HLA-DRA,HLA-DRB5,HLA-DRB1,HLA-DQA1,HLA-DQA2,HLA-DQB2,HLA-DPB1,LYN,MAP3K8,PTPN11
